# Supplementary material for: Subfield-specific interneuron circuits govern the hippocampal response to novelty in male mice
Source: Nat Commun. 2024 Jan 24;15:714. doi: 10.1038/s41467-024-44882-3 (PMC10808551; doi:10.1038/s41467-024-44882-3)
Supplement: Supplementary file 4 — Source Data [file 41467_2024_44882_MOESM4_ESM.zip]

Archive with 77 entries (77 files):
- Fig1f.txt
- Fig1j.txt
- Fig2b.txt
- Fig2c.txt
- Fig2d.txt
- Fig3b.txt
- Fig3c.txt
- Fig3d.txt
- Fig3e.txt
- Fig4ab.txt
- Fig4c.txt
- Fig4d.txt
- Fig5d.txt
- Fig6b.txt
- Fig6c.txt
- Fig6d.txt
- Fig6f.txt
- Fig6g.txt
- Fig6h.txt
- Fig6i.txt
- Fig6j.txt
- Fig6k.txt
- Fig6l.txt
- Fig6m.txt
- Fig7b.txt
- Fig7d.txt
- Fig7f.txt
- SupplFig1d.txt
- SupplFig1e.txt
- SupplFig1f.txt
- SupplFig1g.txt
- SupplFig1h.txt
- SupplFig1i.txt
- SupplFig2a.txt
- SupplFig2b.txt
- SupplFig2c.txt
- SupplFig2d.txt
- SupplFig2e.txt
- SupplFig2f.txt
- SupplFig2g.txt
- SupplFig2h.txt
- SupplFig2i.txt
- SupplFig2j.txt
- SupplFig2k.txt
- SupplFig2l.txt
- SupplFig2m.txt
- SupplFig2n.txt
- SupplFig2o.txt
- SupplFig2p.txt
- SupplFig3a.txt
- SupplFig3b.txt
- SupplFig3c.txt
- SupplFig3e.txt
- SupplFig3f.txt
- SupplFig3g.txt
- SupplFig3h.txt
- SupplFig4b.txt
- SupplFig4c.txt
- SupplFig4d.txt
- SupplFig4e.txt
- SupplFig4f.txt
- SupplFig4g.txt
- SupplFig5c.txt
- SupplFig5f.txt
- SupplFig6g.txt
- SupplFig7a.txt
- SupplFig7b.txt
- SupplFig7c.txt
- SupplFig7d.txt
- SupplFig8b.txt
- SupplFig8c.txt
- SupplFig8d.txt
- SupplFig8g.txt
- SupplFig8h.txt
- SupplFig8i.txt
- SupplFig8k.txt
- SupplFig8l.txt
