# Supplementary material for: Subfield-specific interneuron circuits govern the hippocampal response to novelty in male mice
Source: Nat Commun. 2024 Jan 24;15:714. doi: 10.1038/s41467-024-44882-3 (PMC10808551; doi:10.1038/s41467-024-44882-3)
Supplement: Supplementary file 4 — Source Data [file 41467_2024_44882_MOESM4_ESM.zip › Fig1f.txt]

Speed (cm/s)	Mean Activity	SEM Activity
0	0.444068804031802	0.123011700448421
1	0.186772194534407	0.0464466005419117
2	0.257505397283089	0.0769989460152426
3	0.152350705461492	0.0473141589417408
4	0.364770365763928	0.069581272691186
5	0.398812816089137	0.105793096130083
6	0.428454104987272	0.0881062220341012
7	0.285179836281254	0.0608882249900181
8	0.262160854735139	0.0564336434362381
9	0.38136730115653	0.0855825519935004
10	0.405186376553081	0.0582034543642488
11	0.458137503688967	0.0740357885450293
12	0.441937033271382	0.0308223962105043
13	0.526293869592117	0.127452835507251
14	0.513356684329419	0.0846399205000966
15	0.506983388071198	0.0686289785222919
