# Supplementary material for: Subfield-specific interneuron circuits govern the hippocampal response to novelty in male mice
Source: Nat Commun. 2024 Jan 24;15:714. doi: 10.1038/s41467-024-44882-3 (PMC10808551; doi:10.1038/s41467-024-44882-3)
Supplement: Supplementary file 4 — Source Data [file 41467_2024_44882_MOESM4_ESM.zip › Fig1j.txt]

Speed (cm/s)	Mean Activity	SEM Activity
0	0.242136024321049	0.0372915762722364
1	0.194461731404724	0.0195537154640666
2	0.161368911077049	0.0166082257290345
3	0.192230135103712	0.0223737071251783
4	0.152332109342385	0.0185809289150093
5	0.14110896656944	0.0189921506607257
6	0.147597864764753	0.0278471048391071
7	0.163578924710162	0.014769209112316
8	0.15461378550287	0.0138793188764876
9	0.151242528010222	0.0103156562201447
10	0.149900962448645	0.0157600183867168
11	0.140960077211212	0.0105205399183468
12	0.13167582429787	0.0132362864929065
13	0.121815894071362	0.0220979540346677
14	0.143433319772035	0.0158473007947929
15	0.13021047522865	0.00489889937930696
