# Supplementary material for: Subfield-specific interneuron circuits govern the hippocampal response to novelty in male mice
Source: Nat Commun. 2024 Jan 24;15:714. doi: 10.1038/s41467-024-44882-3 (PMC10808551; doi:10.1038/s41467-024-44882-3)
Supplement: Supplementary file 4 — Source Data [file 41467_2024_44882_MOESM4_ESM.zip › Fig2b.txt]

Row	Pos%	Neg%	None%
CA1PV	63.7254901960784	3.92156862745098	32.3529411764706
CA1SOM	56.6371681415929	5.30973451327434	38.0530973451327
CA3PV	61.4678899082569	15.5963302752294	22.9357798165138
CA3SOM	69.1983122362869	5.90717299578059	24.8945147679325
DGPV	39.0977443609023	10.5263157894737	50.3759398496241
DGSOM	17.6470588235294	26.0504201680672	56.3025210084034
