# Supplementary material for: Subfield-specific interneuron circuits govern the hippocampal response to novelty in male mice
Source: Nat Commun. 2024 Jan 24;15:714. doi: 10.1038/s41467-024-44882-3 (PMC10808551; doi:10.1038/s41467-024-44882-3)
Supplement: Supplementary file 4 — Source Data [file 41467_2024_44882_MOESM4_ESM.zip › Fig2c.txt]

CA1PV	CA1SOM	CA3PV	CA3SOM	DGPV	DGSOM
0.0140769320019244	0.000743788176796071	0.00940332747995853	-0.0149153834208846	0.00601642090642091	0.00141248179585945
0.00662948038120238	-0.000198158663040954	0.0276816617697477	0.0035059591755271	0.00391301425794335	-0.00104328435780521
0.0239342317948315	0.00298709361106717	-0.0244768243283033	0.0249786414206028	0.00271677314990797	0.000536347656199625
0.00818041373972846	-0.000568115499835883	0.0359788797795773	0.0287749506533146	0.000914134111864932	-0.00240472559443246
0.0131472700130471	0.00868352525672511	0.0250857509672642	0.0242375079542398	0.0120639564952227	-0.00922326973435289
0.00564321112081013	0.00346840461542921	0.0202733837068081	0.0171675104647875	0.00167785066535679	-0.00326552444685974
0.00879082157562303	0.00199548839732994	0.00329323997721076	0.0275840722024441	0.00716524216465766	-0.00150072670316781
0.00345069111555363	0.000557877422671851	-0.00546970497816801	0.0129305496811867	0.00145485022904847	0.00330429936290855
0.00259795534501791	0.00282175871390052	0.0222638752311468	0.0186597164720297	0.00151763653959198	0.000752253933701905
0.0028570276516144	0.000142725951870224	-0.0063382931984961	0.0150097031146288	0.0045557406607075	-0.00302759359460236
-0.00247670276789824	0.0021561464425307	0.00450747180730104	0.0189019218087196	0.0011975870177078	-0.0081700080608944
0.00232310900345412	0.000298958526712696	0.0139060290530324	0.00214493880048394	0.00161330319654296	0.00340555366201303
0.00449290519987798	9.32714445128335e-05	0.0155786173418164	0.0114780189469457	0.00412525921135321	0.000904621321455739
-0.00382024291661466	0.000471518430285211	0.0179390944540501	0.0134019432589412	0.00603209034277537	-0.000489339388097998
0.00310518881830437	0.00557711275046486	0.0158759094774723	0.0122071681544185	0.00235105659967965	-0.00522284000866458
0.00165621804934842	0.000759089466381278	0.010053631849587	0.0136435395106673	0.00344247901981837	-0.00303640811503803
0.0124971993945393	-0.000283651986594148	0.000957966432906687	0.00987647753208876	0.0025649040281882	0.00105273055302223
0.000600410260483508	0.00409461783201699	0.00972948595881462	0.00458147237077355	0.000244723605406313	-0.000360565104605512
0.00393268524685434	0.00551043898719376	-0.0031200791709125	0.0143734943121672	0.00722430670770046	-0.000289208570376102
-0.0117736953761491	0.00486967968551965	-0.00228434684686363	0.010347199626267	0.00757887082840839	0.00326374507957811
0.00819916726967846	0.000305982676835099	0.0037056733854115	0.00714269233867526	0.00230359906092834	-0.00158661756834888
0.00714836386942402	0.00515718875045589	0.0293825957924128	0.00580485444515944	0.00418466632502715	0.000709885122795199
0.00801348778113853	0.0089165857840196	0.0252565275877714	0.0082718376070261	0.00630593379353494	0.00314155589297665
0.00113546606461129	0.00507719478141055	0.0341998748481274	0.0106108812615275	-0.000195755434718739	-0.00124815444597192
0.00849540210794016	0.00438482627925572	0.0111226448789239	0.00549572007730603	0.00503843325890826	0.00198816838046361
0.00108680516007583	0.00801676278659556	-0.00983697269111872	0.00669231498613954	0.00357736290715266	0.000186353465479118
0.0026619585315831	0.00544796585650802	0.0139662688598037	0.00966235063970089	-0.00285657203118657	0.00597077577906844
0.00273918905606053	0.00819249034658923	0.0209070611745119	0.00464105606079102	0.00673937687577338	0.00606944486600151
-0.00290029332240893	-0.001443337181821	0.0235393829643726	0.00428683124482632	-0.00133813409204856	0.00700731351770814
0.00314043321899161	0.00267090245771101	-0.0119766937568784	0.00746375555172563	0.0101796741943848	0.0082520243167747
0.0144735687453413	-0.00086411218854712	-0.00167108594905585	0.00561233144253492	0.00598095207514092	0.00555108785244165
0.0174862608187262	-0.00114338901594092	0.00220949877984822	0.00672666542232037	0.0202149036879399	0.00645418227212729
0.0191577305353873	0.00157293959353634	0.0143826175481081	0.00885934289544821	0.010186057581315	0.00402980653859602
0.000728870788652683	-0.00707102580183661	0.0128137497231364	0.0041895960457623	0.00335166605877262	0.00259430978763274
0.00310474928961285	-0.0058406013314455	0.00288088223896921	0.007038748357445	0.00119134605031761	0.0027116874298535
0.00911533472967209	-0.0163263132245222	0.0054815337061882	0.00681682955473661	-0.00558176185819176	0.00499066395240834
0.001466350209471	0.00327573802320917	0.0094453040510416	0.00783592090010643	0.00341827498242054	0.00989767739330244
0.00666954095142243	0.0107343174891925	0.00147706887219101	0.000267323950538412	0.002796092462695	0.00781958924851451
0.00504186689278181	0.00684414359367871	0.0149124199524522	0.0187628921121359	0.00218464224599302	-0.00118177532502933
-9.62351023958936e-05	0.00299941357574646	0.00284158159047365	-0.00370373157784343	0.0158439371734858	0.0088707794565245
-0.00359005771119062	0.00783274035830582	0.00751814059913158	0.0102084213867784	0.0186173785477877	0.0080715100750475
-0.00232433954986846	0.0052758646682278	0.00483652018010616	-0.000507301010657102	0.0150816282257438	0.00834937063552528
-0.00169118882262414	0.0187686032437378	0.0091332271695137	0.00736880535259843	0.0031463885679841	-0.000819777837437242
-0.000657441930370257	0.00686353003949877	0.00749692833051085	0.00281538674607873	-0.0131560079753399	0.00675831013237645
-0.00163084405118058	0.00959786207456248	0.000648574554361403	0.00221974076703191	-0.0101947318762541	-0.0126131581533362
-0.00447428653934916	0.00623183836786831	0.00581961823627353	0.00972548592835665	-0.0132970893755555	-0.000745128528438218
-0.00254237343776551	0.00819081552679716	0.0298610106110573	7.55377477617003e-05	0.00101975863799453	-0.00460167660373766
-0.00406776735788949	8.05532629034701e-05	0.0239537954330444	0.00479738367721438	-0.00222291611135006	-0.000788737752721354
-0.00277783684331281	0.00462192169079118	0.0163940135389566	0.0100195100530982	0.00435096397995949	-0.00492640964417082
0.000731173586189576	0.0010980781273543	0.0200410485267639	0.00238594319671392	-0.00917432364076376	0.000848829148343802
0.00435179038617828	0.0163621169576513	0.0266973730176687	0.00276795169338584	0.00809227768331766	-0.00447559262002289
-0.00645511074468371	0.00800817891334601	0.0166781079024076	0.00576501153409481	-0.00169029750395566	-0.00273931202593572
0.0025129448606397	0.000248558876946479	0.0156682319939137	0.00354980630800128	0.0036417399533093	-0.00363943009408409
0.00212786795116493	0.00877134050281469	0.0146920969709754	0.01175890956074	-0.00142245413735509	-0.000289442483815435
0.000718006893960868	-0.0013336929272519	-0.00286018010228872	0.025973305106163	0.00474651902914047	0.00148526068542293
0.00310033700010398	0.000488830916584973	-0.00443059718236327	-0.0113671272993088	0.000295941688818857	0.0019114072155611
-0.000216184134202344	0.00723030836053828	0.0129490122199059	0.012624304741621	-0.00170510925818235	-0.000166775083149972
0.000188935618916168	0.00482652595470926	-0.00280466838739812	0.0209915116429329	0.013074922375381	9.17437800792858e-05
0.00451077989716882	0.000899343131514915	-0.00531051820144057	0.00199997634626925	0.00260116858407855	-0.00105254946713109
0.00320886335635645	0.00232235208823001	0.00769800785928965	0.00436426466330886	0.00275097042322159	-0.000115023865449683
0.00289839890976533	0.00508158974581594	0.0121131092309952	0.0041223750449717	-0.00437849340960383	2.50498557594303e-05
0.00791265154544673	0.000912997022098741	0.011767789721489	0.00299225701019168	0.00580889731645584	-0.000763924758227974
0.00150223017545489	0.00266482960039273	0.00236628274433315	0.0149767510592937	0.00452929968014359	0.00372974720290999
0.000613752628601187	0.00154718855316452	0.0109986728057265	0.0173261854797602	0.000433989829616621	0.000654080802518998
0.00710661428855911	0.00347577155486108	0.00284518883563578	0.0085411062464118	0.000435173278674483	-0.000478159860578757
0.00075598965399534	-0.0136555434214444	0.00748365372419357	0.00674837129190564	0.000502485374454409	0.00236484675691619
0.00167168292830905	0.0200968612605847	0.00779018923640251	0.00438571022823453	0.00077003357000649	0.00216921249530767
0.00446154277438429	0.0108790803703554	0.0371878258883953	-0.00440096249803901	0.000796817766968161	-0.00023106330682447
0.00468633376442798	0.0127432659456845	0.00487469462677836	0.00708557292819023	0.00283659226261079	0.00077789001341616
0.00109497447749877	0.0103716949463991	0.00840593501925468	0.00508823152631521	-0.00657012686133385	-0.00107955577033877
0.00191242073288332	0.00154783806529664	0.00943315587937832	0.00420208601281047	0.00468749646097422	0.00100888977428148
-0.000379513879142321	0.00199088707935838	0.0338705144822598	0.000144751829793677	-0.0018590030958876	-0.00137376801808126
-0.000331057215973445	0.00748855058849523	-0.00273112975992262	0.00268978788517416	0.00855945330113173	-0.00109692234220621
-0.00131007505771322	-0.00518618434319819	0.00617778534069657	0.0258734598755836	0.0042756786569953	-0.00503556880354087
0.00170367732285888	0.00958537407808538	0.00444176280871034	-0.00496601639315486	0.000819167064037174	-0.000523403344851061
0.00133818761345439	0.0160683690056485	0.00190968648530543	0.0237379763275385	-0.00051748426631093	-0.00358367132718101
0.00206689481012595	0.00806921110486588	0.00033456040546298	0.00824901554733515	0.0030464893206954	-0.00202419638291993
0.0028982411086716	0.0117010791286568	0.00359587953425944	0.0322792530059814	8.79719809745438e-05	0.0005695739683016
-0.00136674303711442	0.00172187896113487	-0.00084168161265552	-0.00256308796815574	0.00275251036509871	0.00106744728460061
0.00272131526308787	0.0167476732419451	0.00398970860987902	0.0118231177330017	0.00222410401329398	-0.000463847913053007
0.00161113043696848	0.00819931335256682	0.0120166251435876	0.00757070817053318	0.00122624554205686	0.000167320827051837
0.000358871738172401	0.0177790577385297	0.00407516257837415	-0.00229515554383397	0.00343556748703122	-0.00245503931915121
-0.000978282269601903	0.00204282412084925	0.00698948372155428	0.0041099451482296	-0.00254236254841089	-0.000497691506447312
0.00175554077395578	0.0106575441023529	0.00310701341368258	-0.00437616044655442	0.000603587424848229	-0.000169644761304403
0.00466720236935066	0.00565654244261003	0.00195054162759334	0.00114219391252846	0.00258608185686171	-0.00525071028667358
0.00103644969508834	0.0112450846427369	-0.0036836857907474	0.0115216849371791	0.00715032126754522	-0.00364237287941516
0.00144738220094863	0.0155108447679158	-0.00127497012726963	-0.00289877969771624	0.000767839606851339	-0.000887888442924192
0.00144485683655574	0.00967445480729997	0.00266773742623627	0.0158693417906761	-0.000467990932520479	-0.00118549203425875
0.00134397297920275	0.00600653712497267	-0.00274112308397889	0.0114563917741179	0.00315397954545915	0.00139551600247246
0.00248836668268445	0.00926514386217415	-3.27255074807908e-05	0.00795175600796938	0.000162680662469938	-0.00175513676337017
0.00156474799895318	0.015717773503337	0.00291044195182621	0.0124369133263826	-0.000483600684674457	-5.88989258324164e-05
-0.00634913452763216	-0.0032557192339636	-0.00345674739219248	0.00304879690520465	0.00133604439906776	-0.00860011934618255
0.00186131371729932	0.00519886321293209	0.000921853119507432	-0.00149774178862572	-0.000249903794610873	0.0020083659061908
-0.00329315852272582	0.00254707312277758	0.00634554121643305	4.62255266029388e-05	0.00606268597766757	-0.00461156247057559
0.000179501449711597	0.00250510385659809	0.00946562271565199	0.00803487747907639	0.0042756786569953	-0.00111623740104486
0.000466769034883726	0.00397502542543817	0.00165362714324147	0.00420428905636072	0.000819167064037174	-0.00134938440045409
-0.000395986449605271	-0.00577346369729399	-0.00421760091558099	0.000117636540380772	-0.00051748426631093	-0.000949993007138026
0.00183938823948972	0.00393069573127061	-0.00230209203436971	0.00721018016338348	0.0030464893206954	0.00177592046915556
0.00248578642872503	0.0063796878439136	-0.00126327422913164	0.0302977673709393	8.79719809745438e-05	-0.0056812690593147
-0.00231537823999672	-0.00149475221211437	-0.00477546732872725	-0.000470801431220025	0.00275251036509871	-0.00778017571852696
-0.00186056443041014	0.0121471766513039	0.00191877549514174	0.038609217852354	0.00222410401329398	-0.000443245525327105
0.000398173801032242	0.00364874863232197	0.00686372769996524	0.00300737121142447	0.00122624554205686	0.00048909230977494
0.00193107435581951	0.013106038414357	0.00101447920314968	0.0376548059284687	0.00343556748703122	-0.00338131950144391
0.00291861830285841	0.000409630900954158	0.00285120331682265	-0.00494402181357145	-0.00254236254841089	0.000304156613194962
0.00332379818356983	0.00163835219179457	-9.08349247765727e-05	0.00594833446666598	0.000603587424848229	-0.00193319471774021
0.000404908529340219	-0.00519227885836402	0.000653405673801899	0.0245058834552765	0.00258608185686171	-0.00525184693465511
0.000892881986249877	0.00564068983300444	-0.00124620518181473	0.000868648057803512	0.00715032126754522	0.00137356157624636
0.00040753448803599	0.00237122556121513	0.000843241345137358	0.00309252855367959	0.000767839606851339	-0.0019575102241574
0.00078988865781105	0.00269100714121207	0.00232325145043433	0.0145902186632156	-0.000467990932520479	-0.00422855202974477
-0.000914688005348437	0.00189255128526535	NaN	0.0127446632832289	0.00315397954545915	-0.00590980115531128
0.000266518131737177	0.00113645033824886	NaN	0.00123929779510945	0.000162680662469938	-0.00462020253332542
-0.000996036620563963	NaN	NaN	0.0241718254983425	-0.000483600684674457	-0.00152896291101847
0.0115669515144068	NaN	NaN	0.0314192399382591	0.00133604439906776	-0.00203389814600741
0.00461007951720021	NaN	NaN	0.0234999861568213	-0.000249903794610873	0.000768010678947492
0.00253777999546253	NaN	NaN	-0.00119174213614315	0.00606268597766757	-0.00390039887808373
0.0172431318720607	NaN	NaN	0.0215343218296766	-0.0119018759578466	-0.00158311209428529
0.003931858978019	NaN	NaN	0.0148736340925097	0.0117524797096848	-0.00121274527154155
0.0114230759469082	NaN	NaN	0.0102386698126793	0.00339129054918885	-0.00287182891502777
0.00492078527780832	NaN	NaN	0.00995347741991282	-0.0113256406039	NaN
0.00964489653625719	NaN	NaN	0.0111662410199642	-0.00618470506742597	NaN
0.00734666304253672	NaN	NaN	0.000974448572378606	-0.013657558709383	NaN
0.0194051661811119	NaN	NaN	-0.00133915175683796	NaN	NaN
0.00868042454845756	NaN	NaN	0.0119550935924053	NaN	NaN
0.0105792750158178	NaN	NaN	0.0171997062861919	NaN	NaN
0.00333813099158816	NaN	NaN	0.00205902266316116	NaN	NaN
0.00560235478323327	NaN	NaN	0.0109107904136181	NaN	NaN
0.00525789051343742	NaN	NaN	-0.00987396296113729	NaN	NaN
0.0093495311569625	NaN	NaN	0.00465664686635137	NaN	NaN
0.00447336601338686	NaN	NaN	0.00110281398519874	NaN	NaN
0.0039399485917271	NaN	NaN	4.65016055386513e-05	NaN	NaN
0.00691166960931752	NaN	NaN	0.00406738743185997	NaN	NaN
0.00451025653212299	NaN	NaN	0.0130261285230517	NaN	NaN
0.00132923597812054	NaN	NaN	0.00823081098496914	NaN	NaN
0.00187684238401491	NaN	NaN	0.000423746037995443	NaN	NaN
0.00456920182403132	NaN	NaN	0.00350585905835032	NaN	NaN
0.00785817909809987	NaN	NaN	0.0085813794285059	NaN	NaN
0.00571858345222558	NaN	NaN	0.00346772558987141	NaN	NaN
0.00489364088614514	NaN	NaN	0.00404585897922516	NaN	NaN
0.00155237827425032	NaN	NaN	0.000735469511710107	NaN	NaN
0.00246775444249631	NaN	NaN	-0.00240335427224636	NaN	NaN
0.00103780428664293	NaN	NaN	-0.00186629651580006	NaN	NaN
0.000760226796123318	NaN	NaN	0.00130009360145777	NaN	NaN
0.000972677199357452	NaN	NaN	0.00082306721014902	NaN	NaN
0.00048779076157902	NaN	NaN	0.00631648534908891	NaN	NaN
0.00165308060236667	NaN	NaN	0.00789395999163389	NaN	NaN
0.000409722103759208	NaN	NaN	0.00817615818232298	NaN	NaN
0.00071519549064599	NaN	NaN	0.000236076331930235	NaN	NaN
0.00167129573613376	NaN	NaN	0.00203791749663651	NaN	NaN
0.012049255783997	NaN	NaN	-0.0244931355118752	NaN	NaN
0.0126715865893508	NaN	NaN	-0.0200367607176304	NaN	NaN
0.0156411516121873	NaN	NaN	0.015247656032443	NaN	NaN
0.00944090315924378	NaN	NaN	0.00747770816087723	NaN	NaN
0.0109437072491619	NaN	NaN	0.00237834639847279	NaN	NaN
0.00291484068343384	NaN	NaN	0.00426447158679366	NaN	NaN
0.00154628708538983	NaN	NaN	0.015200755558908	NaN	NaN
0.00849244773649285	NaN	NaN	-0.000408647261792794	NaN	NaN
0.00571527749548671	NaN	NaN	-0.0224820598959923	NaN	NaN
-1.35687229051826e-05	NaN	NaN	0.0343073606491089	NaN	NaN
0.0026413368864948	NaN	NaN	0.0162491407245398	NaN	NaN
0.00315645771614492	NaN	NaN	-0.0153966890648007	NaN	NaN
0.00207455201943729	NaN	NaN	0.00345670711249113	NaN	NaN
0.00380777207276005	NaN	NaN	0.0173092912882566	NaN	NaN
0.00587356463370793	NaN	NaN	0.00334915216080844	NaN	NaN
0.0018794215966119	NaN	NaN	0.00955288484692574	NaN	NaN
0.00360859687160132	NaN	NaN	0.00759816123172641	NaN	NaN
0.00463135584074859	NaN	NaN	0.00599086843430996	NaN	NaN
0.0063181066778131	NaN	NaN	0.0135780218988657	NaN	NaN
0.00262193912404314	NaN	NaN	0.00993172917515039	NaN	NaN
0.00264050648094548	NaN	NaN	0.00259974808432162	NaN	NaN
0.0031384885203367	NaN	NaN	0.00329746981151402	NaN	NaN
0.00419666965163882	NaN	NaN	0.00856684055179358	NaN	NaN
0.0129457730072416	NaN	NaN	0.00967497751116753	NaN	NaN
0.00387333171099786	NaN	NaN	0.000565237714909017	NaN	NaN
0.00601751897850481	NaN	NaN	0.00508282426744699	NaN	NaN
0.0147858501467575	NaN	NaN	0.00929808430373669	NaN	NaN
0.0148198288131196	NaN	NaN	0.00566622149199247	NaN	NaN
0.01338865465743	NaN	NaN	0.00252419849857688	NaN	NaN
0.00429666906546465	NaN	NaN	0.00560129806399345	NaN	NaN
0.00428742164785517	NaN	NaN	0.00874342769384384	NaN	NaN
0.00434575532697579	NaN	NaN	0.00306838541291654	NaN	NaN
0.00838752731106737	NaN	NaN	0.0112016759812832	NaN	NaN
0.00430818162466987	NaN	NaN	0.00514077441766858	NaN	NaN
0.0229969445213572	NaN	NaN	0.000229660014156252	NaN	NaN
0.00445939926188759	NaN	NaN	0.00900293234735727	NaN	NaN
0.0230500272971576	NaN	NaN	0.00905250385403633	NaN	NaN
-0.00445477207588311	NaN	NaN	0.0100608319044113	NaN	NaN
0.00579115402358677	NaN	NaN	0.00925370305776596	NaN	NaN
0.0132091884961791	NaN	NaN	0.00478084525093436	NaN	NaN
0.0134735330253859	NaN	NaN	0.00736686028540134	NaN	NaN
0.00747352079139845	NaN	NaN	-0.00280678295530379	NaN	NaN
0.0246867364958859	NaN	NaN	0.0096952598541975	NaN	NaN
0.00998012593852591	NaN	NaN	-0.00217808922752738	NaN	NaN
0.00920469295978187	NaN	NaN	-0.00394707405939698	NaN	NaN
0.0138031797471543	NaN	NaN	0.00971729215234518	NaN	NaN
0.017088681409551	NaN	NaN	0.00613824650645256	NaN	NaN
0.00735406402306028	NaN	NaN	0.00328946649096906	NaN	NaN
0.00788495480118055	NaN	NaN	0.0049865348264575	NaN	NaN
0.00309237955105855	NaN	NaN	0.00766459899023175	NaN	NaN
0.0146017609277114	NaN	NaN	0.0058294995687902	NaN	NaN
0.00851537246717998	NaN	NaN	-0.00229527289047837	NaN	NaN
0.024318398722189	NaN	NaN	0.00354418554343283	NaN	NaN
0.00366518617426724	NaN	NaN	0.00369330891408026	NaN	NaN
0.00216269775992313	NaN	NaN	0.00142290769144893	NaN	NaN
0.0103358462066296	NaN	NaN	0.000504675204865634	NaN	NaN
0.00678138784600178	NaN	NaN	0.00623966800048947	NaN	NaN
0.00218251079781818	NaN	NaN	0.00711842905730009	NaN	NaN
0.00994866264936029	NaN	NaN	0.0141501594334841	NaN	NaN
0.00250490797904624	NaN	NaN	0.0166205167770386	NaN	NaN
0.00589056167762575	NaN	NaN	0.01535705011338	NaN	NaN
0.00635516202522815	NaN	NaN	0.00678921304643154	NaN	NaN
0.00730687078002411	NaN	NaN	-0.00583003601059318	NaN	NaN
0.00467955140827031	NaN	NaN	-0.00175836367998272	NaN	NaN
0.00818317458518673	NaN	NaN	0.00395819544792175	NaN	NaN
0.0050003050915526	NaN	NaN	0.0196797922253609	NaN	NaN
0.0110340577143582	NaN	NaN	-0.00252390280365944	NaN	NaN
0.00320982289832052	NaN	NaN	0.00365684158168733	NaN	NaN
0.00350214415680097	NaN	NaN	0.0161793678998947	NaN	NaN
0.00462534807510965	NaN	NaN	-0.000250631477683783	NaN	NaN
0.00553745124778015	NaN	NaN	-0.0102692311629653	NaN	NaN
0.00416463693478509	NaN	NaN	0.0220885649323463	NaN	NaN
0.00442728553475089	NaN	NaN	0.00176298175938427	NaN	NaN
-0.0013669997075944	NaN	NaN	-0.00454456685110927	NaN	NaN
-0.00491783392017052	NaN	NaN	-0.000211145539651625	NaN	NaN
0.0167361302593207	NaN	NaN	0.00125040055718273	NaN	NaN
0.00354820500950217	NaN	NaN	0.0107086105272174	NaN	NaN
0.00431356272329553	NaN	NaN	0.003224573796615	NaN	NaN
0.00696526039888521	NaN	NaN	0.000382036669179797	NaN	NaN
0.00796914297845616	NaN	NaN	0.00682733906432986	NaN	NaN
0.00418653532522321	NaN	NaN	-0.00762376375496387	NaN	NaN
0.00716527982418648	NaN	NaN	0.00624901615083218	NaN	NaN
-0.00672766956853575	NaN	NaN	0.00508061004802585	NaN	NaN
-0.00327569231005739	NaN	NaN	0.00694423727691174	NaN	NaN
0.00895728527634647	NaN	NaN	-0.00241469265893102	NaN	NaN
0.0093588245297777	NaN	NaN	0.00595690403133631	NaN	NaN
0.00895844444195807	NaN	NaN	0.00150011130608618	NaN	NaN
0.00987753710594144	NaN	NaN	NaN	NaN	NaN
0.00532894522209024	NaN	NaN	NaN	NaN	NaN
0.00544771977768124	NaN	NaN	NaN	NaN	NaN
0.0106019978850544	NaN	NaN	NaN	NaN	NaN
0.00194986302493736	NaN	NaN	NaN	NaN	NaN
0.00449445396710906	NaN	NaN	NaN	NaN	NaN
0.0146571992675206	NaN	NaN	NaN	NaN	NaN
0.00498773846255225	NaN	NaN	NaN	NaN	NaN
0.000285941448559542	NaN	NaN	NaN	NaN	NaN
0.0137553134679728	NaN	NaN	NaN	NaN	NaN
0.00665475920304671	NaN	NaN	NaN	NaN	NaN
0.0132184305720187	NaN	NaN	NaN	NaN	NaN
-0.00158841120037656	NaN	NaN	NaN	NaN	NaN
0.0012282842156158	NaN	NaN	NaN	NaN	NaN
0.00478794934942397	NaN	NaN	NaN	NaN	NaN
0.00443194435812206	NaN	NaN	NaN	NaN	NaN
0.00361258257631165	NaN	NaN	NaN	NaN	NaN
-0.00160705968945669	NaN	NaN	NaN	NaN	NaN
0.00454091296095408	NaN	NaN	NaN	NaN	NaN
0.00831986987156772	NaN	NaN	NaN	NaN	NaN
0.00831497088406765	NaN	NaN	NaN	NaN	NaN
-0.00020972784411112	NaN	NaN	NaN	NaN	NaN
0.00597354142021971	NaN	NaN	NaN	NaN	NaN
0.0225728858028645	NaN	NaN	NaN	NaN	NaN
0.00802581250397654	NaN	NaN	NaN	NaN	NaN
0.0107924522830291	NaN	NaN	NaN	NaN	NaN
0.00319529784753467	NaN	NaN	NaN	NaN	NaN
0.0104700859054431	NaN	NaN	NaN	NaN	NaN
0.00304670959427142	NaN	NaN	NaN	NaN	NaN
0.000106768726746155	NaN	NaN	NaN	NaN	NaN
0.00452280224708216	NaN	NaN	NaN	NaN	NaN
-0.000250111504880211	NaN	NaN	NaN	NaN	NaN
0.00341978548427166	NaN	NaN	NaN	NaN	NaN
0.00119909684535147	NaN	NaN	NaN	NaN	NaN
8.18519232660448e-05	NaN	NaN	NaN	NaN	NaN
-0.000647632301148559	NaN	NaN	NaN	NaN	NaN
-0.000560881383092596	NaN	NaN	NaN	NaN	NaN
0.00248687063135743	NaN	NaN	NaN	NaN	NaN
0.00310697555932635	NaN	NaN	NaN	NaN	NaN
0.000516159278734967	NaN	NaN	NaN	NaN	NaN
0.00224447798982504	NaN	NaN	NaN	NaN	NaN
-3.39472507307242e-05	NaN	NaN	NaN	NaN	NaN
0.00291868071009268	NaN	NaN	NaN	NaN	NaN
0.00136164680437311	NaN	NaN	NaN	NaN	NaN
0.00152877610553747	NaN	NaN	NaN	NaN	NaN
0.00328550404767006	NaN	NaN	NaN	NaN	NaN
0.00356297651472871	NaN	NaN	NaN	NaN	NaN
0.0007714861780258	NaN	NaN	NaN	NaN	NaN
-0.000960139216447767	NaN	NaN	NaN	NaN	NaN
0.00456721416611239	NaN	NaN	NaN	NaN	NaN
0.00313170230051398	NaN	NaN	NaN	NaN	NaN
0.00192032270282547	NaN	NaN	NaN	NaN	NaN
0.00698711905998558	NaN	NaN	NaN	NaN	NaN
0.00206071180031311	NaN	NaN	NaN	NaN	NaN
0.00224975897406229	NaN	NaN	NaN	NaN	NaN
0.00157200380636921	NaN	NaN	NaN	NaN	NaN
-5.68032399446223e-05	NaN	NaN	NaN	NaN	NaN
0.00145413727883878	NaN	NaN	NaN	NaN	NaN
0.00382595315149098	NaN	NaN	NaN	NaN	NaN
0.00764000222593282	NaN	NaN	NaN	NaN	NaN
0.00355735650121769	NaN	NaN	NaN	NaN	NaN
-0.000467451596940401	NaN	NaN	NaN	NaN	NaN
0.00558122281643199	NaN	NaN	NaN	NaN	NaN
0.00244938138985865	NaN	NaN	NaN	NaN	NaN
-0.000423108423127239	NaN	NaN	NaN	NaN	NaN
-0.00158464190734574	NaN	NaN	NaN	NaN	NaN
0.000765913136669809	NaN	NaN	NaN	NaN	NaN
