# Supplementary material for: Subfield-specific interneuron circuits govern the hippocampal response to novelty in male mice
Source: Nat Commun. 2024 Jan 24;15:714. doi: 10.1038/s41467-024-44882-3 (PMC10808551; doi:10.1038/s41467-024-44882-3)
Supplement: Supplementary file 4 — Source Data [file 41467_2024_44882_MOESM4_ESM.zip › Fig2d.txt]

CA1PV	CA1SOM	CA3PV	CA3SOM	DGPV	DGSOM
1.7450863543477	0.0522615777186331	1.84502538966813	-1.06438557052334	1.30240040907951	-1.10399281009357
1.72468951677603	0.627743887474329	2.29006512435903	0.587346388074149	1.00671659511863	-0.982225187957901
1.98121134336495	0.7683031164236	-2.56028944401163	1.41238041573114	1.21505853169327	-1.02339147595583
1.50095119754728	-0.0822318701475236	2.20267537098993	1.81900903049967	-0.255842938520935	0.406859231287017
1.86618810514719	1.18767519191353	1.98582838999862	1.58490540135114	1.79400079357554	0.13233553881365
2.39150439145592	0.948035987604921	1.90542171245707	1.38089447160906	0.268639221808193	-0.895238249886063
1.11573906887228	1.01790010921331	1.18889364870264	1.60597916410258	0.978752201234191	-0.607611178947452
-0.375528847366293	0.395584012927329	-1.66441719092107	1.70370749494951	0.00253898466158877	0.0978577772366632
0.0106075071904352	0.847600793522853	2.06587248631079	1.57751538223648	-0.361977669440647	-0.572514391677912
0.781148341030888	0.6188035402357	-0.531748981176652	1.58002561386309	0.968645265498276	-0.734172748054036
1.35850010850293	0.142999350189349	0.0678513518447341	1.24790796159921	0.31048993226813	-0.534606976738197
-0.384343505471029	0.345128126514608	1.47591225092237	-0.129446106024252	1.05695091062645	0.256916555344373
0.512561015028885	0.442574488678019	1.82434989588375	1.23302291411173	1.08371888063481	-0.461865981961848
1.33718209446665	0.201037436295061	2.05570378059992	1.41153400370347	1.16690202193272	0.268133427922815
0.985097146529117	0.547013464937867	1.56914264919121	1.28337015841068	0.794491439975245	-0.0141482110288841
0.88226708640437	-0.30678572305998	1.38118184040912	1.40687476962555	0.312192184780859	-0.127142005893012
1.06395588194187	0.108942680125232	1.13815615971383	1.22036208944308	0.561974723144491	-0.13645154328065
0.973852600375987	0.292269009087963	1.26740851029041	0.594774947514776	0.629406008530341	0.467530017437237
1.45050232820148	0.404767323182264	-0.25142221660456	1.37845547644039	1.09516669958647	0.873206971110116
1.0578263594644	-0.122958843583848	0.0803398531933316	1.37345144379091	1.42046520899149	0.673597666737419
-0.244944963623513	-0.329781602351903	0.75509641410897	1.24503603339854	0.230349628853807	0.76117207256636
1.04596673341089	0.963857062757307	2.15355064014281	0.68734065320205	1.22222880427958	0.445054233557714
1.21584908371125	0.961596956430451	1.69540693991223	1.16098483498037	0.768808866247967	0.643423818083289
0.789314246384933	1.50948685780934	2.25451686588066	1.00367797224907	0.565914081074857	0.990397627610944
0.233820443040878	0.857515414206671	1.11403745425329	1.13467902567481	0.793919726465338	0.499108659162466
1.38613744429695	0.333050480997034	0.0210673981213133	1.32737076625056	0.0675039901122229	1.01497627352321
0.413792644892523	0.00232738354254229	1.02843962658538	1.28050516465378	-0.240877724946109	0.816841899665384
-0.0736157197478984	0.889773854852677	1.64112632155525	0.829037193777234	0.775990499272035	1.22381540213996
0.277479766321864	1.38123066542979	2.08223595660974	0.796037231636795	-0.402686511640278	1.30617204180085
0.168322007048259	0.528088222664124	-1.37186009856175	1.0829289793372	1.09323414151937	1.05259037368028
2.31508236177453	1.11322624215006	-0.692145632181995	0.990009498490598	0.898328183044195	1.51613791709679
-0.142688352617979	0.186069014890924	1.05452963270292	1.13100315412993	1.60202512987245	0.576018680138501
1.76877367608475	0.540374955371208	1.22152266406907	1.28518714514151	0.951580391971144	1.07860492828099
1.39194938813021	0.448403249260301	1.73704687087753	0.951208843259822	0.0789051539876484	0.520957530435185
1.45262475938242	0.770675532102963	1.18483070946944	1.36476439891457	0.0806977970675652	1.13603735550386
0.106500316781979	0.892453654463867	0.0303923377038657	1.36376341283786	0.239748765889274	0.813656770847714
0.527740779891372	0.0786572887322887	1.23338620941967	0.800090790081252	0.437482917620347	0.549552835756956
1.51886575631737	1.13778641334535	0.306775969264673	-0.0509989642876093	0.556903915066682	1.07627391852811
0.305957224909281	1.14434785491526	1.1408356982975	1.12666839972343	0.605616737353922	1.09344121704118
1.21477228182776	1.51743878627535	0.231174588399298	-0.711766146636928	0.213973233232007	0.164748842106129
0.346020893207717	1.61607824359377	1.01886099276599	0.295238965248097	0.783294027792183	0.988905207905403
0.452046253037026	0.707414920239553	0.585084488590647	-0.0192743210258247	0.177397486021048	1.43442489042672
1.10076918494607	1.51381655123596	1.10916287462193	0.615104353469978	0.167805230135691	0.775126310766338
0.577139641093724	0.43933482873996	1.18745900409696	0.563060080081818	-0.625578014874478	0.341391304636542
0.0555361078081675	0.410189660175803	0.735998349137566	-0.0264969722981039	-0.469555321628469	1.00482999346928
0.245062114292111	1.15053605088123	1.69222896510075	1.26941821631076	-0.795685730917661	-0.845532798643195
0.503000696261064	0.632105529691943	2.09293565920563	0.153200541516524	0.959643743751393	0.0736480069810452
0.600982680270588	0.460966086252844	2.07563680768186	0.535354766449114	0.506267624288909	-0.967704959916859
0.940376953584148	0.12950966466269	1.98260031845831	0.621525963064997	0.576696424673343	-0.0744642353044776
0.437093283197673	0.381109349498591	1.46570813295851	0.30589558538	-0.44817030838471	-0.0221293253394182
0.400067533093629	1.57460924457258	2.08924598801283	0.46137814911989	0.986755284800084	-0.08951997959746
0.886066883453612	1.03947987556309	1.15272536013959	0.567871150194158	-0.198691076894448	-0.964828893256579
1.61879536325689	0.124893461180688	1.38835658620795	0.44693587143971	1.01629108366362	-0.548760113110561
0.71840176435126	0.508746232799107	1.08520498672445	1.30342123787674	0.83971837655058	-0.431065562681261
0.998296458897548	0.141562706411802	-1.40124220875102	1.63232098546909	-0.18192020445264	-0.307937101309689
1.1671982359935	0.105532653039112	0.327655291453322	-0.953802212230254	0.379087597226671	0.20330060073473
1.15678267934322	0.27618619103359	1.56309442033656	0.70794685399015	0.142853851908134	0.23513978333342
1.14386012893029	0.752990772306129	-1.10007945003018	1.16011854727235	0.0148912207751363	-0.0280359069611317
-0.166380261667979	0.362284298285806	-0.495370831204519	0.421555214448257	0.100439056293724	0.109447687565081
1.00628529263608	0.0118112928292904	1.27603222850528	0.676406388522021	0.104622586632666	0.115930733904186
1.80785277718795	1.13596260640032	1.27749897233527	0.912818543294061	1.0555960563863	0.333996572130536
1.42476971081025	0.234042893558037	1.2987413905806	-0.0163992164280012	1.20598917923192	0.170387265115704
0.998290847432654	0.61681428838649	0.484813308327794	1.22011140668936	1.12294850287668	-0.0784778749432703
1.42460644622911	0.91113213014085	1.19827641541606	1.53409113087496	0.798343742215798	0.443833603788367
1.09690686909053	0.820404977176256	0.363472820460735	1.06521067180296	0.848100914091182	-0.0569993434513578
0.880366562125593	-0.044199835163869	0.946090530374245	0.593188781310914	0.960111996766052	-0.0156626799199893
1.26153137895131	1.75368772046959	1.18893498830787	1.07643919385908	0.886835520528176	0.240874525169154
0.380415949993976	1.42323168043882	1.50967945713323	-0.873938362442708	0.769193475197891	0.260304596414022
0.998800718323456	1.11444162018129	0.700063318086029	1.10966011211697	0.232929844291327	0.0702383018797965
0.861332467809526	1.12824420899617	0.953741316796372	0.647552078047368	0.613292966217641	-0.322406784427979
0.948383719910792	0.898401546432296	0.706985902849923	1.05775529274396	0.103033226612318	-0.627265441969551
0.57327502558393	0.616107497890752	1.21205949442177	0.0751422320002199	0.493797925264313	0.0627207217657727
0.36263498645149	0.959937894990512	-0.786509042492179	0.499924696693007	-0.355041781167151	-1.28283146591162
0.573862828228308	0.040545693131195	0.0730067556350795	2.27524145360115	0.368542961956883	-0.670615608426845
0.902156635070609	1.15359957023591	0.587259505913861	1.72277741496304	0.013746741111858	-1.29318074530108
1.15749746237597	2.11241728778978	0.301345893395572	2.0685816573519	0.89675275272291	0.535641625393681
2.36454321535887	0.836683902554531	0.57776395178116	-0.618585902837038	0.473445400030334	-1.11613449472208
0.725718851235617	0.476133382333687	0.56898162834264	2.07079868679379	0.795645832832986	-0.303015792243819
1.09040653962587	0.0955651875980154	0.516623519790322	1.48496999349726	0.471218371649906	0.151784974249312
1.14222502578605	0.751658840257409	0.251913447896061	1.71564292531788	0.433862504833714	-0.301204928845862
0.184825550259651	0.643413753045945	0.721024277314266	0.500635855980641	0.556152621523592	-0.457228233443832
0.59532665868424	0.460713775671502	0.633462013352958	1.53976690235448	0.529818349662781	-0.716651158725676
0.663968924300966	0.185049632858125	0.63588979268966	0.496675949936122	0.491472085341388	-0.711059722515622
0.787768832187115	1.21167510992023	0.361501021414695	0.760593264340282	0.681089321720082	-0.574079261554647
0.588243247038859	1.1077231629112	0.305834508814841	0.884695865569244	0.131285352409093	-0.35009931940455
0.938902342105946	0.412112605854179	-0.138247815845768	0.621108158998342	0.440551374001877	-1.08389481379859
0.621967923353258	0.459743610696807	0.0916684593183951	1.38689144920636	0.603468674701926	-0.616665922561111
0.961511321316991	0.353818595688146	0.567425094688621	1.74631677302615	0.53249112309738	-0.347752302480209
0.514620032444798	-0.0389212927111724	-0.395179972186131	0.933638523220087	0.626678349605655	-0.387899932042797
0.386387212244274	1.75463219389135	0.378645313726073	1.5866748898923	0.471906247559023	0.426923609981884
0.454207789913538	1.15429415121951	0.186337194498249	1.09101950607192	0.607189079975625	-0.307519303873606
0.329782282460642	1.61417635825168	-0.272999952646021	0.561186890948486	0.43044259757446	0.271642482883162
0.206352586711158	-0.615869284561834	0.0635195052101089	1.55182652400613	-0.0553686248970344	-1.143947652052
0.858019203743653	0.756429321146639	0.402663402854115	1.04008951344927	0.395399856599674	0.321133616875586
1.32093724243323	0.252859793466566	0.559851424803382	1.09998468476852	0.0144283275626632	-0.65358736022655
0.386681917946053	-0.0274243059763788	0.398478850018726	-0.0358890281471556	0.570852256476276	-0.454466845333696
0.788222212115643	0.371100834530131	-0.301452484675252	0.974475334303395	0.452096925897457	0.0735342012247317
1.3021937225606	-0.00319429178475972	-0.25870008111114	1.59585547202588	0.473445400030334	-0.00422664589543222
1.54151488448823	0.782545828260617	-0.0403013418260307	0.877539335032795	0.795645832832986	0.433657912751057
1.02297380119607	1.18708087340537	-0.262186161642385	1.33718223990724	0.471218371649906	-1.12528985448983
1.4524302408875	-0.586725277095206	0.246351219128769	1.6427758994708	0.433862504833714	-1.21918150999132
0.731230236734096	1.06215937781545	0.0461170026046689	1.27793422252208	0.556152621523592	-0.210103557791355
0.890340179312467	0.281053541940074	0.187456134585998	1.45684443224858	0.529818349662781	-0.305627299063366
1.04341832963077	1.05788223423317	0.450052344427211	1.19376867589958	0.491472085341388	-0.72298388226773
1.07174328341834	0.546479096088679	-0.0731885269168275	1.95017488265942	0.681089321720082	0.0915843654722301
1.0337026611518	0.270753912576092	0.180726404676762	0.202688372403356	0.131285352409093	-0.223657174516274
1.02151633031412	-0.0679285868833828	0.109895359393547	0.972993629490942	0.440551374001877	-1.11272250969893
2.046214013229	0.882802877579155	0.0391516637092498	1.57704762810678	0.603468674701926	0.30997264084965
1.1434369689268	0.969709663679459	0.125865421208949	0.829857133834322	0.53249112309738	-0.29048573889594
0.454300396117772	0.271829292582374	NaN	1.35009749053551	0.626678349605655	-0.552537650235598
0.43253809946762	1.20928030119391	NaN	1.74049609900233	0.471906247559023	-1.13254355662052
0.611255419345786	-0.10648193352212	NaN	1.59032857185839	0.607189079975625	-0.818079669573523
0.133710810148697	NaN	NaN	0.958066427640604	0.43044259757446	-0.279603046024378
0.284604078166036	NaN	NaN	1.54696226544331	-0.0553686248970344	-0.323034978924896
0.74506810039059	NaN	NaN	1.58630586218229	0.395399856599674	-0.0313668024077415
1.92987278805354	NaN	NaN	1.53934485105357	0.0144283275626632	-0.556779578939461
1.38328161720977	NaN	NaN	-0.397868763280356	0.570852256476276	-0.50101047094848
0.819919843135464	NaN	NaN	0.830109158207302	0.452096925897457	-0.326312117492689
1.88782354281806	NaN	NaN	1.75786617110727	0.845975516657724	-0.394375633879473
0.841343517047927	NaN	NaN	1.61486595379761	-0.851359574784173	NaN
1.86103492397532	NaN	NaN	1.24876625526724	0.832777140854578	NaN
1.43809700237602	NaN	NaN	1.37686449186764	0.945841994176901	NaN
1.30577744822342	NaN	NaN	1.03425256483748	1.53285955307443	NaN
1.28866363466101	NaN	NaN	0.374563802274261	-0.429744028167338	NaN
1.1888480491081	NaN	NaN	1.43856954068775	0.699114684678483	NaN
1.04901924652023	NaN	NaN	1.72623947121615	0.553108719859714	NaN
1.5304079384262	NaN	NaN	1.12004640607091	0.298035850192207	NaN
0.635453860708216	NaN	NaN	1.3539397768019	0.90563067399214	NaN
0.621563657114774	NaN	NaN	0.158014519336872	1.36735982407208	NaN
0.628684066431902	NaN	NaN	1.25017276399953	-0.240273310979705	NaN
0.776823456051271	NaN	NaN	0.823037627448155	0.998887703490278	NaN
0.789216178413265	NaN	NaN	0.609590768227959	-0.1607818885981	NaN
0.425353651575029	NaN	NaN	1.24003808237096	-0.714221620337263	NaN
0.719589680145315	NaN	NaN	0.586878948483777	NaN	NaN
0.712589923469688	NaN	NaN	1.14955921501115	NaN	NaN
0.836766627598327	NaN	NaN	0.435415673356035	NaN	NaN
0.579878312640252	NaN	NaN	0.304963712677209	NaN	NaN
0.658768163602302	NaN	NaN	0.484379047866772	NaN	NaN
1.04008945104884	NaN	NaN	0.362048285217985	NaN	NaN
1.10830950773401	NaN	NaN	0.448119204859229	NaN	NaN
0.242572954829313	NaN	NaN	-0.287283887615332	NaN	NaN
0.389943627551105	NaN	NaN	-0.697290243431051	NaN	NaN
0.523894634774814	NaN	NaN	0.0746546723472322	NaN	NaN
0.614866782316471	NaN	NaN	0.223371014615705	NaN	NaN
0.253657871720575	NaN	NaN	-0.114662035025808	NaN	NaN
0.476252543653334	NaN	NaN	0.879480514984877	NaN	NaN
0.12199840389809	NaN	NaN	0.569014204924857	NaN	NaN
0.245628455821641	NaN	NaN	0.566995154191987	NaN	NaN
0.295851933618185	NaN	NaN	-0.667106791062121	NaN	NaN
0.182123527748253	NaN	NaN	-0.632699638285069	NaN	NaN
0.0875752384125421	NaN	NaN	-2.1097120624196	NaN	NaN
0.910768339715078	NaN	NaN	-1.48878904720119	NaN	NaN
1.05572599911285	NaN	NaN	1.31160669935313	NaN	NaN
1.60989822930449	NaN	NaN	0.784332511278772	NaN	NaN
1.09583868453063	NaN	NaN	-0.142219230293346	NaN	NaN
1.25402630726088	NaN	NaN	0.587034778509229	NaN	NaN
0.97317516376615	NaN	NaN	0.952383384483933	NaN	NaN
0.446260248440154	NaN	NaN	0.223452624120832	NaN	NaN
1.27510730808985	NaN	NaN	-2.06097755926689	NaN	NaN
0.452581836153912	NaN	NaN	1.35270432780461	NaN	NaN
0.454065882915536	NaN	NaN	1.04139596480578	NaN	NaN
0.575974068074629	NaN	NaN	-1.83454367719696	NaN	NaN
0.475366366273626	NaN	NaN	0.182966976905542	NaN	NaN
0.244763663799539	NaN	NaN	0.681393491992433	NaN	NaN
0.473477881780945	NaN	NaN	0.899060178933379	NaN	NaN
0.390963663154394	NaN	NaN	0.91528556826324	NaN	NaN
0.63678613630861	NaN	NaN	0.0545998468899632	NaN	NaN
0.562672230270185	NaN	NaN	0.0955185562721392	NaN	NaN
0.54955851476405	NaN	NaN	0.90355762308724	NaN	NaN
0.660604684135376	NaN	NaN	1.24032216225773	NaN	NaN
0.460144758751456	NaN	NaN	0.699011820334522	NaN	NaN
0.449846841725371	NaN	NaN	0.448582663716929	NaN	NaN
0.602715105894341	NaN	NaN	0.485321029391849	NaN	NaN
1.60681355429535	NaN	NaN	0.562429936821398	NaN	NaN
1.08391287654332	NaN	NaN	0.271619894269248	NaN	NaN
2.38391122469533	NaN	NaN	0.587791705776999	NaN	NaN
1.78694742706574	NaN	NaN	0.691018133208239	NaN	NaN
1.9588114727535	NaN	NaN	0.308445970087948	NaN	NaN
2.21113045643241	NaN	NaN	0.182842288895776	NaN	NaN
1.69106739612437	NaN	NaN	0.496498953901647	NaN	NaN
2.04202824397736	NaN	NaN	0.652758884250536	NaN	NaN
1.35758516108274	NaN	NaN	-0.615431760649846	NaN	NaN
1.73102044537396	NaN	NaN	0.905099029617992	NaN	NaN
1.77838752149993	NaN	NaN	0.57937256799492	NaN	NaN
0.957632434484492	NaN	NaN	0.290969135300765	NaN	NaN
2.13105414240507	NaN	NaN	0.597772287248566	NaN	NaN
1.71583113132561	NaN	NaN	0.74630641817558	NaN	NaN
2.36616631115973	NaN	NaN	0.844928686082296	NaN	NaN
-1.49239302645194	NaN	NaN	0.5827301595334	NaN	NaN
2.07376929110632	NaN	NaN	0.546739766535518	NaN	NaN
1.98045656680982	NaN	NaN	0.64697898440236	NaN	NaN
1.96594406002354	NaN	NaN	-0.83466666731053	NaN	NaN
1.59557198576679	NaN	NaN	1.06294683580235	NaN	NaN
2.1895034244546	NaN	NaN	-0.53458754417494	NaN	NaN
1.49618782064672	NaN	NaN	0.0823907665162053	NaN	NaN
1.47330492630879	NaN	NaN	0.87105027649	NaN	NaN
1.53353287286635	NaN	NaN	0.526245379271805	NaN	NaN
1.77623584178614	NaN	NaN	0.594895539195454	NaN	NaN
1.88751572599989	NaN	NaN	0.738707689284203	NaN	NaN
1.76581073658498	NaN	NaN	0.839604402479005	NaN	NaN
0.335508611675193	NaN	NaN	0.44195050987369	NaN	NaN
1.18360368762359	NaN	NaN	-0.879242113654017	NaN	NaN
1.09315287012748	NaN	NaN	0.216729431012684	NaN	NaN
1.83213830598645	NaN	NaN	0.485839133507195	NaN	NaN
0.0965404866077608	NaN	NaN	0.183226772098598	NaN	NaN
-0.0736392588601894	NaN	NaN	0.141841776614249	NaN	NaN
1.40388150728806	NaN	NaN	0.48752592002657	NaN	NaN
1.25550068954133	NaN	NaN	0.616481314579999	NaN	NaN
1.41459088816031	NaN	NaN	0.73858173828145	NaN	NaN
1.02103959694312	NaN	NaN	0.53857520957881	NaN	NaN
0.920846682786662	NaN	NaN	0.323299726614038	NaN	NaN
0.926636831203046	NaN	NaN	0.647586989981107	NaN	NaN
0.965036371424547	NaN	NaN	-0.248592626906483	NaN	NaN
1.19700239194334	NaN	NaN	-0.272607869027499	NaN	NaN
0.471819716964107	NaN	NaN	0.384399206870956	NaN	NaN
1.63959765917966	NaN	NaN	1.19120970636083	NaN	NaN
1.26431142800552	NaN	NaN	-0.203367700922097	NaN	NaN
2.12438422146592	NaN	NaN	0.42688216027748	NaN	NaN
0.824149159042243	NaN	NaN	1.18516338450106	NaN	NaN
1.06011708095177	NaN	NaN	0.259324617943856	NaN	NaN
1.06574680187301	NaN	NaN	-0.906342913337628	NaN	NaN
0.977257875140829	NaN	NaN	1.05458941433776	NaN	NaN
0.938982391176893	NaN	NaN	0.180859771980438	NaN	NaN
0.791362096999908	NaN	NaN	-0.854845715654665	NaN	NaN
-0.215386050954804	NaN	NaN	0.349846236939535	NaN	NaN
-1.10381026675059	NaN	NaN	0.180628836940639	NaN	NaN
1.52121950604281	NaN	NaN	0.811840031645603	NaN	NaN
0.678001849660143	NaN	NaN	-0.0806252604578626	NaN	NaN
0.326128880741126	NaN	NaN	-0.162149973311728	NaN	NaN
0.99825101827263	NaN	NaN	0.666116598656174	NaN	NaN
1.13961158552843	NaN	NaN	-0.256239951835448	NaN	NaN
1.1236089477025	NaN	NaN	0.95293555957086	NaN	NaN
0.887807716339592	NaN	NaN	0.450652986029784	NaN	NaN
-0.761258432393745	NaN	NaN	0.661315136227003	NaN	NaN
-0.729153228886567	NaN	NaN	0.219073961532784	NaN	NaN
1.54797532564475	NaN	NaN	0.495470557754463	NaN	NaN
1.49568071903245	NaN	NaN	0.555299206622076	NaN	NaN
0.519804227943944	NaN	NaN	NaN	NaN	NaN
1.3845195011946	NaN	NaN	NaN	NaN	NaN
1.08898403559763	NaN	NaN	NaN	NaN	NaN
0.981370710413929	NaN	NaN	NaN	NaN	NaN
1.4165928124902	NaN	NaN	NaN	NaN	NaN
0.365427028100234	NaN	NaN	NaN	NaN	NaN
0.790838088488575	NaN	NaN	NaN	NaN	NaN
1.83257364846259	NaN	NaN	NaN	NaN	NaN
0.660997258364464	NaN	NaN	NaN	NaN	NaN
-0.0362557457284991	NaN	NaN	NaN	NaN	NaN
1.03372022675441	NaN	NaN	NaN	NaN	NaN
1.66353806525322	NaN	NaN	NaN	NaN	NaN
1.85374709543877	NaN	NaN	NaN	NaN	NaN
-0.290061238238582	NaN	NaN	NaN	NaN	NaN
0.234821159508658	NaN	NaN	NaN	NaN	NaN
0.583128736653494	NaN	NaN	NaN	NaN	NaN
0.861542660979059	NaN	NaN	NaN	NaN	NaN
1.22256994573229	NaN	NaN	NaN	NaN	NaN
-0.949261110232329	NaN	NaN	NaN	NaN	NaN
1.10394762235766	NaN	NaN	NaN	NaN	NaN
1.21396412596499	NaN	NaN	NaN	NaN	NaN
1.52524584774955	NaN	NaN	NaN	NaN	NaN
-0.309530093931958	NaN	NaN	NaN	NaN	NaN
0.877467618277074	NaN	NaN	NaN	NaN	NaN
1.47389151161313	NaN	NaN	NaN	NaN	NaN
1.63896652458228	NaN	NaN	NaN	NaN	NaN
1.0483921453898	NaN	NaN	NaN	NaN	NaN
0.731544968724248	NaN	NaN	NaN	NaN	NaN
1.47849993697587	NaN	NaN	NaN	NaN	NaN
0.590163929292172	NaN	NaN	NaN	NaN	NaN
0.490314289463458	NaN	NaN	NaN	NaN	NaN
0.484414313525976	NaN	NaN	NaN	NaN	NaN
0.155709011017935	NaN	NaN	NaN	NaN	NaN
0.154526098749856	NaN	NaN	NaN	NaN	NaN
-0.00895004860917772	NaN	NaN	NaN	NaN	NaN
0.117166572799957	NaN	NaN	NaN	NaN	NaN
0.0782033246607668	NaN	NaN	NaN	NaN	NaN
-0.0357155017892149	NaN	NaN	NaN	NaN	NaN
0.198106679456169	NaN	NaN	NaN	NaN	NaN
0.342141453361837	NaN	NaN	NaN	NaN	NaN
0.0647722655488748	NaN	NaN	NaN	NaN	NaN
0.316513960462649	NaN	NaN	NaN	NaN	NaN
0.0892642941494738	NaN	NaN	NaN	NaN	NaN
0.1244490596755	NaN	NaN	NaN	NaN	NaN
-0.151474445721477	NaN	NaN	NaN	NaN	NaN
0.314392760381473	NaN	NaN	NaN	NaN	NaN
0.351269821179594	NaN	NaN	NaN	NaN	NaN
0.553946672863087	NaN	NaN	NaN	NaN	NaN
0.441047077065935	NaN	NaN	NaN	NaN	NaN
-0.200071196409158	NaN	NaN	NaN	NaN	NaN
0.455739574541385	NaN	NaN	NaN	NaN	NaN
0.554255642757602	NaN	NaN	NaN	NaN	NaN
-0.292269752067085	NaN	NaN	NaN	NaN	NaN
0.509708822643082	NaN	NaN	NaN	NaN	NaN
0.00174478975314305	NaN	NaN	NaN	NaN	NaN
0.134702478742122	NaN	NaN	NaN	NaN	NaN
0.347848180046522	NaN	NaN	NaN	NaN	NaN
0.101357000307288	NaN	NaN	NaN	NaN	NaN
-0.212591638403622	NaN	NaN	NaN	NaN	NaN
0.507263684960694	NaN	NaN	NaN	NaN	NaN
0.211093156943894	NaN	NaN	NaN	NaN	NaN
-0.125963093452714	NaN	NaN	NaN	NaN	NaN
0.148829293659487	NaN	NaN	NaN	NaN	NaN
0.624006998817534	NaN	NaN	NaN	NaN	NaN
0.0911113063701276	NaN	NaN	NaN	NaN	NaN
0.228363997651894	NaN	NaN	NaN	NaN	NaN
-0.273242739829424	NaN	NaN	NaN	NaN	NaN
0.646484546088164	NaN	NaN	NaN	NaN	NaN
