# Supplementary material for: Subfield-specific interneuron circuits govern the hippocampal response to novelty in male mice
Source: Nat Commun. 2024 Jan 24;15:714. doi: 10.1038/s41467-024-44882-3 (PMC10808551; doi:10.1038/s41467-024-44882-3)
Supplement: Supplementary file 4 — Source Data [file 41467_2024_44882_MOESM4_ESM.zip › Fig3b.txt]

Row	Tuned%	Untuned%
CA1PV	11.8421052631579	88.1578947368421
CA1SOM	13.3928571428571	86.6071428571429
CA3PV	8.25688073394496	91.743119266055
CA3SOM	6.75105485232067	93.2489451476793
DGPV	12.781954887218	87.218045112782
DGSOM	8.40336134453782	91.5966386554622
