# Supplementary material for: Subfield-specific interneuron circuits govern the hippocampal response to novelty in male mice
Source: Nat Commun. 2024 Jan 24;15:714. doi: 10.1038/s41467-024-44882-3 (PMC10808551; doi:10.1038/s41467-024-44882-3)
Supplement: Supplementary file 4 — Source Data [file 41467_2024_44882_MOESM4_ESM.zip › Fig3c.txt]

CA1PV	CA1PV rand	CA1SOM	CA1SOM rand	CA3PV	CA3PV rand	CA3SOM	CA3SOM rand	DGPV	DGPV rand	DGSOM	DGSOM rand
1.5500736247447	0.752710420410905	0.793988353560137	0.0712902920829958	0.0968892425298691	0.0969697386026382	0.446077018976212	0.514475345611572	0.117884489465439	0.0117714380378411	1.47985321376458	0.678781471906254
1.53348240441072	0.489298038917348	0.373877849445581	0.206530224217322	0.169237345457077	0.263967424631119	0.106031812727451	0.194013595581055	0.148935638464208	0.0958665460012494	1.23161572148243	0.41054790608939
1.61012325383701	-0.190823053996826	0.84539142753341	0.329251128348599	0.306622475385666	0.29416811466217	0.0397644974291325	0.0176038891077042	0.0217170302925482	0.142810809831875	0.393943097455989	1.23258478818501
1.25908054981967	0.520378306027125	0.69674413913266	0.505283678036543	0.225712388753891	0.284593254327774	0.0450209826231003	-0.0448808260262012	0.30655450139789	-0.0271120659923636	0.722050960616648	0.664634847323109
1.41546647672024	1.46888459147621	0.482784322399099	0.471717524610113	0.154267638921738	0.311866253614426	0.0132198985666037	0.0468991473317146	-0.0348671893963514	0.0324915225658812	1.41751003867747	1.27198445091655
1.43050719642881	1.59110953577637	0.51671130838935	1.08577262617372	0.206648945808411	0.116523735225201	0.0077058682218194	0.0378167927265167	0.100592044298538	0.0755652739333856	1.03532127346641	0.249073441264629
1.52788966119526	0.804794297138987	1.57817204002558	0.879214014390241	0.479943215847015	0.70730996131897	0.192778259515762	0.0110173365101218	0.295189539346938	-0.0156833378404919	0.362019849906021	0.201564002216739
1.1679862539092	0.55776440115385	0.407287300545942	0.343254196451657	0.265652298927307	0.413269698619843	0.0631094202399254	0.0642708092927933	0.326372000373324	0.0821736373514304	0.177213419733905	0.151305082379089
0.618684471451291	-0.143754754255867	0.676518750051147	0.51187552625423	0.188176333904266	0.206901758909225	0.17901249229908	0.0990571975708008	0.428364252401467	-0.0478795620163146	0.305903427142663	0.220486834570336
1.14795265605377	0.370547912629846	0.317799466187706	0.339363527845006	-0.015421275049448	0.280710875988007	0.092583917081356	0.0842798724770546	-0.00810870289190865	0.12099609999524	0.413124390009229	0.196398124089141
0.395208420456167	0.331484812162706	0.54887659684425	0.195811578954781	0.148424506187439	0.0577386245131493	0.391092985868454	0.105461455881596	0.0484873148542156	0.368116878770737	0.173372178465778	0.192826506517716
0.887467416116275	0.652180205187515	0.51366961682325	0.16560607232596	0.241638079285622	0.286174416542053	0.483817845582962	0.243946477770805	0.114257389888789	0.181053874116555	0.351942290641258	0.183528630693347
0.63858500497474	1.0086065283959	0.541956065377126	0.405007136810525	0.043870534747839	0.202634677290916	0.122040636837482	0.109945125877857	0.0059333919732621	0.171388634993817	0.149199608631401	0.22575177943978
1.60086985930261	0.744971857341489	0.143246498893777	0.201267530692381	0.0851583927869797	0.100600495934486	0.0458862483501434	0.0861691609025002	0.303184225606928	0.202212585613763	0.329587479961429	0.136191294797066
0.982728138914174	0.702762899772219	0.347782602022287	0.295134382880697	0.261634051799774	0.552518367767334	0.083830863237381	0.0868834927678108	0.355906368013637	0.202255712590734	0.25489014706634	0.164240767567186
1.41426315127428	1.09644640862708	0.976628214797668	0.695031459077089	-0.00501007726415992	0.10997374355793	0.109554223716259	0.023804048076272	0.286970936994882	-0.059987054469945	0.21563900668941	0.155935154704512
0.349569984650679	0.0678245299765447	0.430806412934942	0.0422353162528736	0.0849863514304161	0.179742023348808	0.191831842064857	-0.00404897890985012	0.0396056067261268	0.075764577021971	0.36514429579977	0.25663163406536
0.522862811143037	0.0985466568387815	0.30039734018499	0.351949058192596	0.107862837612629	-0.0268442630767822	0.388271033763885	-0.0218111649155617	0.227340358597853	0.289601856470429	-0.00610667702033622	0.0504136733521464
0.48220733367594	0.637809530729551	0.240548909573581	0.331525518865593	0.0270930044353008	0.0904855504631996	0.173843055963516	0.282337456941605	0.091627459287208	0.198675598297581	-0.247053641419839	0.0390029926306244
0.229873448443198	0.10848384288126	0.567460645162476	0.500793405787404	0.198661297559738	0.174730464816093	0.025032551959157	0.0149644976481795	0.0431239702404187	0.053826479393915	0.355329172306708	0.063378012781571
0.235643340524873	0.0537879114025112	1.06302093715777	0.00441501117746378	0.0555104874074459	0.0790924280881882	0.17943611741066	0.0516746193170547	0.117061677367663	0.199202145812667	-0.0786151745328588	0.0308061869616719
0.0262176159397317	0.29289932485708	0.686819351276676	0.761260089683378	0.154136776924133	0.19677771627903	0.0188231375068426	0.142323881387711	0.0661574110170024	0.184269829056995	0.045842936601496	0.0585092176037117
0.201947723514059	0.109958696992601	1.23224551372711	1.20667608280784	0.16978707909584	0.11315480619669	0.176344275474548	0.138724386692047	0.159323071463209	-0.0021379843641004	0.154159538548023	0.0980190836184775
0.34362648807451	0.147773440792553	0.826604387288014	0.670718159995885	0.198937118053436	0.566202521324158	0.466713726520538	0.167903766036034	0.00409364044466196	0.179682608969723	0.0580340945993688	0.0367232301143482
-0.0273533663612239	0.164581364618196	0.671368915293074	0.226577252924932	0.390089154243469	0.307407736778259	0.145602986216545	0.0818971395492554	0.181296274641746	0.249358611969573	0.029135332442927	0.0478755550513557
0.026164642801617	0.268254706126348	0.495104412873519	0.5468936343658	0.260420888662338	0.19286322593689	-0.00225330167450011	-0.0180430356413126	0.369350570946305	0.0867478459694525	0.306369185052447	0.223917831945663
-0.0339000228508168	0.45514355839539	0.771344558107704	0.593748905530243	0.146108150482178	0.259029418230057	-0.026151966303587	-0.0302833318710327	0.260367053139834	0.123088866524343	0.229499879504093	0.117563168497827
0.165900510278941	0.124467482817117	0.263861502613218	-0.0184755634420368	0.0744277238845825	0.148006096482277	0.195359081029892	0.0209817867726088	0.456358461880611	0.13230233167719	0.0558082821916143	0.125928270829858
0.15706551030184	0.210919769032735	0.117994817431874	-0.0267090834283591	0.360348522663116	0.603646457195282	0.145757988095284	-0.0350371338427067	0.0334931413062409	0.266747369537911	0.136919386638599	0.0200301645710956
0.0872106085066835	0.0537042674948322	0.12301419692277	0.160565691082202	0.60473769903183	0.633618772029877	0.0698736384510994	0.128695517778397	0.0673680834417057	0.251272046047561	0.173610549811292	0.231336427101708
0.0494689198475441	-0.0436488682789632	0.542904293957178	0.452147844163107	0.352394312620163	0.0870591551065445	0.046052061021328	0.113823503255844	0.279692188636414	0.278795452680265	-0.0634150763350797	0.0849578598417658
0.0891264789048337	0.16087761204161	0.329386319504987	0.235862714307444	0.305492669343948	0.366770088672638	0.113806203007698	-0.00391258765012026	0.0211476195344568	0.194935744301203	-0.0357473860945754	0.163601897539525
-0.0709532058671964	0.000992564270080127	0.282984810210062	0.201769127577739	0.00283099617809057	0.100761860609055	0.0406075976788998	-0.00248419516719878	0.233421234673444	0.325239796418429	-0.0551950630804323	-0.0224472237568239
0.188983393681977	0.224599528524003	0.221049213385098	0.113095044360493	0.240865215659142	0.159534126520157	-0.0154561717063189	0.0794469341635704	-0.00427208972899632	0.0702425967393465	0.523941310684723	0.205265059143614
0.102580995608951	0.23195631124891	0.35709442681412	0.206154105360955	0.589785993099213	0.777930974960327	0.0452004931867123	0.0572913363575935	0.226513369903187	0.447030409516107	0.201488993396575	-0.0170172516546883
0.105193288664885	0.132091245995261	0.388731287168909	0.328742076396222	0.17894458770752	0.151731371879578	0.0161373410373926	-0.0441480167210102	1.09384984850639	0.898851523661776	0.291416735915051	0.526435751492134
0.0221190286106646	0.0855341589059592	0.447520910473122	0.598606938976894	0.305272907018661	0.265889585018158	0.118160858750343	0.307246655225754	0.343499432774259	0.197903576685238	-0.0130228182093053	-0.0183692320319958
0.137611699293584	0.286887936066269	0.136681990538504	0.0708243102919533	0.127494648098946	0.238246515393257	0.172313138842583	0.022293983027339	0.117902608285106	0.242673893836168	-0.128685643440468	0.244971453387292
0.163816202674385	0.0935255927791979	0.934072671279954	0.352152553064235	0.521118998527527	0.178693786263466	0.113708779215813	0.139950945973396	0.173377722501755	-0.0749578922986984	0.150881130342775	0.521870994963295
0.661285607426393	0.359654314881291	0.64832309661521	0.265953084587179	0.203107446432114	0.298956632614136	1.10302639007568	0.637600183486938	0.103391155600548	0.231096491217613	0.263383820006509	0.245567845393459
0.100286017752647	0.199285468117928	1.01798400120145	0.134496267823358	0.60623437166214	0.2042635679245	0.32248842716217	0.277271747589111	0.351545006036758	0.313176274299622	-0.0514904603997807	0.0440013670441186
0.215128183439263	0.222638287492797	0.338900022939478	0.126735833671114	0.376513928174973	0.305895239114761	0.0271458346396685	0.106025822460651	0.530443549156189	0.418903827667236	0.0305817551669685	0.290213534924214
0.202133888990778	0.0866374747476058	0.361813936466591	0.279743505910741	0.267038315534592	0.178653672337532	0.106472171843052	0.195832461118698	0.527803361415863	0.15115225315094	0.235998126096313	0.183758938220736
0.222267621073731	0.133485403742159	0.620965285409326	1.17905729633167	0.612388849258423	0.541538655757904	0.214085593819618	0.0218015313148499	0.628523886203766	0.253353953361511	-0.0603295531226079	0.246340118515122
0.20249742000061	0.0490748395069706	0.329474861485434	0.930144002370902	0.244948610663414	0.162396803498268	0.174155801534653	0.131721273064613	0.481601595878601	0.275827646255493	0.0948462978474977	0.20175544300347
0.0765752112918619	0.0263960767313212	0.850127638093251	-0.0368244770074336	-0.0045801205560565	0.120635837316513	0.251442849636078	0.0148889701813459	0.619281053543091	0.353426784276962	0.104915059675674	0.197674095121647
0.125374790229676	0.152092618991224	0.521750441144701	0.69252176172973	0.14514485001564	0.137116014957428	0.0514297410845757	0.172820538282394	0.53788560628891	0.379453361034393	0.0606845581167058	0.0586005628708166
0.612586361972016	0.294466560288798	-0.0538796587576648	-0.198620648516803	0.495936125516891	0.21347787976265	0.0378336943686008	0.0955575555562973	0.477874606847763	-0.0314760059118271	0.47120834763397	0.217034362424602
0.811779588474327	0.367763109197441	1.32286701125422	1.25458515822787	0.124054774641991	0.376881510019302	0.113461010158062	0.27131924033165	0.555613398551941	-0.0889585763216019	0.0183918939173513	0.203543036637223
0.846569274297738	0.325868217811555	0.691389064596314	0.400260293018585	0.236786782741547	0.292907208204269	0.114396452903748	-0.0497940890491009	0.692111253738403	0.136077493429184	0.258573519706346	0.1819203107035
0.307821418909011	0.232915240413321	0.223216750463067	0.151323048915343	0.0930747389793396	0.577375948429108	0.0687376484274864	0.0341636277735233	0.309185683727264	0.129209578037262	0.116676248034601	0.0430834147983802
0.459453319750305	0.431170802057476	0.467099031329032	1.2445654107209	0.453540772199631	0.351843625307083	0.193576350808144	0.103261590003967	0.532362699508667	-0.0117405029013753	0.103165047097332	0.123409127453471
0.665856133621712	0.664016743445253	0.118213391735428	0.161042606162227	0.211166009306908	0.337987273931503	-0.103220865130424	0.1242910400033	0.0746787786483765	0.380752772092819	0.254770493183229	0.438500172758698
0.406959794684411	0.53398220746269	0.159676200081005	0.14954916359774	0.0928747951984406	0.318007797002792	0.19229631125927	0.114018216729164	0.223879620432854	0.333133816719055	0.35353388596678	0.256309895067071
0.129353053479295	0.117658720483283	0.0303034195562798	0.119978588369167	0.429243624210358	0.414053291082382	-0.0933080166578293	0.0968334600329399	0.14382229745388	-0.0327033624053001	0.232399715684036	-0.0687181530226197
0.546672637025748	0.65058742321849	-0.0423110146012914	-0.0212916633853707	0.300139188766479	0.38753741979599	1.32537066936493	0.162063777446747	0.0107644638046622	0.206579819321632	0.539321845121519	0.202322158671326
0.260121823438995	0.169308512084627	0.360754532308107	0.0815260329425624	0.232539042830467	0.620274603366852	0.321425020694733	0.156985089182854	0.296093046665192	0.122391819953918	0.205117670633208	0.296676888895091
0.408956059555781	0.30738070664771	0.476225255642772	0.166411577043461	0.225443303585052	0.189308166503906	0.160737082362175	-0.00195900094695389	0.390631645917892	0.331867098808289	0.10327281639917	0.173101672670057
0.386180610027515	0.124394885102299	0.511550998489176	0.10376565541593	0.161343887448311	0.29048016667366	0.399206548929214	-0.0995147898793221	0.165630787611008	0.0944092199206352	-0.757867140958487	0.873607480648315
0.505891111586243	0.46960227344945	-0.0496736267978678	0.0157609242953992	0.179657518863678	0.265930980443954	0.248340368270874	0.194294348359108	0.282699435949326	0.140236154198647	0.279979333902047	0.432487792083886
0.199938960762242	0.262903977559299	0.370894612189537	0.212881351872671	-0.00471296673640609	0.0633372515439987	0.0347143150866032	0.15949410200119	0.0756738856434822	0.181178763508797	-0.009806711295092	0.223714525830508
0.334164718265719	0.207614045666437	0.33487908534704	0.297811482023973	0.0284495875239372	-0.00406741630285978	0.593410193920135	0.701151371002197	1.26805186271667	0.407232105731964	0.319021899706693	-0.141283520087232
0.19006674016267	0.107880727745763	0.0898523525023309	0.0900180669562114	0.16523003578186	0.386513441801071	0.410310626029968	0.147875607013702	1.29534161090851	0.425973236560822	0.404428777752996	0.385596886878534
0.607558042199871	0.23656895087711	1.12488684427883	0.0656859896760681	0.238315477967262	0.677576184272766	-0.0165972020477057	0.0956939086318016	1.07850646972656	0.605718076229095	0.373946376733688	-0.0740926848695819
0.757308083949504	0.309252739104142	0.215854996993933	0.161373958419387	-0.0527983531355858	0.502615988254547	0.0400080643594265	0.0160699617117643	0.558115065097809	0.599579155445099	0.0951559719985911	0.553443016194511
1.32606906877179	0.647936750604771	0.366927831305938	0.9353436624773	0.238032683730125	0.218819797039032	0.0456956699490547	0.0168367605656385	0.879259884357452	0.256074875593185	0.357890708917064	0.219939152520411
0.518830372271881	0.467241135887878	0.366049835451595	0.330082273335662	0.313826948404312	0.106703281402588	-0.119810402393341	0.00861304719001055	0.971322894096375	0.373896092176437	0.374787131464426	0.332871059099824
0.292969962128002	0.542664281021692	0.804893208401109	0.274372029044166	0.200638473033905	0.294104695320129	0.391700446605682	0.180795386433601	0.658729434013367	0.138148918747902	0.139473609481703	-0.0446417930895497
0.631750349243499	0.241301663853643	0.0911982197802245	0.345791060490652	0.409176617860794	0.369932860136032	-0.049946378916502	0.0158753432333469	0.0209481809288263	0.329299211502075	0.204565910647066	0.134422285381337
0.510369949852172	0.370550512676858	1.07828065337345	0.93179239060113	0.695413827896118	0.249915763735771	0.0679268166422844	-0.0238417647778988	0.749229788780212	0.526008725166321	0.80050616181691	0.273101411069596
0.143891796076097	0.155036595866097	0.298634998208869	0.27159170659118	0.367649763822556	0.184322595596313	0.0209418851882219	0.0178106892853975	0.223042607307434	0.203495845198631	0.225114766423545	0.35077207096415
0.476018251157791	0.308046862129807	0.973286428683373	0.604291434622834	0.421132862567902	0.0542990453541279	0.0544180236756802	0.0270044393837452	0.260819762945175	0.198421493172646	0.406193050672342	0.278371546993118
0.619486732190061	0.335458762865066	0.253590039906304	0.410986348775377	0.225299015641212	0.188758671283722	0.115093350410461	0.161315485835075	-0.260952472686768	0.816191971302032	0.607336272150933	0.316858772122155
0.491762434403765	0.264234931054219	0.542966178857058	0.558160791228176	0.181836068630219	0.249647319316864	0.192941769957542	0.0945040658116341	-0.0391807332634926	0.631621658802032	0.162027497144529	0.415483363581399
0.40153196107925	0.290472787867631	0.59554778819381	0.460803910383772	-0.0121141029521823	-0.00344170862808824	0.226700067520142	0.143930092453957	0.441532999277115	0.716947317123413	0.34707586496887	0.588764468755271
0.233108870866727	0.201141489380075	0.362393821598165	0.414542711965236	0.223222225904465	0.100132718682289	0.521141946315765	0.359653383493423	0.20445129275322	0.198552399873734	0.52792690219252	0.538817127038242
0.530202739824337	0.205131228125274	1.38768189256424	0.575276139848927	0.0347310118377209	0.171412408351898	0.954652786254883	0.795064628124237	0.11356046050787	0.0711398124694824	0.543628607280039	0.0134756306919266
0.292532109998138	0.276951722613149	0.0951155224864761	0.0671572884141992	0.0207792334258556	0.0441276840865612	0.482457429170609	0.241672292351723	0.0260533280670643	0.0929533168673515	0.391708999209755	0.0861797217010471
0.321383959006897	0.143152197144297	0.00163201337751686	0.134175533858254	0.139979213476181	0.12193401902914	0.345077872276306	0.196833863854408	0.113682352006435	0.056983407586813	0.443182669394178	0.315801910000395
0.245971815075352	0.211029796199466	0.0643662175499091	0.140909863657731	0.203999400138855	0.238684475421906	0.379797995090485	0.154097720980644	0.247836828231812	0.125231340527534	0.534195057565552	0.224817308959616
0.0978553491774797	0.0221333626395719	0.116895696950828	0.0317834167235755	0.219717755913734	0.126124307513237	0.438343316316605	0.389437407255173	0.0365126989781857	-0.0127537483349442	0.495084197015041	0.725675628157692
0.169175975051211	0.0524101537220143	0.134276778377656	0.0140046685552327	0.0677535831928253	0.137477740645409	0.28642526268959	0.122166641056538	0.189744397997856	0.109136864542961	0.370229767517588	0.274302586185344
0.794137836618767	0.307469898589721	0.0998783278690676	0.00402242411932973	0.0563337653875351	0.261407911777496	0.387500941753387	0.483005464076996	0.0799176096916199	0.102595016360283	0.553030879317745	0.242042459641373
0.716950269718869	0.453197245536823	0.0940839556407751	0.00618430227603138	0.0617059580981731	0.050167091190815	0.98567134141922	0.505343556404114	0.281626284122467	0.0250253211706877	0.0442640533853051	0.231676488788656
0.563643181898527	0.108115642723777	0.24131913833451	0.14718015136665	0.159336715936661	0.0232245363295078	0.201403692364693	0.337057262659073	0.230146542191505	0.08406051248312	0.238170863640933	0.182742571485516
0.138115439032991	0.177818532753983	0.0673038011242078	0.0143654087565721	-0.0542320236563683	0.0455597527325153	0.740057289600372	0.149189531803131	0.0928044691681862	0.139280244708061	0.5048720758136	0.623172810176626
0.397211246936679	0.614863390815075	0.129113369210489	-0.00721008473493965	0.163383528590202	0.184592634439468	0.420825153589249	0.120768301188946	0.0680427178740501	0.171584963798523	0.0435268567809423	0.0543789029530306
0.958521420531609	0.585341078300471	0.0599722456650845	0.0790275048927915	0.128964811563492	0.0668940171599388	0.19850692152977	0.0892823562026024	0.192436322569847	0.000730713421944529	0.326593095068568	0.0329328106905386
0.540121158892875	0.401481271602522	0.0827073314613207	0.0482435484767813	0.170219853520393	0.106450267136097	0.745583355426788	0.342936456203461	0.0469644106924534	0.0242263097316027	0.367546037491479	0.25632277371584
0.386673851305343	0.733276140221957	-0.0593013099095249	-0.166313553861138	0.0182967018336058	0.00993772409856319	0.201858505606651	0.138981968164444	0.0204831678420305	0.195162132382393	0.621029567254682	0.0588814594732939
0.565367573061086	0.475018285450691	0.34221344671838	0.148734867262618	0.214596897363663	-0.00882602017372847	0.576020121574402	0.120634898543358	0.0716196373105049	0.201218068599701	0.329794097151905	0.147861806170087
0.530491630569755	0.311519356531867	0.259627326617058	0.0836948059563364	0.0738112106919289	-0.0265805311501026	0.119538523256779	0.274549454450607	0.392263859510422	0.12559612095356	0.344522025083822	0.145811551766128
1.06937486033226	0.462823834188488	0.39047099157831	0.0776682351442494	0.0162200629711151	0.112334281206131	0.157626688480377	-0.0181317217648029	0.126928091049194	0.0964478105306625	0.771605872149398	0.257166816902109
0.342147143905267	0.488494986411727	0.198181228195883	0.157291047207117	-0.0165855009108782	0.200646534562111	0.246630504727364	0.0867407843470573	0.140093088150024	0.142175659537315	0.235930842461774	0.40446981166027
0.544467640617405	0.494672611838861	0.219720816019947	0.410346955591975	0.179274395108223	0.253114521503448	0.532911777496338	0.244338840246201	0.144260659813881	-0.0825189203023911	0.124051744408045	0.355671386415289
0.448465577715564	0.560772129164968	0.30279727225962	0.207665000623797	0.422023296356201	0.0371130891144276	0.345655173063278	0.191853284835815	0.0833986476063728	-0.0487786494195461	-0.0835253057058499	0.251003258740231
0.274768756759858	0.716198197940425	0.392128161799875	0.221922426067947	0.132216021418571	-0.0237992741167545	0.282270848751068	0.175471186637878	0.20445129275322	0.0175942741334438	0.354284975711568	0.54058109492712
0.375328885469315	0.206538893747076	0.1955192381681	0.324459939765402	0.081265926361084	0.0785396546125412	0.185563117265701	0.237778842449188	0.11356046050787	0.20529893040657	0.0764504729472508	0.0644349625307388
0.269880646918448	0.2091342143264	0.159823890198159	0.129363937105932	-0.00564967608079314	0.100919358432293	0.270838230848312	0.213128983974457	0.0260533280670643	0.00685265474021435	0.117863720894886	0.0991875091110801
0.270602639262467	0.181945489206302	0.214983288621832	0.389580113875329	0.093143917620182	0.0886222645640373	0.180617570877075	0.0699647143483162	0.113682352006435	0.144014462828636	0.389632046566308	0.507336778377934
0.165673949975524	0.160212375576873	0.0433593513741938	0.208971903607736	0.0696200132369995	0.0650892853736877	0.569888114929199	0.556080937385559	0.247836828231812	0.019272493198514	0.363520343642677	0.295378684205766
0.12494586193547	0.0998688542245441	0.206680236668472	0.0369771371872525	0.115411251783371	0.0237138420343399	0.381883144378662	0.112737089395523	0.0365126989781857	0.0614410415291786	0.3619159324462	0.368021004273786
0.890863315038565	0.756408304104242	0.0991911459670355	0.306505955118411	0.069278709590435	0.0619180127978325	0.595399916172028	0.634707629680634	0.189744397997856	0.143997937440872	0.535152413096644	0.433077301978758
0.911560054783533	0.328326871096171	0.383145116645581	0.147751497426245	0.0452114082872868	0.165258377790451	0.3030064702034	0.167639181017876	0.0799176096916199	0.144823595881462	-0.167167270383348	0.365507625891423
0.642381876781529	0.888412027555631	0.377869784714892	0.479031402459966	0.0461791716516018	0.0923428162932396	0.476595789194107	0.475677013397217	0.281626284122467	0.0368066467344761	0.549846811026009	0.379789871079524
1.12842130664412	0.664251641478805	0.251088089875397	0.204413848876281	0.126255825161934	0.154365286231041	0.449758470058441	0.472690373659134	0.230146542191505	0.125850349664688	0.436068325821065	0.240275700863476
0.379640013860051	0.4848116030302	-0.224418255525102	0.310020600849401	0.110558927059174	0.0993941426277161	0.309299886226654	0.115732207894325	0.0928044691681862	0.1303621083498	0.22200901429357	0.698739337517416
1.01121147301025	1.207269801137	0.283606817470718	0.309904177481584	-0.0073911608196795	-0.00601991638541222	0.471465140581131	0.237086445093155	0.0680427178740501	0.0853521004319191	0.521500012198394	0.0502492366627108
0.465997927096277	0.495080211289169	0.289265418308307	-0.117272342648241	NaN	NaN	0.22980061173439	0.196506232023239	0.192436322569847	0.0758142992854118	0.225162228983765	0.0872523091106597
0.510255164433823	1.43263807636321	0.252402810363557	0.201911150798141	NaN	NaN	0.127089470624924	0.169618174433708	0.0469644106924534	0.169168069958687	NaN	NaN
0.460626621878099	0.355632922595193	0.142299334175256	0.0874984413690963	NaN	NaN	0.298257738351822	0.209807604551315	0.0204831678420305	0.134329408407211	NaN	NaN
0.346745271768311	0.327224003096259	0.11273756244507	0.0778198827801419	NaN	NaN	0.214340135455132	-0.0436231754720211	0.0716196373105049	0.0748486146330833	NaN	NaN
0.37897395197051	1.38297611685214	NaN	NaN	NaN	NaN	0.191071972250938	0.07746821641922	0.392263859510422	0.0499433986842632	NaN	NaN
0.756757008812985	0.689872667974596	NaN	NaN	NaN	NaN	0.334826558828354	0.140383005142212	0.126928091049194	-0.0951008796691895	NaN	NaN
0.274840077235916	0.336788288804419	NaN	NaN	NaN	NaN	0.357416540384293	0.427631050348282	0.140093088150024	0.0603606253862381	NaN	NaN
0.30046904417213	0.374692294318593	NaN	NaN	NaN	NaN	0.342756688594818	0.118253983557224	0.144260659813881	0.0674188584089279	NaN	NaN
0.213153498766149	0.27077211532759	NaN	NaN	NaN	NaN	0.594076335430145	0.803365051746368	0.0833986476063728	0.0948727056384087	NaN	NaN
0.747580429951354	0.52209189442461	NaN	NaN	NaN	NaN	0.580247581005096	0.288791656494141	0.652435481548309	0.823076069355011	NaN	NaN
0.126605347878075	0.411241909257333	NaN	NaN	NaN	NaN	0.365008056163788	0.238187074661255	0.513834178447723	0.693895876407623	NaN	NaN
0.097059402326394	0.455258495162322	NaN	NaN	NaN	NaN	-0.000371068366803229	-0.0323836617171764	0.594352722167969	0.858324587345123	NaN	NaN
0.398291420211273	0.451517939345971	NaN	NaN	NaN	NaN	0.343233287334442	0.210724472999573	0.505305707454681	0.444943994283676	NaN	NaN
0.526765373034462	0.435049123818365	NaN	NaN	NaN	NaN	0.272967934608459	0.0814422369003296	0.932896733283997	0.154335141181946	NaN	NaN
0.188319088869438	0.365845142440248	NaN	NaN	NaN	NaN	0.426864117383957	0.171005055308342	0.607401669025421	0.477507472038269	NaN	NaN
0.356520090005834	0.957169634821747	NaN	NaN	NaN	NaN	0.779224336147308	0.359971463680267	0.669834911823273	0.722945868968964	NaN	NaN
0.461512172824505	0.138618242935119	NaN	NaN	NaN	NaN	0.199748396873474	0.388681292533875	0.674754858016968	0.855586171150208	NaN	NaN
0.432772333947968	0.385784059063735	NaN	NaN	NaN	NaN	0.389791190624237	0.235599175095558	1.04402375221252	0.63153201341629	NaN	NaN
0.592891024022557	0.369343137836219	NaN	NaN	NaN	NaN	0.233124613761902	0.00751823280006647	0.665154278278351	0.904302775859833	NaN	NaN
0.61880146533266	0.604802068472996	NaN	NaN	NaN	NaN	0.143627166748047	0.059051152318716	0.702237188816071	0.279669672250748	NaN	NaN
0.474693900474987	1.0939363768763	NaN	NaN	NaN	NaN	0.919145345687866	0.50775820016861	0.573055744171143	0.463029831647873	NaN	NaN
0.580343509109401	0.499085596475506	NaN	NaN	NaN	NaN	0.149697959423065	0.0628799051046371	1.149618268013	0.379997491836548	NaN	NaN
0.609715009538293	0.948866083924391	NaN	NaN	NaN	NaN	0.267711997032166	0.293409138917923	NaN	NaN	NaN	NaN
0.412583330044981	0.456845647969398	NaN	NaN	NaN	NaN	0.285488724708557	0.180216118693352	NaN	NaN	NaN	NaN
0.0314064290601334	0.714386422090328	NaN	NaN	NaN	NaN	0.140937104821205	0.132864817976952	NaN	NaN	NaN	NaN
0.484679484733725	0.454957265401697	NaN	NaN	NaN	NaN	0.581533014774323	0.582547783851624	NaN	NaN	NaN	NaN
0.65292436983365	0.465204623918689	NaN	NaN	NaN	NaN	0.316313683986664	0.0703375414013863	NaN	NaN	NaN	NaN
0.522830809651164	0.514808417121939	NaN	NaN	NaN	NaN	0.0969287306070328	0.150618866086006	NaN	NaN	NaN	NaN
0.226952197282788	0.443726684204809	NaN	NaN	NaN	NaN	0.00564921274781227	0.460185825824738	NaN	NaN	NaN	NaN
0.608376938257328	0.428164295985266	NaN	NaN	NaN	NaN	0.25703901052475	0.418891102075577	NaN	NaN	NaN	NaN
0.490449816964661	1.22337845852077	NaN	NaN	NaN	NaN	0.113422267138958	0.266351342201233	NaN	NaN	NaN	NaN
0.215190908445246	0.584350836982971	NaN	NaN	NaN	NaN	-0.121037140488625	0.406430751085281	NaN	NaN	NaN	NaN
0.329382090266461	0.753280583230837	NaN	NaN	NaN	NaN	0.340146213769913	0.616024315357208	NaN	NaN	NaN	NaN
0.848064141481392	0.789386474566465	NaN	NaN	NaN	NaN	0.356383889913559	0.120926968753338	NaN	NaN	NaN	NaN
0.501216605505406	0.715690329088653	NaN	NaN	NaN	NaN	0.166987597942352	0.122344553470612	NaN	NaN	NaN	NaN
0.425675629687977	1.01310682988439	NaN	NaN	NaN	NaN	0.252569317817688	0.550445675849915	NaN	NaN	NaN	NaN
0.515019061649749	0.171758625017017	NaN	NaN	NaN	NaN	0.0135205630213022	0.239498376846313	NaN	NaN	NaN	NaN
0.607113008626613	0.743745173268881	NaN	NaN	NaN	NaN	0.472927957773209	0.304196625947952	NaN	NaN	NaN	NaN
0.405624945993371	0.410849007012107	NaN	NaN	NaN	NaN	0.335293859243393	0.394940048456192	NaN	NaN	NaN	NaN
0.260756102522504	0.611120234015547	NaN	NaN	NaN	NaN	1.07364535331726	0.0899020358920097	NaN	NaN	NaN	NaN
0.313566068214067	0.416757688010318	NaN	NaN	NaN	NaN	0.150328949093819	0.23297917842865	NaN	NaN	NaN	NaN
0.217556251913432	0.804361532696349	NaN	NaN	NaN	NaN	0.158291637897491	0.278524369001389	NaN	NaN	NaN	NaN
0.0517441869213972	0.158959551533959	NaN	NaN	NaN	NaN	0.120428927242756	0.092223271727562	NaN	NaN	NaN	NaN
0.367148808374256	0.628059509908456	NaN	NaN	NaN	NaN	0.105809524655342	0.175744086503983	NaN	NaN	NaN	NaN
0.105858547975761	0.193609226433096	NaN	NaN	NaN	NaN	-0.00904905237257481	0.171381369233131	NaN	NaN	NaN	NaN
0.449741811317282	0.203747373584373	NaN	NaN	NaN	NaN	0.330268293619156	-0.0525254867970943	NaN	NaN	NaN	NaN
-0.178264292991297	0.188915233308779	NaN	NaN	NaN	NaN	0.0718055963516235	0.451104551553726	NaN	NaN	NaN	NaN
0.166103217553498	0.263778465815745	NaN	NaN	NaN	NaN	0.109212480485439	0.478309392929077	NaN	NaN	NaN	NaN
0.410678845892596	0.229232972671739	NaN	NaN	NaN	NaN	-0.0295427162200212	0.258888363838196	NaN	NaN	NaN	NaN
0.0904216015524034	0.33118875812902	NaN	NaN	NaN	NaN	0.145762383937836	0.667022347450256	NaN	NaN	NaN	NaN
0.0838069142443905	0.209290964492804	NaN	NaN	NaN	NaN	0.303602963685989	0.370580792427063	NaN	NaN	NaN	NaN
0.17496205221381	0.262381311377606	NaN	NaN	NaN	NaN	0.153313100337982	0.546753346920013	NaN	NaN	NaN	NaN
1.14076042216768	0.89797367947552	NaN	NaN	NaN	NaN	1.23608708381653	0.793215453624725	NaN	NaN	NaN	NaN
0.485439880952297	0.307838261510996	NaN	NaN	NaN	NaN	0.314350336790085	0.342486560344696	NaN	NaN	NaN	NaN
0.522378736437176	0.44400333030736	NaN	NaN	NaN	NaN	0.561840534210205	-0.0220692530274391	NaN	NaN	NaN	NaN
0.0862220319807427	0.377052267104854	NaN	NaN	NaN	NaN	0.673944771289825	0.396498501300812	NaN	NaN	NaN	NaN
0.328693290516923	0.420932254971293	NaN	NaN	NaN	NaN	0.510645687580109	0.240430906414986	NaN	NaN	NaN	NaN
0.230698469615937	0.502080077648159	NaN	NaN	NaN	NaN	0.342595726251602	0.159135475754738	NaN	NaN	NaN	NaN
0.437530003943238	0.950853371042948	NaN	NaN	NaN	NaN	0.366488516330719	0.190836936235428	NaN	NaN	NaN	NaN
0.717078432604353	0.371401669437544	NaN	NaN	NaN	NaN	0.27337509393692	0.155628547072411	NaN	NaN	NaN	NaN
0.351640865809863	0.33837261121488	NaN	NaN	NaN	NaN	0.402640163898468	0.452199786901474	NaN	NaN	NaN	NaN
1.75327887821529	1.57826809073831	NaN	NaN	NaN	NaN	0.245085924863815	0.452502489089966	NaN	NaN	NaN	NaN
0.371868477960257	0.242015241118703	NaN	NaN	NaN	NaN	0.336691409349442	0.114262148737907	NaN	NaN	NaN	NaN
1.07031289790376	0.885135040178703	NaN	NaN	NaN	NaN	0.169843807816505	0.393148601055145	NaN	NaN	NaN	NaN
1.0085815332001	0.226474944906611	NaN	NaN	NaN	NaN	0.0157791338860989	0.153476595878601	NaN	NaN	NaN	NaN
0.407423811093393	0.80870205086592	NaN	NaN	NaN	NaN	0.0667866989970207	0.132366120815277	NaN	NaN	NaN	NaN
0.449176370280608	0.391939806915057	NaN	NaN	NaN	NaN	0.0377574525773525	0.110867097973824	NaN	NaN	NaN	NaN
0.528900430843419	0.310064227838922	NaN	NaN	NaN	NaN	0.275781124830246	0.320860415697098	NaN	NaN	NaN	NaN
0.715355623065106	0.478217506116277	NaN	NaN	NaN	NaN	0.302223116159439	0.209158360958099	NaN	NaN	NaN	NaN
0.379520189556357	0.0997652629666488	NaN	NaN	NaN	NaN	0.281875848770142	-0.00831393431872129	NaN	NaN	NaN	NaN
0.469802347451106	0.319811446075995	NaN	NaN	NaN	NaN	0.374747037887573	0.0536801032721996	NaN	NaN	NaN	NaN
0.477447714703792	0.26082535249523	NaN	NaN	NaN	NaN	-0.0397089570760727	0.073709562420845	NaN	NaN	NaN	NaN
0.458222097767286	0.144777219804655	NaN	NaN	NaN	NaN	0.473794609308243	0.320193260908127	NaN	NaN	NaN	NaN
0.531062056811913	0.565826490787955	NaN	NaN	NaN	NaN	0.144685685634613	0.142364948987961	NaN	NaN	NaN	NaN
0.414868100353978	0.362008978329862	NaN	NaN	NaN	NaN	0.338572233915329	0.221431583166122	NaN	NaN	NaN	NaN
0.657687892186281	0.327987232576326	NaN	NaN	NaN	NaN	0.037757895886898	-0.00783373694866896	NaN	NaN	NaN	NaN
0.559576420426131	0.411528454002927	NaN	NaN	NaN	NaN	0.187471523880959	0.176464229822159	NaN	NaN	NaN	NaN
0.368019522589383	0.428978620944087	NaN	NaN	NaN	NaN	0.338518172502518	0.404770582914352	NaN	NaN	NaN	NaN
0.597898580332692	0.236933249220783	NaN	NaN	NaN	NaN	0.737006664276123	0.56957620382309	NaN	NaN	NaN	NaN
0.234986799101856	0.146246410983502	NaN	NaN	NaN	NaN	0.391421288251877	0.12731721997261	NaN	NaN	NaN	NaN
0.230343338413098	0.352757546777736	NaN	NaN	NaN	NaN	0.654217600822449	0.104499988257885	NaN	NaN	NaN	NaN
0.319039230173348	0.103530456585022	NaN	NaN	NaN	NaN	0.360913544893265	0.36141100525856	NaN	NaN	NaN	NaN
0.611775270096222	0.422964122987669	NaN	NaN	NaN	NaN	0.342771679162979	0.346830874681473	NaN	NaN	NaN	NaN
1.09986627991135	0.292361778272364	NaN	NaN	NaN	NaN	0.780127048492432	0.101669296622276	NaN	NaN	NaN	NaN
0.259613410253946	0.204040089986369	NaN	NaN	NaN	NaN	0.45022639632225	0.532090961933136	NaN	NaN	NaN	NaN
0.380831056858579	0.137649578113925	NaN	NaN	NaN	NaN	0.151654854416847	0.17575241625309	NaN	NaN	NaN	NaN
0.590130682091795	0.114826034459621	NaN	NaN	NaN	NaN	0.224248722195625	0.204723119735718	NaN	NaN	NaN	NaN
0.167999781957314	0.188587792127388	NaN	NaN	NaN	NaN	0.284142255783081	0.169637113809586	NaN	NaN	NaN	NaN
0.750495805651343	0.641304548980902	NaN	NaN	NaN	NaN	-0.01799694634974	0.194877356290817	NaN	NaN	NaN	NaN
0.284329289497826	0.0203716330604118	NaN	NaN	NaN	NaN	0.18105760216713	-0.13463968038559	NaN	NaN	NaN	NaN
0.876326975029001	0.2770967184045	NaN	NaN	NaN	NaN	0.106655634939671	0.174880087375641	NaN	NaN	NaN	NaN
0.39130881425773	0.255733334823321	NaN	NaN	NaN	NaN	0.273026376962662	0.068971648812294	NaN	NaN	NaN	NaN
0.178847149754949	0.0391982463692632	NaN	NaN	NaN	NaN	0.345097869634628	0.466379582881927	NaN	NaN	NaN	NaN
0.106636559334071	0.220924314924046	NaN	NaN	NaN	NaN	0.742372632026672	0.726109445095062	NaN	NaN	NaN	NaN
0.563499333663274	0.395553972555135	NaN	NaN	NaN	NaN	0.905211269855499	0.73704606294632	NaN	NaN	NaN	NaN
0.260635499156206	0.278929583195329	NaN	NaN	NaN	NaN	0.553892970085144	0.626292705535889	NaN	NaN	NaN	NaN
0.40230803889661	0.241568467345041	NaN	NaN	NaN	NaN	0.479907095432281	0.729772925376892	NaN	NaN	NaN	NaN
0.0738404253323553	0.156957254787652	NaN	NaN	NaN	NaN	0.625147938728333	0.2227453738451	NaN	NaN	NaN	NaN
1.15654828122709	0.531468435249587	NaN	NaN	NaN	NaN	0.3908671438694	0.1436547935009	NaN	NaN	NaN	NaN
0.458547604051517	0.398318622092937	NaN	NaN	NaN	NaN	0.122708678245544	0.108331494033337	NaN	NaN	NaN	NaN
0.454398921702518	0.27615596321407	NaN	NaN	NaN	NaN	0.320435762405396	-0.0542746856808662	NaN	NaN	NaN	NaN
0.194864517089583	0.163425464641064	NaN	NaN	NaN	NaN	1.32719278335571	0.968368291854858	NaN	NaN	NaN	NaN
0.0459219657982209	0.0328879313043439	NaN	NaN	NaN	NaN	0.568719327449799	-0.0422843508422375	NaN	NaN	NaN	NaN
0.497296184810009	0.21575326138828	NaN	NaN	NaN	NaN	0.103999093174934	0.0669639259576797	NaN	NaN	NaN	NaN
0.454088355523537	0.461966135563929	NaN	NaN	NaN	NaN	0.0864676684141159	0.280969709157944	NaN	NaN	NaN	NaN
0.267167146914603	0.292782477404463	NaN	NaN	NaN	NaN	0.271660447120667	0.29121470451355	NaN	NaN	NaN	NaN
0.790122811566573	0.302080609088423	NaN	NaN	NaN	NaN	0.160335585474968	-0.0960271880030632	NaN	NaN	NaN	NaN
0.308758095099393	0.197290259181564	NaN	NaN	NaN	NaN	0.129686132073402	0.0965839922428131	NaN	NaN	NaN	NaN
0.206565171811668	0.0211779613955345	NaN	NaN	NaN	NaN	0.354406148195267	0.181713238358498	NaN	NaN	NaN	NaN
0.389386245333923	0.124002736252061	NaN	NaN	NaN	NaN	0.101295292377472	0.228264003992081	NaN	NaN	NaN	NaN
1.5227734794223	1.28321018247098	NaN	NaN	NaN	NaN	0.219851970672607	0.0383971109986305	NaN	NaN	NaN	NaN
0.17945984208286	0.912480034298864	NaN	NaN	NaN	NaN	0.113424137234688	-0.0713097453117371	NaN	NaN	NaN	NaN
0.77179299316261	1.13926537259179	NaN	NaN	NaN	NaN	0.636834263801575	0.208594724535942	NaN	NaN	NaN	NaN
1.10266272666217	0.940508812319777	NaN	NaN	NaN	NaN	0.109949797391891	-0.0510678701102734	NaN	NaN	NaN	NaN
0.684116968322249	0.458585882996218	NaN	NaN	NaN	NaN	0.108100868761539	-0.149549633264542	NaN	NaN	NaN	NaN
1.44601839489621	1.2826533199461	NaN	NaN	NaN	NaN	0.543245851993561	0.313830673694611	NaN	NaN	NaN	NaN
0.253488513232179	0.989534891569428	NaN	NaN	NaN	NaN	0.785052478313446	0.3785580098629	NaN	NaN	NaN	NaN
0.45210695868985	0.435323178516168	NaN	NaN	NaN	NaN	0.423652678728104	0.370197057723999	NaN	NaN	NaN	NaN
0.794694859022645	0.401283006596522	NaN	NaN	NaN	NaN	0.773773968219757	0.131663054227829	NaN	NaN	NaN	NaN
0.3499680248656	0.139933117615453	NaN	NaN	NaN	NaN	0.513100862503052	0.109879210591316	NaN	NaN	NaN	NaN
0.161137883489934	0.215601071193764	NaN	NaN	NaN	NaN	0.571649074554443	0.341581374406815	NaN	NaN	NaN	NaN
0.400340932254863	0.4664830061395	NaN	NaN	NaN	NaN	0.417636781930923	0.157710120081902	NaN	NaN	NaN	NaN
0.106652522273497	-0.018468833601055	NaN	NaN	NaN	NaN	NaN	NaN	NaN	NaN	NaN	NaN
0.923361755576572	0.737203142592978	NaN	NaN	NaN	NaN	NaN	NaN	NaN	NaN	NaN	NaN
0.399061047961937	0.234798374975823	NaN	NaN	NaN	NaN	NaN	NaN	NaN	NaN	NaN	NaN
0.718752608579834	0.868120651007558	NaN	NaN	NaN	NaN	NaN	NaN	NaN	NaN	NaN	NaN
0.543694244264184	0.665121382433456	NaN	NaN	NaN	NaN	NaN	NaN	NaN	NaN	NaN	NaN
0.478428075643667	0.440387689238003	NaN	NaN	NaN	NaN	NaN	NaN	NaN	NaN	NaN	NaN
0.19497060944554	0.147690007035888	NaN	NaN	NaN	NaN	NaN	NaN	NaN	NaN	NaN	NaN
0.43198854704877	-0.0202614972610713	NaN	NaN	NaN	NaN	NaN	NaN	NaN	NaN	NaN	NaN
0.206070106236038	0.512959414351206	NaN	NaN	NaN	NaN	NaN	NaN	NaN	NaN	NaN	NaN
0.30321408830347	0.346690418205433	NaN	NaN	NaN	NaN	NaN	NaN	NaN	NaN	NaN	NaN
0.414980726407481	1.11676690308936	NaN	NaN	NaN	NaN	NaN	NaN	NaN	NaN	NaN	NaN
1.10070198678164	0.80230237167858	NaN	NaN	NaN	NaN	NaN	NaN	NaN	NaN	NaN	NaN
0.237415696212282	0.296044299692756	NaN	NaN	NaN	NaN	NaN	NaN	NaN	NaN	NaN	NaN
0.601968969279392	0.775385734293046	NaN	NaN	NaN	NaN	NaN	NaN	NaN	NaN	NaN	NaN
1.05193557530071	1.06821533708587	NaN	NaN	NaN	NaN	NaN	NaN	NaN	NaN	NaN	NaN
0.274055459376718	0.351308666581962	NaN	NaN	NaN	NaN	NaN	NaN	NaN	NaN	NaN	NaN
0.438071198358229	0.694325693918835	NaN	NaN	NaN	NaN	NaN	NaN	NaN	NaN	NaN	NaN
0.709897281396421	1.00314166638524	NaN	NaN	NaN	NaN	NaN	NaN	NaN	NaN	NaN	NaN
0.337261115562021	0.720376153344688	NaN	NaN	NaN	NaN	NaN	NaN	NaN	NaN	NaN	NaN
0.312547362855851	0.219171229711167	NaN	NaN	NaN	NaN	NaN	NaN	NaN	NaN	NaN	NaN
0.158643470955415	0.452134736312186	NaN	NaN	NaN	NaN	NaN	NaN	NaN	NaN	NaN	NaN
0.410721361328071	0.248049606106259	NaN	NaN	NaN	NaN	NaN	NaN	NaN	NaN	NaN	NaN
0.208622674382138	0.289322442120024	NaN	NaN	NaN	NaN	NaN	NaN	NaN	NaN	NaN	NaN
0.610445490808798	0.0366275969274479	NaN	NaN	NaN	NaN	NaN	NaN	NaN	NaN	NaN	NaN
0.195154212064824	-0.0449294040871085	NaN	NaN	NaN	NaN	NaN	NaN	NaN	NaN	NaN	NaN
0.425852349966562	0.127064352153528	NaN	NaN	NaN	NaN	NaN	NaN	NaN	NaN	NaN	NaN
0.296701947003051	0.131635184683722	NaN	NaN	NaN	NaN	NaN	NaN	NaN	NaN	NaN	NaN
-0.0857840536616858	0.0138864693984901	NaN	NaN	NaN	NaN	NaN	NaN	NaN	NaN	NaN	NaN
0.384932711875976	0.149884165553174	NaN	NaN	NaN	NaN	NaN	NaN	NaN	NaN	NaN	NaN
0.151007312528704	0.180181376589183	NaN	NaN	NaN	NaN	NaN	NaN	NaN	NaN	NaN	NaN
0.17039461191796	-0.0389622182655955	NaN	NaN	NaN	NaN	NaN	NaN	NaN	NaN	NaN	NaN
0.155175199775988	0.116444980166148	NaN	NaN	NaN	NaN	NaN	NaN	NaN	NaN	NaN	NaN
0.333561601367725	0.150695665671324	NaN	NaN	NaN	NaN	NaN	NaN	NaN	NaN	NaN	NaN
0.189449538355471	0.188257378722653	NaN	NaN	NaN	NaN	NaN	NaN	NaN	NaN	NaN	NaN
0.166678592218081	0.0676117916444802	NaN	NaN	NaN	NaN	NaN	NaN	NaN	NaN	NaN	NaN
0.100975471559106	0.0980344642382452	NaN	NaN	NaN	NaN	NaN	NaN	NaN	NaN	NaN	NaN
0.168275492328665	0.131342076707528	NaN	NaN	NaN	NaN	NaN	NaN	NaN	NaN	NaN	NaN
0.174605181249615	0.139110295438725	NaN	NaN	NaN	NaN	NaN	NaN	NaN	NaN	NaN	NaN
0.185116174939102	0.16321480192092	NaN	NaN	NaN	NaN	NaN	NaN	NaN	NaN	NaN	NaN
0.33945042513152	0.263061576219544	NaN	NaN	NaN	NaN	NaN	NaN	NaN	NaN	NaN	NaN
0.21129614198473	0.128405884456145	NaN	NaN	NaN	NaN	NaN	NaN	NaN	NaN	NaN	NaN
0.562112332609507	0.0489776897877396	NaN	NaN	NaN	NaN	NaN	NaN	NaN	NaN	NaN	NaN
0.112080354300091	0.174722835665466	NaN	NaN	NaN	NaN	NaN	NaN	NaN	NaN	NaN	NaN
0.145146200578662	0.0997596150660347	NaN	NaN	NaN	NaN	NaN	NaN	NaN	NaN	NaN	NaN
0.322403835674183	0.226409915835169	NaN	NaN	NaN	NaN	NaN	NaN	NaN	NaN	NaN	NaN
0.282908231844809	0.212729984372031	NaN	NaN	NaN	NaN	NaN	NaN	NaN	NaN	NaN	NaN
0.124579890602234	0.199324062600084	NaN	NaN	NaN	NaN	NaN	NaN	NaN	NaN	NaN	NaN
0.124783416574905	0.17091542699935	NaN	NaN	NaN	NaN	NaN	NaN	NaN	NaN	NaN	NaN
0.111629240111136	0.0878957345496584	NaN	NaN	NaN	NaN	NaN	NaN	NaN	NaN	NaN	NaN
0.0592417394601882	0.152813089156428	NaN	NaN	NaN	NaN	NaN	NaN	NaN	NaN	NaN	NaN
0.32686800361196	0.288798396432069	NaN	NaN	NaN	NaN	NaN	NaN	NaN	NaN	NaN	NaN
0.20910687815118	0.0638025447751306	NaN	NaN	NaN	NaN	NaN	NaN	NaN	NaN	NaN	NaN
0.775122996997424	0.579804875350773	NaN	NaN	NaN	NaN	NaN	NaN	NaN	NaN	NaN	NaN
0.471124407804823	0.497761125602221	NaN	NaN	NaN	NaN	NaN	NaN	NaN	NaN	NaN	NaN
0.379051920893791	0.0171193267942022	NaN	NaN	NaN	NaN	NaN	NaN	NaN	NaN	NaN	NaN
0.0471793318669433	0.115689170065476	NaN	NaN	NaN	NaN	NaN	NaN	NaN	NaN	NaN	NaN
0.254960829181471	0.290636454845574	NaN	NaN	NaN	NaN	NaN	NaN	NaN	NaN	NaN	NaN
-0.0443180226818738	0.312837881547161	NaN	NaN	NaN	NaN	NaN	NaN	NaN	NaN	NaN	NaN
0.378764155046522	0.148823683408359	NaN	NaN	NaN	NaN	NaN	NaN	NaN	NaN	NaN	NaN
0.277994055969901	0.237337045788821	NaN	NaN	NaN	NaN	NaN	NaN	NaN	NaN	NaN	NaN
