# Supplementary material for: Subfield-specific interneuron circuits govern the hippocampal response to novelty in male mice
Source: Nat Commun. 2024 Jan 24;15:714. doi: 10.1038/s41467-024-44882-3 (PMC10808551; doi:10.1038/s41467-024-44882-3)
Supplement: Supplementary file 4 — Source Data [file 41467_2024_44882_MOESM4_ESM.zip › Fig3d.txt]

CA1PV	CA1PV rand	CA1SOM	CA1SOM rand	CA3PV	CA3PV rand	CA3SOM	CA3SOM rand	DGPV	DGPV rand	DGSOM	DGSOM rand
0.843786970194934	0.849216777303128	0.821405761629847	0.727087675281904	0.882898569107056	0.862557768821716	0.602135479450226	0.752217531204224	0.467642871056131	0.307462440031686	0.602273438646035	0.871014011099896
0.810601989628457	0.827575415840204	0.685179095341603	0.561063419512999	0.883220553398132	0.903189718723297	0.574542880058289	0.695617020130157	0.696306306195271	0.445438557618331	0.664447006993537	0.374095749950718
0.8804622910776	0.895709381222459	0.829712283750474	0.812532885004253	0.762580573558807	0.75149667263031	0.857374846935272	0.742196202278137	0.484150577426645	0.364246083189009	0.525805898991917	0.837490430134375
0.911664572266185	0.860508473462342	0.863318417213357	0.419577219220941	0.933449745178223	0.878471970558167	0.764666438102722	0.646322846412659	0.333386161587391	0.171479233498924	0.868545107225145	0.852610300144412
0.834923093336134	0.809455503390252	0.859142396133232	0.726171810272251	0.781200289726257	0.784125804901123	0.741614818572998	0.787128329277039	0.660902972298516	0.509389242407243	0.81420059279456	0.737817150150947
0.927142121307038	0.896628855858634	0.841256900090607	0.914825384190699	0.855376720428467	0.791885018348694	0.723318934440613	0.570234656333923	0.629321139650632	0.579874849832293	0.684602338756721	0.706354279576292
0.901618414244423	0.573219684557733	0.895002688320268	0.740012272128587	0.699322402477264	0.740556001663208	0.716933131217957	0.814083099365234	0.629980240610903	0.342330361637821	0.841692268506256	0.806103109023325
0.929833175772332	0.855535098082844	0.888800482812604	0.820991662859055	0.709772109985352	0.74575012922287	0.829632699489594	0.791896224021912	0.698844074161054	0.218384953020284	0.826950583650944	0.892599200694187
0.915310825445963	0.832399379765296	0.799079326260687	0.744792243486927	0.892477452754974	0.859475016593933	0.781544089317322	0.777198791503906	0.784852577867633	0.576946792286676	0.759372205178633	0.847163849737782
0.889744605467722	0.869571869203853	0.931397136668834	0.78833507199329	0.82069993019104	0.723458170890808	0.705687642097473	0.406994104385376	0.433952681165304	0.236618369583382	0.890035068682355	0.773045291935599
0.825897316612619	0.805782744731574	0.741275253616327	0.496751465970727	0.739171087741852	0.641569316387177	0.795527338981628	0.738973498344421	0.780141769778052	0.46846781351115	0.793364347871501	0.722671839337674
0.745935542516392	0.620261850068669	0.787786078470444	0.468503206318122	0.778098046779633	0.864371538162231	0.37248307466507	0.750720679759979	0.554176856940591	0.476338281682007	0.94100662832471	0.860165957308134
0.839567919322846	0.786663423772961	0.883509971378195	0.699105655768327	0.844047665596008	0.653293907642365	0.751762390136719	0.270424246788025	0.522757886764454	0.403636361520927	0.742143486863014	0.773936296183113
0.84963066925356	0.902562025781616	0.871942108683424	0.835327250346684	0.791242957115173	0.78703236579895	0.856191635131836	0.588600397109985	0.826388483858133	0.615865521237852	0.91031286159088	0.920594893039116
0.81556465571401	0.77324360240061	0.691367289776883	0.563306863665755	0.770985841751099	0.693387985229492	0.641981959342957	0.624485015869141	0.742981213233894	0.504329969115887	0.906784864073028	0.861618603336056
0.87835372687738	0.853242331555513	0.696138931099267	0.777486913174591	0.925915956497192	0.719735383987427	0.753012895584106	0.383529782295227	0.472786906495337	0.170600422825331	0.844219000523761	0.879683257232032
0.819001056221754	0.805955571866543	0.873618737085213	0.704411533252928	0.840279102325439	0.809447705745697	0.727871298789978	0.53450071811676	0.602060425706799	-0.193509093566298	0.779619825295931	0.830584191678993
0.861057172222096	0.765692060034456	0.76589608020638	0.462040091455438	0.697414636611938	0.74277800321579	0.658901929855347	0.509880244731903	0.822169924958226	0.736792454600696	0.337169547415931	0.48548632208522
0.755393389502632	0.733816598988357	0.833364185492836	0.312177970586631	0.811664819717407	0.586957693099976	0.523779273033142	0.490423232316971	0.66693187668665	0.674439511987383	0.76673522671025	0.666417611569551
0.846392211437808	0.776136572350704	0.522969565742979	0.565577266166081	0.845791459083557	0.688624680042267	0.563109040260315	0.671386241912842	0.649204326677498	0.394745253501519	0.821112132538668	0.816517956968112
0.932686947435567	0.766144975156229	0.699838597490429	0.685627701064962	0.874683201313019	0.680421948432922	0.711393177509308	0.554272949695587	0.542099070489772	0.202784822556499	0.817963359345797	0.702905338729313
0.878115037418163	0.881899251477568	0.926980394021577	0.716552144181816	0.84119713306427	0.767500758171082	0.744852483272552	0.71971595287323	0.727878053391397	0.479831026344083	0.817965642495244	0.743655452197097
0.838647080610491	0.838453841923972	0.879748336924085	0.824924927629727	0.882768511772156	0.791956067085266	0.639485001564026	0.667342722415924	0.630763138675054	0.566291241104388	0.766744063906242	0.690119507717297
0.818319883588752	0.746946403663693	0.888781619786927	0.833494938734474	0.896770596504211	0.800024092197418	0.656757116317749	0.823457896709442	0.304237508863833	0.514698063238514	0.785512136647163	0.660177703071835
0.767119984415165	0.722088498639083	0.801849275849378	0.799568625103444	0.881288290023804	0.871363997459412	0.535770535469055	0.535365343093872	0.521155982727865	0.659808147116438	0.843200019234891	0.815535939464058
0.748506987517457	0.754141173951455	0.85269881096149	0.667176214092632	0.839966535568237	0.830886960029602	0.696761012077332	0.660895049571991	0.681439057780748	0.697333085093192	0.827238602904196	0.619250626574818
0.722595657725949	0.751757332000325	0.7616741973485	0.694584882208723	0.612426280975342	0.578543066978455	0.734105944633484	0.698757946491241	0.331660582716212	0.436423369374346	0.791690767751067	0.771077861972656
0.836617357240819	0.577407612083089	0.819873856981142	0.720534032630137	0.839571595191956	0.830412626266479	0.735319077968597	0.681530296802521	0.776726047435409	0.661888319366873	0.857732870349	0.661087321904661
0.803672974991717	0.577187686088538	0.516580102240641	0.241814171924678	0.648398041725159	0.832515716552734	0.3969486951828	0.5354123711586	0.624548237535255	0.218988385006891	0.705006453430203	0.484434885553354
0.795061443598763	0.774262980177344	0.677795625976923	0.455680980513172	0.565322875976563	0.734588265419006	0.744185745716095	0.589313864707947	0.495316598118344	0.741931668946214	0.864162447529972	0.57865099112567
0.651744876388656	0.644601805653877	0.698632809203383	0.375458472665204	0.877811670303345	0.836826920509338	0.684783637523651	0.713702738285065	0.633524633311063	0.737459806639954	0.843110034395554	0.474669616548342
0.733834575114323	0.519621505125738	0.743890433435074	0.820133833404736	0.783919334411621	0.67002284526825	0.838195741176605	0.468739628791809	0.61446497414731	0.69592818268423	0.845387873706232	0.201894780358513
0.76265343157322	0.606894794008865	0.819591916848636	0.417142849192801	0.898246884346008	0.827819108963013	0.775300800800323	0.525287866592407	0.723720440834596	0.834697417964417	0.84142335908514	0.519148124760157
0.790010297479126	0.731057840946124	0.619651817136604	0.52846253385378	0.731580138206482	0.684784710407257	0.64563375711441	0.224609732627869	0.676563963004649	0.0842259256579342	0.841720835103047	0.147063937029677
0.885071607774121	0.748972004933597	0.467961575416683	0.381395050561249	0.864006757736206	0.772542953491211	0.68855208158493	0.397288590669632	0.617384989447353	-0.0132740921684544	0.858335822736718	0.495105160724064
0.702499370925148	0.488527443978467	0.612315479574514	0.377314853606408	0.912414312362671	0.909342288970947	0.631211459636688	0.664950549602509	0.811196502204967	0.677384782566011	0.893153431099647	0.513463922634862
0.460670954368439	0.500383495564137	0.69591493849202	0.693975665050684	0.919189214706421	0.816953122615814	0.590843558311462	0.73221355676651	0.822949193239257	0.522538517470515	0.879961990022562	0.179163715558184
0.65386232851162	0.741190071924862	0.843469265659718	0.844801149683036	0.862167537212372	0.816128253936768	0.640240609645844	0.270273506641388	0.728449696752793	0.402212511355341	0.600393265380704	0.670313434654396
0.434695984578035	0.621540140549712	0.829207760992086	0.748002619259418	0.812776386737823	0.790889739990234	0.836959779262543	0.747530877590179	0.458985090255737	0.524471282958984	0.850861191095262	0.650167463330578
0.711893203589405	0.707581335154358	0.938350391219666	0.763095875142191	0.800031185150146	0.71977686882019	0.646773040294647	0.341069281101227	0.69949334859848	0.0239608902484179	0.928965258054855	0.721928467181034
-0.000335302099369352	0.0383364703064984	0.850817086529416	0.810372537268849	0.832738280296326	0.772050440311432	0.789860188961029	0.829858064651489	0.826789021492004	0.628727972507477	0.784012407807969	0.414443575774747
0.453572702004961	0.555370774052418	0.903097621865987	0.792513382619638	0.842092275619507	0.766237735748291	0.514568209648132	0.426492094993591	0.848209023475647	0.491281747817993	0.847438271735878	0.65747690059184
0.769500031751109	0.551180353324325	0.712547788777031	0.672238579284656	0.942686080932617	0.820903062820435	0.73234087228775	0.458789139986038	0.814594507217407	0.579205453395844	0.668485327833979	0.689368708776376
0.151067464675493	0.621639552452078	0.779318502709897	0.709555749042788	0.881900072097778	0.781799077987671	0.829251527786255	0.191181436181068	0.747384309768677	0.495063900947571	0.912866476097931	0.688967431228092
0.372623899618096	0.227587218209702	0.774591414433333	0.809283367896168	0.909114599227905	0.752123832702637	0.395937472581863	0.528856992721558	0.74266254901886	0.434715360403061	0.853485740366794	0.623200688797535
0.581071085929379	0.280750046500988	0.673406247992671	0.713191058080766	0.89604651927948	0.832069158554077	0.642864882946014	0.652952790260315	0.697149038314819	0.316389441490173	0.897513195291337	0.861038557162092
0.521898156372072	0.333112637846932	0.739143008672642	0.776545060664867	0.807255744934082	0.739650368690491	0.551083445549011	0.318270027637482	0.877717733383179	0.677125871181488	0.55927047368325	0.391060094612791
0.358299219747693	0.569701225341856	0.792972092663585	0.754937265356946	0.84391987323761	0.790644705295563	0.846684813499451	0.605643689632416	0.69461327791214	0.553789973258972	0.713509385627101	0.522956035098147
0.563030249600442	0.15573546945985	0.562443258930418	0.622544452831144	0.920184135437012	0.853289723396301	0.827636957168579	0.660245597362518	0.479219943284988	0.425552427768707	0.832104278667668	0.871805392628
0.40290770285824	0.106922081308887	0.834920901871203	0.775955551823529	0.886034965515137	0.807106971740723	0.612693428993225	0.685907244682312	0.578618586063385	0.608537614345551	0.349479561972283	0.660319668039372
0.782937322494467	0.514732421486518	0.649042654564386	0.446342756952759	0.925177931785583	0.876169741153717	0.779959440231323	0.595664262771606	0.516449332237244	0.700218617916107	0.854155194248129	0.569920710071129
0.639281622270113	0.564438908351343	0.827208235246914	0.759952428132043	0.770636081695557	0.807296574115753	0.798515141010284	0.446248650550842	0.403462111949921	0.47065943479538	0.499698424486613	0.246049696428977
0.541707270745723	0.426531729349403	0.886087072907425	0.847123292280757	0.965466856956482	0.833149313926697	0.738895058631897	0.526500701904297	0.526739001274109	0.656480967998505	0.720800629542782	0.238279234785228
0.462369496747151	0.597430903286071	0.822757489167313	0.520617339982804	0.885006189346313	0.804486811161041	0.761954665184021	0.512851774692535	0.766391038894653	0.566441059112549	0.592639452825428	0.264040838951783
0.541567338402939	0.238219075187136	0.807793489481652	0.395106780324449	0.516272723674774	0.662508904933929	0.606562256813049	0.643250823020935	0.747805058956146	0.443061172962189	0.846904546572341	0.625835865464164
0.834123519212303	0.603586326095165	0.532010905280461	0.292829293735739	0.782315671443939	0.758939981460571	0.697129130363464	0.729616522789001	0.658708155155182	0.439010977745056	0.792008224014072	0.597470960157621
0.466763917161999	0.81273908933165	0.879038256987072	0.902407195585608	0.950544595718384	0.87027633190155	0.872221112251282	0.64425003528595	0.445123493671417	0.416982293128967	0.680030593467546	0.675168609532591
0.380969840685211	0.779906330698612	0.902767945142435	0.678208841020931	0.801308155059814	0.634221911430359	0.87400895357132	0.841623187065125	0.395232260227203	0.58424174785614	0.716408487154907	0.676876050599978
0.701511915426379	0.333997359515554	0.931642410825744	0.911591292853489	0.846609652042389	0.726339995861053	0.778899431228638	0.752974987030029	0.643548488616943	0.507476925849915	0.212566499827418	0.0540958458067339
0.775684168747998	0.643637405325564	0.47447690605412	0.384241729297356	0.826147735118866	0.867796063423157	0.797116756439209	0.773239195346832	0.359905391931534	0.464094936847687	0.491536382872901	0.274664901354253
0.877742290877781	0.699052415609521	0.863049763585079	0.734764872533598	0.934595465660095	0.801902830600739	0.649404466152191	0.559460282325745	0.0818258374929428	0.40399956703186	0.693629305856825	0.385413788793595
0.66298689465387	0.376054732817053	0.487820000654827	0.563675856849262	0.743743538856506	0.605306506156921	0.398654133081436	0.502884149551392	0.586250841617584	0.618722856044769	0.544592651420084	0.260643752146015
0.783108841297964	0.721270017383247	0.801345300713956	0.564072780598134	0.808308362960815	0.573673665523529	0.83633691072464	0.819506347179413	0.446258991956711	0.580048441886902	0.62869360091588	0.784559096605474
0.702405682444028	0.580573517739108	0.953449835117039	0.732588543233813	0.735393166542053	0.611810028553009	0.679059684276581	0.704408288002014	0.229470252990723	0.223253905773163	0.833025559676121	0.532537420755985
0.851438921875297	0.732447885738894	0.868960716833253	0.78300354332081	0.778646945953369	0.797265648841858	0.717343628406525	0.813860535621643	0.474620699882507	0.445497035980225	0.643221836844297	0.478428357152138
0.703363890666898	0.503292134428827	0.863710519891428	0.852613763965328	0.673548877239227	0.732209801673889	0.685211777687073	0.662011325359344	0.400560081005096	0.570354700088501	0.809317230484032	0.349037520247233
0.7849240452646	0.50822363374398	0.877341680203153	0.842930362572681	0.815359830856323	0.772080957889557	0.490824460983276	0.555335879325867	0.592304527759552	0.546337962150574	0.706461913160591	0.283965021394959
0.740909378674939	0.496834628070011	0.901826343637363	0.781475880525354	0.820318102836609	0.583259701728821	0.275163054466248	0.494729667901993	0.443243354558945	0.260480314493179	0.403548202806954	0.184048152946112
0.736291364459205	0.612103759081772	0.839345432923212	0.789239312452653	0.801666498184204	0.527517676353455	0.667097687721252	0.578264474868774	0.451361387968063	0.417263686656952	0.666900282346504	0.634905394070053
0.714857123699942	0.50691457641632	0.89540311949363	0.899596115027546	0.866077959537506	0.474061608314514	0.735748767852783	0.519232094287872	0.418572038412094	0.340547800064087	0.393863796843426	0.0303319294564166
0.814691438948381	0.484892558294747	0.758575567144143	0.709903555696615	0.579917848110199	0.432615429162979	0.661602258682251	0.540963411331177	0.0443775169551373	0.07072664052248	0.114212153610268	0.244605543572473
0.733105878480469	0.514512468644218	0.86742867054212	0.854880908444365	0.590162098407745	0.585232973098755	0.717190504074097	0.29017373919487	0.528758406639099	0.0892722383141518	0.610589134985462	0.309684583811536
0.536592667189299	0.473362788496938	0.861380554993026	0.707952686049718	0.435823231935501	0.133134245872498	0.379399716854095	0.0111923366785049	0.458230912685394	0.51388555765152	0.343547557966661	0.300455747085278
0.751107943741966	0.442460183429055	0.793483332134843	0.755247323229393	0.696626842021942	0.526336133480072	0.822866439819336	0.768676519393921	0.0839916318655014	0.56871509552002	0.130172787250346	0.0581097712675241
0.880147740181785	0.507920644358804	0.899633001339922	0.593170576002585	0.629533171653748	0.67104035615921	0.83855277299881	0.591283977031708	0.418626129627228	0.627159237861633	0.324110977916493	0.38478436887236
0.818907479817629	0.588795001790739	0.696209752711895	0.628806583026117	0.513906240463257	0.527657747268677	0.57371062040329	0.593525409698486	0.468454480171204	0.483306884765625	0.581360974484531	0.581741492041923
0.800755898417018	0.457855997392992	0.819568645248946	0.82362857181931	0.547316908836365	0.564310133457184	0.811882078647614	0.725258767604828	0.0942899286746979	0.55835223197937	0.35917864725854	0.304880271317261
0.702823759872146	0.666728104003449	0.241050514850627	0.673316924771939	0.528799533843994	0.401370406150818	0.862544119358063	0.816076397895813	0.2846619784832	0.633764266967773	0.37519933493434	0.250570278134003
0.738058185822076	0.648781253902446	0.416243396562758	0.205891957493547	0.463666945695877	0.527648389339447	0.891396045684814	0.820783257484436	0.471816062927246	0.548222720623016	0.476980487616484	0.404267708734224
0.802597839114664	0.609779183804719	0.726911915324117	0.741734260340291	0.607902109622955	0.383892178535461	0.81856906414032	0.780020117759705	0.497849971055984	0.427639186382294	0.694738291832198	0.725761806966757
0.815290366373308	0.608109736403747	0.567733305755338	0.621085976932472	0.693693578243256	0.578632116317749	0.373277992010117	0.814637899398804	0.623848557472229	0.0414382591843605	0.554430766072469	0.537709780906547
0.35723591447072	0.374836378343504	0.696082146568952	0.726766553117775	0.716341495513916	0.783771395683289	0.689430832862854	0.807130217552185	0.374032646417618	0.366721034049988	0.453305955686033	0.647338267281256
0.800441624084466	0.833473257178045	0.677750489566083	0.0227662554753113	0.604737102985382	0.418935000896454	0.161369830369949	0.342858761548996	0.527516841888428	0.292878150939941	0.251031641376965	0.385414958901715
0.895739015750411	0.504979310747595	0.700378578416214	0.578409309116236	0.440393269062042	0.614322304725647	0.802677154541016	0.739378333091736	0.400274217128754	0.181026175618172	0.301938725881395	0.269959721016924
0.827837614467769	0.322479658417668	0.585435747177627	0.206735029034746	0.258717238903046	0.33651465177536	0.694984018802643	0.611496567726135	0.511914789676666	0.28156852722168	0.502935489014266	0.345732024224426
0.811099721412594	0.65892391198235	0.648775287684821	0.626522514663763	0.824191391468048	0.603683352470398	0.362108170986176	0.650213003158569	0.505465686321259	0.226082265377045	0.746895934527695	0.825492321629863
0.775468779191534	0.487618434111462	0.760337788947375	0.255042100902089	0.399696171283722	0.200395047664642	0.394585311412811	0.659491777420044	0.380243003368378	0.47711393237114	0.492111440653896	0.584262668647926
0.860327013030108	0.378380690883722	0.768135361491143	0.659607927841696	0.615980565547943	0.307422935962677	0.831497669219971	0.625768661499023	0.595397412776947	0.312307268381119	0.299081915173257	0.643525889523178
0.428218614660139	0.425907393794785	0.577813088581888	0.0886309741785077	0.550516128540039	0.295806169509888	0.487217128276825	0.654014408588409	0.422656923532486	0.243478000164032	0.526108268518569	0.673199413527684
0.690628908406404	0.0761245032024166	0.886586560150907	0.862438952785047	0.236811548471451	0.215014755725861	0.533381521701813	0.766492307186127	0.418902158737183	0.236767321825027	0.443815293711902	0.714745008176559
0.644374322364046	0.215804011679777	0.879149970465343	0.869436279265281	0.218589335680008	-0.0616510026156902	0.843075156211853	0.753841459751129	0.230440437793732	0.516717791557312	0.842219071355337	0.759309799542725
0.439713880079954	0.368353166217486	0.811828343870657	0.671663206503636	0.0588314905762672	0.305588781833649	0.551707208156586	0.625428318977356	0.639638781547546	0.60283374786377	0.707397731581992	0.661199967494553
0.230374899994098	0.199258792889795	0.624707509442359	0.690048350258047	0.0721508860588074	-0.0284428615123034	0.629201412200928	0.718634128570557	0.581719934940338	0.374703824520111	0.755182447366264	0.63211772990873
0.887202749327342	0.712561138216473	0.810585320195657	0.649479138280288	0.438205122947693	-0.113398492336273	0.764854669570923	0.594201564788818	0.448532491922379	0.384600222110748	0.147549086023952	0.521956224703015
0.855959863626343	0.483902259144687	0.850854251346085	0.806967813112723	0.407900631427765	0.336875289678574	0.690929055213928	0.58003956079483	0.71383261680603	-0.123151123523712	0.328119090142278	0.479453803652039
0.719319687857266	0.627958406542016	0.698809851007371	0.700167690886738	0.517705738544464	0.362247616052628	0.598774194717407	0.18952040374279	0.49020317196846	0.139918029308319	0.607177449931267	0.535568636036456
0.534459995628046	0.492859600543266	0.676204317469617	0.449813398729456	0.952323436737061	0.491849601268768	0.786854267120361	0.701291561126709	0.123651579022408	0.573152124881744	0.171032683230687	0.47310280061232
0.802632168847775	0.695109974282078	0.728138959670018	0.380323502095857	0.714922070503235	0.207902282476425	0.771651923656464	0.864408314228058	0.0942899286746979	0.590693771839142	0.286876648883262	0.302817313562888
0.819527583602784	0.610694580685392	0.807239236883042	0.779740393660734	0.301317363977432	0.345705986022949	0.397775292396545	0.67229700088501	0.2846619784832	0.595955669879913	0.653439333743923	0.614317183557687
0.773998363099929	0.451098107277291	0.604544042050592	0.722679019993223	0.239480957388878	0.4144207239151	0.693400859832764	0.469242751598358	0.471816062927246	0.632472038269043	0.369078191094196	0.53179846470348
0.528881143331984	0.538707734006269	0.857717453378417	0.754437014488486	0.821014523506165	0.398725360631943	0.682786822319031	0.526343464851379	0.497849971055984	-0.0762729197740555	0.825042811392383	0.811290982023507
0.74638471910753	0.687937124442306	0.799941006156742	0.805763823170391	0.117590919137001	0.0948285162448883	0.641909778118134	0.605256497859955	0.623848557472229	-0.0302387960255146	0.618945212884223	0.579106635431539
0.741721802950088	0.624791428425333	0.773266927027726	0.817497830022422	0.421757787466049	0.585014283657074	0.544810771942139	0.43608146905899	0.374032646417618	0.456331491470337	0.752456221099908	0.605641175961235
0.891425800383491	0.545537275830591	0.756628716105298	0.758234050328292	0.350118160247803	0.498733758926392	0.747585654258728	0.600537717342377	0.527516841888428	0.0977233499288559	0.785493704376189	0.473604561464967
0.781043744754718	0.75224313861953	0.704838464921892	0.683540321931458	0.288803309202194	0.317236185073853	0.563042819499969	0.684874057769775	0.400274217128754	0.367242753505707	0.797059639339287	0.811292473870553
0.796375907530715	0.464998194423597	0.818010929557246	0.773018240399056	0.626074254512787	0.602909624576569	0.729065954685211	0.787843108177185	0.511914789676666	0.302409321069717	0.467184993867502	0.563677973250874
0.618220711880034	0.544075048434744	0.864310842336227	0.86073600199955	0.37011182308197	0.373319566249847	0.663701236248016	0.705981612205505	0.505465686321259	0.435251653194427	0.546127578325528	0.411355170463026
0.473469862147786	0.304629438968272	0.759434432364102	0.542114991086803	0.536911845207214	0.376300871372223	0.823995113372803	0.756909906864166	0.380243003368378	0.253524512052536	0.686656157344137	0.41094172713546
0.526406146975931	0.572415458860969	0.828801949509185	0.834848398181554	-0.126168131828308	0.407911330461502	0.649265110492706	0.684996128082275	0.595397412776947	0.258509546518326	0.415334571849227	0.532477072196445
0.780539838412145	0.316044094903676	0.779708587697414	0.763635019210725	NaN	NaN	0.321515619754791	0.476217240095139	0.422656923532486	0.448081493377686	0.754781558052651	0.626660310975917
0.628033556089303	0.357696367604406	0.478809372231245	0.544891491387932	NaN	NaN	0.872739732265472	0.827236413955688	0.418902158737183	0.224962905049324	0.550581819768358	0.124783531329676
0.753344125577018	0.258088974161147	NaN	NaN	NaN	NaN	0.682801127433777	0.55440217256546	0.230440437793732	0.348306894302368	0.721048055157568	0.369932054240956
0.430588899446375	0.274858780994507	NaN	NaN	NaN	NaN	0.434462487697601	0.484909236431122	0.639638781547546	0.563115894794464	0.728047424845227	0.486282658322882
0.376179573652831	0.452033282310854	NaN	NaN	NaN	NaN	0.827724277973175	0.639913082122803	0.581719934940338	0.0898909941315651	0.292553816493737	-0.023238104280188
0.803060511511846	0.676321556153124	NaN	NaN	NaN	NaN	0.661242485046387	0.674022436141968	0.448532491922379	0.427636921405792	0.765577660094442	0.645896409866539
0.820955561638953	0.753684249947321	NaN	NaN	NaN	NaN	0.732537925243378	0.781057715415955	0.71383261680603	0.097915843129158	0.625160813218754	0.517588668266128
0.698657668822732	0.664888603805227	NaN	NaN	NaN	NaN	0.785893082618713	0.706175982952118	0.49020317196846	0.151675790548325	0.506228841576963	0.445354299176445
0.878127484395858	0.889343319024127	NaN	NaN	NaN	NaN	0.668950200080872	0.526133298873901	0.123651579022408	0.352701604366302	0.577079472759403	0.185245969596661
0.848584520455095	0.687842658640566	NaN	NaN	NaN	NaN	0.719753503799438	0.813222229480743	0.782002508640289	0.796090960502625	0.434041478745596	0.473045649063293
0.62408849804447	0.629436118438322	NaN	NaN	NaN	NaN	0.499637126922607	0.388710498809814	0.807919502258301	0.768061876296997	NaN	NaN
0.760009876848725	0.738951764140687	NaN	NaN	NaN	NaN	0.83298659324646	0.781611204147339	0.72557008266449	0.779726982116699	NaN	NaN
0.797232884940819	0.728626092831201	NaN	NaN	NaN	NaN	0.702222168445587	0.623501181602478	0.921006560325623	0.908190608024597	NaN	NaN
0.827434022537845	0.875841453722078	NaN	NaN	NaN	NaN	0.58183741569519	0.795520067214966	0.801373064517975	0.825324416160583	NaN	NaN
0.754387756233306	0.570709059316912	NaN	NaN	NaN	NaN	0.814886450767517	0.638647377490997	0.747907638549805	0.659817278385162	NaN	NaN
0.692102231764033	0.581046837844266	NaN	NaN	NaN	NaN	0.522598803043365	0.508281111717224	0.835040330886841	0.737154483795166	NaN	NaN
0.701912502276383	0.85393433443641	NaN	NaN	NaN	NaN	0.75881290435791	0.373444259166718	0.696123242378235	0.77870112657547	NaN	NaN
0.854093939118604	0.687979073322031	NaN	NaN	NaN	NaN	0.525723814964294	0.460525512695313	0.822022438049316	0.805102705955505	NaN	NaN
0.575537994294811	0.436015313265256	NaN	NaN	NaN	NaN	0.625408530235291	0.285272240638733	0.914070606231689	0.726053476333618	NaN	NaN
0.656984669396972	0.573328131276643	NaN	NaN	NaN	NaN	0.480533838272095	0.698088586330414	0.718181848526001	0.840923666954041	NaN	NaN
0.74450072537281	0.475481146102379	NaN	NaN	NaN	NaN	0.555670857429504	0.674375355243683	0.714711844921112	0.803041160106659	NaN	NaN
0.830800105109262	0.548757145111195	NaN	NaN	NaN	NaN	0.514762759208679	0.471950471401215	0.665387392044067	0.837643265724182	NaN	NaN
0.757219121897745	0.832161681190029	NaN	NaN	NaN	NaN	0.366021394729614	0.676304757595062	0.743640661239624	0.689305782318115	NaN	NaN
0.509613857276511	0.380920684125453	NaN	NaN	NaN	NaN	0.713463544845581	0.75127649307251	0.637171387672424	0.873249411582947	NaN	NaN
0.740563363740274	0.55149787167481	NaN	NaN	NaN	NaN	0.245253354310989	0.519835233688354	NaN	NaN	NaN	NaN
0.787500476467351	0.590935171449824	NaN	NaN	NaN	NaN	0.653854012489319	0.48214927315712	NaN	NaN	NaN	NaN
0.353532990792018	0.644563392159277	NaN	NaN	NaN	NaN	0.597433269023895	0.396202445030212	NaN	NaN	NaN	NaN
0.707049858299875	0.803348173488882	NaN	NaN	NaN	NaN	0.538160383701324	0.617197513580322	NaN	NaN	NaN	NaN
0.490023753098423	0.636252158995775	NaN	NaN	NaN	NaN	0.692772567272186	0.551286697387695	NaN	NaN	NaN	NaN
0.721610404733499	0.660540761689027	NaN	NaN	NaN	NaN	0.426111280918121	0.537344634532928	NaN	NaN	NaN	NaN
0.770676066697054	0.41870100627766	NaN	NaN	NaN	NaN	0.290618419647217	0.256756007671356	NaN	NaN	NaN	NaN
0.594179448082344	0.464887644508689	NaN	NaN	NaN	NaN	0.272789180278778	0.278899997472763	NaN	NaN	NaN	NaN
0.53334279305557	0.731658619019045	NaN	NaN	NaN	NaN	0.502281546592712	0.810252726078033	NaN	NaN	NaN	NaN
0.600650214594983	0.552448847561769	NaN	NaN	NaN	NaN	0.505980610847473	0.420755356550217	NaN	NaN	NaN	NaN
0.641274137426494	0.548994624927776	NaN	NaN	NaN	NaN	0.341025590896606	0.16225928068161	NaN	NaN	NaN	NaN
0.750673060847088	0.53745476309361	NaN	NaN	NaN	NaN	0.553858816623688	0.521848082542419	NaN	NaN	NaN	NaN
0.388896623186	0.486416986831716	NaN	NaN	NaN	NaN	0.795656979084015	0.78147691488266	NaN	NaN	NaN	NaN
0.435713770005369	0.305568065019485	NaN	NaN	NaN	NaN	0.554307222366333	0.693374276161194	NaN	NaN	NaN	NaN
0.534980070477067	0.446324811058411	NaN	NaN	NaN	NaN	0.602560520172119	0.723919808864594	NaN	NaN	NaN	NaN
0.55426480861407	0.574982796380711	NaN	NaN	NaN	NaN	0.615652620792389	0.38217630982399	NaN	NaN	NaN	NaN
0.624500295627875	0.406007581639246	NaN	NaN	NaN	NaN	0.662537217140198	0.747565031051636	NaN	NaN	NaN	NaN
0.769989532900351	0.325967606672189	NaN	NaN	NaN	NaN	0.496415495872498	0.708240032196045	NaN	NaN	NaN	NaN
0.776144947494322	0.805115386733704	NaN	NaN	NaN	NaN	0.807987332344055	0.835975408554077	NaN	NaN	NaN	NaN
0.738331610234614	0.69313952198978	NaN	NaN	NaN	NaN	0.721297860145569	0.757472276687622	NaN	NaN	NaN	NaN
0.611202167089989	0.594067362786869	NaN	NaN	NaN	NaN	0.81701672077179	0.51388692855835	NaN	NaN	NaN	NaN
0.811290868562831	0.420024374679207	NaN	NaN	NaN	NaN	0.415977418422699	0.578956544399261	NaN	NaN	NaN	NaN
0.612341927924811	0.551685899732063	NaN	NaN	NaN	NaN	0.559468686580658	0.576892971992493	NaN	NaN	NaN	NaN
0.611144333292868	0.470354607313063	NaN	NaN	NaN	NaN	0.747317552566528	0.742780327796936	NaN	NaN	NaN	NaN
0.458409772222336	0.460530276356428	NaN	NaN	NaN	NaN	0.613010883331299	0.441684007644653	NaN	NaN	NaN	NaN
0.869751381048059	0.750043182281588	NaN	NaN	NaN	NaN	0.688667178153992	0.779206275939941	NaN	NaN	NaN	NaN
0.817439405911659	0.485797965060165	NaN	NaN	NaN	NaN	0.828068017959595	0.78298807144165	NaN	NaN	NaN	NaN
0.730876245871787	0.347608342462317	NaN	NaN	NaN	NaN	0.72180449962616	0.705908238887787	NaN	NaN	NaN	NaN
0.674229565714544	0.548301075821672	NaN	NaN	NaN	NaN	0.639671444892883	0.601995050907135	NaN	NaN	NaN	NaN
0.719086634836327	0.773003557566858	NaN	NaN	NaN	NaN	0.78694224357605	0.769948244094849	NaN	NaN	NaN	NaN
0.275460345242202	0.332254952109681	NaN	NaN	NaN	NaN	0.677687644958496	0.613245010375977	NaN	NaN	NaN	NaN
0.661730086953907	0.780038645682146	NaN	NaN	NaN	NaN	0.810221493244171	0.652012348175049	NaN	NaN	NaN	NaN
0.588495577879683	0.613848623354618	NaN	NaN	NaN	NaN	0.735392451286316	0.709933042526245	NaN	NaN	NaN	NaN
0.744532586417106	0.723391298834695	NaN	NaN	NaN	NaN	0.721939206123352	0.552099466323853	NaN	NaN	NaN	NaN
0.119707911411292	0.28862558680454	NaN	NaN	NaN	NaN	0.577094674110413	0.612475395202637	NaN	NaN	NaN	NaN
0.673884323643387	0.695398072818126	NaN	NaN	NaN	NaN	0.759477078914642	0.705580949783325	NaN	NaN	NaN	NaN
0.715796698309674	0.578121467842741	NaN	NaN	NaN	NaN	0.76717472076416	0.645651817321777	NaN	NaN	NaN	NaN
0.385470239686216	0.465912151730415	NaN	NaN	NaN	NaN	0.645161390304565	0.659759759902954	NaN	NaN	NaN	NaN
0.568363279153998	0.438036219223509	NaN	NaN	NaN	NaN	0.362237811088562	0.553931593894958	NaN	NaN	NaN	NaN
0.614307421429366	0.384499955066106	NaN	NaN	NaN	NaN	0.610287070274353	0.469667434692383	NaN	NaN	NaN	NaN
0.358779007713522	0.661962975921566	NaN	NaN	NaN	NaN	0.652064323425293	0.544717013835907	NaN	NaN	NaN	NaN
0.825039522681259	0.589712242263214	NaN	NaN	NaN	NaN	0.712980389595032	0.808442413806915	NaN	NaN	NaN	NaN
0.750474737786685	0.648177458885425	NaN	NaN	NaN	NaN	0.66146457195282	0.437351405620575	NaN	NaN	NaN	NaN
0.747485984277503	0.885350705792249	NaN	NaN	NaN	NaN	0.736788272857666	0.34391176700592	NaN	NaN	NaN	NaN
0.651377053391029	0.692626459677997	NaN	NaN	NaN	NaN	0.547289252281189	0.55100005865097	NaN	NaN	NaN	NaN
0.752316737813951	0.759593863189324	NaN	NaN	NaN	NaN	0.439044177532196	0.686292290687561	NaN	NaN	NaN	NaN
0.595021302353621	0.547522693017368	NaN	NaN	NaN	NaN	0.607616066932678	0.429225564002991	NaN	NaN	NaN	NaN
0.824896199033431	0.65968115499893	NaN	NaN	NaN	NaN	0.448594152927399	0.470692932605743	NaN	NaN	NaN	NaN
0.813038678780359	0.650463742004771	NaN	NaN	NaN	NaN	0.603863537311554	0.610809445381165	NaN	NaN	NaN	NaN
0.774001780227158	0.513144104111239	NaN	NaN	NaN	NaN	0.81428587436676	0.63513046503067	NaN	NaN	NaN	NaN
0.722765231869556	0.619889268502829	NaN	NaN	NaN	NaN	0.556959986686707	0.62887716293335	NaN	NaN	NaN	NaN
0.594318851547114	0.59939778808247	NaN	NaN	NaN	NaN	0.60730367898941	0.676087617874146	NaN	NaN	NaN	NaN
0.844603170711012	0.670542608192085	NaN	NaN	NaN	NaN	0.494645237922668	0.460062205791473	NaN	NaN	NaN	NaN
0.788162793931462	0.77834003625983	NaN	NaN	NaN	NaN	0.836191296577454	0.579466879367828	NaN	NaN	NaN	NaN
0.796797071255608	0.82282262033632	NaN	NaN	NaN	NaN	0.708896517753601	0.361469477415085	NaN	NaN	NaN	NaN
0.861116430951648	0.649777404765167	NaN	NaN	NaN	NaN	0.610611200332642	0.494247674942017	NaN	NaN	NaN	NaN
0.723712589565483	0.224715409002844	NaN	NaN	NaN	NaN	0.392096519470215	0.115663699805737	NaN	NaN	NaN	NaN
0.727032838980306	0.515707825688016	NaN	NaN	NaN	NaN	0.674561321735382	0.459794044494629	NaN	NaN	NaN	NaN
0.870087370371154	0.661076644100303	NaN	NaN	NaN	NaN	0.67033988237381	0.643899917602539	NaN	NaN	NaN	NaN
0.7382693566589	0.594475668793191	NaN	NaN	NaN	NaN	0.888075530529022	0.709392011165619	NaN	NaN	NaN	NaN
0.832931853234042	0.670673984100415	NaN	NaN	NaN	NaN	0.364758551120758	0.697575092315674	NaN	NaN	NaN	NaN
0.775344755369034	0.686047895005137	NaN	NaN	NaN	NaN	0.742144584655762	0.689136862754822	NaN	NaN	NaN	NaN
0.784208531323328	0.588128906642347	NaN	NaN	NaN	NaN	0.744912207126617	0.45750305056572	NaN	NaN	NaN	NaN
0.694820790307363	0.635788836595422	NaN	NaN	NaN	NaN	0.801130652427673	0.721475780010223	NaN	NaN	NaN	NaN
0.859690903884992	0.849783342671541	NaN	NaN	NaN	NaN	0.534995555877686	0.646586298942566	NaN	NaN	NaN	NaN
0.833159511701403	0.713857127029668	NaN	NaN	NaN	NaN	0.73387223482132	0.553032279014587	NaN	NaN	NaN	NaN
0.578103051930155	0.837741071414246	NaN	NaN	NaN	NaN	0.57317054271698	0.754420161247253	NaN	NaN	NaN	NaN
0.717094611585511	0.747227997522358	NaN	NaN	NaN	NaN	0.33169811964035	0.257348239421844	NaN	NaN	NaN	NaN
0.67654026662724	0.58943920239778	NaN	NaN	NaN	NaN	0.604140222072601	0.517604887485504	NaN	NaN	NaN	NaN
0.461524850136613	0.536424515352556	NaN	NaN	NaN	NaN	0.372284442186356	0.39706414937973	NaN	NaN	NaN	NaN
0.725157263180385	0.561703216346728	NaN	NaN	NaN	NaN	0.670128464698792	0.52933669090271	NaN	NaN	NaN	NaN
0.716688255134082	0.568275557259474	NaN	NaN	NaN	NaN	0.3565773665905	0.347024649381638	NaN	NaN	NaN	NaN
0.784703366612566	0.607881228042075	NaN	NaN	NaN	NaN	0.0844720900058746	0.30717533826828	NaN	NaN	NaN	NaN
0.681097187555131	0.150162333206918	NaN	NaN	NaN	NaN	0.676850557327271	0.57963639497757	NaN	NaN	NaN	NaN
0.804963660718852	0.313613046316046	NaN	NaN	NaN	NaN	0.376994013786316	0.649397015571594	NaN	NaN	NaN	NaN
0.754461743748758	0.650228863558445	NaN	NaN	NaN	NaN	0.589837908744812	0.747660636901855	NaN	NaN	NaN	NaN
0.651253124987509	0.67196428290423	NaN	NaN	NaN	NaN	0.921590328216553	0.882428705692291	NaN	NaN	NaN	NaN
0.875095816598365	0.857952866293543	NaN	NaN	NaN	NaN	0.399143099784851	0.104348696768284	NaN	NaN	NaN	NaN
0.783936880942454	0.494594919120087	NaN	NaN	NaN	NaN	0.296428084373474	0.395071148872375	NaN	NaN	NaN	NaN
0.840678329304995	0.564867568020354	NaN	NaN	NaN	NaN	0.706684648990631	0.766701698303223	NaN	NaN	NaN	NaN
0.841573295902131	0.59769592772718	NaN	NaN	NaN	NaN	0.657206773757935	0.683814287185669	NaN	NaN	NaN	NaN
0.734743536496393	0.437601355840841	NaN	NaN	NaN	NaN	0.136464029550552	0.478316843509674	NaN	NaN	NaN	NaN
0.713313648328564	0.766576624266927	NaN	NaN	NaN	NaN	0.713638067245483	0.556683599948883	NaN	NaN	NaN	NaN
0.554164833704716	0.814379938672964	NaN	NaN	NaN	NaN	0.602521657943726	0.637515783309937	NaN	NaN	NaN	NaN
0.715462344304427	0.596317621484174	NaN	NaN	NaN	NaN	0.782948732376099	0.649251639842987	NaN	NaN	NaN	NaN
0.776748439256622	0.73018620612573	NaN	NaN	NaN	NaN	0.538859784603119	0.272384762763977	NaN	NaN	NaN	NaN
0.717367481805526	0.686421784582654	NaN	NaN	NaN	NaN	0.146971881389618	0.660407185554504	NaN	NaN	NaN	NaN
0.891418059783117	0.717894411396924	NaN	NaN	NaN	NaN	0.425959825515747	0.0656028315424919	NaN	NaN	NaN	NaN
0.82025544122566	0.597220470943643	NaN	NaN	NaN	NaN	0.799406766891479	0.539830565452576	NaN	NaN	NaN	NaN
0.732268191039144	0.442465733916768	NaN	NaN	NaN	NaN	0.615151047706604	0.784282445907593	NaN	NaN	NaN	NaN
0.70806552035372	0.726434440628016	NaN	NaN	NaN	NaN	0.147555008530617	0.415561407804489	NaN	NaN	NaN	NaN
0.363304607255811	0.166779174179949	NaN	NaN	NaN	NaN	0.621812164783478	0.583820223808289	NaN	NaN	NaN	NaN
0.843254276347065	0.663765115834392	NaN	NaN	NaN	NaN	0.282037436962128	0.321335434913635	NaN	NaN	NaN	NaN
0.767631744238112	0.42718152378336	NaN	NaN	NaN	NaN	0.580281615257263	0.398873209953308	NaN	NaN	NaN	NaN
0.681692012003279	0.725866169315662	NaN	NaN	NaN	NaN	0.764585018157959	0.46867972612381	NaN	NaN	NaN	NaN
0.816985146918362	0.685510823287645	NaN	NaN	NaN	NaN	0.354721188545227	0.50628000497818	NaN	NaN	NaN	NaN
0.676470841679095	0.643864759363804	NaN	NaN	NaN	NaN	0.833698868751526	0.479548692703247	NaN	NaN	NaN	NaN
0.654029027984454	0.367190745819825	NaN	NaN	NaN	NaN	0.156165599822998	0.581027865409851	NaN	NaN	NaN	NaN
0.803332136464644	0.430878216108521	NaN	NaN	NaN	NaN	0.647336602210999	0.567847013473511	NaN	NaN	NaN	NaN
0.724122167946158	0.617226283440511	NaN	NaN	NaN	NaN	0.68250048160553	0.474568545818329	NaN	NaN	NaN	NaN
0.233634434683664	0.757966615524219	NaN	NaN	NaN	NaN	0.449879825115204	0.690814137458801	NaN	NaN	NaN	NaN
0.427968971503572	0.818041930628888	NaN	NaN	NaN	NaN	0.0469209216535091	0.379777252674103	NaN	NaN	NaN	NaN
0.138939232040714	0.592824020983937	NaN	NaN	NaN	NaN	0.583548069000244	0.599164247512817	NaN	NaN	NaN	NaN
0.504114082801223	0.818667506727688	NaN	NaN	NaN	NaN	0.25949439406395	0.391945093870163	NaN	NaN	NaN	NaN
0.602058468180014	0.735752395202179	NaN	NaN	NaN	NaN	NaN	NaN	NaN	NaN	NaN	NaN
0.518651307247791	0.782654009727593	NaN	NaN	NaN	NaN	NaN	NaN	NaN	NaN	NaN	NaN
0.845320288455262	0.736942880595548	NaN	NaN	NaN	NaN	NaN	NaN	NaN	NaN	NaN	NaN
0.410803196765774	0.704083499354657	NaN	NaN	NaN	NaN	NaN	NaN	NaN	NaN	NaN	NaN
0.572963125411353	0.702438995215812	NaN	NaN	NaN	NaN	NaN	NaN	NaN	NaN	NaN	NaN
0.618614954810553	0.675198348020537	NaN	NaN	NaN	NaN	NaN	NaN	NaN	NaN	NaN	NaN
0.244834451630338	0.651212727542325	NaN	NaN	NaN	NaN	NaN	NaN	NaN	NaN	NaN	NaN
0.515300334521467	0.624477637880475	NaN	NaN	NaN	NaN	NaN	NaN	NaN	NaN	NaN	NaN
0.53701482598277	0.665444849768891	NaN	NaN	NaN	NaN	NaN	NaN	NaN	NaN	NaN	NaN
0.299380931817185	0.488103283788571	NaN	NaN	NaN	NaN	NaN	NaN	NaN	NaN	NaN	NaN
0.645018890188131	0.475391661624698	NaN	NaN	NaN	NaN	NaN	NaN	NaN	NaN	NaN	NaN
0.602831710050214	0.523251458024672	NaN	NaN	NaN	NaN	NaN	NaN	NaN	NaN	NaN	NaN
0.730295320016077	0.733903019758472	NaN	NaN	NaN	NaN	NaN	NaN	NaN	NaN	NaN	NaN
0.628106167497812	0.805950941732488	NaN	NaN	NaN	NaN	NaN	NaN	NaN	NaN	NaN	NaN
0.29913739281031	0.0065179278118619	NaN	NaN	NaN	NaN	NaN	NaN	NaN	NaN	NaN	NaN
0.267014360784783	0.37773040524304	NaN	NaN	NaN	NaN	NaN	NaN	NaN	NaN	NaN	NaN
0.791698797045203	0.570342852959655	NaN	NaN	NaN	NaN	NaN	NaN	NaN	NaN	NaN	NaN
0.439988401757775	0.732054761916181	NaN	NaN	NaN	NaN	NaN	NaN	NaN	NaN	NaN	NaN
0.230335613709629	0.742785870763887	NaN	NaN	NaN	NaN	NaN	NaN	NaN	NaN	NaN	NaN
0.136667114782886	0.488730523232896	NaN	NaN	NaN	NaN	NaN	NaN	NaN	NaN	NaN	NaN
0.738911895383449	0.558802977574534	NaN	NaN	NaN	NaN	NaN	NaN	NaN	NaN	NaN	NaN
0.627022640674454	0.749084642062324	NaN	NaN	NaN	NaN	NaN	NaN	NaN	NaN	NaN	NaN
0.758276688585916	0.756050501493604	NaN	NaN	NaN	NaN	NaN	NaN	NaN	NaN	NaN	NaN
0.552531631873795	0.718067313508176	NaN	NaN	NaN	NaN	NaN	NaN	NaN	NaN	NaN	NaN
0.432138264309769	0.734212272522608	NaN	NaN	NaN	NaN	NaN	NaN	NaN	NaN	NaN	NaN
0.470108622228615	0.687192641395284	NaN	NaN	NaN	NaN	NaN	NaN	NaN	NaN	NaN	NaN
0.780420095165581	0.799961951613249	NaN	NaN	NaN	NaN	NaN	NaN	NaN	NaN	NaN	NaN
0.486650801342755	0.777929162794557	NaN	NaN	NaN	NaN	NaN	NaN	NaN	NaN	NaN	NaN
0.4010601570098	0.359723703979783	NaN	NaN	NaN	NaN	NaN	NaN	NaN	NaN	NaN	NaN
0.566906705133474	0.740701784744695	NaN	NaN	NaN	NaN	NaN	NaN	NaN	NaN	NaN	NaN
0.712482486493041	0.36061863916814	NaN	NaN	NaN	NaN	NaN	NaN	NaN	NaN	NaN	NaN
0.735548849733929	0.493306122256401	NaN	NaN	NaN	NaN	NaN	NaN	NaN	NaN	NaN	NaN
0.77972690042674	0.481576009545961	NaN	NaN	NaN	NaN	NaN	NaN	NaN	NaN	NaN	NaN
0.64371778686183	0.262445534534448	NaN	NaN	NaN	NaN	NaN	NaN	NaN	NaN	NaN	NaN
0.815889701234834	0.614441982592504	NaN	NaN	NaN	NaN	NaN	NaN	NaN	NaN	NaN	NaN
0.755177486100457	0.316027941172931	NaN	NaN	NaN	NaN	NaN	NaN	NaN	NaN	NaN	NaN
0.422955538667287	0.0644258109426707	NaN	NaN	NaN	NaN	NaN	NaN	NaN	NaN	NaN	NaN
0.78339643196839	0.578482039851976	NaN	NaN	NaN	NaN	NaN	NaN	NaN	NaN	NaN	NaN
0.731859291470395	0.238113284918158	NaN	NaN	NaN	NaN	NaN	NaN	NaN	NaN	NaN	NaN
0.614800910941561	0.340596562847919	NaN	NaN	NaN	NaN	NaN	NaN	NaN	NaN	NaN	NaN
0.773115469837045	0.709475018392634	NaN	NaN	NaN	NaN	NaN	NaN	NaN	NaN	NaN	NaN
0.750404673500883	0.339971481887067	NaN	NaN	NaN	NaN	NaN	NaN	NaN	NaN	NaN	NaN
0.5878127483504	0.0920760390646483	NaN	NaN	NaN	NaN	NaN	NaN	NaN	NaN	NaN	NaN
0.621340260504171	0.138108788444993	NaN	NaN	NaN	NaN	NaN	NaN	NaN	NaN	NaN	NaN
0.218291246520337	0.330795593547018	NaN	NaN	NaN	NaN	NaN	NaN	NaN	NaN	NaN	NaN
0.649666683360651	0.143483627523414	NaN	NaN	NaN	NaN	NaN	NaN	NaN	NaN	NaN	NaN
0.760754479422871	0.543840675678367	NaN	NaN	NaN	NaN	NaN	NaN	NaN	NaN	NaN	NaN
0.603607595971685	0.368063309654982	NaN	NaN	NaN	NaN	NaN	NaN	NaN	NaN	NaN	NaN
0.785054459000263	0.359112026370257	NaN	NaN	NaN	NaN	NaN	NaN	NaN	NaN	NaN	NaN
0.64509708067472	0.585819095516071	NaN	NaN	NaN	NaN	NaN	NaN	NaN	NaN	NaN	NaN
0.881324409075772	0.41904065737072	NaN	NaN	NaN	NaN	NaN	NaN	NaN	NaN	NaN	NaN
0.490031115909539	0.633953557558539	NaN	NaN	NaN	NaN	NaN	NaN	NaN	NaN	NaN	NaN
0.744170488983172	0.396899822968252	NaN	NaN	NaN	NaN	NaN	NaN	NaN	NaN	NaN	NaN
0.738021932121762	0.38681147708817	NaN	NaN	NaN	NaN	NaN	NaN	NaN	NaN	NaN	NaN
0.824722294612335	0.571149058721904	NaN	NaN	NaN	NaN	NaN	NaN	NaN	NaN	NaN	NaN
0.682114250130201	-0.159523296165528	NaN	NaN	NaN	NaN	NaN	NaN	NaN	NaN	NaN	NaN
0.184761793586885	0.41800503760877	NaN	NaN	NaN	NaN	NaN	NaN	NaN	NaN	NaN	NaN
0.67047182756818	0.031302702925019	NaN	NaN	NaN	NaN	NaN	NaN	NaN	NaN	NaN	NaN
0.539233958063532	0.0379878181444481	NaN	NaN	NaN	NaN	NaN	NaN	NaN	NaN	NaN	NaN
0.510851198395512	0.628284060273771	NaN	NaN	NaN	NaN	NaN	NaN	NaN	NaN	NaN	NaN
0.858946542137537	0.617737804876432	NaN	NaN	NaN	NaN	NaN	NaN	NaN	NaN	NaN	NaN
0.867516413020272	0.483147191514982	NaN	NaN	NaN	NaN	NaN	NaN	NaN	NaN	NaN	NaN
0.842187838352116	0.774683171492282	NaN	NaN	NaN	NaN	NaN	NaN	NaN	NaN	NaN	NaN
0.907833629993044	0.265933017027311	NaN	NaN	NaN	NaN	NaN	NaN	NaN	NaN	NaN	NaN
0.485443955538067	0.663683626158307	NaN	NaN	NaN	NaN	NaN	NaN	NaN	NaN	NaN	NaN
0.761729974841057	0.0857895471261518	NaN	NaN	NaN	NaN	NaN	NaN	NaN	NaN	NaN	NaN
0.0707626474673799	0.439865930038891	NaN	NaN	NaN	NaN	NaN	NaN	NaN	NaN	NaN	NaN
0.866390876326066	0.370744257211196	NaN	NaN	NaN	NaN	NaN	NaN	NaN	NaN	NaN	NaN
0.816327796578065	0.543773799581987	NaN	NaN	NaN	NaN	NaN	NaN	NaN	NaN	NaN	NaN
