# Supplementary material for: Subfield-specific interneuron circuits govern the hippocampal response to novelty in male mice
Source: Nat Commun. 2024 Jan 24;15:714. doi: 10.1038/s41467-024-44882-3 (PMC10808551; doi:10.1038/s41467-024-44882-3)
Supplement: Supplementary file 4 — Source Data [file 41467_2024_44882_MOESM4_ESM.zip › Fig3e.txt]

CA1PV	CA1PV rand	CA1SOM	CA1SOM rand	CA3PV	CA3PV rand	CA3SOM	CA3SOM rand	DGPV	DGPV rand	DGSOM	DGSOM rand
-0.40478781711504	-0.116379387490894	0.34737060749979	-0.135194746681916	0.510129809379578	0.416179865598679	-0.296240627765656	-0.198763698339462	-0.0380238346211882	0.0440006356953222	0.195987241751386	-0.257270898261287
0.0615479643284795	-0.093681461576131	-0.0856906502762427	-0.343795419291996	0.301929146051407	0.406835377216339	0.0885190740227699	-0.122586816549301	0.362990312828251	0.049474237516332	-0.055304392165307	-0.112381402921535
0.274771672540842	0.228044354343428	0.313518551123772	-0.197135528158296	0.257916361093521	0.0103105371817946	0.100870132446289	0.432794332504272	0.0506018831327583	0.00631994391054998	-0.0574231622110852	-0.432112809848762
0.0218663792685307	0.127567174448583	0.0740959179469114	-0.337111957293159	0.618250608444214	0.325910806655884	-0.149041712284088	-0.185140088200569	0.326815265038239	0.0128505117625543	0.360995230358943	-0.38933777823854
0.0313715728173785	-0.13607264506775	0.2940363506956	-0.48487860887407	0.182577073574066	0.223679751157761	-0.00897390954196453	0.0443346574902534	0.215104509628312	0.0145511001136275	0.190569261970349	-0.123145511272988
0.0836088578720824	-0.144293963870955	0.127397550469097	0.0577098262525485	0.243040010333061	-0.0125361913815141	-0.0211765095591545	0.0019351503578946	0.321016504461626	-0.00214252406431908	0.204318727403297	-0.0483453396203648
0.206149856251272	-0.0833111863313048	0.305953086630003	-0.0216547122301862	0.183077275753021	-0.0130606014281511	0.281763136386871	-0.0866734236478806	0.302176644576349	0.322343940089401	-0.248774730193153	-0.0114899871221451
0.317894149863363	0.0325298766376914	0.266340726674955	-0.398475413894966	0.313878625631332	0.212728783488274	-0.131303191184998	0.219947353005409	0.478698603539557	0.0463885646321452	0.416041441019377	-0.257526284380298
0.1253637967386	-0.315505911637123	0.0953316423305907	-0.444038055327041	0.511713981628418	0.179442435503006	0.0624744035303593	0.163269862532616	0.480319424699758	-0.0382305413716621	0.256720580399526	0.680711414266901
0.449214031611678	-0.024682223077628	0.41941759003557	-0.35520126040454	0.489908695220947	-0.00346106407232583	0.189140290021896	0.0774259865283966	-0.0803064557897348	-0.122225793852909	-0.0707106986237167	0.0202908211201103
0.125226332906888	0.0356627031165197	0.27715682245487	0.0131467760598039	0.0117815956473351	-0.0783771499991417	0.12104344367981	0.181235581636429	0.388122099492271	0.0281334575343502	0.281341433160113	0.0147377689860869
0.0200122816886867	-0.259979251190871	0.289900433709926	-0.0806404024345579	0.174596086144447	0.119340166449547	-0.112633600831032	0.199196219444275	0.155819643097638	0.165221447058766	0.555628907430862	0.379503375278573
0.200855605173955	0.0968575981805754	0.10978808757395	-0.217838243220053	0.604867279529572	0.0514806061983109	0.186976909637451	-0.0501586347818375	0.0787156587894591	-0.0601164820301982	-0.0184354868999765	0.448031413621427
0.447530597025507	0.32340152768432	0.125004501280098	0.214589311790689	0.230924189090729	-0.0427966117858887	-0.169211015105247	-0.210147738456726	0.526012823429221	0.29184776886487	0.112620000473005	-0.527768535649343
-0.0163432353100172	-0.181554754102307	-0.15607039832672	-0.0425572523489357	0.254374116659164	0.05344457924366	0.232382163405418	-0.256004184484482	0.226917245558706	0.061574946902622	-0.00601376508794118	0.191302843015475
0.0792577486023194	-0.114250041395619	0.0433357518360614	0.100502729108309	0.42988646030426	0.0409090891480446	0.0769761055707932	0.0607637092471123	0.409708408520367	-0.0684076942557253	0.129627682196181	0.42262209544241
0.161633478122909	-0.0167119938113039	0.460279183319259	0.0405066111860111	0.0741913840174675	0.0593172013759613	-0.0145806409418583	0.0538442693650723	0.172663878489243	-0.107899111284044	-0.205106617111872	-0.0751317216398666
0.175977574054596	-0.471842855300859	0.161611572966339	-0.310134825101169	-0.00352905411273241	-0.0781459212303162	0.0774121880531311	0.186293512582779	0.40805520493441	-0.0945655159964964	0.0476881984329644	-0.0330218070274674
-0.216136115043347	-0.190334707204951	0.0374764179599182	-0.189518206329718	0.248638704419136	0.0198294073343277	0.166065245866776	-0.185525149106979	-0.230400646043693	-0.247645870822264	0.406296359078163	0.425208907054891
0.11638825269534	0.153767247056486	-0.489956730854141	-0.175364207426045	0.389055281877518	-0.110589951276779	-0.0403862074017525	0.0235543828457594	-0.278583584648465	-0.335828940599799	0.390388636952732	0.259775494529886
0.411887831146851	-0.343193444950743	-0.195466699419923	-0.185123092276708	0.592589139938354	0.0915185958147049	0.0505747571587563	-0.00883118622004986	0.0646832979635851	0.206877684511712	0.423079559432284	-0.117730871350035
0.410025096444448	-0.214101230655942	0.45982006577503	-0.277285344904249	0.229624718427658	0.0100905001163483	0.202049776911736	0.0990304797887802	0.216761455884429	0.0301993029637418	0.355097219935827	0.139420372193845
-0.0966170070882948	-0.0181871107105627	0.549382682544699	0.0943085216366456	-0.151590943336487	-0.276599168777466	-0.162099868059158	0.0573910623788834	0.0588260621607594	0.0363295532899519	0.408133547575506	0.27342128559537
0.194753306855676	0.101803730585516	0.33690552646773	0.205987889636287	0.450942993164063	0.149808704853058	0.431871950626373	0.202614545822144	0.106302021225442	0.329141726152429	0.449181809695273	0.148643063558018
-0.0524965522844926	-0.235258863089236	0.36805313444215	0.278102486375207	0.316269427537918	0.347246676683426	-0.101798370480537	-0.198763340711594	0.174173616600659	0.178458585833414	0.296421263473348	0.120721730938406
-0.40281850194579	-0.1398941515296	0.621080289011187	0.0123721169255995	0.195794001221657	0.0163202676922083	-0.105318933725357	-0.0306736994534731	0.37535079559262	-0.00418990837853718	0.588920657750632	0.366991216735102
-0.122108693088135	0.0358441213844514	0.154979157547202	0.147990137220562	0.211465820670128	0.0753404051065445	-0.0101978145539761	0.193609118461609	0.135734759071841	0.0104461391458821	0.50819616774974	0.152284208692597
-0.0131075487300542	0.00352501378152775	0.317362944526189	0.138419073807194	0.524572730064392	0.38107442855835	0.355519235134125	0.18136203289032	0.418542409577959	0.112159752815677	0.59708612649094	0.0944324009666626
0.0894671106483117	0.233159669455445	-0.321885740279718	-0.145722750479181	-0.0164889730513096	0.0274348836392164	0.20270711183548	0.341114044189453	0.288198913665187	0.252946328540195	0.338911859097756	0.0437838147471133
0.27476254512256	-0.00685827348872697	0.0266781477099854	0.0248742689315632	0.0563320517539978	-0.0818379372358322	0.190486580133438	0.278203189373016	0.112423356448046	0.283845115611539	0.65168776593471	0.171610157936439
-0.0729333471694223	-0.384525411411838	0.423279678685707	-0.172792833321094	0.312848716974258	0.185995131731033	0.195821493864059	0.245569199323654	0.018614471570868	0.172257811081528	0.60612141838735	0.0497602354180261
-0.221831695987922	-0.177555234957492	0.14279430356439	0.398118868703929	-0.0495423227548599	-0.139864206314087	0.156590700149536	0.060138463973999	-0.404148490772264	0.136660611069149	0.495070199043601	-0.0829939365695608
0.0890833016409488	-0.368197849849762	-0.0720686623820755	-0.0658225201922799	0.510463535785675	0.228027328848839	0.188270419836044	0.052308551967144	0.289779649758684	0.398762580368896	0.645767479695071	0.100478212637716
-0.118299800936847	-0.165505148185982	-0.109832707670203	-0.16954874205884	0.335213124752045	0.176104962825775	-0.00366440042853355	-0.335485816001892	0.293407100618572	0.045271936496114	0.490114792272318	0.122744194302321
0.404357964245411	-0.259451603898162	-0.0165969512556422	0.0270218503017518	0.431404888629913	0.252741992473602	0.300222903490067	-0.125572398304939	0.381973405033626	-0.10191224197529	0.468365249662977	0.0103666952888664
0.0185921674089899	-0.139720082875777	-0.40079938064389	-0.0608872131371753	0.369057714939117	0.329412400722504	-0.188067898154259	-0.0740576982498169	0.101894249212922	-0.140657676966879	0.50022763923846	0.0201179211300658
0.0261221435905605	-0.11809695078082	0.0582440757741917	-0.237497917035327	0.317192226648331	0.204106390476227	-0.0617341473698616	0.195298418402672	0.332289457714789	0.0495767474363912	0.630082345419048	0.13483228134312
-0.2633564815457	0.0943934023152314	0.243686991362699	-0.152474851702323	-0.199935525655746	0.0601694285869598	0.264780908823013	0.0844794064760208	0.222464105322585	0.240479989496643	0.116876216935313	0.224201543001761
0.104236205416644	0.0989313058632441	0.223709734247444	0.0637162808831127	0.399909168481827	0.207038849592209	0.361496776342392	0.0713881254196167	0.113875240087509	0.086102306842804	0.408763087722247	-0.0326328078233711
0.0993582300656588	0.295129731867111	0.740046617253618	-0.0574380562314629	0.328900814056396	0.193284630775452	-0.0218985602259636	-0.0861976146697998	0.201044857501984	-0.148931786417961	0.284412292580168	0.165978611466836
0.129658854476762	-0.103402882397289	0.267464455863462	0.0485900205450937	0.288632184267044	0.177271664142609	0.331259250640869	0.502245426177979	0.435756623744965	-0.468531519174576	0.384175537832293	0.075305959035064
0.249035538812665	-0.171620163045697	0.259822750729634	0.0488604148043928	0.350206702947617	0.11309702694416	0.225344598293304	-0.264511078596115	0.534266948699951	-0.122576519846916	0.591397417695297	0.115609647992182
0.222338447287287	0.145816862183196	0.348687777226852	0.0600699832682427	0.623923301696777	0.366381645202637	0.0937419980764389	0.107238821685314	0.391261667013168	-0.0373415052890778	0.275025432027801	0.25002008379395
0.121609965220888	0.0622691258771683	0.0854963314274699	0.139290945624601	0.55480420589447	0.167063981294632	0.303551703691483	-0.0805846229195595	0.389029920101166	0.231665283441544	0.690365477234375	0.192039493610367
0.0468310320908993	-0.202534872817959	0.197747326045669	0.416239791368829	0.567407965660095	0.314528495073318	-0.294305771589279	-0.159929201006889	0.292879611253738	0.142302542924881	0.513382132166151	-0.0822806199300668
0.0213221577336367	0.123973775901933	-0.220716644982221	-0.185321521876027	0.214121475815773	-0.106720224022865	0.0700469240546227	-0.0314692854881287	0.396081149578094	-0.0558162815868855	0.0159476733136558	-0.10847297871398
-0.026103847491596	0.153815809782923	0.0202422946553236	0.128211458073885	0.299824595451355	0.167243540287018	-0.144646197557449	-0.186487317085266	0.514197468757629	-0.136057272553444	0.175097663171427	-0.145182356597433
0.139487641485024	0.211899379270389	0.206192548260911	0.168967193641946	0.132357731461525	0.104372709989548	0.527445554733276	0.414520144462585	0.247165262699127	0.0176553204655647	0.232397738799089	-0.229842367209348
-0.201137075281549	0.00104090808907535	0.125739297902366	0.0744953238588656	0.540100514888763	0.377320945262909	0.0710931196808815	0.10726797580719	0.0716673582792282	0.123634897172451	-0.39925135344064	0.0935962124255691
0.195754802914086	-0.18754559588291	0.197579658605234	0.204249865204081	0.188755601644516	0.0372106619179249	-0.139899685978889	0.131205424666405	0.152323752641678	0.198253855109215	-0.190310118354461	-0.0561664192859291
0.396945134338229	-0.013115586050316	0.11876260426554	-0.142353758471048	0.561340630054474	0.253158211708069	0.108638390898705	0.131665855646133	0.261547327041626	-0.212979465723038	0.384641591253853	-0.219408253418418
-0.0514700541761626	-0.0232887018720127	0.0527535343298992	-0.0683901845630907	0.0921738967299461	0.0606885850429535	0.444760918617249	-0.0456756353378296	0.203025579452515	0.0665259882807732	0.372087547988498	-0.222155157759348
-0.0163831749343417	-0.0201801084785778	0.21637607582087	0.192937496126808	0.716192960739136	0.246041432023048	0.130521416664124	-0.365910172462463	0.0813736170530319	0.127775743603706	0.468471251865247	-0.337063863786843
-0.272058682462268	-0.0419968207868206	0.144174919166188	-0.0610500089059226	0.371528118848801	0.136822700500488	-0.0936421006917953	0.0170307625085115	0.129828751087189	-0.327782690525055	0.472556374480867	0.0136722405956243
0.0914359263714123	0.043672034269148	-0.0474800754039598	-0.209182267407	-0.165242552757263	-0.212722837924957	-0.0899465307593346	0.0606756806373596	0.384061694145203	-0.140418171882629	0.136262087972087	-0.467424566218095
0.159808215937597	0.094946234463684	0.192097755913655	-0.0411853613114452	0.116165697574615	0.102616555988789	0.0740677118301392	-0.333346754312515	0.412376821041107	0.0664080232381821	0.180885587829952	-0.154656875619209
0.136122745221937	0.0401708069106563	0.130088495152991	-0.058973759371589	0.745971381664276	0.203569784760475	0.214051693677902	0.151080965995789	0.0246380940079689	0.200177788734436	-0.0532040931058533	-0.116682152910667
-0.227995709572081	0.343929943147628	0.304669283565942	0.469809784100868	0.354427337646484	0.0831120982766151	0.115492314100266	0.351592421531677	0.0842296779155731	-0.0423961505293846	0.340173175116623	-0.129509759636419
-0.109331995524234	-0.299993240805924	0.429021475543293	0.0454088694037344	0.154847949743271	-0.0541355088353157	0.355209767818451	0.288143813610077	0.226326689124107	-0.0883949995040894	0.147944224375651	-0.0910365786400963
0.0358013879707806	-0.200567130472706	0.451789962283375	0.397840939909787	0.164621949195862	0.21022067964077	-0.150849893689156	0.217919111251831	0.115755878388882	-0.0153131736442447	0.295329309932099	-0.204571196391571
0.426249953636844	0.117973419145381	0.188000620062563	-0.0320748692174125	0.555297553539276	0.020457461476326	-0.243508100509644	0.143408834934235	0.141473174095154	0.228920459747314	0.283625620506922	0.00462330098565992
-0.176764812478617	-0.13756397373627	-0.191523394186253	-0.256522378110432	0.240783005952835	0.21130932867527	-0.183443427085876	-0.0655612125992775	0.15816293656826	0.245901241898537	0.161932892725599	-0.0261895294620145
-0.0591110640815537	0.0717766963566	-0.149001027899349	-0.0447456458180834	0.198712304234505	-0.217944949865341	0.066865935921669	0.00959534011781216	0.283163756132126	0.195763319730759	-0.160933491348362	0.265731604468584
-0.069923723186433	-0.0172566655124448	0.0934957247088938	-0.194932389520046	0.173970371484756	0.0127987796440721	0.316656291484833	0.0547896921634674	0.117957711219788	0.154702365398407	0.23139026058574	-0.104975570302556
0.243934139310707	0.0229098109013498	0.539813752981809	0.108712926150441	-0.0363229289650917	0.090517446398735	-0.168269544839859	0.164743214845657	-0.200501725077629	-0.244455516338348	0.293300427390568	0.027471023868067
-0.00107421492873752	-0.169745761903464	-0.181110191900707	-0.0946043109429014	0.15992371737957	0.367455571889877	-0.0416424311697483	0.232326000928879	-0.0114779155701399	0.216559618711472	0.464048608214345	0.005059048797749
0.0505595054806888	0.0356191947010653	-0.253172631543769	0.221701645016355	0.398727238178253	0.0493886321783066	-0.0363317243754864	0.0672726482152939	0.268163561820984	0.32018369436264	0.0996881335021552	-0.0855155137261706
0.0691677886904085	-0.0875258788506113	0.436793059488628	0.0433756015757601	-0.138021245598793	-0.336550563573837	-0.25650280714035	-0.00890369340777397	0.0407685823738575	0.18822655081749	0.119930318220026	0.130615565102168
-0.146998312008689	0.0241494198998443	0.0545474611682963	0.0562539531630393	0.152775943279266	-0.230621069669724	0.0794403478503227	-0.0799895972013474	0.206833228468895	0.0641151145100594	0.487643499368746	-0.339437915376408
-0.0732564894597634	-0.179749826588392	-0.165767008891896	0.145532313863585	0.476320564746857	-0.380886822938919	0.193053901195526	0.338861525058746	0.101940400898457	0.272181302309036	0.0679160025770309	-0.275831505888515
0.26979159129115	-0.153624455767454	0.146655634214509	0.214629140733069	0.24597629904747	-0.0619759000837803	-0.0434560552239418	0.0908439159393311	0.180599302053452	0.03033646941185	-0.0866248739314139	-0.0210428554759772
-0.15043333295042	-0.220418058765043	0.0991225216000424	0.159857176434285	0.0451205596327782	-0.227663278579712	0.296234369277954	0.015326221473515	0.0121411317959428	-0.212772369384766	0.152260495718322	-0.160352724637525
0.172645201008702	-0.133065721778843	-0.014128934292452	0.0216267620620998	0.167474120855331	-0.0144899040460587	0.0755724161863327	-0.0533084645867348	-0.0251412075012922	0.210252702236176	-0.0475969316619686	0.0519193838635491
-0.22019444700502	-0.53853279396922	0.293282711067222	0.293794916122638	-0.10070213675499	-0.101726874709129	0.256010472774506	-0.302570879459381	-0.143874630331993	0.0303002782166004	-0.225373889493265	-0.0724609680122568
0.362145063520991	-0.0232215691918309	-0.169843568616547	-0.0450860997654081	0.0567842125892639	0.0951768830418587	0.19930362701416	-0.0763066411018372	0.0625675171613693	0.168514579534531	-0.088282385487844	0.00366220634356102
-0.0182395853399246	-0.152841979202589	0.37689551697746	-0.275362705328194	0.135896801948547	-0.293541222810745	0.0453834906220436	-0.073974721133709	-0.216516599059105	0.211378082633018	-0.0163083412109318	-0.210161606032515
0.192104654247658	-0.112938574307019	-0.515177786253396	0.0577501350994437	-0.245283246040344	0.0843069404363632	0.386380821466446	0.252478808164597	0.149666979908943	-0.161926344037056	0.0121199252928256	0.167637172546456
0.0559678222905696	0.251412094681123	0.565440076768148	0.195045015734815	0.145663499832153	0.22041817009449	0.146451041102409	0.116402432322502	0.0761512517929077	-0.0769249573349953	0.0212336572087852	-0.00325856949583708
-0.10333998256069	0.0692118884635042	-0.0638696499157051	-0.0932906618322811	0.0481637679040432	-0.198858618736267	0.417668759822845	0.161180466413498	0.0289679579436779	0.0358515121042728	0.128157786877146	-0.0660938466176133
0.0155549616178146	-0.188822549254919	0.119811223188333	-0.0278259630699856	0.171804755926132	-0.0925838947296143	0.153336048126221	0.140466913580894	0.00917488802224398	-0.295577555894852	0.435303927789205	0.229778094527787
0.131064917392811	-0.143481369803278	-0.076417070958562	-0.227879577486693	-0.108890973031521	-0.166107818484306	-0.0114154499024153	0.122560061514378	0.0310150422155857	0.322673261165619	-0.149820635100571	-0.103045219627145
-0.386027213503038	-0.123756521669717	0.0737721610284618	0.0365779800673985	-0.0953061729669571	-0.0630224347114563	0.112458646297455	-0.174740150570869	-0.00294070271775126	0.101188704371452	0.449020014510433	0.0931364035907978
-0.0266280638304341	0.0471592608060416	-0.279522355932314	-0.110745475186177	-0.00920617673546076	-0.322892367839813	0.0267221592366695	-0.266911149024963	-0.0146043337881565	-0.156267046928406	0.0924112405026608	-0.235222701106734
0.154568024644165	-0.0315509756898347	0.157882655996475	0.244750623911824	-0.217774525284767	-0.0966081395745277	0.17411133646965	0.0482582077383995	-0.244975179433823	-0.0527175292372704	0.310327280543706	-0.114436229230595
0.189956860139834	-0.159464347413987	0.492229862495061	-0.18907905336298	-0.0115736667066813	-0.0736362189054489	0.248274087905884	0.0391685515642166	0.223921597003937	0.089962013065815	0.0309115368713694	-0.23551733513789
0.134892411591545	0.140301694107498	0.360970870799142	0.0180349250802453	0.348927736282349	0.0225269105285406	-0.252758324146271	-0.122549295425415	0.0745012760162354	0.0782665908336639	0.453080198266549	0.447112172915486
-0.137474163190895	0.126446475383194	0.0974368922030463	0.0501154896457486	0.0579339191317558	0.113349214196205	-0.184612765908241	-0.164149194955826	0.0174117963761091	0.134518101811409	0.271408912012738	0.328038247026126
0.357968054910943	-0.0123134684546002	0.215922513844711	0.160512606074768	0.0614296719431877	-0.0252023935317993	0.105728968977928	0.113075450062752	-0.0209628622978926	-0.225161463022232	-0.0109603620455944	0.0343453041851026
0.0591334236128617	-0.0836823011256227	0.223324338505442	-0.281856358674789	-0.0563555881381035	-0.0146783143281937	0.025300495326519	-0.0300649516284466	0.239139556884766	0.159902781248093	0.354473697543413	0.312718990110814
0.211327227836587	-0.0792135605333316	0.187493462335554	0.0199432327072796	0.00496245268732309	-0.00919611100107431	-0.0983565449714661	-0.0745492577552795	0.217738181352615	-0.076408825814724	-0.271801062997341	-0.129179738923831
0.16819129161563	-0.145994444576224	0.12469753995778	-0.0841041304727106	0.0589134022593498	-0.0283134244382381	0.325108230113983	-0.0395222455263138	-0.0020116581581533	-0.162758186459541	0.0682759777618973	-0.0300651863866662
-0.140178633910351	-0.156929590612045	0.0767705880904955	0.345556277197369	0.192514479160309	-0.105388462543488	-0.194754928350449	0.0357327982783318	-0.00281401793472469	0.0613452643156052	-0.0348718948587632	-0.320383125214278
-0.0865014698449901	-0.213344874562847	0.0595974409296966	-0.129310577211101	0.231525868177414	0.0503939166665077	-0.00619818363338709	0.116950854659081	0.121764823794365	-0.20488552749157	0.104605705346199	-0.0254421378441913
-0.0968180947611635	-0.069720154331903	0.521999427729411	-0.137564314016726	0.266335964202881	-0.0983037427067757	-0.102972574532032	-0.217788934707642	0.22149533033371	-0.150480791926384	-0.140262991004665	-0.0286476384985306
0.0848006306482262	-0.122675420728478	0.171920073744969	0.0779713507512061	0.0668066218495369	-0.0609237849712372	0.290530741214752	0.166311830282211	0.466616749763489	-0.0392562486231327	0.225958602060495	0.193501239224203
0.0302313528993459	0.0122235103672617	0.162578032197538	-0.060657242445627	0.130259066820145	-0.0446630641818047	-0.0987995937466621	-0.00102663831785321	0.111513771116734	0.0877731144428253	0.307402957255455	0.188989313662241
-0.180133629668488	-0.114050034438113	0.382923201024771	-0.0111388610134053	0.749893665313721	0.0309980884194374	0.35888284444809	0.0559811517596245	-0.110206559300423	-0.0354916267096996	-0.0402237418452919	-0.0457733530305759
-0.088608989038729	0.0503568960919217	0.363611996713779	-0.136325853262277	0.44533383846283	-0.0877237468957901	0.272879004478455	0.0953991338610649	0.149666979908943	-0.245999246835709	0.131558581025483	-0.0649750240267507
0.157027513838428	-0.227786966033785	0.329419257582517	-0.00945412365423621	-0.127583652734756	-0.164426356554031	0.0676916986703873	-0.342465043067932	0.0761512517929077	0.0902290195226669	0.20900660624272	0.161466498344486
-0.114014274850871	-0.0413110440011941	0.352162780483498	-0.225448851324407	0.236079841852188	0.00967155583202839	0.0251613222062588	-0.163612902164459	0.0289679579436779	0.0705939084291458	0.288944631561425	-0.000972469080093252
-0.241717646394722	-0.234877056203596	-0.0393606778484522	0.0624237037219982	0.323281824588776	0.0729095861315727	0.447516590356827	-0.00345749594271183	0.00917488802224398	-0.192131593823433	0.402995502437268	0.355432604056741
-0.141928411694104	-0.158311213930689	0.134067080258424	0.378150266842587	-0.134329408407211	0.122516632080078	0.210395574569702	-0.446357905864716	0.0310150422155857	-0.0650737434625626	0.0094155890878691	0.0488023115042908
-0.0179651050190634	-0.238281392462981	-0.26708961502012	0.0410338294402145	0.0137440878897905	0.251755654811859	0.100731611251831	0.148209631443024	-0.00294070271775126	-0.0614751800894737	0.425702563745714	0.0829736613498931
0.18388928158557	-0.383086597851731	-0.0924019709217357	0.141293425711828	0.0295169036835432	0.00094361649826169	0.119921788573265	-0.325168192386627	-0.0146043337881565	-0.0714802592992783	0.288014449979572	-0.130984054569605
0.0254643889679578	0.300666813417974	0.322222093409841	-0.233102388813864	-0.0142433028668165	0.0430332198739052	0.121006570756435	-0.006549340672791	-0.244975179433823	0.12341583520174	0.184717512815053	0.061860124233883
-0.0629757781859253	-0.123627646504963	0.011724665945232	0.0487508326909924	0.19698141515255	-0.0210179425776005	0.156044408679008	0.390325427055359	0.223921597003937	-0.0864606350660324	0.0966930419758724	0.102835263220521
-0.145329196456382	-0.43751240244729	0.253385766916255	-0.048768842433275	-0.0660441890358925	0.0543023720383644	-0.0191192328929901	-0.20869405567646	0.0745012760162354	-0.0679628103971481	0.247465964786524	-0.148664791143352
-0.226484566860525	-0.0507623975335444	0.174630065486239	0.222176148352878	0.143079787492752	-0.0194959845393896	0.38694840669632	0.205161899328232	0.0174117963761091	0.116446353495121	0.0218975640795166	-0.235287367949618
-0.1469816956826	-0.0228317449200831	0.0627881090955142	0.276112452780821	-0.157103583216667	-0.0130918491631746	0.0176963843405247	0.301800668239594	-0.0209628622978926	-0.0817550122737885	0.0659542225024475	-0.205966934201412
-0.011046353851708	0.0812321980644427	-0.107711019894125	-0.173176912124759	NaN	NaN	0.136159777641296	-0.0467624962329865	0.239139556884766	0.160164415836334	0.377718954145398	0.0444732380130087
-0.0104513425726202	0.232449522432428	0.0291791531891326	-0.0601824470060521	NaN	NaN	0.249158471822739	0.0932851210236549	0.217738181352615	-0.0639302209019661	0.177704065014034	0.00148059410175835
-0.0816493058135116	-0.0129684604575328	-0.0119865246835939	-0.0762974342248618	NaN	NaN	0.337783575057983	-0.474084556102753	-0.0020116581581533	-0.00478609465062618	0.16632850540923	-0.0239557324711622
0.122774233839758	-0.422851343955747	-0.0164894767172068	-0.025094027739614	NaN	NaN	0.121052220463753	-0.277415782213211	-0.00281401793472469	0.0762225687503815	0.199649585194868	0.255218762112915
0.216474781560407	0.129518030636441	NaN	NaN	NaN	NaN	0.213543742895126	-0.273989260196686	0.121764823794365	0.0477345809340477	0.102724165063773	-0.14227632819168
0.324746029801584	-0.179774611869519	NaN	NaN	NaN	NaN	0.147988572716713	0.13054846227169	0.22149533033371	-0.0515386462211609	0.11407655768323	-0.105737864806475
0.403961758640003	0.474791498904598	NaN	NaN	NaN	NaN	0.0594835802912712	0.00795198697596788	0.466616749763489	-0.0395317189395428	0.195253786188752	-0.0677248051608325
-0.238462508439383	-0.156277395821708	NaN	NaN	NaN	NaN	0.0663912445306778	0.483218193054199	0.111513771116734	0.0853021964430809	0.0847622650910441	0.139557325834422
0.392508061088254	0.573270962302945	NaN	NaN	NaN	NaN	0.0957573503255844	-0.142573148012161	-0.110206559300423	0.0844580978155136	-0.0726283562942894	-0.0169120437825102
0.423294952255066	0.227924971706158	NaN	NaN	NaN	NaN	0.132359206676483	-0.00859358254820108	0.555673599243164	0.250485211610794	0.011711414342238	0.0138366901501224
0.237141835809053	0.261958135949801	NaN	NaN	NaN	NaN	0.0107307517901063	-0.388428270816803	0.438173919916153	0.140541061758995	NaN	NaN
0.095461211988974	0.357364524814368	NaN	NaN	NaN	NaN	0.0355145931243896	-0.0322310328483582	0.409371495246887	-0.0212616659700871	NaN	NaN
0.229674616400968	0.330939657623291	NaN	NaN	NaN	NaN	0.240470588207245	-0.441937744617462	0.474050134420395	0.00696019036695361	NaN	NaN
0.373156742577821	0.556906777669103	NaN	NaN	NaN	NaN	0.00595739344134927	0.118080884218216	0.0352573581039906	0.347484827041626	NaN	NaN
0.28773371472	-0.00902264470493845	NaN	NaN	NaN	NaN	-0.0158045087009668	-0.124211892485619	0.395759999752045	0.131253242492676	NaN	NaN
0.0577833741982445	-0.0489318636461291	NaN	NaN	NaN	NaN	0.0327612310647964	-0.104260683059692	0.304070353507996	0.0511191077530384	NaN	NaN
0.302005399322913	0.587623137278314	NaN	NaN	NaN	NaN	0.344389110803604	-0.0306066535413265	-0.403229951858521	0.18247552216053	NaN	NaN
0.383273207649545	0.255159820627932	NaN	NaN	NaN	NaN	0.167422100901604	-0.220644950866699	-0.0948304831981659	0.250200867652893	NaN	NaN
0.286714105594857	-0.0526927219941523	NaN	NaN	NaN	NaN	0.168190062046051	-0.199588149785995	0.105593092739582	-0.0792677775025368	NaN	NaN
0.0524914566975434	0.36317603936537	NaN	NaN	NaN	NaN	0.115755185484886	0.0382330715656281	-0.00626623164862394	0.0292531400918961	NaN	NaN
0.322376286633397	0.203095725452419	NaN	NaN	NaN	NaN	0.330925017595291	-0.0942936390638351	-0.067275382578373	0.119908541440964	NaN	NaN
0.40047409905584	0.327302115043003	NaN	NaN	NaN	NaN	0.135375082492828	-0.154296115040779	0.163697734475136	0.0955342352390289	NaN	NaN
0.101279838131181	0.394972031828816	NaN	NaN	NaN	NaN	-0.109682224690914	0.208314210176468	-0.0338894240558147	0.115550801157951	NaN	NaN
-0.0761432866818809	0.0756971024737643	NaN	NaN	NaN	NaN	0.151573717594147	0.00625509489327669	0.115731433033943	0.0938595533370972	NaN	NaN
0.258771500160767	-0.335146188599205	NaN	NaN	NaN	NaN	0.0940040498971939	-0.329122245311737	NaN	NaN	NaN	NaN
0.382734143732553	0.264314068274626	NaN	NaN	NaN	NaN	0.171635299921036	0.202483117580414	NaN	NaN	NaN	NaN
0.0340361658818202	-0.0443018092953877	NaN	NaN	NaN	NaN	0.155105113983154	0.208130925893784	NaN	NaN	NaN	NaN
0.191858246795187	0.501347777375887	NaN	NaN	NaN	NaN	-0.162901252508163	0.071653425693512	NaN	NaN	NaN	NaN
0.486406137438659	-0.409273389679531	NaN	NaN	NaN	NaN	0.0948192998766899	-0.0979726165533066	NaN	NaN	NaN	NaN
0.299026550406799	0.089656868498475	NaN	NaN	NaN	NaN	-0.252077460289001	0.0363880321383476	NaN	NaN	NaN	NaN
0.337132908555795	0.0708719016042056	NaN	NaN	NaN	NaN	0.121065869927406	-0.0386329665780067	NaN	NaN	NaN	NaN
-0.0950379517371437	-0.214077827963661	NaN	NaN	NaN	NaN	-0.011638724245131	0.00699709076434374	NaN	NaN	NaN	NaN
0.0215273496865308	-0.206282680398104	NaN	NaN	NaN	NaN	0.0386425480246544	0.395424395799637	NaN	NaN	NaN	NaN
0.1269033327579	-0.110194241198052	NaN	NaN	NaN	NaN	0.252503573894501	-0.185405403375626	NaN	NaN	NaN	NaN
0.244127601205383	-0.0823969387537197	NaN	NaN	NaN	NaN	0.166669398546219	0.00330760283395648	NaN	NaN	NaN	NaN
0.159956781191798	-0.338843990386588	NaN	NaN	NaN	NaN	-0.0170501358807087	0.496419012546539	NaN	NaN	NaN	NaN
-0.284096589091594	0.0471069069524461	NaN	NaN	NaN	NaN	-0.132023066282272	0.253514349460602	NaN	NaN	NaN	NaN
-0.111817011967499	-0.246477663172945	NaN	NaN	NaN	NaN	-0.264989733695984	0.0832422450184822	NaN	NaN	NaN	NaN
0.136269733689129	-0.292089529393548	NaN	NaN	NaN	NaN	0.142891526222229	0.243636414408684	NaN	NaN	NaN	NaN
0.00303804650284709	-0.105138934571541	NaN	NaN	NaN	NaN	-0.346541881561279	-0.280831217765808	NaN	NaN	NaN	NaN
-0.0545459628365913	-0.177434179445144	NaN	NaN	NaN	NaN	-0.228964477777481	-0.0161174423992634	NaN	NaN	NaN	NaN
0.069113607977472	-0.355492676540712	NaN	NaN	NaN	NaN	0.148332521319389	-0.303579211235046	NaN	NaN	NaN	NaN
0.498209699119463	0.375150507757141	NaN	NaN	NaN	NaN	-0.00887945480644703	0.266384482383728	NaN	NaN	NaN	NaN
-0.149238218676902	0.0548066980667275	NaN	NaN	NaN	NaN	0.391223877668381	0.118935979902744	NaN	NaN	NaN	NaN
-0.298280690718862	-0.0285663881900529	NaN	NaN	NaN	NaN	0.326874136924744	0.264985859394073	NaN	NaN	NaN	NaN
0.358948511207552	-0.166390450652082	NaN	NaN	NaN	NaN	-0.171021401882172	0.265638172626495	NaN	NaN	NaN	NaN
0.0189733522174136	0.0082132021980017	NaN	NaN	NaN	NaN	-0.0755780711770058	0.0527113452553749	NaN	NaN	NaN	NaN
-0.156981313915833	0.262720079449059	NaN	NaN	NaN	NaN	0.293635964393616	0.286306381225586	NaN	NaN	NaN	NaN
0.180112176425492	-0.00922662354072433	NaN	NaN	NaN	NaN	0.0641456320881844	-0.0043117655441165	NaN	NaN	NaN	NaN
-0.00834917018888117	0.0149721535175572	NaN	NaN	NaN	NaN	0.171786651015282	-0.101326465606689	NaN	NaN	NaN	NaN
0.211729978630099	0.182085238934389	NaN	NaN	NaN	NaN	0.397568702697754	0.420652866363525	NaN	NaN	NaN	NaN
0.204733674020395	0.0908119692000435	NaN	NaN	NaN	NaN	-0.246278926730156	0.199189007282257	NaN	NaN	NaN	NaN
0.275005275431048	-0.195422661183524	NaN	NaN	NaN	NaN	0.327568620443344	0.0301483739167452	NaN	NaN	NaN	NaN
0.129419893735154	0.0775527883845056	NaN	NaN	NaN	NaN	0.21479831635952	0.277737826108932	NaN	NaN	NaN	NaN
-0.169407483789282	-0.140137925750888	NaN	NaN	NaN	NaN	-0.28782656788826	-0.0379470512270927	NaN	NaN	NaN	NaN
0.0767639780725239	-0.0538422825791276	NaN	NaN	NaN	NaN	0.35056945681572	0.0689454525709152	NaN	NaN	NaN	NaN
-0.193958935274017	-0.0699499484521705	NaN	NaN	NaN	NaN	-0.210616439580917	0.063441164791584	NaN	NaN	NaN	NaN
0.279833868412669	-0.176421738449846	NaN	NaN	NaN	NaN	0.196826457977295	-0.199615001678467	NaN	NaN	NaN	NaN
-0.213080907756793	-0.15549708680305	NaN	NaN	NaN	NaN	0.174603670835495	0.103524707257748	NaN	NaN	NaN	NaN
-0.255386475592997	0.217914754080168	NaN	NaN	NaN	NaN	-0.0083907525986433	0.0179102085530758	NaN	NaN	NaN	NaN
-0.0103131592503649	0.048429444786198	NaN	NaN	NaN	NaN	0.305510520935059	0.0808345079421997	NaN	NaN	NaN	NaN
-0.00516339740184683	-0.0394653467265327	NaN	NaN	NaN	NaN	0.202972456812859	0.0746845752000809	NaN	NaN	NaN	NaN
0.0130913956254336	0.0187231129743528	NaN	NaN	NaN	NaN	-0.00613691657781601	-0.0687190219759941	NaN	NaN	NaN	NaN
-0.0313022213772046	-0.0443059318397442	NaN	NaN	NaN	NaN	-0.0477947294712067	-0.0476327314972878	NaN	NaN	NaN	NaN
0.316265980742762	-0.0598492800451436	NaN	NaN	NaN	NaN	-0.18092454969883	0.240733861923218	NaN	NaN	NaN	NaN
0.117868689642152	-0.182723074714928	NaN	NaN	NaN	NaN	0.340288430452347	0.00174144748598337	NaN	NaN	NaN	NaN
0.0536322543565984	-0.0600391037892585	NaN	NaN	NaN	NaN	0.308686167001724	-0.0476996414363384	NaN	NaN	NaN	NaN
0.190128596582604	0.410837164286662	NaN	NaN	NaN	NaN	0.345319926738739	-0.101257979869843	NaN	NaN	NaN	NaN
-0.0660526951250473	0.0545690507286426	NaN	NaN	NaN	NaN	-0.137200832366943	0.0306588429957628	NaN	NaN	NaN	NaN
0.052874631979711	-0.00386123032013149	NaN	NaN	NaN	NaN	-0.0258262231945992	-0.163204252719879	NaN	NaN	NaN	NaN
0.0409606942707413	-0.161377708088338	NaN	NaN	NaN	NaN	-0.0712374523282051	-0.0250525139272213	NaN	NaN	NaN	NaN
0.377541980790556	0.201051405330779	NaN	NaN	NaN	NaN	-0.0167430937290192	-0.209733828902245	NaN	NaN	NaN	NaN
0.251807211914493	-0.00825605592697255	NaN	NaN	NaN	NaN	0.0903733521699905	0.0667330250144005	NaN	NaN	NaN	NaN
0.0953268304754607	-0.195710744660209	NaN	NaN	NaN	NaN	0.427146971225739	-0.0755862444639206	NaN	NaN	NaN	NaN
0.0224610180748128	0.0903956174803298	NaN	NaN	NaN	NaN	0.118487194180489	0.037971630692482	NaN	NaN	NaN	NaN
0.143536838312426	0.136726698215699	NaN	NaN	NaN	NaN	0.247428998351097	-0.171307563781738	NaN	NaN	NaN	NaN
0.359285379258342	-0.0674430832295614	NaN	NaN	NaN	NaN	0.34961062669754	0.210808828473091	NaN	NaN	NaN	NaN
-0.0366753509135424	0.104649202434696	NaN	NaN	NaN	NaN	0.309220850467682	-0.152145192027092	NaN	NaN	NaN	NaN
0.12637517448894	0.0438117563984166	NaN	NaN	NaN	NaN	0.397685289382935	-0.146271258592606	NaN	NaN	NaN	NaN
0.190490144771255	-0.0155479561850656	NaN	NaN	NaN	NaN	0.244689971208572	0.150174662470818	NaN	NaN	NaN	NaN
0.271585803237528	-0.232898916791283	NaN	NaN	NaN	NaN	0.215294003486633	-0.00172397890128195	NaN	NaN	NaN	NaN
0.0162109851956152	0.0237633551140636	NaN	NaN	NaN	NaN	0.101758569478989	-0.0473749376833439	NaN	NaN	NaN	NaN
0.388560399411972	-0.127366302097596	NaN	NaN	NaN	NaN	0.180993854999542	-0.0284524261951447	NaN	NaN	NaN	NaN
0.159447848184753	0.029758292722085	NaN	NaN	NaN	NaN	0.388738602399826	-0.0938403531908989	NaN	NaN	NaN	NaN
0.184616892951006	0.122103793793274	NaN	NaN	NaN	NaN	0.0919225737452507	-0.106693714857101	NaN	NaN	NaN	NaN
0.184929554134701	0.051953943790107	NaN	NaN	NaN	NaN	0.308578938245773	-0.221301853656769	NaN	NaN	NaN	NaN
0.141679604148454	0.0909931000660702	NaN	NaN	NaN	NaN	0.366018176078796	-0.194159537553787	NaN	NaN	NaN	NaN
0.105331173483175	0.127911543460012	NaN	NaN	NaN	NaN	0.316370040178299	0.00188044470269233	NaN	NaN	NaN	NaN
0.235507050719227	0.151668759054181	NaN	NaN	NaN	NaN	-0.162286952137947	0.0399243719875813	NaN	NaN	NaN	NaN
0.123667058692139	0.132133484845401	NaN	NaN	NaN	NaN	0.357829511165619	0.202245011925697	NaN	NaN	NaN	NaN
-0.0898135642145241	0.0434219863856694	NaN	NaN	NaN	NaN	0.1235336586833	0.275832444429398	NaN	NaN	NaN	NaN
0.367268751392534	0.0130232176581027	NaN	NaN	NaN	NaN	0.149256438016891	-0.0460602715611458	NaN	NaN	NaN	NaN
0.320792967366885	-0.037067926977508	NaN	NaN	NaN	NaN	0.177855476737022	-0.147035479545593	NaN	NaN	NaN	NaN
-0.248934305997461	-0.00696091468930054	NaN	NaN	NaN	NaN	0.0422513335943222	0.0494012199342251	NaN	NaN	NaN	NaN
0.221153464648519	0.270468638200901	NaN	NaN	NaN	NaN	-0.00868014059960842	-0.13877235352993	NaN	NaN	NaN	NaN
0.0795194621225679	0.0983187305187766	NaN	NaN	NaN	NaN	0.221110850572586	-0.00631321780383587	NaN	NaN	NaN	NaN
0.354131253281071	0.166346426952156	NaN	NaN	NaN	NaN	-0.135202556848526	0.0934724286198616	NaN	NaN	NaN	NaN
0.262548663955619	-0.154157940535253	NaN	NaN	NaN	NaN	0.228697031736374	-0.111782781779766	NaN	NaN	NaN	NaN
0.165259220103197	-0.257705952024196	NaN	NaN	NaN	NaN	0.0231411643326283	-0.281171262264252	NaN	NaN	NaN	NaN
0.141399092509675	-0.21503601199166	NaN	NaN	NaN	NaN	-0.0376366712152958	0.248423218727112	NaN	NaN	NaN	NaN
-0.043332045822207	0.113289433191396	NaN	NaN	NaN	NaN	-0.0423533320426941	0.0766982585191727	NaN	NaN	NaN	NaN
0.514942169700522	0.0751735909205973	NaN	NaN	NaN	NaN	0.0594609789550304	-0.0332190841436386	NaN	NaN	NaN	NaN
0.367460098924363	-0.339494877504098	NaN	NaN	NaN	NaN	-0.161337822675705	0.00663340697064996	NaN	NaN	NaN	NaN
0.367751275514408	-0.096866770270829	NaN	NaN	NaN	NaN	0.24826392531395	0.212427616119385	NaN	NaN	NaN	NaN
0.454435204615154	0.171568264318175	NaN	NaN	NaN	NaN	0.176139488816261	0.201772570610046	NaN	NaN	NaN	NaN
0.233688308864916	-0.0190288895568617	NaN	NaN	NaN	NaN	-0.0485894232988358	-0.165413707494736	NaN	NaN	NaN	NaN
0.112130580423558	-0.255416732531881	NaN	NaN	NaN	NaN	0.0303307827562094	-0.164314150810242	NaN	NaN	NaN	NaN
0.112613900242506	0.153903444739759	NaN	NaN	NaN	NaN	0.380755096673965	0.134599983692169	NaN	NaN	NaN	NaN
0.236890833078025	0.0513366798095912	NaN	NaN	NaN	NaN	0.250322967767715	-0.164545625448227	NaN	NaN	NaN	NaN
0.446458081176871	-0.107537232041762	NaN	NaN	NaN	NaN	-0.0983241200447083	-0.0987083166837692	NaN	NaN	NaN	NaN
0.16425961502542	-0.160115998890935	NaN	NaN	NaN	NaN	-0.143705695867538	-0.0859761014580727	NaN	NaN	NaN	NaN
0.299513243802872	0.0702950942334432	NaN	NaN	NaN	NaN	0.149683013558388	0.177785485982895	NaN	NaN	NaN	NaN
0.350776898627162	0.160229842269062	NaN	NaN	NaN	NaN	0.061010804027319	-0.207976549863815	NaN	NaN	NaN	NaN
0.157796764978107	-0.23519595140009	NaN	NaN	NaN	NaN	-0.0211791805922985	-0.062944695353508	NaN	NaN	NaN	NaN
-0.124058768269375	0.0156626133640453	NaN	NaN	NaN	NaN	0.0272404160350561	0.0157606713473797	NaN	NaN	NaN	NaN
0.130642177673961	-0.23867439478918	NaN	NaN	NaN	NaN	-0.0583283416926861	0.00535952020436525	NaN	NaN	NaN	NaN
0.425783696510081	-0.0482557115506168	NaN	NaN	NaN	NaN	-0.0311974920332432	0.0334554500877857	NaN	NaN	NaN	NaN
0.289451565723231	-0.0819492616857498	NaN	NaN	NaN	NaN	-0.0231286603957415	-0.268570840358734	NaN	NaN	NaN	NaN
0.133074880725886	-0.318781643888867	NaN	NaN	NaN	NaN	0.0277310274541378	0.146048441529274	NaN	NaN	NaN	NaN
0.370334227984611	-0.0046873498166451	NaN	NaN	NaN	NaN	-0.0311377048492432	-0.238211452960968	NaN	NaN	NaN	NaN
0.0401287115529068	0.0717354802423079	NaN	NaN	NaN	NaN	0.346833676099777	-0.293496072292328	NaN	NaN	NaN	NaN
0.176645696979126	-0.369889098489888	NaN	NaN	NaN	NaN	-0.133763343095779	-0.0501653291285038	NaN	NaN	NaN	NaN
0.407977060443984	-0.0318455158553187	NaN	NaN	NaN	NaN	-0.041642889380455	0.245391473174095	NaN	NaN	NaN	NaN
0.503454872646803	-0.0243009175909811	NaN	NaN	NaN	NaN	0.0221924409270287	-0.0588024705648422	NaN	NaN	NaN	NaN
-0.294906545826178	0.0518656584541925	NaN	NaN	NaN	NaN	-0.41532963514328	0.0936888307332993	NaN	NaN	NaN	NaN
-0.0171528746789327	0.0426352289727838	NaN	NaN	NaN	NaN	-0.425503432750702	-0.118963003158569	NaN	NaN	NaN	NaN
-0.0381409227382038	0.224995805371101	NaN	NaN	NaN	NaN	-0.224012732505798	-0.106588311493397	NaN	NaN	NaN	NaN
0.130412905679543	0.333869869117957	NaN	NaN	NaN	NaN	-0.168845355510712	-0.150937259197235	NaN	NaN	NaN	NaN
0.301204528545763	0.33019103454111	NaN	NaN	NaN	NaN	NaN	NaN	NaN	NaN	NaN	NaN
-0.109216626911173	0.355509618492012	NaN	NaN	NaN	NaN	NaN	NaN	NaN	NaN	NaN	NaN
0.187813415487748	0.220161035857932	NaN	NaN	NaN	NaN	NaN	NaN	NaN	NaN	NaN	NaN
0.0119461836008428	0.219939250214981	NaN	NaN	NaN	NaN	NaN	NaN	NaN	NaN	NaN	NaN
0.341163834254803	-0.108150404061606	NaN	NaN	NaN	NaN	NaN	NaN	NaN	NaN	NaN	NaN
0.266122581843526	0.132220267402739	NaN	NaN	NaN	NaN	NaN	NaN	NaN	NaN	NaN	NaN
-0.0307818346402776	-0.0989165052572122	NaN	NaN	NaN	NaN	NaN	NaN	NaN	NaN	NaN	NaN
0.272307380531301	0.188867382184057	NaN	NaN	NaN	NaN	NaN	NaN	NaN	NaN	NaN	NaN
0.257735746576255	0.136893524959394	NaN	NaN	NaN	NaN	NaN	NaN	NaN	NaN	NaN	NaN
0.0896606400058744	-0.0909777081381639	NaN	NaN	NaN	NaN	NaN	NaN	NaN	NaN	NaN	NaN
0.125792154183104	0.136216184953501	NaN	NaN	NaN	NaN	NaN	NaN	NaN	NaN	NaN	NaN
0.0796351005676288	-0.161377915912252	NaN	NaN	NaN	NaN	NaN	NaN	NaN	NaN	NaN	NaN
0.266715446985326	0.379169517686318	NaN	NaN	NaN	NaN	NaN	NaN	NaN	NaN	NaN	NaN
0.383430819624597	0.305795554303488	NaN	NaN	NaN	NaN	NaN	NaN	NaN	NaN	NaN	NaN
-0.049178579836194	-0.243379029564354	NaN	NaN	NaN	NaN	NaN	NaN	NaN	NaN	NaN	NaN
-0.106617156839598	0.119058075414613	NaN	NaN	NaN	NaN	NaN	NaN	NaN	NaN	NaN	NaN
0.132145015988561	-0.0352985548074034	NaN	NaN	NaN	NaN	NaN	NaN	NaN	NaN	NaN	NaN
0.332629817031925	0.316489495651332	NaN	NaN	NaN	NaN	NaN	NaN	NaN	NaN	NaN	NaN
0.280011337690788	0.246372009082905	NaN	NaN	NaN	NaN	NaN	NaN	NaN	NaN	NaN	NaN
0.13507377833855	-0.0467223262425301	NaN	NaN	NaN	NaN	NaN	NaN	NaN	NaN	NaN	NaN
0.373236723343609	-0.191913774913205	NaN	NaN	NaN	NaN	NaN	NaN	NaN	NaN	NaN	NaN
0.316978647812726	0.179657790246911	NaN	NaN	NaN	NaN	NaN	NaN	NaN	NaN	NaN	NaN
0.26415251760471	0.1629489866769	NaN	NaN	NaN	NaN	NaN	NaN	NaN	NaN	NaN	NaN
0.0210017130200155	0.0943333078389625	NaN	NaN	NaN	NaN	NaN	NaN	NaN	NaN	NaN	NaN
0.0574317709895883	-0.0358954561228898	NaN	NaN	NaN	NaN	NaN	NaN	NaN	NaN	NaN	NaN
0.0757267813500783	0.0529153001559312	NaN	NaN	NaN	NaN	NaN	NaN	NaN	NaN	NaN	NaN
0.184262971758726	0.157459447798849	NaN	NaN	NaN	NaN	NaN	NaN	NaN	NaN	NaN	NaN
0.114683924177098	0.0322268991049838	NaN	NaN	NaN	NaN	NaN	NaN	NaN	NaN	NaN	NaN
0.317557095671299	0.0589642584118743	NaN	NaN	NaN	NaN	NaN	NaN	NaN	NaN	NaN	NaN
0.331951551141411	0.122156444877016	NaN	NaN	NaN	NaN	NaN	NaN	NaN	NaN	NaN	NaN
0.295872303919197	-0.171933088702926	NaN	NaN	NaN	NaN	NaN	NaN	NaN	NaN	NaN	NaN
0.0893872891818935	0.0283815981637614	NaN	NaN	NaN	NaN	NaN	NaN	NaN	NaN	NaN	NaN
0.308918112615431	0.353701666339082	NaN	NaN	NaN	NaN	NaN	NaN	NaN	NaN	NaN	NaN
0.174055406146115	-0.0296307030498103	NaN	NaN	NaN	NaN	NaN	NaN	NaN	NaN	NaN	NaN
0.431331094450891	-0.0174649884798381	NaN	NaN	NaN	NaN	NaN	NaN	NaN	NaN	NaN	NaN
0.412235396705533	-0.145862892236552	NaN	NaN	NaN	NaN	NaN	NaN	NaN	NaN	NaN	NaN
0.217496352775143	-0.102662451886997	NaN	NaN	NaN	NaN	NaN	NaN	NaN	NaN	NaN	NaN
0.557148808076808	-3.75192769300627e-06	NaN	NaN	NaN	NaN	NaN	NaN	NaN	NaN	NaN	NaN
0.385131005414355	-0.23363145964834	NaN	NaN	NaN	NaN	NaN	NaN	NaN	NaN	NaN	NaN
0.445761109256419	-0.121581068964675	NaN	NaN	NaN	NaN	NaN	NaN	NaN	NaN	NaN	NaN
0.027287818523368	0.0971284761372081	NaN	NaN	NaN	NaN	NaN	NaN	NaN	NaN	NaN	NaN
0.310084065953932	-0.169376287085333	NaN	NaN	NaN	NaN	NaN	NaN	NaN	NaN	NaN	NaN
0.1206178884895	0.0872555751123664	NaN	NaN	NaN	NaN	NaN	NaN	NaN	NaN	NaN	NaN
0.0707088996543151	0.0651490548754658	NaN	NaN	NaN	NaN	NaN	NaN	NaN	NaN	NaN	NaN
0.0510173721256487	0.0503638706795691	NaN	NaN	NaN	NaN	NaN	NaN	NaN	NaN	NaN	NaN
0.219611871101314	-0.22112259217014	NaN	NaN	NaN	NaN	NaN	NaN	NaN	NaN	NaN	NaN
0.504412030455474	0.133108954780995	NaN	NaN	NaN	NaN	NaN	NaN	NaN	NaN	NaN	NaN
-0.0787748700352475	0.101327651665769	NaN	NaN	NaN	NaN	NaN	NaN	NaN	NaN	NaN	NaN
0.242870385440525	0.210299944410324	NaN	NaN	NaN	NaN	NaN	NaN	NaN	NaN	NaN	NaN
0.322638180072558	0.09165648128265	NaN	NaN	NaN	NaN	NaN	NaN	NaN	NaN	NaN	NaN
0.623329355906765	-0.0151475905184001	NaN	NaN	NaN	NaN	NaN	NaN	NaN	NaN	NaN	NaN
-0.213092527857132	-0.111770892907148	NaN	NaN	NaN	NaN	NaN	NaN	NaN	NaN	NaN	NaN
0.456157666938496	-0.0500830169266076	NaN	NaN	NaN	NaN	NaN	NaN	NaN	NaN	NaN	NaN
0.377349649757028	0.0626958545914885	NaN	NaN	NaN	NaN	NaN	NaN	NaN	NaN	NaN	NaN
0.42094537372675	0.0543242133575528	NaN	NaN	NaN	NaN	NaN	NaN	NaN	NaN	NaN	NaN
0.401160685050209	-0.029822995644603	NaN	NaN	NaN	NaN	NaN	NaN	NaN	NaN	NaN	NaN
-0.0452308131255195	0.0505652077970657	NaN	NaN	NaN	NaN	NaN	NaN	NaN	NaN	NaN	NaN
0.229226768645624	-0.212215872160906	NaN	NaN	NaN	NaN	NaN	NaN	NaN	NaN	NaN	NaN
0.422902181734559	-0.0243424191041948	NaN	NaN	NaN	NaN	NaN	NaN	NaN	NaN	NaN	NaN
0.189634596809604	-0.0906217200431435	NaN	NaN	NaN	NaN	NaN	NaN	NaN	NaN	NaN	NaN
0.180718486702904	0.12764203902643	NaN	NaN	NaN	NaN	NaN	NaN	NaN	NaN	NaN	NaN
-0.0880468762237952	0.0648713396079953	NaN	NaN	NaN	NaN	NaN	NaN	NaN	NaN	NaN	NaN
0.178358907415752	0.0274194762001972	NaN	NaN	NaN	NaN	NaN	NaN	NaN	NaN	NaN	NaN
0.45799861217717	-0.030687925467973	NaN	NaN	NaN	NaN	NaN	NaN	NaN	NaN	NaN	NaN
-0.146915346032094	-0.00581347346214575	NaN	NaN	NaN	NaN	NaN	NaN	NaN	NaN	NaN	NaN
0.00483596700909629	-0.309364716509592	NaN	NaN	NaN	NaN	NaN	NaN	NaN	NaN	NaN	NaN
0.231896250040381	0.088883358871425	NaN	NaN	NaN	NaN	NaN	NaN	NaN	NaN	NaN	NaN
0.515576549120845	-0.227525122577147	NaN	NaN	NaN	NaN	NaN	NaN	NaN	NaN	NaN	NaN
0.188358421210355	0.141430505714079	NaN	NaN	NaN	NaN	NaN	NaN	NaN	NaN	NaN	NaN
