# Supplementary material for: Subfield-specific interneuron circuits govern the hippocampal response to novelty in male mice
Source: Nat Commun. 2024 Jan 24;15:714. doi: 10.1038/s41467-024-44882-3 (PMC10808551; doi:10.1038/s41467-024-44882-3)
Supplement: Supplementary file 4 — Source Data [file 41467_2024_44882_MOESM4_ESM.zip › Fig4ab.txt]

CA1PV fam	CA1PV nov	CA1SOM fam	CA1SOM nov	CA3PV fam	CA3PV nov	CA3SOM fam	CA3SOM nov	DGPV fam	DGPV nov	DGSOM fam	DGSOM nov
0.587372153122168	0.429263187467931	0.110171463269989	0.10846718488163	0.395989298820496	0.277268826961517	0.284177005290985	0.147369131445885	0.44612779858834	0.527142377535772	0.110579780626244	0.198968307598866
0.219717011101454	0.185584354556095	0.161904826465662	0.115456344130393	0.968363761901855	0.898348271846771	0.306874841451645	0.308540374040604	0.250553768982325	0.219418257315182	0.133140162651481	0.194930825658254
0.614489014492785	0.432107979479744	0.163528441687846	0.179228899490742	0.119731359183788	0.186234265565872	0.878876924514771	0.894937634468079	0.313462859117006	0.34312822370648	0.121973885160548	0.280455363392037
0.374176496699697	0.299443241867901	0.179401633692285	0.198731727219026	0.962003827095032	0.746219873428345	0.976409554481506	0.934255123138428	0.132935121859952	0.116486509430472	0.183616728259937	0.308521426801609
0.280385234134011	0.228853998489348	0.514151503594611	0.444911526877913	0.62207019329071	0.516968488693237	0.733337461948395	0.772932529449463	0.361059794205969	0.401360284971004	0.197303017878511	0.26017145801567
0.159148682475598	0.213957531013206	0.226513854090062	0.258555838224573	0.533501386642456	0.487699270248413	0.491590708494186	0.447536140680313	0.164762623282769	0.167387373302588	0.142237218865465	0.2611271307267
0.185788596475951	0.227468242536951	0.204492085088196	0.222364701187611	0.43420821428299	0.519068837165833	0.724191546440125	0.821096301078796	0.22685385445638	0.274660917405353	0.152640492487686	0.242928096952472
0.234461451279805	0.260244856806249	0.288869735028722	0.309282818367338	0.109457179903984	0.167389824986458	0.378592699766159	0.441563814878464	0.135259874622147	0.181117256398169	0.192410075442663	0.331070985351458
0.112625715603558	0.179668298682103	0.20659513475448	0.193136459504706	0.49363574385643	0.417386114597321	0.592869818210602	0.586785078048706	0.14419799319999	0.186481203180215	0.137520956648173	0.226578771828865
0.202204691926685	0.138677769921956	0.203912317495386	0.190869114445618	0.160507813096046	0.103183336555958	0.571714460849762	0.518358051776886	0.302203931432192	0.236998582300873	0.10631560052871	0.200163197121897
0.344093716922181	0.231284955233924	0.406653204492265	0.214425274083499	0.18797080218792	0.201432272791862	0.461186408996582	0.483224004507065	0.215498973270282	0.19008945429893	0.104496123287332	0.278125422878762
0.228489927607112	0.162353675876404	0.359134734060513	0.288935197799836	0.35297566652298	0.199513509869576	0.163283243775368	0.15064512193203	0.297178875026654	0.268055446026507	0.174157903282353	0.176697298536988
0.404409486671399	0.355980796254243	0.447368086116956	0.430892851509002	0.465357214212418	0.389057338237762	0.415427833795547	0.447248131036758	0.306216140390799	0.293263403456264	0.116936039918916	0.212621390575307
0.427567546575873	0.432267815724912	0.275599785495361	0.289972672121489	0.489290058612823	0.404366016387939	0.439871937036514	0.432956486940384	0.369256028731855	0.315238994069069	0.17732177123607	0.197086086263458
0.206369949785921	0.24653751565889	0.251518627334324	0.191641270362579	0.40972313284874	0.503881216049194	0.368545979261398	0.403514891862869	0.356123316629115	0.309593169325886	0.159209934144327	0.175063673512617
0.24112737163588	0.208431156400686	0.287386160193474	0.236586942350198	0.240904211997986	0.299239009618759	0.429539889097214	0.39045724272728	0.168511934175407	0.184102322551036	0.156582028447418	0.26488483458368
0.246092321706503	0.255190810391928	0.242139016969662	0.215902781001447	0.361068665981293	0.235323652625084	0.540684759616852	0.501460433006287	0.270904701056071	0.249004747637441	0.278260484368518	0.379524774055302
0.463583965750494	0.399663021615355	0.293826558192956	0.26745508067904	0.264510780572891	0.277770549058914	0.275048792362213	0.262642472982407	0.268034967252719	0.200571467306539	0.122366989618615	0.121116464799815
0.486583165303829	0.49234394109232	0.455012196269329	0.212697227887403	0.128854334354401	0.104235976934433	0.380394965410233	0.343326985836029	0.466897325725557	0.325204218827307	0.18382632296618	0.255094918192956
0.349582372403213	0.360374620976243	0.288811887608535	0.196273637613144	0.156164616346359	0.111772574484348	0.371054440736771	0.370558381080627	0.355408625987535	0.28822237127719	0.199660379205889	0.288750882995053
0.39546880954988	0.481991161779678	0.168210994833835	0.126174645884048	0.251985728740692	0.182984411716461	0.297861278057098	0.288696616888046	0.246896405167351	0.200453586361841	0.270149403022859	0.30817920331371
0.297784332285634	0.308963414482641	0.348330144847993	0.398936995674258	0.853744983673096	0.588975548744202	0.294589519500732	0.273335665464401	0.361819146403911	0.280623883615347	0.237430067606069	0.219313073539533
0.430515485574082	0.190622548247845	0.333667821791336	0.471615930704526	0.946679472923279	0.602837383747101	0.298760533332825	0.25740310549736	0.350014755402247	0.328025366307745	0.21604574926451	0.325516484430166
0.39055960280347	0.173752831348554	0.25371582713405	0.35958930149778	0.272586971521378	0.572608232498169	0.362704753875732	0.336546897888184	0.298708043817781	0.249328794348497	0.248146581526507	0.268460760138599
0.396875629544997	0.230235963287943	0.217754772661728	0.292063175171979	0.451992303133011	0.361122220754623	0.457947820425034	0.434502720832825	0.216452866283098	0.1895272995072	0.201152296572726	0.28905407062281
0.219884010718884	0.141219257411783	0.378665652033234	0.466352316179401	0.561970472335815	0.36812824010849	0.302350103855133	0.30035012960434	0.195624094308968	0.151020338525646	0.167830209207197	0.244622761330535
0.268988187283229	0.314969967029777	0.169540771441294	0.239866423001712	0.586738049983978	0.633111655712128	0.296998292207718	0.273790121078491	0.213729944080294	0.207671092135112	0.191575719258377	0.274296167889358
0.303972651149053	0.327668473788074	0.274784371400059	0.301805137019761	0.132680580019951	0.248741075396538	0.28232541680336	0.271940439939499	0.216648229501382	0.200115863143608	0.214064195109153	0.308667113466368
0.435289473796206	0.37860082627108	0.258470297522327	0.213537965216341	0.163795560598373	0.200156345963478	0.207336664199829	0.199318900704384	0.171645804340048	0.138581411440425	0.328127164667985	0.328963578111885
0.359131130888186	0.353251526431778	0.260733550251027	0.258474448179915	0.358480185270309	0.30008801817894	0.253876328468323	0.232966691255569	0.35023054197506	0.331174944723845	0.21438877439666	0.318208997078205
0.388517735014264	0.306597967214858	0.407813013087943	0.268336849288639	0.383833736181259	0.295314610004425	0.242726996541023	0.255016475915909	0.347712896444682	0.278740183568449	0.245372869958372	0.274650836622511
0.467571858029427	0.488935729348405	0.350937204126761	0.168248170060057	0.379431545734406	0.263933122158051	0.23322306573391	0.217558547854424	0.703810208213374	0.546764744976239	0.213747662013725	0.276900145148159
0.450805495415576	0.386454087561443	0.311535814850905	0.221951500305566	0.315314412117004	0.427588850259781	0.323758542537689	0.298670589923859	0.389753698808742	0.348859755646477	0.255106858869546	0.367757923919824
0.159509944930817	0.173028940640863	0.266035878899214	0.199331538925202	0.172144785523415	0.187358573079109	0.200397729873657	0.197789341211319	0.211993887028465	0.24846537686801	0.183023057530947	0.198611837308009
0.181437673896778	0.162442446945651	0.431842919138878	0.226964723909373	0.328936994075775	0.15350615978241	0.259702861309052	0.239189654588699	0.167625103369036	0.209230164091244	0.306396567191625	0.380833608238898
0.403660068950853	0.373510575096094	0.302569519234735	0.203841541051419	0.164997443556786	0.255746364593506	0.244497254490852	0.255245745182037	0.415676418019771	0.262287376251667	0.258171005427525	0.328741687323769
0.15042965464618	0.1505659643211	0.273813928640043	0.118474209175756	0.373055636882782	0.326184868812561	0.640349149703979	0.606139004230499	0.293511413534997	0.235572230138858	0.275282735993455	0.384513584605957
0.31566235148195	0.269936993129309	0.391895462285128	0.545232834132618	0.195084288716316	0.240847915410995	0.21078172326088	0.217407613992691	0.233170494146016	0.208062643603658	0.251250259811869	0.311082483453981
0.178967565635705	0.151579556001299	0.280203803829021	0.341206998297091	0.242467448115349	0.31600233912468	0.726441919803619	0.714086949825287	0.330713927745819	0.329736202955246	0.215678066805855	0.299188275464967
0.191588985695068	0.210168618251702	0.322342258372599	0.548609451020996	0.223686516284943	0.194304406642914	0.425241500139236	0.63723361492157	0.737000823020935	0.56349641084671	0.183035918788139	0.269597568420013
0.359281640724364	0.292439495098874	0.259216509542399	0.275117812204379	0.279928624629974	0.209460914134979	0.561227440834045	0.561237454414368	0.656251311302185	0.533129513263702	0.283563337980839	0.277815652810751
0.129947803525112	0.140142144678842	0.268053491989141	0.378256104085254	0.261655181646347	0.245910331606865	0.145671129226685	0.131224721670151	0.514263331890106	0.335401624441147	0.25322556948836	0.281931490680234
0.302902956326718	0.466453013110202	0.174086866234746	0.242845178053095	0.210418254137039	0.183150246739388	0.440185040235519	0.487834542989731	0.261131137609482	0.232515051960945	0.202955016129064	0.188051902264958
0.173848464273691	0.252189683147741	0.48828667582454	0.432498744492766	0.859103262424469	0.597350537776947	0.238521918654442	0.256607711315155	0.384868860244751	0.280847549438477	0.175162215748858	0.253223754099469
0.23380510292108	0.223745065269795	0.353653358721116	0.328834842105679	0.70788449048996	0.416587740182877	0.211394801735878	0.237425744533539	0.420906364917755	0.293321520090103	0.188652789519993	0.237208738812184
0.188054153597904	0.200906615904876	0.354072732976819	0.31380868564018	0.486782997846603	0.64587014913559	0.379643261432648	0.380606472492218	0.356320351362228	0.281316101551056	0.245363952724211	0.273021786902971
0.281850759956806	0.346758718812506	0.324378496954071	0.25542598664282	0.683227121829987	0.598918795585632	0.183467254042625	0.165098994970322	0.726595997810364	0.507430791854858	0.213823102388596	0.239307959544195
0.135106379797062	0.167579159943789	0.255877223110825	0.219950173119229	0.272856682538986	0.365288108587265	0.28474286198616	0.264601588249207	0.358117431402206	0.437110900878906	0.144258554098147	0.178225839330895
0.187069206540022	0.177500495810121	0.189861790268974	0.178550388637784	0.410615056753159	0.286368727684021	0.421297937631607	0.440428912639618	0.297282755374908	0.313227772712708	0.209192258391006	0.182868141578758
0.265369453983762	0.237070213595336	0.319025461778531	0.252378164403726	0.391577541828156	0.291043102741241	0.17340312898159	0.155845463275909	0.338894128799438	0.333552211523056	0.20535624548647	0.250349464168777
0.457791324558155	0.46158714181441	0.302198656690797	0.28666964643421	0.106029845774174	0.287455976009369	0.187994837760925	0.178364306688309	0.416231155395508	0.384527057409286	0.0995716474388429	0.0795071713908126
0.232232400334944	0.39203097883619	0.457814274232126	0.456912554953796	0.277442663908005	0.214824810624123	0.366286963224411	0.394733995199203	0.273305177688599	0.286030471324921	0.165651746444515	0.204887168922576
0.269853453724583	0.263752775614616	0.264853454086943	0.278235812397007	0.369603425264359	0.290525257587433	0.324712187051773	0.415322452783585	0.791575133800507	0.719703316688538	0.147556074494538	0.161051194878409
0.333292429448962	0.378371977989414	0.109887686886643	0.173228788896221	0.0919925346970558	0.152318730950356	0.497247695922852	0.532126545906067	0.518942892551422	0.635779201984406	0.14587760426058	0.172242718107437
0.261462876070892	0.366654816261824	0.241392207026956	0.243330418442887	0.159632846713066	0.163372546434402	0.84624183177948	0.963715255260468	0.412384748458862	0.25434085726738	0.141084172358691	0.150853864943297
0.314387490137894	0.316388002671474	0.122278679508547	0.0992194030161395	0.299723029136658	0.37957090139389	0.228456318378448	0.117078438401222	0.444332808256149	0.44951793551445	0.169538372945917	0.180283314844985
0.203388100743378	0.170204316179691	0.117789662439976	0.109617439948217	0.342813789844513	0.265686839818954	0.55105859041214	0.59385734796524	0.325856357812881	0.267234295606613	0.196732432806463	0.194307287717399
0.202187723563838	0.210811127932061	0.239400542413866	0.31862630270331	0.339607536792755	0.252336889505386	0.56012624502182	0.731684982776642	0.320844233036041	0.30074554681778	0.159293349470723	0.161243619396358
0.301294418245086	0.316189850479449	0.135274613594964	0.156460382858943	0.247849658131599	0.131394848227501	0.228991746902466	0.267478704452515	0.291773468255997	0.242812424898148	0.216406109033941	0.223746239492852
0.346835641760528	0.370669173568216	0.245218255298074	0.308245455865152	0.307813853025436	0.301148951053619	0.333354204893112	0.347075581550598	0.275963723659515	0.253984332084656	0.262404116029883	0.236957773731281
0.235621328616128	0.309480259221733	0.11091288663354	0.130899889932125	0.15262708067894	0.156741827726364	0.317078530788422	0.26736906170845	0.489867836236954	0.429975539445877	0.250875471306903	0.237222526126946
0.351547507460131	0.247248417800221	0.260280270819903	0.493111450457947	0.202051550149918	0.21267606317997	0.221930772066116	0.214019253849983	0.540823698043823	0.545870363712311	0.222046452751643	0.213222387944636
0.183395840373115	0.148922815168956	0.152629393222485	0.183327729122273	0.270083248615265	0.211155921220779	0.615959405899048	0.601976275444031	0.559138417243958	0.610426604747772	0.234811329982399	0.204230096811759
0.150028944313844	0.159646699654516	0.151583885457651	0.275721026519452	0.265527158975601	0.297322660684586	0.601508855819702	0.628071010112762	0.415742993354797	0.424178272485733	0.229853407919762	0.203539774665588
0.322768574096869	0.27771518673167	0.279455790449383	0.349480200727521	0.381414145231247	0.459212273359299	0.315359622240067	0.330703288316727	0.461182594299316	0.462924689054489	0.182238597213004	0.195762573993763
0.133275610410137	0.131823632056325	0.221452757239576	0.206397804409362	0.299045085906982	0.228118941187859	0.343601167201996	0.283937901258469	0.437093138694763	0.450156092643738	0.173023235650314	0.193081976086837
0.407779231297055	0.364466737016328	0.365478863822906	0.400920456602415	0.148464933037758	0.133261859416962	0.245208740234375	0.261629372835159	0.55983978509903	0.568564176559448	0.189165316714376	0.214297105246133
0.309816876720356	0.303435915463229	0.343068658210954	0.361538657246584	0.301208287477493	0.23832494020462	0.19929051399231	0.248984023928642	0.460365295410156	0.450155735015869	0.211402080774549	0.247672997813392
0.263092832951442	0.261196192928687	0.35808827563913	0.294199748807095	0.334678053855896	0.264293402433395	0.264750450849533	0.224492728710175	0.328870385885239	0.286030292510986	0.182878541351654	0.244877871398515
0.135767139526266	0.123784721255556	0.387565299115181	0.233435954604144	0.305182009935379	0.262780785560608	0.248138472437859	0.212107613682747	0.427457302808762	0.412153214216232	0.136744819875131	0.190891749890735
0.254745254652188	0.245596727349534	0.250146773737837	0.259463468137779	0.260282814502716	0.234685182571411	0.185188814997673	0.168660059571266	0.269730806350708	0.248105838894844	0.119929798944014	0.136833308512332
0.1191989422392	0.200829828769999	0.333254646437089	0.3140740216831	0.301999688148499	0.241599455475807	0.18396183848381	0.178496286273003	0.496119141578674	0.476307392120361	0.152473818321609	0.179682903146632
0.134180686635038	0.144234942873369	0.44440270295418	0.410824114595313	0.370629876852036	0.334185004234314	0.150570824742317	0.119975887238979	0.481969594955444	0.335667341947556	0.117289858095196	0.159086496053921
0.31335482789648	0.211639314403131	0.215560877404908	0.233191009784164	0.265166759490967	0.220711350440979	0.63960462808609	0.656691551208496	0.677409648895264	0.474571257829666	0.139638881671728	0.154409588762046
0.270550632935758	0.331951304330463	0.286593133081722	0.243258944858461	0.502146542072296	0.498372286558151	0.980660915374756	0.826213181018829	0.437482893466949	0.330632030963898	0.124773453547337	0.169621354427929
0.326939060653088	0.341293906035443	0.454169340696716	0.487878310332152	0.378132194280624	0.344728142023087	0.168743714690208	0.269120216369629	0.47433078289032	0.490674525499344	0.258048183101513	0.258508804951466
0.161947726232944	0.157056810369543	0.448985679858225	0.619909391459045	0.41618999838829	0.370092988014221	0.565673649311066	0.615760207176208	0.457621663808823	0.258561462163925	0.135732092024385	0.159849322008081
0.357547743493789	0.362933683060137	0.356889749751856	0.324322810646342	0.272294551134109	0.253703653812408	0.507795810699463	0.572910726070404	0.468900799751282	0.35031870007515	0.200576518392352	0.258285871134668
0.280538341998147	0.25801419342511	0.220948107757748	0.20775540047903	0.311662226915359	0.278915524482727	0.942452609539032	0.860079169273376	0.491147041320801	0.308450728654861	0.189606075559532	0.172707539819112
0.187841783725575	0.200059904390847	0.241545494715907	0.222793363849788	0.22238826751709	0.212401524186134	0.355064243078232	0.42210990190506	0.503440082073212	0.352374285459518	0.195231351147424	0.216041912112645
0.22949717776779	0.254867350008205	0.162859300376649	0.15135191341662	0.247696965932846	0.229111522436142	0.66594409942627	0.759721040725708	0.417047828435898	0.311476320028305	0.132268045472852	0.199059177099227
0.135394912101099	0.108687128810295	0.618695198030809	0.544114394386276	0.360899537801743	0.35969340801239	0.296093672513962	0.232998594641685	0.672914147377014	0.460636675357819	0.165153072372842	0.132582105586379
0.197076381115073	0.218761397440306	0.346008910076716	0.285850523013204	0.262268960475922	0.240494519472122	0.38556107878685	0.312188327312469	0.413755148649216	0.364286988973618	0.148749258321405	0.160172410826248
0.207740094196546	0.187716518279899	0.242874822767832	0.215243463654535	0.2215496301651	0.217804834246635	0.403180927038193	0.421767115592957	0.403075218200684	0.274553686380386	0.143958660141143	0.182437343859799
0.314179951377471	0.352786770011522	0.243522491099733	0.214699705083644	0.215714767575264	0.19376266002655	0.270769447088242	0.244826018810272	0.504658818244934	0.354406625032425	0.185408294142392	0.206892525340979
0.13601791831787	0.129121322261175	0.230996531427885	0.178947622838673	0.251610964536667	0.227817475795746	0.407049506902695	0.402154982089996	0.591837286949158	0.421651273965836	0.0996480268227818	0.114062183882083
0.172148444361152	0.160404099844528	0.409459900617225	0.387188480262519	0.331617712974548	0.317832261323929	0.571529984474182	0.554050207138062	0.582295060157776	0.472638815641403	0.185732787298525	0.217882045451631
0.193606065948371	0.209521330686326	0.401917106370609	0.347582069655057	0.311735093593597	0.327702164649963	0.422298580408096	0.372991621494293	0.516578137874603	0.368972778320313	0.139173899468184	0.149800309308767
0.152696157209494	0.129383024255378	0.314157245583904	0.295338094083527	0.533037960529327	0.515173852443695	0.494373559951782	0.462926119565964	0.642388701438904	0.580110371112823	0.161959184555356	0.164576835937544
0.204653106431791	0.217224748839585	0.184455451907458	0.170555769056054	0.315190017223358	0.355617791414261	0.418199270963669	0.402027070522308	0.531706511974335	0.384598404169083	0.276000253179843	0.285691940754418
0.154570797320967	0.158239175806061	0.393446608294311	0.372355083172091	0.34678715467453	0.337538063526154	0.296804219484329	0.336078643798828	0.517122805118561	0.36294749379158	0.185880962887519	0.199482268747192
0.346501065251121	0.415859646641437	0.537012290276438	0.455441492523751	0.315302610397339	0.25708732008934	0.49801504611969	0.470085948705673	0.365790337324142	0.258944511413574	0.240452468794801	0.271169414516524
0.232898272790108	0.176573805761598	0.233930717469679	0.287409679759836	0.439637213945389	0.270338773727417	0.343881845474243	0.403772443532944	0.398574024438858	0.33326667547226	0.17698325532367	0.259573174056014
0.14762078666256	0.128697212428651	0.315589200339239	0.267623683625835	0.327399432659149	0.215225651860237	0.217081412672997	0.20434981584549	0.439178049564362	0.306408405303955	0.272038012958949	0.249753688118593
0.170912688532736	0.276264218914519	0.289286006447394	0.269128285022691	0.384264051914215	0.397188276052475	0.17495784163475	0.213716104626656	0.346832662820816	0.277188330888748	0.155151248206676	0.174652270360468
0.138599994926484	0.0941851240379571	0.323885503627238	0.290845896847025	0.351207196712494	0.308716237545013	0.286142259836197	0.298509448766708	0.547134757041931	0.483798176050186	0.192608865871481	0.189561004815655
0.266605352723255	0.187081317341285	0.338473923597477	0.286311731734368	0.431085139513016	0.261747151613235	0.346945285797119	0.293198376893997	0.526309132575989	0.36091348528862	0.235816700800063	0.237978618777406
0.234357656283593	0.321470358465788	0.261463636961439	0.240731083802676	0.493977576494217	0.331772536039352	0.518344581127167	0.574772953987122	0.457621663808823	0.258561462163925	0.20855180896927	0.206603900384796
0.356739513321533	0.417617546571055	0.226180083341987	0.204468176282394	0.362755864858627	0.264843672513962	0.306997209787369	0.333022028207779	0.468900799751282	0.35031870007515	0.272886094492153	0.30459018329534
0.29551042858424	0.311132481121147	0.27616761853359	0.258098240227819	0.38644078373909	0.211412400007248	0.75743168592453	0.582721054553986	0.491147041320801	0.308450728654861	0.134656951126326	0.160283098354343
0.288242123621403	0.313058119359284	0.302891605076495	0.262605439913522	0.34484401345253	0.363557547330856	0.700280845165253	0.675325930118561	0.503440082073212	0.352374285459518	0.132941123965368	0.164235213861564
0.0799646773171183	0.0720692368458397	0.45258656794829	0.37644948596414	0.426178932189941	0.359306752681732	0.940923452377319	0.631627440452576	0.417047828435898	0.311476320028305	0.228762354446188	0.24032163427174
0.177779160787137	0.162976874969203	0.252313470832638	0.192363824772967	0.397502243518829	0.288480460643768	0.770168960094452	0.679573953151703	0.672914147377014	0.460636675357819	0.152084605077839	0.154669761215622
0.269451756201415	0.334366399624316	0.389299843903307	0.366365201995542	NaN	NaN	0.425640076398849	0.651688754558563	0.413755148649216	0.364286988973618	0.175123869731143	0.190464307672635
0.252797683981824	0.343485199967873	0.426089990450371	0.453116073365745	NaN	NaN	0.365373134613037	0.380062818527222	0.403075218200684	0.274553686380386	0.163368813843838	0.167988118007571
0.184966635046154	0.200313051930524	0.303258282649732	0.287499871220933	NaN	NaN	0.620121359825134	0.508698523044586	0.504658818244934	0.354406625032425	0.155015380772277	0.158961291647522
0.130680800321523	0.126723220491461	0.322224553510384	0.320314860265381	NaN	NaN	0.733995735645294	0.784381926059723	0.591837286949158	0.421651273965836	0.127214234708231	0.153823496470985
0.12178961524778	0.122648609528079	0.426634746980733	0.337892914223225	NaN	NaN	0.467643141746521	0.482407093048096	0.582295060157776	0.472638815641403	0.203491112370492	0.211321914064646
0.161516122687521	0.152624088231948	0.346565041497797	0.31322600362694	NaN	NaN	0.428237706422806	0.533440589904785	0.516578137874603	0.368972778320313	0.192777065174022	0.186047321594557
0.131358323597679	0.133798177926942	0.323018988170149	0.282139593109721	NaN	NaN	0.489852488040924	0.542165160179138	0.642388701438904	0.580110371112823	0.173423111259168	0.185570935414471
0.107323644253128	0.104298959720769	0.416505147092282	0.39829744947678	NaN	NaN	0.201145231723785	0.192571699619293	0.531706511974335	0.384598404169083	0.132205882214296	0.163655290609667
0.298587526150981	0.464873056888702	0.232537039661852	0.227564350291349	NaN	NaN	0.655819237232208	0.655970990657806	0.517122805118561	0.36294749379158	0.168992505078867	0.203036836277417
0.497047983673545	0.608526217575832	NaN	NaN	NaN	NaN	0.817662239074707	0.730441391468048	0.365790337324142	0.258944511413574	0.199537753432238	0.240226722223756
0.709689196202851	0.485769645176131	NaN	NaN	NaN	NaN	0.134341925382614	0.197957381606102	0.398574024438858	0.33326667547226	0.228333374081632	0.2899012833301
0.123156376294228	0.171015804604066	NaN	NaN	NaN	NaN	0.514447271823883	0.415845453739166	0.439178049564362	0.306408405303955	0.243943540106291	0.171609035383145
0.674412873866485	0.76503847000738	NaN	NaN	NaN	NaN	0.691013991832733	0.647943675518036	0.346832662820816	0.277188330888748	0.185379703917107	0.158509741182808
0.227340331901201	0.202887788805526	NaN	NaN	NaN	NaN	0.559793829917908	0.69815319776535	0.547134757041931	0.483798176050186	0.163637374852074	0.17602378552527
0.44763556527313	0.555584047990677	NaN	NaN	NaN	NaN	0.536349713802338	0.691601991653442	0.526309132575989	0.36091348528862	0.188904462793425	0.201175155030773
0.223921201379989	0.260018276615951	NaN	NaN	NaN	NaN	0.554177463054657	0.7440425157547	0.677393078804016	0.366609305143356	0.198992364026589	0.198450764347896
0.348437962748647	0.410780459874464	NaN	NaN	NaN	NaN	0.349057823419571	0.353372931480408	0.200945347547531	0.320739954710007	NaN	NaN
0.408003884151495	0.356221899153073	NaN	NaN	NaN	NaN	0.253579378128052	0.185183495283127	0.562256753444672	0.299048513174057	NaN	NaN
0.607491576816627	0.574865597015009	NaN	NaN	NaN	NaN	0.346161156892776	0.294750422239304	0.548564732074738	0.329046279191971	NaN	NaN
0.349747665533915	0.556112635352982	NaN	NaN	NaN	NaN	0.404823422431946	0.388262897729874	0.923071980476379	0.765109181404114	NaN	NaN
0.477690562761754	0.500365121265263	NaN	NaN	NaN	NaN	0.3651103079319	0.34403470158577	0.226805284619331	0.303468972444534	NaN	NaN
0.246301856379997	0.260882434867493	NaN	NaN	NaN	NaN	0.471175581216812	0.5310298204422	0.480467289686203	0.432960242033005	NaN	NaN
0.356876244348463	0.475609567114469	NaN	NaN	NaN	NaN	0.277334302663803	0.254567265510559	0.688241124153137	0.58575165271759	NaN	NaN
0.316432294357536	0.315289998642055	NaN	NaN	NaN	NaN	0.302447378635406	0.304038196802139	0.396044284105301	0.37023401260376	NaN	NaN
0.398328918535744	0.445906559599066	NaN	NaN	NaN	NaN	0.171113893389702	0.152973085641861	0.679115355014801	0.809860467910767	NaN	NaN
0.30288769263242	0.339611731346012	NaN	NaN	NaN	NaN	0.139380365610123	0.124676443636417	0.687615215778351	0.453614443540573	NaN	NaN
0.311985847955657	0.291399859566385	NaN	NaN	NaN	NaN	0.308046281337738	0.325437188148499	0.302628040313721	0.36383318901062	NaN	NaN
0.418986753668494	0.428161080012803	NaN	NaN	NaN	NaN	0.463289618492126	0.402129113674164	0.681218683719635	0.409910410642624	NaN	NaN
0.257611695051157	0.333195005838082	NaN	NaN	NaN	NaN	0.278233021497726	0.278560996055603	0.383788287639618	0.491136193275452	NaN	NaN
0.252738086316431	0.241390717329872	NaN	NaN	NaN	NaN	0.147418543696404	0.135017722845078	0.193602532148361	0.260024547576904	NaN	NaN
0.194086910010475	0.176958467069154	NaN	NaN	NaN	NaN	0.345891535282135	0.296749323606491	NaN	NaN	NaN	NaN
0.323194962118543	0.315503260221488	NaN	NaN	NaN	NaN	0.400112956762314	0.34880593419075	NaN	NaN	NaN	NaN
0.312070951490712	0.294957202853961	NaN	NaN	NaN	NaN	0.308557868003845	0.286076426506042	NaN	NaN	NaN	NaN
0.348968821753297	0.382222027531785	NaN	NaN	NaN	NaN	0.252497941255569	0.221985101699829	NaN	NaN	NaN	NaN
0.150755295349823	0.159147446300894	NaN	NaN	NaN	NaN	0.189887672662735	0.14482007920742	NaN	NaN	NaN	NaN
0.149227925625815	0.156086657311702	NaN	NaN	NaN	NaN	0.282179474830627	0.227659538388252	NaN	NaN	NaN	NaN
0.189984937070087	0.238435411889583	NaN	NaN	NaN	NaN	0.417538583278656	0.301133900880814	NaN	NaN	NaN	NaN
0.133617669637549	0.116693275672155	NaN	NaN	NaN	NaN	0.331496924161911	0.288117647171021	NaN	NaN	NaN	NaN
0.107626538714424	0.139433552270958	NaN	NaN	NaN	NaN	0.377463966608047	0.287530690431595	NaN	NaN	NaN	NaN
0.158605659125274	0.166274596701902	NaN	NaN	NaN	NaN	0.368626326322556	0.214760944247246	NaN	NaN	NaN	NaN
0.12331445196217	0.138461217628874	NaN	NaN	NaN	NaN	0.340985089540482	0.229645937681198	NaN	NaN	NaN	NaN
0.163478423495798	0.195179323405966	NaN	NaN	NaN	NaN	0.403589636087418	0.281021684408188	NaN	NaN	NaN	NaN
0.108209214339942	0.113190691506246	NaN	NaN	NaN	NaN	0.232565000653267	0.232747942209244	NaN	NaN	NaN	NaN
0.150330175967326	0.150012458778586	NaN	NaN	NaN	NaN	0.18757376074791	0.155326083302498	NaN	NaN	NaN	NaN
0.153546544793874	0.169096651028322	NaN	NaN	NaN	NaN	0.289734810590744	0.296818524599075	NaN	NaN	NaN	NaN
0.51035354394674	0.685073379813933	NaN	NaN	NaN	NaN	0.345738470554352	0.137945413589478	NaN	NaN	NaN	NaN
0.442287345978473	0.767744292455924	NaN	NaN	NaN	NaN	0.83260977268219	0.566329300403595	NaN	NaN	NaN	NaN
0.355199473542983	0.58041331148915	NaN	NaN	NaN	NaN	0.551419854164124	0.34460911154747	NaN	NaN	NaN	NaN
0.387881549842002	0.483725354868099	NaN	NaN	NaN	NaN	0.26638126373291	0.18879309296608	NaN	NaN	NaN	NaN
0.382101553649204	0.468139276516646	NaN	NaN	NaN	NaN	0.425310730934143	0.28383195400238	NaN	NaN	NaN	NaN
0.163834379368213	0.253615256052025	NaN	NaN	NaN	NaN	0.596731603145599	0.453688144683838	NaN	NaN	NaN	NaN
0.211929351386629	0.226738187009689	NaN	NaN	NaN	NaN	0.394342064857483	0.245277732610703	NaN	NaN	NaN	NaN
0.26485953006315	0.306710918857949	NaN	NaN	NaN	NaN	0.245636180043221	0.15807743370533	NaN	NaN	NaN	NaN
0.30490502665578	0.29147757259916	NaN	NaN	NaN	NaN	0.865137219429016	0.625954329967499	NaN	NaN	NaN	NaN
0.182423059398395	0.194897356468822	NaN	NaN	NaN	NaN	0.571674644947052	0.321102112531662	NaN	NaN	NaN	NaN
0.206933079166762	0.214473014996383	NaN	NaN	NaN	NaN	0.230658277869225	0.137100785970688	NaN	NaN	NaN	NaN
0.181423936253538	0.190036119575419	NaN	NaN	NaN	NaN	0.362084656953812	0.182891860604286	NaN	NaN	NaN	NaN
0.17976262419356	0.173900543175449	NaN	NaN	NaN	NaN	0.448654025793076	0.347969025373459	NaN	NaN	NaN	NaN
0.162916232271362	0.19148982032688	NaN	NaN	NaN	NaN	0.587409317493439	0.439759641885757	NaN	NaN	NaN	NaN
0.281789315947543	0.352320837917787	NaN	NaN	NaN	NaN	0.544619858264923	0.390791445970535	NaN	NaN	NaN	NaN
0.260097006633207	0.279846133012191	NaN	NaN	NaN	NaN	0.333549350500107	0.345305860042572	NaN	NaN	NaN	NaN
0.252190253339831	0.290486327596458	NaN	NaN	NaN	NaN	0.31604591012001	0.232300966978073	NaN	NaN	NaN	NaN
0.309826514045641	0.258012861639677	NaN	NaN	NaN	NaN	0.676510810852051	0.518430352210999	NaN	NaN	NaN	NaN
0.37517294594626	0.36942213153292	NaN	NaN	NaN	NaN	0.284557670354843	0.378338634967804	NaN	NaN	NaN	NaN
0.206560635453183	0.230901304118463	NaN	NaN	NaN	NaN	0.250605076551437	0.266554921865463	NaN	NaN	NaN	NaN
0.261961730367976	0.332069401030099	NaN	NaN	NaN	NaN	0.252673625946045	0.258987426757813	NaN	NaN	NaN	NaN
0.256461428571328	0.315096668040199	NaN	NaN	NaN	NaN	0.354070395231247	0.288649350404739	NaN	NaN	NaN	NaN
0.614866326888565	0.710240966703475	NaN	NaN	NaN	NaN	0.305928558111191	0.290985107421875	NaN	NaN	NaN	NaN
0.239987856252198	0.175287702400903	NaN	NaN	NaN	NaN	0.185699611902237	0.198412880301476	NaN	NaN	NaN	NaN
0.527657787899128	0.298408193528433	NaN	NaN	NaN	NaN	0.234773501753807	0.258053660392761	NaN	NaN	NaN	NaN
0.20622965201105	0.181051585127411	NaN	NaN	NaN	NaN	0.273791491985321	0.284303784370422	NaN	NaN	NaN	NaN
0.241424117074726	0.184773265393473	NaN	NaN	NaN	NaN	0.31824067234993	0.281914323568344	NaN	NaN	NaN	NaN
0.524214854720533	0.359551182778069	NaN	NaN	NaN	NaN	0.287534296512604	0.259965360164642	NaN	NaN	NaN	NaN
0.415828262806771	0.234745148403168	NaN	NaN	NaN	NaN	0.279615938663483	0.272697657346725	NaN	NaN	NaN	NaN
0.408405254626459	0.207898643217763	NaN	NaN	NaN	NaN	0.342773884534836	0.323214501142502	NaN	NaN	NaN	NaN
0.142841086438786	0.142839770250778	NaN	NaN	NaN	NaN	0.450096160173416	0.267344921827316	NaN	NaN	NaN	NaN
0.383107098806553	0.381961761931452	NaN	NaN	NaN	NaN	0.49923238158226	0.48846036195755	NaN	NaN	NaN	NaN
0.17928519549577	0.159245034237362	NaN	NaN	NaN	NaN	0.365530222654343	0.279199600219727	NaN	NaN	NaN	NaN
0.383991658315092	0.181062150113079	NaN	NaN	NaN	NaN	0.290548264980316	0.264638662338257	NaN	NaN	NaN	NaN
0.239301526928936	0.344000460339419	NaN	NaN	NaN	NaN	0.353461176156998	0.366800636053085	NaN	NaN	NaN	NaN
0.685149753751929	0.238923437470106	NaN	NaN	NaN	NaN	0.346940636634827	0.278303533792496	NaN	NaN	NaN	NaN
0.301663861547181	0.212738062286249	NaN	NaN	NaN	NaN	0.461439341306686	0.413779884576797	NaN	NaN	NaN	NaN
0.598513828662131	0.270745185851096	NaN	NaN	NaN	NaN	0.338386952877045	0.293502390384674	NaN	NaN	NaN	NaN
0.113196763939451	0.133627390328099	NaN	NaN	NaN	NaN	0.402546912431717	0.355776607990265	NaN	NaN	NaN	NaN
0.294571577820661	0.204008507437545	NaN	NaN	NaN	NaN	0.412779241800308	0.450141251087189	NaN	NaN	NaN	NaN
0.436552020667871	0.207861678843177	NaN	NaN	NaN	NaN	0.335262984037399	0.195141196250916	NaN	NaN	NaN	NaN
0.386667754642059	0.229122728771065	NaN	NaN	NaN	NaN	0.386610627174377	0.422517687082291	NaN	NaN	NaN	NaN
0.276932213580215	0.163817788767127	NaN	NaN	NaN	NaN	0.205393582582474	0.40836837887764	NaN	NaN	NaN	NaN
0.764104396720654	0.549234223109338	NaN	NaN	NaN	NaN	0.281793177127838	0.300713568925858	NaN	NaN	NaN	NaN
0.429927822027927	0.297298539547483	NaN	NaN	NaN	NaN	0.372871071100235	0.399593114852905	NaN	NaN	NaN	NaN
0.353779263596526	0.306669069885611	NaN	NaN	NaN	NaN	0.301229745149612	0.414499133825302	NaN	NaN	NaN	NaN
0.421805297270191	0.309104456200839	NaN	NaN	NaN	NaN	0.339208394289017	0.427764028310776	NaN	NaN	NaN	NaN
0.262890396341113	0.149683886804003	NaN	NaN	NaN	NaN	0.315393388271332	0.477340757846832	NaN	NaN	NaN	NaN
0.247850947325933	0.204257056562139	NaN	NaN	NaN	NaN	0.311058312654495	0.247184410691261	NaN	NaN	NaN	NaN
0.132360581149737	0.154209947637433	NaN	NaN	NaN	NaN	0.301520884037018	0.305438488721848	NaN	NaN	NaN	NaN
0.368061315537741	0.445392866882989	NaN	NaN	NaN	NaN	0.179115399718285	0.139545127749443	NaN	NaN	NaN	NaN
0.252578981634809	0.209118966459926	NaN	NaN	NaN	NaN	0.244975239038467	0.171212866902351	NaN	NaN	NaN	NaN
0.507892845951315	0.382539345064312	NaN	NaN	NaN	NaN	0.333353668451309	0.321350604295731	NaN	NaN	NaN	NaN
0.141135872818703	0.11238868512766	NaN	NaN	NaN	NaN	0.288317143917084	0.27769011259079	NaN	NaN	NaN	NaN
0.149094425667003	0.127436762887983	NaN	NaN	NaN	NaN	0.229284599423409	0.211809813976288	NaN	NaN	NaN	NaN
0.293716172866113	0.234296094066173	NaN	NaN	NaN	NaN	0.313876211643219	0.367999911308289	NaN	NaN	NaN	NaN
0.282401178442253	0.160348669099341	NaN	NaN	NaN	NaN	0.428571164608002	0.355004817247391	NaN	NaN	NaN	NaN
0.122846924745334	0.095087854896947	NaN	NaN	NaN	NaN	0.616500496864319	0.582909464836121	NaN	NaN	NaN	NaN
0.271460253374152	0.187242176933136	NaN	NaN	NaN	NaN	0.400431513786316	0.427800327539444	NaN	NaN	NaN	NaN
0.135456538838711	0.0901920286133852	NaN	NaN	NaN	NaN	0.433900773525238	0.405984461307526	NaN	NaN	NaN	NaN
0.20297635617466	0.177128071370331	NaN	NaN	NaN	NaN	0.634052395820618	0.534365296363831	NaN	NaN	NaN	NaN
0.238371977379516	0.215802467837343	NaN	NaN	NaN	NaN	0.217289254069328	0.236869037151337	NaN	NaN	NaN	NaN
0.266542418773876	0.288239041009293	NaN	NaN	NaN	NaN	0.176009118556976	0.183975651860237	NaN	NaN	NaN	NaN
0.224122996391784	0.201244518559152	NaN	NaN	NaN	NaN	0.328546434640884	0.204146847128868	NaN	NaN	NaN	NaN
0.221613989385632	0.186615432518383	NaN	NaN	NaN	NaN	0.603942394256592	0.388602584600449	NaN	NaN	NaN	NaN
0.159299974243634	0.143164092220564	NaN	NaN	NaN	NaN	0.188309788703918	0.237913519144058	NaN	NaN	NaN	NaN
0.313697445893256	0.179922743374337	NaN	NaN	NaN	NaN	0.232208251953125	0.307723104953766	NaN	NaN	NaN	NaN
0.139154393804789	0.13733403718057	NaN	NaN	NaN	NaN	0.585251271724701	0.492005199193954	NaN	NaN	NaN	NaN
0.194658740348158	0.219380471207219	NaN	NaN	NaN	NaN	0.327761083841324	0.31863060593605	NaN	NaN	NaN	NaN
0.139820627068589	0.11985737144	NaN	NaN	NaN	NaN	0.285958558320999	0.31251123547554	NaN	NaN	NaN	NaN
0.309727710583094	0.233952147580045	NaN	NaN	NaN	NaN	0.76312643289566	0.516757309436798	NaN	NaN	NaN	NaN
0.216739174637468	0.178769392268502	NaN	NaN	NaN	NaN	0.474766343832016	0.281258046627045	NaN	NaN	NaN	NaN
0.188479442804928	0.16523246652957	NaN	NaN	NaN	NaN	0.216673359274864	0.271024435758591	NaN	NaN	NaN	NaN
0.185086110433438	0.314909471844303	NaN	NaN	NaN	NaN	0.490335464477539	0.541418313980103	NaN	NaN	NaN	NaN
0.165132766992536	0.187052730442084	NaN	NaN	NaN	NaN	0.305201649665833	0.236984357237816	NaN	NaN	NaN	NaN
0.367262204766115	0.238864348427208	NaN	NaN	NaN	NaN	0.566336333751678	0.336239099502563	NaN	NaN	NaN	NaN
0.14536185012404	0.128474402077809	NaN	NaN	NaN	NaN	0.297402203083038	0.423313349485397	NaN	NaN	NaN	NaN
0.221554792566762	0.212931148543647	NaN	NaN	NaN	NaN	0.544558525085449	0.378372967243195	NaN	NaN	NaN	NaN
0.210072699145707	0.159839343499981	NaN	NaN	NaN	NaN	0.404887795448303	0.271525412797928	NaN	NaN	NaN	NaN
0.218336882007498	0.136734950041069	NaN	NaN	NaN	NaN	0.237108990550041	0.191956490278244	NaN	NaN	NaN	NaN
0.141041798297279	0.13040400969333	NaN	NaN	NaN	NaN	0.517881333827972	0.40576708316803	NaN	NaN	NaN	NaN
0.279248170195904	0.421832675527468	NaN	NaN	NaN	NaN	0.368855267763138	0.335015296936035	NaN	NaN	NaN	NaN
0.15609247220909	0.168997837502741	NaN	NaN	NaN	NaN	0.552080750465393	0.448704421520233	NaN	NaN	NaN	NaN
0.109257001678428	0.0893761487302084	NaN	NaN	NaN	NaN	0.328412562608719	0.260660648345947	NaN	NaN	NaN	NaN
0.280583067613683	0.220565130815081	NaN	NaN	NaN	NaN	0.414408922195435	0.434383034706116	NaN	NaN	NaN	NaN
0.274611269243724	0.224504925206427	NaN	NaN	NaN	NaN	0.299770444631577	0.238043114542961	NaN	NaN	NaN	NaN
0.205278025840199	0.366856871595884	NaN	NaN	NaN	NaN	NaN	NaN	NaN	NaN	NaN	NaN
0.19259940484352	0.118419135296121	NaN	NaN	NaN	NaN	NaN	NaN	NaN	NaN	NaN	NaN
0.220207983424162	0.173793434623368	NaN	NaN	NaN	NaN	NaN	NaN	NaN	NaN	NaN	NaN
0.239138822374297	0.255690851526332	NaN	NaN	NaN	NaN	NaN	NaN	NaN	NaN	NaN	NaN
0.243999836405936	0.160049428113468	NaN	NaN	NaN	NaN	NaN	NaN	NaN	NaN	NaN	NaN
0.126135107788278	0.135263038808677	NaN	NaN	NaN	NaN	NaN	NaN	NaN	NaN	NaN	NaN
0.19655664917347	0.151948711268328	NaN	NaN	NaN	NaN	NaN	NaN	NaN	NaN	NaN	NaN
0.423762537161799	0.54666291341192	NaN	NaN	NaN	NaN	NaN	NaN	NaN	NaN	NaN	NaN
0.217758930795455	0.32253208093491	NaN	NaN	NaN	NaN	NaN	NaN	NaN	NaN	NaN	NaN
0.168222775737473	0.13730401180333	NaN	NaN	NaN	NaN	NaN	NaN	NaN	NaN	NaN	NaN
0.414656536301582	0.437970632459112	NaN	NaN	NaN	NaN	NaN	NaN	NaN	NaN	NaN	NaN
0.295545878344175	0.187194617939744	NaN	NaN	NaN	NaN	NaN	NaN	NaN	NaN	NaN	NaN
0.34964975444305	0.248038623980486	NaN	NaN	NaN	NaN	NaN	NaN	NaN	NaN	NaN	NaN
0.127996086531211	0.143586077292607	NaN	NaN	NaN	NaN	NaN	NaN	NaN	NaN	NaN	NaN
0.147327812364217	0.156830414985529	NaN	NaN	NaN	NaN	NaN	NaN	NaN	NaN	NaN	NaN
0.223170336268884	0.239089195513021	NaN	NaN	NaN	NaN	NaN	NaN	NaN	NaN	NaN	NaN
0.186241702323493	0.137389182562872	NaN	NaN	NaN	NaN	NaN	NaN	NaN	NaN	NaN	NaN
0.133447046441472	0.107919557423093	NaN	NaN	NaN	NaN	NaN	NaN	NaN	NaN	NaN	NaN
0.161364182085264	0.144306254661436	NaN	NaN	NaN	NaN	NaN	NaN	NaN	NaN	NaN	NaN
0.161559239865565	0.122983867401018	NaN	NaN	NaN	NaN	NaN	NaN	NaN	NaN	NaN	NaN
0.281186258049719	0.248504309748425	NaN	NaN	NaN	NaN	NaN	NaN	NaN	NaN	NaN	NaN
0.23087873564359	0.309110013538898	NaN	NaN	NaN	NaN	NaN	NaN	NaN	NaN	NaN	NaN
0.148495561834185	0.165421003839646	NaN	NaN	NaN	NaN	NaN	NaN	NaN	NaN	NaN	NaN
0.209792008840676	0.320502996128499	NaN	NaN	NaN	NaN	NaN	NaN	NaN	NaN	NaN	NaN
0.662492767620573	0.755844742121683	NaN	NaN	NaN	NaN	NaN	NaN	NaN	NaN	NaN	NaN
0.179680450636426	0.233510877141973	NaN	NaN	NaN	NaN	NaN	NaN	NaN	NaN	NaN	NaN
0.4255428202139	0.442591969356364	NaN	NaN	NaN	NaN	NaN	NaN	NaN	NaN	NaN	NaN
0.180436770399764	0.211545734149148	NaN	NaN	NaN	NaN	NaN	NaN	NaN	NaN	NaN	NaN
0.475378743406597	0.345802898584908	NaN	NaN	NaN	NaN	NaN	NaN	NaN	NaN	NaN	NaN
0.174452200614928	0.201764291545325	NaN	NaN	NaN	NaN	NaN	NaN	NaN	NaN	NaN	NaN
0.0484050722691199	0.0505408850435496	NaN	NaN	NaN	NaN	NaN	NaN	NaN	NaN	NaN	NaN
0.325917742301866	0.288289745166533	NaN	NaN	NaN	NaN	NaN	NaN	NaN	NaN	NaN	NaN
0.0740315005637586	0.0748547771346893	NaN	NaN	NaN	NaN	NaN	NaN	NaN	NaN	NaN	NaN
0.17105591246337	0.159089426657526	NaN	NaN	NaN	NaN	NaN	NaN	NaN	NaN	NaN	NaN
0.18874757378614	0.1785874581194	NaN	NaN	NaN	NaN	NaN	NaN	NaN	NaN	NaN	NaN
0.121765672936596	0.136640545503366	NaN	NaN	NaN	NaN	NaN	NaN	NaN	NaN	NaN	NaN
0.244180685614483	0.236335164421619	NaN	NaN	NaN	NaN	NaN	NaN	NaN	NaN	NaN	NaN
0.146524317018837	0.1413512732532	NaN	NaN	NaN	NaN	NaN	NaN	NaN	NaN	NaN	NaN
0.27982618265993	0.273643495662325	NaN	NaN	NaN	NaN	NaN	NaN	NaN	NaN	NaN	NaN
0.268860931059279	0.29030970623711	NaN	NaN	NaN	NaN	NaN	NaN	NaN	NaN	NaN	NaN
0.211682673111157	0.215488010274593	NaN	NaN	NaN	NaN	NaN	NaN	NaN	NaN	NaN	NaN
0.240369477556924	0.245625033099523	NaN	NaN	NaN	NaN	NaN	NaN	NaN	NaN	NaN	NaN
0.0913850147686558	0.0972245054936083	NaN	NaN	NaN	NaN	NaN	NaN	NaN	NaN	NaN	NaN
0.166952896696209	0.180774015539125	NaN	NaN	NaN	NaN	NaN	NaN	NaN	NaN	NaN	NaN
0.205580171193152	0.18041940085752	NaN	NaN	NaN	NaN	NaN	NaN	NaN	NaN	NaN	NaN
0.24790872798397	0.263787896005698	NaN	NaN	NaN	NaN	NaN	NaN	NaN	NaN	NaN	NaN
0.295009895696344	0.3125861415277	NaN	NaN	NaN	NaN	NaN	NaN	NaN	NaN	NaN	NaN
0.267180658327962	0.328266400690299	NaN	NaN	NaN	NaN	NaN	NaN	NaN	NaN	NaN	NaN
0.183532673119525	0.196382982514022	NaN	NaN	NaN	NaN	NaN	NaN	NaN	NaN	NaN	NaN
0.167890016552245	0.170480451097961	NaN	NaN	NaN	NaN	NaN	NaN	NaN	NaN	NaN	NaN
0.311761885839693	0.338681708321817	NaN	NaN	NaN	NaN	NaN	NaN	NaN	NaN	NaN	NaN
0.316146162980965	0.340400764718003	NaN	NaN	NaN	NaN	NaN	NaN	NaN	NaN	NaN	NaN
0.145369759787966	0.149746905994045	NaN	NaN	NaN	NaN	NaN	NaN	NaN	NaN	NaN	NaN
0.382904410145244	0.387550333338087	NaN	NaN	NaN	NaN	NaN	NaN	NaN	NaN	NaN	NaN
0.263172438414817	0.292413499887625	NaN	NaN	NaN	NaN	NaN	NaN	NaN	NaN	NaN	NaN
0.266760622710534	0.265178851962938	NaN	NaN	NaN	NaN	NaN	NaN	NaN	NaN	NaN	NaN
0.270203858811415	0.272469454539076	NaN	NaN	NaN	NaN	NaN	NaN	NaN	NaN	NaN	NaN
0.195940530216687	0.184989818192619	NaN	NaN	NaN	NaN	NaN	NaN	NaN	NaN	NaN	NaN
0.137146457009097	0.135869720683445	NaN	NaN	NaN	NaN	NaN	NaN	NaN	NaN	NaN	NaN
0.292329926700317	0.256479236529806	NaN	NaN	NaN	NaN	NaN	NaN	NaN	NaN	NaN	NaN
0.321163535587682	0.30100956526685	NaN	NaN	NaN	NaN	NaN	NaN	NaN	NaN	NaN	NaN
0.132426245291525	0.194041977469599	NaN	NaN	NaN	NaN	NaN	NaN	NaN	NaN	NaN	NaN
0.204642945429594	0.206175670856028	NaN	NaN	NaN	NaN	NaN	NaN	NaN	NaN	NaN	NaN
0.28688235903146	0.292511046081902	NaN	NaN	NaN	NaN	NaN	NaN	NaN	NaN	NaN	NaN
0.244448179992714	0.257666511630363	NaN	NaN	NaN	NaN	NaN	NaN	NaN	NaN	NaN	NaN
0.179078332502436	0.182033456079961	NaN	NaN	NaN	NaN	NaN	NaN	NaN	NaN	NaN	NaN
0.263392719989138	0.240956418984886	NaN	NaN	NaN	NaN	NaN	NaN	NaN	NaN	NaN	NaN
0.20602183248099	0.209186167868118	NaN	NaN	NaN	NaN	NaN	NaN	NaN	NaN	NaN	NaN
