# Supplementary material for: Subfield-specific interneuron circuits govern the hippocampal response to novelty in male mice
Source: Nat Commun. 2024 Jan 24;15:714. doi: 10.1038/s41467-024-44882-3 (PMC10808551; doi:10.1038/s41467-024-44882-3)
Supplement: Supplementary file 4 — Source Data [file 41467_2024_44882_MOESM4_ESM.zip › Fig4c.txt]

ML fam	ML nov
0.4207433	0.4182684
0.1543911	0.09510933
0.0964062	0.07980671
0.2053487	0.1355986
0.1697903	0.2082049
0.1260216	0.1424501
0.1593649	0.1316221
0.1503792	0.1569417
0.07260553	0.0617101
0.1710452	0.1937544
0.02484534	0.01617098
0.09949937	0.1114747
0.05229028	0.0564925
0.07657294	0.07420912
0.06603453	0.07054341
0.09728419	0.1198977
-0.0166547	-0.01304739
0.08229733	0.09233101
0.09902421	0.09866746
0.07324917	0.08173152
0.07784226	0.0832753
0.04615783	0.05550044
0.04477399	0.05496514
0.07266785	0.1029546
0.04971528	0.05630272
0.0464647	0.04329345
0.03911857	0.0501376
0.03859597	0.04577312
0.03774805	0.03174354
0.03081721	0.03509877
0.06747457	0.07495229
0.0542204	0.04740246
0.06032357	0.0544094
0.04882706	0.05536422
0.0684937	0.07093988
0.03897366	0.04092313
0.05268189	0.05676612
0.04944158	0.05078395
0.06657731	0.07843327
0.08018639	0.08625325
0.04492627	0.04673519
0.0464708	0.04717921
0.01616083	0.02948953
0.03350212	0.03831069
-9.982052e-05	-0.008838647
0.0435864	0.03836065
0.05399838	0.07749308
0.01505103	0.01293401
0.05108925	0.04621855
0.03682048	0.03860281
0.09550351	0.0970944
0.0598837	0.06449603
0.07979573	0.0826592
0.1931843	0.1904783
0.08766329	0.07413159
0.09146993	0.09694922
0.1010668	0.1022777
0.1353609	0.1990792
0.1370219	0.1509072
0.06674335	0.06137699
0.0927025	0.08484576
0.09090713	0.09411814
0.1746582	0.2234056
0.1471891	0.120159
0.1280506	0.1147771
0.2415457	0.2581975
0.03821688	0.04394446
0.1020411	0.08503521
0.1080737	0.08672149
0.1156665	0.1026688
0.05959323	0.06973092
0.07962549	0.1181458
0.09965365	0.1470625
0.0678635	0.07309482
0.06453312	0.05378289
0.0954711	0.1027139
0.08738085	0.08810867
0.0921732	0.08596399
0.1110688	0.1103168
0.1444419	0.1426651
0.08533984	0.1052027
0.1114379	0.1002398
0.08470294	0.06956741
0.08049403	0.07685206
0.05668654	0.05197025
0.05255474	0.0505347
0.09348107	0.09752698
0.02652675	0.01798806
0.1439923	0.1097583
0.08980595	0.0853718
0.08324791	0.1023379
0.06141839	0.04513899
0.1211497	0.1246112
0.1029795	0.09542767
0.08293109	0.08937279
0.05455323	0.03618004
0.05414974	0.04391944
0.04548272	0.04234582
0.05967141	0.04890779
0.1048002	0.1015496
0.02032376	0.01114046
0.04652316	0.05311175
0.1348585	0.1222662
0.07038344	0.07501091
0.09959926	0.08494551
0.01560521	0.009625029
0.1062781	0.1130844
0.08332454	0.07740296
0.06601805	0.06560655
0.1118723	0.1102419
0.03619927	0.03915431
0.05967667	0.05046507
0.04151706	0.03583723
0.03095189	0.0263851
0.03212801	0.03908717
0.04299753	0.04084832
0.04707808	0.04667413
0.05839448	0.05382167
0.05730747	0.04918052
0.08077516	0.07091026
0.04157021	0.04620513
0.05931615	0.06687237
0.05967254	0.054049
0.0518371	0.05103684
0.04920762	0.04919103
0.07213185	0.07650581
0.05455251	0.05636318
0.06335919	0.0605691
0.06589925	0.05681034
0.06156474	0.06684969
0.05001819	0.06291747
0.04661268	0.04237407
0.02828017	0.0246323
0.05495419	0.06065964
0.1140088	0.07958607
0.02245902	0.02672805
0.06052595	0.05083674
0.02950413	0.01999695
0.0553017	0.05887261
0.06810085	0.05900641
0.06129779	0.06219737
0.0191357	0.02619369
0.01745362	0.01677136
0.1178687	0.1296948
0.1366938	0.1243697
0.066277	0.07649355
0.05074229	0.05110339
0.01933739	0.01533261
0.02974897	0.02320059
0.04423934	0.03587858
0.03457332	0.03721885
0.01501827	0.0163437
0.01355451	0.01239158
0.00687578	0.006460746
0.06731883	0.06741564
0.0122448	0.01090277
0.00431213	0.004707663
0.05052288	0.04440289
0.02056505	0.01587772
0.005341239	0.004644854
0.02451906	0.03261916
0.04023997	0.04270221
0.01462756	0.01070203
0.03707927	0.03517976
0.04015217	0.04282127
0.02540887	0.02126059
0.002339379	-0.004046209
0.02458408	0.1520375
-0.006126257	0.1573533
0.003226526	0.1384382
0.01049094	0.2145499
0.01468829	0.1393656
0.02736824	0.1465383
-0.005599221	0.0978444
0.01729181	0.1497932
0.004745789	0.02181703
0.0140771	0.1600015
0.009139481	0.1771084
0.04177082	0.2129982
0.0146657	0.1169391
0.01521081	0.1674109
0.02620892	0.1128797
0.003323796	0.04874667
0.01012542	0.2376589
0.004411073	0.2586387
0.004368137	0.2740119
-0.0008103193	0.1614082
0.0216633	0.2686995
0.01510695	0.2104474
0.01709451	0.341655
0.01374042	0.1728455
-0.00795979	-0.006720001
0.003212561	0.08011825
0.01112248	0.3456788
0.002271479	0.143382
0.01768044	0.1291068
0.009801435	0.1640205
0.004459459	0.1214944
0.002384333	0.1312445
0.2674549	0.1403578
0.03778499	0.1107713
0.01463932	0.07101994
0.4107776	0.2589203
0.2822744	0.07056212
0.02269789	0.1473244
0.06129976	0.03684595
0.1368375	0.09647132
0.006393916	0.05629276
0.1607281	0.08919492
0.02064113	0.08659068
0.06191715	0.08411396
0.08960897	0.1017531
0.08276348	0.09261676
0.1122994	0.1006296
0.2004861	0.1981763
0.02854549	-0.004111461
0.05855434	0.05588917
0.0672441	0.09330903
0.0468121	0.07564902
0.08574153	0.07906998
0.09769042	0.1271675
0.02930593	0.04871336
0.07575551	0.1133575
0.02563912	0.0371757
0.05582659	0.0342131
0.03546606	0.02898847
0.07555778	0.1653828
0.01524964	-0.002537098
0.1120755	0.08951374
0.1094583	0.08322449
0.02501108	0.03268424
0.09647525	0.1728647
0.04859517	0.07327714
0.1198358	0.04376111
0.01717522	0.0191875
0.0717338	0.1141464
0.0776077	0.08101465
0.02848652	0.02939236
0.0669521	0.09861659
0.0822601	0.09112427
0.0295543	0.01578398
0.06248618	0.09636974
0.0137047	0.05407907
0.06982019	0.1170464
0.08313555	0.0751028
0.04715945	0.06448756
0.07865366	0.1023474
0.05426395	0.06295075
0.0419118	0.01867605
0.1046559	0.1004599
0.1651416	0.2744364
0.1281737	0.09781883
0.02955003	0.02820361
0.4075078	0.383895
0.06334785	0.02297589
0.1534792	0.07459807
0.03243921	0.03986292
0.02047238	0.04311313
0.04780484	0.07219419
0.1504523	0.1225978
0.03624272	0.04733737
0.05244059	0.02417159
0.02640779	0.0101079
0.1292239	0.1598856
0.02377713	0.01197716
0.1559963	0.1513906
0.07893443	0.09151547
0.05959658	0.07863131
0.07875832	0.09509911
0.2721874	0.164489
0.1370106	0.1358223
0.02303485	0.02203614
0.05685114	0.05308892
0.2193134	0.3486807
0.01040912	0.01321282
0.04678768	0.04314176
0.06566156	0.09423922
0.05754818	0.04927724
0.07296503	0.09123288
0.05046048	0.09703922
0.09150924	0.1040276
0.08291742	0.1320011
0.08974137	0.1067047
0.01597792	0.02522955
0.1000563	0.140447
0.02934341	0.05219662
0.0255594	0.07383864
0.06833261	0.03513683
0.04566441	0.04879352
0.1548808	0.1347384
0.04268744	0.08861902
0.01653893	0.02709318
0.04879455	0.06271795
-0.01240995	0.009634332
0.0306721	0.06233633
-0.02017938	-0.04504386
0.02634165	0.0292631
0.1262652	0.1554162
0.01823446	0.0554532
0.04584299	0.0297302
0.09797339	0.1050068
0.008741206	-0.02806107
0.01361164	0.05852313
0.05864806	0.04546125
0.06015698	0.05484536
0.07313453	0.06271942
0.1893546	0.1160916
0.1289968	0.0912192
0.01815096	0.02396242
0.07031514	0.08115487
0.05292119	0.06192527
0.1800193	0.2800435
0.09651924	0.0978713
0.04443723	0.05588423
0.1071259	0.09929708
-0.008952059	0.000513871
0.1612619	0.09975415
0.03078093	0.02006359
0.06158036	0.04834979
0.06887595	0.05616868
0.2825466	0.1363778
0.179148	0.1535484
0.3435259	0.4014702
0.05565963	0.1211533
0.04147271	0.08271249
-0.01451	0.0324172
0.08557311	0.1300474
0.1779358	0.2313174
0.01727198	0.06171904
0.06094373	0.03263395
0.1008294	0.1665874
0.04867712	0.01648304
0.007708252	0.04225532
-0.004184227	0.04841335
0.07044236	0.04234847
0.03459785	0.0780509
0.1693018	0.2608921
0.02345556	0.03441951
0.02066213	0.02246456
0.002214657	0.03375975
0.03555804	0.1526888
0.09845602	0.2289268
0.03093481	0.02321606
0.02697379	0.05518437
0.1529258	0.1614228
0.03501074	0.03595898
0.02644608	0.02396511
0.02594487	0.02917333
0.06144447	0.04823351
0.2583965	0.1623773
0.302489	0.2496916
0.03986835	0.04134818
0.02489384	0.01812802
0.08723462	0.01856934
0.3775912	0.4522902
0.03640907	0.0370524
0.06305645	0.05927126
0.02667195	0.03364972
-0.002641037	0.01001992
-0.02001214	-0.02237289
0.1907815	0.261759
0.03138149	0.0309108
0.0001069384	0.0322529
0.01813813	0.01974439
-0.001786104	0.02544042
0.007194607	0.03299696
0.05720717	0.06683316
0.07945311	0.06628811
0.0312706	0.03539545
-0.03363232	-0.02665732
0.05782659	0.06858855
0.036081	0.00829569
0.1703661	0.1643426
0.03732183	0.04295475
0.003964947	0.03954961
0.0100053	0.08150098
0.04481412	0.03288693
0.02370964	0.03563753
0.2351297	0.1772892
0.01700209	0.02808805
0.01470134	0.00232112
0.0321023	0.05253412
0.003285591	0.01279048
0.07960774	0.09428909
0.1228115	0.1076677
0.01722178	0.02813634
0.03918178	0.07592299
0.005190667	0.01896682
0.03319201	0.09178964
0.05527783	0.03788961
0.1091613	0.1167582
0.07137157	0.0609136
0.0929639	0.08941446
0.1408614	0.1311477
0.1795139	0.1769826
0.04390118	0.03057131
0.05173315	0.05104769
0.04181545	0.04187834
0.1742173	0.2020481
0.06796355	0.04774497
0.06536167	0.05312749
0.08101314	0.08917332
0.06804688	0.06304504
0.02569553	0.02219199
0.3688728	0.4468211
0.2775418	0.4167427
0.3480181	0.3390236
0.1807143	0.2850421
0.2244347	0.1681044
0.165668	0.2253806
0.160916	0.1736806
0.1917727	0.2322557
0.07666239	0.08891545
0.1131371	0.2775792
0.07026719	0.08763192
0.2353592	0.2278881
0.0922441	0.1186233
0.1641011	0.2149411
0.04456473	0.05301724
0.02502014	0.03893593
0.2042366	0.2447758
0.1656463	0.1632175
0.1100193	0.2143551
0.2109068	0.2319682
0.1324325	0.219244
0.3643152	0.2388611
0.01932006	0.0318895
0.131061	0.1701093
0.09797986	-0.01932253
0.02254315	0.02035946
0.1004709	0.1064798
0.04334753	0.05778302
0.02175303	0.03310989
0.05361184	0.04704083
0.06987429	0.04108171
0.09707861	0.07223949
0.2460492	0.3570649
0.1807476	0.1943666
0.2812426	0.2536137
0.2066371	0.2342051
0.228657	0.2773572
0.3621888	0.4203567
0.2973878	0.2576045
0.03324277	0.1371308
0.3624953	0.4288782
0.2677075	0.2156089
0.299813	0.3638422
0.1779939	0.19418
0.005055493	0.03856463
0.3202257	0.3002778
0.2985764	0.3021561
0.2127203	0.1671109
0.2657233	0.2516352
0.1478449	0.2748234
0.1465331	0.1319427
0.09720141	0.1856155
0.1411243	0.1237806
0.1135826	0.1275221
0.1477019	0.1320299
0.1318803	0.1321374
0.08272547	0.09653393
0.3977075	0.1994557
0.08136177	0.0873767
0.08063933	0.1187947
0.1476729	0.1307716
0.1963524	0.1845922
0.08285926	0.07174775
0.06661596	0.06169228
0.02126564	0.0273487
0.2285981	0.2601688
0.06128555	0.06970012
0.2842451	0.2238842
0.07187338	0.08317451
0.1124592	0.09977939
0.03555237	0.04225771
0.02170454	0.02292388
0.06754256	0.0565522
0.07482888	0.06091944
0.06803069	0.06427494
0.05742924	0.06523213
0.1177262	0.1120759
0.07498925	0.05629971
0.008288019	0.01291715
0.07514543	0.09014048
0.1096836	0.1091867
0.04340149	0.05084718
0.04167296	0.03619729
0.09495984	0.1084438
0.3372469	0.3613566
0.1605479	0.1856121
0.1022497	0.1005233
0.1696701	0.2181798
0.2653912	0.2970151
0.2110336	0.1957531
0.14104	0.1705847
0.1597014	0.1757151
0.2204613	0.3578435
0.1537216	0.1293267
0.1066253	0.1354686
0.1901701	0.208057
0.1928943	0.2054769
0.2277159	0.2221443
0.2321669	0.183231
0.04683321	0.07395063
0.2899891	0.2672209
0.1678146	0.2345277
0.3133595	0.4404217
0.2632582	0.3160512
0.1963524	0.2193374
0.3043006	0.246882
0.1432792	0.1411929
0.1590316	0.1468189
0.09847605	0.1013445
0.08912885	0.09369814
0.08927515	0.1229299
0.0653455	0.08201703
0.1449161	0.09926116
0.2954939	0.3622226
0.1682294	0.1749535
0.0714534	0.07478914
0.1012618	0.1204278
0.1033961	0.1236883
0.1049297	0.1021182
0.1320141	0.1585952
0.1332447	0.1353524
0.09938306	0.08628616
0.1276983	0.1494748
0.1414144	0.1215908
0.0621973	0.06002894
0.0260142	0.03979275
0.07523356	0.08301568
0.2179533	0.2366653
0.05917015	0.09118173
0.06961319	0.1122547
0.1468057	0.1986372
0.1072653	0.1064374
0.1026203	0.08563348
0.1792626	0.1916165
0.09392536	0.1262608
0.1579425	0.1318009
0.3139108	0.36665
0.1982387	0.200041
0.1174667	0.1593547
0.08455482	0.1066397
0.1292285	0.1515904
0.09076633	0.1172663
0.116987	0.08864275
0.1711383	0.2221407
0.08791345	0.09389369
0.06099458	0.122438
0.08991837	0.09609423
0.1123082	0.1411175
0.0928615	0.1225467
0.2250832	0.2167455
0.1569527	0.1702642
0.08978254	0.1181672
0.04846541	0.05360955
0.1265933	0.1198659
0.1413285	0.1804879
0.1556324	0.1697728
0.06270077	0.06892662
0.1042316	0.0994938
0.1247813	0.1093828
0.2195607	0.305824
0.1231605	0.1487983
0.08021831	0.07250664
0.1158834	0.1255925
0.2644645	0.321221
0.1015426	0.1227899
0.05810823	0.06150815
0.03920227	0.03705196
0.08373156	0.1135728
0.173258	0.1889978
0.071455	0.07159239
0.07747477	0.0753339
0.1098215	0.10963
0.05824909	0.06835634
0.3811775	0.4422591
0.03663396	0.03895187
0.03126464	0.054711
0.05954408	0.06013298
0.01447804	0.02938103
0.05923241	0.07375214
0.1238223	0.1030912
0.06686606	0.0910657
0.08273504	0.07543881
0.05561271	0.07384056
0.2220383	0.1647891
0.1019435	0.1012719
0.09714235	0.138152
0.1680102	0.1588076
0.1001038	0.1071165
-0.004105883	-0.0009107026
0.1230036	0.1197997
0.07304545	0.1132212
0.1477147	0.1578285
0.06825969	0.07812291
0.03035765	0.03107771
0.1687188	0.16079
0.07721053	0.08864712
0.07070167	0.07596945
0.1052766	0.1253749
0.06748036	0.08084913
0.05557802	0.07178628
0.1892705	0.2294287
0.0509935	0.06727141
0.09439892	0.1060921
0.03967781	0.0536586
0.2504757	0.3059084
0.4221051	0.4199323
0.1561514	0.1558497
0.05930425	0.07883424
0.07159828	0.09313554
0.06756211	0.07579252
0.07617825	0.06688311
0.1801446	0.1577454
0.1085034	0.1103445
0.08830285	0.09421759
0.07386009	0.1034999
0.2631603	0.255057
0.1368445	0.1319126
0.198007	0.2506488
0.1833295	0.206196
0.1341686	0.1649119
0.1006675	0.09232582
-0.05977576	-0.06268346
0.0363098	0.05692749
0.04366264	0.04792041
0.04720497	0.07364075
0.1219556	0.1222878
0.04049952	0.04811889
0.02308407	0.01803397
0.02816097	0.02911099
0.1580154	0.1405862
0.06514452	0.06866646
0.1410187	0.1049388
0.1027515	0.1196939
0.0295169	0.06005638
0.1675913	0.1733674
0.1692659	0.1843796
0.1058009	0.1193256
0.05448692	0.07953098
0.07927036	0.0951599
0.04536987	0.04034509
0.05523555	0.07055178
0.1847421	0.1982168
0.05471876	0.04808485
0.01764918	0.04359328
0.174718	0.1799479
0.03486168	0.04485031
0.01814125	0.0173532
0.03348395	0.02596518
0.2117378	0.2330474
0.05009631	0.04737341
0.03678273	0.04161516
0.01841633	0.01194095
0.1271152	0.1250002
0.0255326	0.0464497
0.2130671	0.2317657
0.0709688	0.08757298
0.06910303	0.06856666
0.1558445	0.15876
0.05522437	0.08131327
0.06316989	0.05843272
0.03704552	0.03852207
0.02566763	0.02807006
0.02696603	0.0331313
0.03670476	0.06233076
0.004244207	0.01448087
0.195155	0.2252223
0.05614155	0.06339367
