# Supplementary material for: Subfield-specific interneuron circuits govern the hippocampal response to novelty in male mice
Source: Nat Commun. 2024 Jan 24;15:714. doi: 10.1038/s41467-024-44882-3 (PMC10808551; doi:10.1038/s41467-024-44882-3)
Supplement: Supplementary file 4 — Source Data [file 41467_2024_44882_MOESM4_ESM.zip › Fig4d.txt]

Hilus fam	Hilus nov
0.07783849	0.05725376
0.09931274	0.08040867
0.04005565	0.0292582
0.2106091	0.2397114
0.1192033	0.1092536
0.06105681	0.07520618
0.09369558	0.0794798
0.0678663	0.05638311
0.1232594	0.05071989
0.05767131	0.0507098
0.03179127	0.03658115
0.06035765	0.05473082
0.06896728	0.07946239
0.08952387	0.07130125
0.08475777	0.06751495
0.06544087	0.06501771
0.07248477	0.06597897
0.4085822	0.3378033
0.07225322	0.07281557
0.08769134	0.08961678
0.018642	0.02692495
0.0409219	0.03131181
0.0558993	0.04692422
0.06562415	0.04638414
0.09479968	0.09793285
0.05102607	0.05019428
0.04129528	0.03178034
0.147091	0.1500689
0.0604668	0.05437389
0.08545721	0.06091692
0.07662549	0.0665078
0.1014025	0.07883228
0.04574254	0.04494227
0.07125205	0.06577648
-0.004238978	0.008674989
0.05367493	0.04354538
0.06874207	0.0599093
0.04299204	0.03127956
0.05680234	0.05947798
0.03793032	0.0380623
0.08127572	0.07197352
0.05713051	0.05803453
0.06147411	0.05273079
0.03673597	0.03359882
0.07029872	0.06489286
0.09924747	0.08558603
0.0433673	0.03473077
0.06832512	0.05373972
0.07497088	0.06079409
0.1538778	0.1168925
0.04255863	0.03446339
0.04813847	0.04148678
0.04933479	0.05624152
0.08291582	0.06239357
0.09129982	0.09457648
0.165817	0.1222472
0.06618685	0.0635962
0.06850915	0.05254083
0.05135709	0.03874003
0.03092583	0.03103771
0.109462	0.1055476
0.08089551	0.08738843
0.09393088	0.06742454
0.06360239	0.03975642
0.03763639	0.0384513
0.0697839	0.0514579
0.0471892	0.03992238
0.003751216	0.0009189315
0.07808374	0.07250708
0.04654886	0.04721464
0.06096818	0.05648318
0.08247779	0.08339175
0.1060702	0.089821
0.08404148	0.06700461
0.01712845	0.01128433
0.07127331	0.0531583
0.10353	0.09527427
0.06295864	0.07335643
0.09827527	0.0832128
0.1568181	0.1300104
0.06165714	0.04786563
0.183079	0.1379209
0.09341296	0.08513837
0.03513925	0.03861974
0.2951834	0.2553696
0.05972283	0.05231365
0.09797188	0.08579137
0.0471072	0.03872927
0.0587481	0.04906616
0.002924156	0.03811425
0.06032738	0.05352578
0.03370443	0.02509462
0.05399438	0.04863228
0.04448317	0.04492718
0.01867709	0.01741339
0.04867245	0.03923424
0.05407059	0.0434406
0.1058116	0.1083111
0.05812869	0.04333172
0.02686638	0.02541295
0.03423653	0.03516778
0.04451576	0.03299423
0.05149585	0.01261371
0.07419392	0.05567051
0.1129067	0.09253097
0.04615779	0.04744355
0.1181741	0.1077282
0.06921717	0.08103383
0.07814238	0.06896347
0.07368395	0.06164279
0.03875526	0.0413833
0.05525046	0.05141154
0.08279859	0.08079281
0.05436543	0.03318094
0.1118956	0.1038801
0.05530341	0.04266995
0.04164705	0.04798992
0.09076698	0.0812138
0.03789134	0.03482954
0.04691115	0.04262498
0.0612478	0.04942846
0.1248995	0.1010876
0.07711376	0.04768292
0.06675258	0.05545875
0.03865007	0.0335374
0.07046232	0.04342243
0.0186019	0.01352039
0.0695953	0.06714877
0.04511925	0.0431538
0.07212343	0.05703752
0.03971431	0.03671221
0.02941746	0.03105388
0.02719056	0.01947988
0.03743757	0.0377788
0.0320679	0.01928267
0.02648671	0.01896481
0.08149407	0.07713854
0.1814299	0.1573576
0.03002386	0.02467494
0.04778014	0.04383989
0.06351831	0.04604527
0.05791174	0.04788224
0.08006172	0.07100546
0.05991145	0.04979762
0.07460274	0.04581581
0.0157754	0.01692957
0.04265568	0.03844596
0.0626293	0.05922997
0.06404966	0.05130548
0.04151835	0.04166769
0.004068044	0.001993523
0.1873755	0.1778024
0.03094649	0.02784463
0.03861065	0.04210836
0.03359587	0.03420143
0.0590937	0.03810149
0.0914902	0.08830177
0.1033161	0.1079893
0.04426499	0.03540349
0.03057949	0.03437971
0.02489277	0.031168
0.07310318	0.05690201
0.03629086	0.031909
0.06106224	0.03995406
0.04558864	0.02875544
0.04842444	0.0534956
0.04345026	0.04642153
0.06577858	0.06845737
0.04258825	0.04257248
0.06976962	0.05341005
0.03698532	0.02997454
0.01407593	0.01076622
0.0670137	0.06822013
0.07732166	0.05913743
0.06144761	0.001094217
0.03831837	0.02631877
0.02450278	0.02443339
0.04102406	0.05064489
0.06110051	0.068449
0.02054564	0.02064029
0.05576782	0.03815701
0.0690392	0.06250857
0.03341144	0.03688832
0.0799102	0.06498161
0.03317433	0.01635138
0.03449001	0.02886275
0.03215746	0.03180922
0.06431994	0.05154127
0.05078864	0.05244887
0.089158	0.08889126
0.0382326	0.03932278
0.05188456	0.04962776
0.04146256	0.0327366
0.01569592	0.01177469
0.04066	0.03044379
0.03480519	0.0362512
0.06419847	0.06578213
0.06009663	0.05217439
0.02249982	0.02042674
0.05379203	0.05258856
0.04999879	0.04614198
0.08893964	0.06947329
0.03871852	0.03805732
0.04364927	0.03726721
0.03185194	0.02859544
0.05825566	0.04932711
0.05616047	0.04879326
0.09164774	0.07455829
0.07070374	0.05005094
0.1453369	0.1415646
0.02179844	0.02597182
0.03935825	0.0368482
0.04382272	0.03479617
0.05083055	0.03781969
0.04019823	0.03853931
0.04818974	0.04940241
0.02720711	0.02638273
0.03804938	0.03603885
0.0625055	0.04127128
0.03021899	0.01727827
0.06195887	0.05905909
0.01952524	0.01839119
0.008317506	0.008016085
0.01725826	0.01724247
0.03322599	0.02254778
0.04689841	0.03546344
0.02024872	0.01579386
0.03446466	0.02781029
0.02738362	0.02113147
0.09296013	0.08575001
0.02364998	0.0225211
0.08236402	0.06805313
0.04504772	0.04492371
0.04117484	0.03710943
0.01776887	0.02217695
0.05532935	0.0470992
0.01635976	0.01047328
0.02713906	0.02540611
0.03897693	0.02805681
0.01453481	0.01004038
0.08771512	0.08212352
0.01205376	0.01199748
0.009123743	0.008177337
0.08366798	0.07214232
0.008741428	0.0102838
0.01949842	0.02238465
0.07539858	0.06680086
0.05084493	0.04086722
0.02376799	0.01983732
0.04665697	0.03752882
0.06338178	0.05932227
0.04150539	0.03447773
0.05505237	0.03437386
0.01002761	0.00371325
0.04337247	0.03717426
0.01502189	0.01555834
0.04000228	0.03948619
0.1157126	0.1081054
0.05017766	0.04025523
0.03924547	0.02679041
0.1622612	0.14328
0.1749196	0.1655522
0.120659	0.07513027
0.1606095	0.2067674
0.09385076	0.06638094
0.1300406	0.1245666
0.1750797	0.1149715
0.05541574	0.07983194
0.059278	0.0419967
0.06144312	0.03623945
0.1148093	0.1012519
0.2490394	0.1388708
0.1231788	0.1752199
0.1252455	0.1114314
0.1163131	0.1063511
0.1398028	0.09761892
0.1332361	0.09166197
0.03804933	0.05171413
0.1189048	0.1731509
0.1016566	0.08703332
0.2109951	0.1338467
0.07945757	0.05851751
0.0834036	0.08647802
0.06014166	0.03438604
0.08610021	0.05551855
0.03158823	0.02668635
0.1117276	0.08305887
0.0645683	0.01879391
0.09226725	0.04325429
0.1893212	0.1405849
0.09367336	0.07981317
0.05700068	0.04660377
0.07227173	0.06155048
0.05126602	0.05285981
0.1024243	0.0757947
0.1218613	0.1125121
0.05851918	0.04001454
0.02793811	0.04553231
0.09754197	0.08867738
0.1513821	0.1290176
0.1094013	0.09939675
0.09240918	0.07563896
0.06456567	0.08464524
0.05179894	0.02328395
0.1041605	0.1243633
0.06471276	0.06903794
0.06771141	0.06010338
0.0712984	0.04491073
0.1242531	0.08759721
0.04016839	0.03780328
0.06858514	0.0478421
0.05034512	0.03466015
0.08457293	0.06335074
0.2109541	0.1067647
0.06970145	0.06910718
0.07950709	0.05529726
0.0492161	0.04414826
0.07265934	0.07514706
0.08157378	0.05362615
0.06633738	0.04840611
0.2125449	0.2269018
0.2017163	0.128904
0.1114791	0.09130707
0.0991709	0.04587199
0.07364205	0.08728828
0.1035606	0.06119339
0.0796101	0.06179068
0.06270351	0.04401681
0.03871534	0.03951264
0.149874	0.194761
0.07353173	0.02859761
0.00982593	0.003648225
0.07673932	0.05518954
0.0812823	0.1030176
0.04143781	0.0285931
0.08736708	0.08551025
0.05402009	0.04826576
0.1653723	0.0962765
0.03601021	0.03259903
0.07110776	0.03846978
0.09405727	0.02749115
0.01336664	0.006614862
0.05568424	0.0394122
0.06450196	0.05198642
0.1532797	0.1042491
0.1499588	0.127025
0.05498526	0.06314979
0.04130834	0.02210444
0.03571869	0.01857669
0.05715685	0.04056413
0.04129965	0.03457122
0.03823743	0.03352226
0.07309175	0.04009678
0.1103198	0.07455295
0.04759971	0.02997699
0.05634128	0.03378306
0.09886295	0.05298703
0.03196262	0.02320697
0.04287053	0.02302603
0.07458568	0.04565651
0.06409168	0.0422562
0.05174859	0.04278335
0.07292823	0.0372654
0.07732768	0.04904245
0.06134037	0.06964305
0.04425904	0.02939173
0.1401413	0.1741535
0.06843248	0.0390544
0.03435288	0.03608544
0.1180489	0.05152158
0.04711377	0.03223559
0.05461437	0.02999614
0.1103615	0.0918013
0.05048306	0.03439656
0.0376135	0.02607514
0.3242183	0.287369
0.07265864	0.04136844
0.05546078	0.06665579
0.02236004	0.01156195
0.07009985	0.06705637
0.04322271	0.02907017
0.03460734	0.03987618
0.05772068	0.0546799
0.05755072	0.05481199
0.02062017	0.02271502
0.04379216	0.04757548
0.1021312	0.08786096
0.05113846	0.03272663
0.05677318	0.03637077
0.07465886	0.04721499
0.2252265	0.1192399
0.1030214	0.08328564
0.04822068	0.0512083
0.03525017	0.04330376
0.08570769	0.04247897
0.08949692	0.04801982
0.04159561	0.03430987
0.1763388	0.1810418
0.04485977	0.02497854
0.09017464	0.07037795
0.1417577	0.1104084
0.09486799	0.06137856
0.03563906	0.03111883
0.06113528	0.03252712
0.1194741	0.05611392
0.09732388	0.110715
0.02571646	0.0311419
0.02935838	0.0256244
0.0400979	0.03101785
0.08285616	0.06752447
0.05554221	0.04773569
0.2885123	0.2331768
0.1195284	0.09467782
0.04885273	0.03165584
0.05609739	0.06827803
0.04376663	0.03841441
0.02667103	0.02010332
0.04609954	0.04704645
0.0365436	0.01972616
0.1388497	0.1315973
0.1280236	0.09753221
0.03816881	0.02012734
0.1406306	0.1760624
0.05147138	0.04816786
0.02137537	0.01420031
0.04130838	0.02863023
0.09403101	0.08866292
0.2529668	0.2042592
0.03418627	0.0317724
0.064881	0.03952372
0.09647443	0.0774788
0.03565191	0.03785543
0.1496254	0.09886204
0.1381139	0.1315987
0.05336753	0.02749397
0.08094059	0.04485979
0.01398339	0.01059748
0.03418414	0.01378766
0.06377526	0.04054052
0.2174843	0.1324649
0.01411314	0.004107085
0.02861768	0.03030604
0.03234234	0.03797864
0.04193738	0.03172876
0.02917809	0.0193357
0.03967481	0.03147419
0.04812689	0.0262244
0.05979422	0.05531731
0.03710467	0.026421
0.03988706	0.0148974
0.1100992	0.0946249
0.0565509	0.0347162
0.1276838	0.091218
0.06916302	0.05845195
0.02915632	0.02068964
0.04001846	0.03711456
0.02028202	0.01487718
0.051961	0.03028369
0.05512172	0.06971169
0.03234913	0.02215072
0.03417264	0.0232161
0.06556381	0.0618032
0.07263879	0.0566182
0.03955657	0.03973213
0.03457631	0.01996084
0.04070706	0.04356237
0.07040311	0.05094754
0.138631	0.08891154
0.06996731	0.04755108
0.1118596	0.07189313
0.07024851	0.04293065
0.03625974	0.02554001
0.07180512	0.05215392
0.02949657	0.01674778
0.0392141	0.03903489
0.03947835	0.0250774
0.02820159	0.01880766
0.0419983	0.03019532
0.03898131	0.04010997
0.04003623	0.02344633
0.08820885	0.08738015
0.05341016	0.0317127
0.09250122	0.1163932
0.005229502	0.009494531
0.0334887	0.02414545
0.02203603	0.02832874
0.08942044	0.07077496
0.01864197	0.01338199
0.04295158	0.02565928
0.06472044	0.03841317
0.04903132	0.03290716
0.03224033	0.01971005
0.02708262	0.0192837
0.106345	0.06849961
0.06487036	0.04301591
0.04057048	0.03815822
0.07169463	0.05098525
0.08448207	0.05208265
-0.01260516	-0.01389784
0.07359087	0.04756069
0.03492162	0.02819261
0.04027902	0.03791014
0.05260936	0.04393023
0.04890874	0.0180567
0.03338873	0.02348774
0.04678439	0.02090996
0.05161557	0.04272696
0.0155777	0.01085495
0.08690865	0.05661978
0.06885149	0.04224111
0.02376443	0.01149418
0.03731994	0.02640081
0.02715598	0.0159407
0.04114635	0.0401696
0.05383158	0.04343458
0.06639996	0.05506417
0.06033608	0.02630483
0.09900026	0.0688588
0.03467349	0.02786562
0.0275348	0.01710883
0.05038724	0.04357958
0.04966625	0.05505858
0.03715861	0.03286007
0.02370921	0.02129523
0.09362224	0.08548861
0.05337913	0.03974503
0.1073449	0.07108819
0.02340192	0.02443249
0.00920953	0.00410105
0.1436843	0.1250056
0.09527668	0.07201955
0.03470501	0.02123849
0.08084533	0.05395258
0.03110865	0.02714982
0.08796468	0.06551272
0.0744148	0.05731244
0.01791433	0.004235804
0.03541324	0.01201046
0.05051645	0.05444152
0.06121203	0.06306031
-0.05606523	-0.03652108
0.02580175	0.01399084
0.0384864	0.04606629
0.04158946	0.03139346
0.03582802	0.01628332
0.03527022	0.02276979
0.01713232	0.02098146
0.09910391	0.0824438
0.02110658	0.01245242
0.02702235	0.02546577
0.05593873	0.06431576
0.03204877	0.03420173
0.01651742	0.009715317
0.02275227	0.01787489
0.1045179	0.064473
0.02512511	0.04362181
0.04768858	0.04729089
0.03422103	0.01372305
0.09619091	0.0594356
0.1600879	0.1250789
0.03885542	0.02462564
0.02360758	0.01541546
-0.008965543	-0.01296457
0.03496339	0.03172929
0.04089777	0.05264579
0.0147361	0.01652649
0.0838426	0.06017321
0.0201062	0.008503442
0.05990583	0.04813323
0.05674275	0.05455736
0.03018801	0.02228292
0.01157951	0.009709846
0.04331091	0.03126926
0.1273369	0.122697
0.05999808	0.04381769
0.04701994	0.03517878
0.1173525	0.08380063
0.01246813	0.01115909
0.02234447	0.02256687
0.0456038	0.02970739
0.07086299	0.04728703
0.1167524	0.2372865
0.1616522	0.1570609
0.2600727	0.329871
0.1037063	0.1636893
0.1480826	0.1809997
0.1345941	0.1255411
0.1603782	0.2031375
0.1395655	0.1666923
0.4153637	0.430885
0.08433803	0.07927021
0.1940957	0.1960786
0.1053454	0.1162544
0.2052418	0.1940369
0.05726537	0.06952752
0.05248121	0.06886335
0.1153763	0.1144121
0.07778991	0.08526225
0.1697992	0.1784544
0.1544659	0.1660274
0.05211417	0.04188118
0.1897123	0.214249
0.1066137	0.1628509
0.0964997	0.09323137
0.04528198	0.06936127
0.09149016	0.09917938
0.07995907	0.07934991
0.06790976	0.08929489
0.08176145	0.08372968
0.1644291	0.1775426
0.1451229	0.1633802
0.08257333	0.1067084
0.1363185	0.2311145
0.09241808	0.115409
0.09205461	0.1062385
0.06765265	0.09057275
0.09769991	0.1082726
0.03755023	0.05193058
0.06037361	0.07322491
0.06675014	0.08802202
0.07012141	0.08465544
0.07620423	0.1043483
0.06573877	0.07599202
0.08480011	0.1392462
0.06609759	0.1140753
0.04574077	0.04362781
0.09790441	0.1063184
0.06697709	0.0942851
0.1099332	0.1001923
0.06024978	0.06441063
0.07581972	0.07392751
0.0255039	0.02634668
0.06582877	0.06535408
0.04510406	0.0794688
0.06038413	0.07607755
0.049683	0.05987639
0.05416586	0.05022212
0.03779463	0.07328602
0.06811303	0.07207979
0.1188117	0.141275
0.08330399	0.08877599
0.02156106	0.0226581
0.08707201	0.03614511
0.07671489	0.1200631
0.08479134	0.08684266
0.06719238	0.08287413
0.1160809	0.1164038
0.0847997	0.08429613
0.05980835	0.04987228
0.08716414	0.07022708
0.0435129	0.03960453
0.0356501	0.03492909
0.02486516	0.05059918
0.04998911	0.0864315
0.09857629	0.09939958
0.04132294	0.04646618
0.02345283	0.06076759
0.05001986	0.05220124
0.1123264	0.2169518
0.2158003	0.2121234
0.04855775	0.0628202
0.03206531	0.03743317
0.01709139	0.0354631
0.07087957	0.09135806
0.0392128	0.05331609
0.06695301	0.09655803
0.0719748	0.07331154
0.03636505	0.05434053
0.07014956	0.05331677
0.07600757	0.08799641
0.09275479	0.08027356
0.06300371	0.06664502
0.03894024	0.04960145
0.0658132	0.04754075
0.04128846	0.05820024
0.04148297	0.04018344
0.02542827	0.03514059
0.06890988	0.08250145
0.2650331	0.3180281
0.1607892	0.1659129
0.0863029	0.1298743
0.08527332	0.1219283
0.07394882	0.09657248
0.0673904	0.0677423
0.07331414	0.1349891
0.09277324	0.1081538
0.1390931	0.11622
0.03471417	0.06977458
0.04464769	0.04958496
0.05575174	0.06294932
0.04669658	0.05207093
0.0365141	0.05966739
0.07273876	0.0673532
0.03152317	0.04048472
0.09115369	0.0812788
0.03225059	0.0362778
0.04110539	0.04824649
0.06497285	0.05624339
0.04477332	0.04792443
0.06703864	0.08663242
0.09855151	0.1002881
0.03863981	0.04342012
0.05026163	0.07217343
0.03669898	0.03561199
0.06562985	0.07280339
0.04322273	0.06312184
0.1123523	0.1209463
0.003722522	0.009640213
0.03634074	0.05748663
0.03470886	0.03352195
0.03861443	0.05961871
0.02677143	0.03793826
0.06930067	0.06910961
0.03915192	0.07014026
0.08525918	0.0896908
0.01681986	0.02169309
0.04156425	0.06745715
0.03838399	0.05109787
0.02889231	0.04556841
0.1381762	0.1509575
0.04528233	0.05254587
0.01784333	0.01809812
0.05013988	0.06418883
0.1027406	0.1400688
0.04239098	0.05094868
0.05277137	0.06946953
0.01658356	0.01651282
0.03353126	0.04104701
0.02548936	0.03653765
0.03544001	0.04824927
-0.005748629	0.008493469
0.05221094	0.08692496
0.05935474	0.07693009
0.01855819	0.03024134
0.0286632	0.02876816
0.0230623	0.03787653
0.1223628	0.1562209
0.05836637	0.07878336
0.1302864	0.161138
0.08477613	0.07140582
0.01537264	0.02111526
0.03359598	0.04205744
0.05356485	0.08468649
0.0390642	0.04121817
0.03720136	0.01407071
0.04769469	0.05935347
0.02025254	0.02868699
0.03787674	0.04095791
0.02405208	0.03034066
0.02407776	0.03178352
0.06786428	0.08749492
0.01085841	0.01980266
0.01335817	0.02160193
0.004201269	0.004205096
0.05394449	0.0818905
0.1113075	0.1143641
0.06997362	0.06736237
0.007828898	0.01041833
0.0762965	0.09309553
0.01757997	0.01691418
0.01875303	0.01818983
0.06199818	0.06282055
0.1096417	0.117929
0.08638637	0.1188628
0.03407975	0.05328119
0.02388533	0.1401229
0.04287691	0.05015088
0.03776034	0.04145507
0.01858069	0.01985205
0.02133499	0.03813499
0.01369071	0.02312502
0.1496538	0.1433237
0.02762527	0.03532991
0.03114466	0.03512551
0.02962016	0.05098094
0.05817762	0.07967388
0.01379083	0.0223205
0.02795567	0.02575324
0.1206614	0.1243243
0.0270601	0.02554083
0.09396546	0.0985727
0.03256678	0.04110726
0.1132965	0.1034794
0.4263275	0.4127688
0.03878548	0.03531656
0.02613292	0.04595188
0.03905873	0.0533809
0.02613879	0.0173821
0.01496749	0.01758372
0.02417406	0.0371657
0.02502707	0.03842282
0.0694253	0.06185145
0.005511574	0.01590583
0.01912701	0.01393311
0.01805532	0.02453759
0.007078972	0.02552951
0.03327957	0.03766031
0.05100684	0.05500462
0.1415147	0.1251795
0.03970329	0.04756306
0.02034869	0.03404507
0.03769302	0.04263899
0.007029661	0.01873827
0.01742277	0.02000507
0.03447383	0.04110098
0.09436962	0.0992005
0.07818155	0.08061775
0.03862828	0.04417106
0.04886725	0.06153963
0.005285507	0.01253277
0.007705803	0.01527275
0.03048229	0.05058838
0.07452866	0.07703393
0.0227054	0.02868851
0.005515062	0.001298727
0.09147415	0.07343125
0.009935251	0.01495169
0.01272757	0.02463009
0.03097225	0.0402065
0.02254269	0.03144932
0.03559737	0.04526046
0.01561922	0.01498406
0.05433013	0.05884098
0.1035812	0.09623794
0.05239316	0.05386364
0.03307414	0.04538354
0.01955909	0.02289623
0.01773701	0.02274202
0.07414202	0.0856088
0.02914626	0.03524444
0.03727169	0.05294728
-0.02536769	-0.01729577
-0.006353576	-0.0006671079
0.02047244	0.02228798
0.08021697	0.09631485
0.02543611	0.0245934
0.03522358	0.03886178
0.01718822	0.02317167
0.0499785	0.049404
0.02108735	0.05757488
0.1729367	0.1707852
0.05843506	0.05813034
0.03583565	0.03788855
0.01135771	0.03837043
0.00788614	0.008161467
0.0166739	0.02777559
0.03725806	0.03784432
0.05531913	0.04746069
0.13462	0.1187097
-0.005524692	-0.009363104
0.1829212	0.1446972
0.01123595	0.006753989
0.1323804	0.1121739
0.1839933	0.1582513
0.187381	0.1661088
0.03776558	0.001708422
0.0575591	0.05585695
0.2303826	0.2592303
0.2513386	0.2373305
0.01847227	0.03084924
0.09909663	0.1453898
0.03731681	0.05602174
0.1170072	0.1194383
0.06859139	0.05093747
0.1447613	0.149826
0.1085078	0.07089631
-0.009335888	-0.02052082
0.1275617	0.09093491
-0.006099156	-0.01036108
0.2095729	0.2050943
0.213194	0.1949153
0.09467163	0.1063471
0.1174773	0.101274
0.2467702	0.1981633
0.01573144	0.0252468
0.1088008	0.1427459
0.2245933	0.2388981
0.1436498	0.1463548
0.1183567	0.1267704
0.04317236	0.04295611
0.2068159	0.2101026
0.1017127	0.1357948
0.3563562	0.3075784
0.1569147	0.1257885
0.1678622	0.1518607
0.2059102	0.1621074
0.2905739	0.2480456
0.05940557	0.06559221
0.2534676	0.2341421
0.4001259	0.3424687
0.2407769	0.2392658
0.1660581	0.1551619
0.08851235	0.06197036
0.05806287	0.04609337
0.1404918	0.1218637
0.2205173	0.1969904
0.3593626	0.3211513
0.2647344	0.3004811
0.2045628	0.2816592
0.3898797	0.4110953
0.3679536	0.314823
0.2433366	0.279131
0.2169834	0.253973
0.1771462	0.205999
0.2046294	0.2266566
0.08511916	0.2708845
0.1985155	0.1737155
0.2925749	0.2516506
0.2847559	0.2213216
0.311627	0.2874176
0.1217628	0.07340109
-0.06657028	-0.06838234
0.2864065	0.3016921
0.3188496	0.3092371
0.3544298	0.4595025
0.07502344	0.1178021
0.3191866	0.3216824
0.2458158	0.266941
0.236492	0.2688366
0.136533	0.1641279
0.140377	0.1524925
0.3044411	0.3522455
0.1688535	0.1278228
0.3649292	0.3662889
0.4332224	0.3902887
0.2317851	0.3280162
0.05030815	0.06557988
0.1469828	0.1623081
0.0669769	0.1579074
0.138526	0.1359814
0.1520537	0.1654445
0.1196588	0.1486454
0.08216244	0.08202717
0.1736679	0.08146791
0.1197381	0.1018224
-0.07391283	-0.05170207
0.145047	0.1313097
0.1359442	0.1477575
0.3868084	0.331595
0.4021766	0.3845363
0.3252617	0.3126719
0.04123887	0.04809981
0.1805421	0.2183769
0.07861789	0.06715146
0.1996246	0.2292314
0.2678751	0.2770294
-0.008084747	-0.001079315
0.1746314	0.184732
0.1737408	0.2190297
0.09219241	0.1022056
0.205316	0.2074096
0.3364634	0.4494705
0.2527297	0.2348895
0.1384775	0.1337169
0.00765798	-0.0015675
0.1946884	0.1506153
0.056826	0.06224348
0.108453	0.113436
0.2741423	0.3637154
0.221177	0.2735986
0.4130059	0.4402668
0.08718731	0.09739161
-0.06808057	-0.06608682
0.03301335	0.02917874
0.01936037	0.02069586
0.1917756	0.2377897
0.05808069	0.08862694
0.2161237	0.1636705
0.1995925	0.2024879
0.1618193	0.1427861
0.1453663	0.1461528
0.08204447	0.08289476
0.03784235	0.04096029
0.2938878	0.4102903
0.1231605	0.1380635
0.2159388	0.2808768
0.004644138	0.06010108
0.008427945	0.01674649
0.3824362	0.378267
0.2478239	0.3090029
0.2172094	0.2169714
0.0194268	0.01070184
0.1462287	0.2223515
0.2994208	0.2864864
0.1017763	0.1035791
0.048684	0.03906027
0.09482831	0.1037624
0.2503606	0.3513817
0.03503607	0.04041756
0.04559671	0.05062499
0.2172973	0.2574195
0.07823768	0.07965855
0.07236909	-0.01479244
0.2125459	0.2561286
0.06467684	0.07998944
0.2957657	0.3024279
0.2536789	0.3037147
0.09368527	0.1317476
0.2361493	0.263569
0.1520654	0.2077543
0.008374332	0.0838016
0.2994892	0.3286389
0.01714609	0.02402386
0.2841516	0.2881395
0.1852346	0.2256847
0.1042484	0.1174425
-0.01201426	-0.03882803
0.1237533	0.150015
0.255329	0.2543274
0.2113749	0.220412
0.3025296	0.3364675
0.3051898	0.2791311
0.04970388	0.0387737
0.01824809	0.02885537
0.07475811	0.08699225
0.2267629	0.2106062
0.125288	0.1490466
0.2147082	0.1709251
0.08433943	0.08733552
0.2996688	0.3040997
0.1102846	0.114108
0.375155	0.2987285
0.179885	0.2942283
0.2269721	0.2335507
0.1703176	0.170267
0.1476312	0.1461669
0.1354173	0.110113
0.117833	0.1534133
0.2283172	0.2736629
0.07957727	0.07415089
0.2383445	0.2429309
0.3553992	0.3221257
0.06092382	0.0614593
0.2784119	0.1917806
0.0378053	0.08538727
0.306101	0.3532306
0.05141488	0.05517891
0.06801985	0.07354715
0.03218879	0.04218869
0.1282882	0.1357441
0.1662143	0.2001221
0.1385784	0.1511554
0.260712	0.2442349
0.3779878	0.4366913
0.02602518	0.04002982
0.03226468	0.05751954
0.135077	0.1754837
0.09199244	0.09421883
0.2788443	0.2902206
0.1135161	0.1472046
0.2339789	0.2645263
0.2620274	0.1789607
0.09426556	0.08400922
0.3127717	0.3657365
0.4020634	0.3699314
0.0753046	0.06876648
0.1993578	0.2002878
0.2073457	0.4200161
0.1010339	0.1073619
0.008867785	0.04670118
0.1917312	0.1983073
0.182316	0.1928291
0.1116991	0.09568387
0.2164108	0.3575609
0.1803719	0.2056674
0.08925219	0.04512659
0.08100741	0.0467097
0.05175263	0.03811996
0.09461587	0.09119394
0.1390622	0.1597318
0.2333602	0.2571993
0.1790261	0.1778942
0.103909	0.1145643
0.2906486	0.2568983
0.2782712	0.2651251
0.06043526	0.04405786
0.3116472	0.2802118
0.2301693	0.2496675
0.2013613	0.1950663
0.1856113	0.1520794
0.06875347	0.05409911
0.170877	0.2023195
0.07410146	0.08963541
0.129989	0.1211642
0.1478736	0.1554197
0.1300368	0.1629097
0.06001312	0.03879485
0.07548378	0.09305944
0.0307682	0.002328525
0.1678723	0.1913677
0.07447594	0.07291114
0.09568352	0.111461
0.1586273	0.1414914
0.09838268	0.07996347
0.4512172	0.3117025
0.02173531	0.06031696
0.32547	0.328233
0.08266051	0.08865909
0.06403825	0.06357877
-0.1096678	-0.1034705
0.05356547	0.04872056
0.0591658	0.05886505
0.1076741	0.1407079
0.07105245	0.1021136
0.08073351	0.0314606
0.4333065	0.3901842
0.137226	0.2333206
0.08784006	0.1466445
0.01617151	0.02226761
0.3991229	0.436039
0.1329857	0.1410865
0.0308121	0.07484233
0.1433922	0.2097139
-0.1526199	-0.1440214
0.2641698	0.2640438
0.263923	0.2809932
0.2152048	0.2216315
0.1220432	0.1321396
0.2460363	0.2772112
-0.01066511	-0.02121804
0.2491278	0.2901066
0.1377372	0.1617816
0.154406	0.2110098
0.1439802	0.1582163
0.1718989	0.2328137
0.2583409	0.2612811
0.03065777	0.0252282
0.2098626	0.2382063
0.2791995	0.3141921
0.01989492	0.04843705
0.2316403	0.2851814
0.1195083	0.1296285
0.2748609	0.3032274
0.4087605	0.4445378
0.08955003	0.0748016
0.3266181	0.3098108
0.1301055	0.148071
0.2801224	0.2348363
0.06452652	0.04383996
0.1618549	0.1508633
0.1477199	0.1417122
0.1623923	0.1334178
0.2020821	0.1977592
0.07911456	0.07206318
0.229623	0.2223286
0.2099734	0.2314157
0.2324515	0.2896776
0.1456817	0.1410401
0.01896752	-0.002965753
0.2274175	0.2332366
0.06027793	0.06367351
0.06718662	0.06038481
0.09895609	0.08954747
0.04416967	0.05115047
0.08917563	0.06883425
0.1712168	0.176154
0.1686665	0.1897685
0.02139326	0.01196489
0.1633735	0.1372262
0.06437426	0.06712593
0.08009058	0.08949549
0.1129338	0.09833481
0.1856299	0.1600437
0.1325776	0.124969
0.07228643	0.06376278
0.1359385	0.1169453
0.09598617	0.08653551
0.1396065	0.1410195
0.07170337	0.06917522
0.2375918	0.1996901
0.1799857	0.1874902
0.2281945	0.2371188
0.2034267	0.2379525
0.1687935	0.1565043
0.1524379	0.1358535
0.1461758	0.1503852
0.1443308	0.1406084
0.174785	0.1700145
0.08907789	0.06501433
0.07161785	0.07062463
0.1809765	0.1603361
0.0901276	0.08763005
0.1429493	0.1579323
0.165986	0.1380761
0.2028802	0.1732686
0.1300683	0.1308726
0.2079338	0.2000567
0.04096809	0.02953209
0.3064051	0.3102277
0.07274259	0.05825384
0.08874503	0.115326
0.1891473	0.1889492
0.2397122	0.2773695
0.1510732	0.1668691
0.1874844	0.1809844
0.03969317	0.04659735
0.08054932	0.07571798
0.05380266	0.05126296
0.04139732	0.03305354
0.1296354	0.1269546
0.07474107	0.05933344
0.2442698	0.1817574
0.04865116	0.0493256
0.1718074	0.1465966
0.09525632	0.09327821
0.2122597	0.2050576
0.1188879	0.1165552
0.07275382	0.07179356
0.08626667	0.09412458
0.07067617	0.07346356
0.1604325	0.1513983
0.09305725	0.07821716
0.1077907	0.0954218
0.1041928	0.1032288
0.08445689	0.07998246
0.05229472	0.03730983
0.1208263	0.1427164
0.1092279	0.102468
0.1393526	0.1138847
0.182747	0.1730404
0.06883992	0.05291075
0.1344541	0.1175349
0.03373682	0.03603491
0.04150084	0.02768171
0.1351686	0.1391954
0.181842	0.1811896
0.1274035	0.1057438
0.1280486	0.1193035
-0.003835403	-0.01113133
0.1808255	0.1797719
0.06576454	0.07059117
0.06880111	0.06293188
0.1341752	0.1078865
0.1370849	0.116466
0.2430979	0.2174105
0.1536219	0.1562462
0.1436227	0.1378721
0.03776418	0.05447424
0.1980177	0.1728351
0.07124569	0.07354058
0.1464401	0.1433111
0.08654656	0.08460078
0.1736397	0.1458816
0.1640793	0.1544024
0.05414553	0.04003938
0.1488023	0.1364283
0.1611746	0.1351192
0.1626589	0.1646861
0.1008122	0.1076106
0.09586637	0.08332997
0.04676856	0.04220355
0.2886834	0.2948723
0.1892273	0.1748173
0.1357877	0.1476653
0.3621064	0.3810154
0.2556835	0.2398202
0.2185462	0.2192368
0.1944216	0.1086326
0.2843189	0.3204192
0.1376007	0.146213
0.2775268	0.209735
0.1771217	0.1732876
0.05880168	0.06841438
0.1852731	0.2026374
0.2884005	0.2016199
0.2148769	0.1998536
0.292283	0.2770451
0.1060633	0.1143839
0.301479	0.3705678
0.07585304	0.1061789
0.2875842	0.2156657
0.1363925	0.1375072
0.02615304	-0.0005206836
0.2190969	0.2055312
0.380111	0.3883289
0.1492251	0.1330025
0.136619	0.1178401
0.1854721	0.1327904
0.1146371	0.08298185
0.06044141	0.06197712
0.2357358	0.2019924
0.2704854	0.2485528
0.05471893	0.1003111
0.1599206	0.2118444
0.05214803	0.1107415
0.2249203	0.2766972
-0.08629426	-0.0693015
0.3915458	0.3923782
0.3049634	0.3094394
0.2364794	0.1900797
0.3192605	0.1344022
0.009013812	-0.07179956
0.3797663	0.296556
0.2699504	0.3405202
0.4480395	0.4370546
0.3148497	0.3698282
0.1817517	0.2061784
0.02099163	0.01290706
0.1979359	0.1543661
0.3349457	0.3952518
0.3021513	0.286808
0.3781814	0.3479728
0.4570552	0.4032003
0.1478717	0.2122824
0.1421496	0.168438
0.1782627	0.1216557
0.2730153	0.3776186
0.268883	0.2651321
0.1266214	0.08039125
0.021184	0.0301414
0.3349936	0.07164403
0.3660368	0.4190026
0.298878	0.2870471
0.4258048	0.457776
0.04843914	-0.001525898
0.03134709	0.03743675
-0.07852384	-0.05014957
