# Supplementary material for: Subfield-specific interneuron circuits govern the hippocampal response to novelty in male mice
Source: Nat Commun. 2024 Jan 24;15:714. doi: 10.1038/s41467-024-44882-3 (PMC10808551; doi:10.1038/s41467-024-44882-3)
Supplement: Supplementary file 4 — Source Data [file 41467_2024_44882_MOESM4_ESM.zip › Fig5d.txt]

PV bsl	PV clz	SOM bsl	SOM clz
0.242206126451492	0.13122096657753	0.433137208223343	0.308055490255356
0.55583530664444	0.0785902068018913	0.0471773184835911	0.0579285100102425
0.229201301932335	0.0757389813661575	0.0577302128076553	0.0197148341685534
0.230820626020432	0.0621184185147285	0.438607811927795	0.310293078422546
0.149131312966347	0.148472800850868	0.243468657135963	0.11817928403616
0.12862166762352	0.101019710302353	0.214738681912422	0.0830157697200775
0.0357006751000881	0.0520278550684452	0.248957917094231	0.157665491104126
0.163333415985107	0.043935053050518	0.109513565897942	0.0529973804950714
0.364874660968781	0.0572023466229439	0.140903815627098	0.0941411852836609
0.261317163705826	0.0309739261865616	0.399377554655075	0.0938692912459373
0.391343891620636	0.0667189359664917	0.239028006792068	0.0616618767380714
0.0598731711506844	0.0628599748015404	0.203954339027405	0.0266289785504341
0.0980707257986069	0.164357274770737	0.123678661882877	0.0903438776731491
0.0676286891102791	0.100583024322987	0.0826687440276146	0.0496185943484306
0.0479005426168442	0.0589909255504608	0.554989218711853	0.0172930080443621
0.200627863407135	0.329171776771545	0.428242444992065	0.0436385534703732
0.117185831069946	0.147413596510887	0.499713569879532	0.07909195125103
0.0515470802783966	0.196521922945976	0.0610149353742599	0.0321154966950417
0.118133440613747	0.150337800383568	0.414683490991592	0.056749664247036
0.216028720140457	0.111645728349686	0.134666338562965	0.0236919280141592
0.0111054601147771	0.0284415353089571	0.11836439371109	0.227165877819061
0.146728172898293	0.0693843588232994	0.177112907171249	0.0240490343421698
0.0569634400308132	0.00530322175472975	0.148743957281113	0.0594987161457539
0.00715007819235325	0.0363996401429176	0.288303554058075	0.028270186856389
0.0885063782334328	0.0460238419473171	0.092907726764679	0.0367261506617069
0.0766212344169617	0.12356361746788	0.0892215222120285	0.0325383692979813
0.0301588568836451	0.0291095525026321	0.144725486636162	0.0258570145815611
0.101086094975471	0.0313280858099461	0.035713866353035	0.0405755415558815
0.0881792977452278	0.0893874689936638	0.0678097754716873	0.0186127778142691
0.0994354411959648	0.0578288286924362	0.223222315311432	0.0429563783109188
0.378693640232086	0.341668665409088	0.153700858354568	0.117530278861523
0.0266509037464857	0.04811617359519	0.271644741296768	0.261764019727707
0.0774973034858704	0.0765192732214928	0.026426775380969	0.0299899857491255
0.122752040624619	0.175987854599953	0.0603348352015018	0.0322407297790051
0.0529789738357067	0.0580708794295788	0.055003460496664	0.029618913307786
0.0410625636577606	0.0532464161515236	0.116462714970112	0.0867104604840279
0.0484860688447952	0.0646270141005516	0.292039781808853	0.233406767249107
0.0770439580082893	0.0188820529729128	0.116824358701706	0.0908946245908737
0.107687078416348	0.0628844201564789	0.136686146259308	0.101948618888855
0.188360840082169	0.164253726601601	0.18592332303524	0.124935604631901
0.0549351498484612	0.0446123071014881	0.11592797935009	0.099927693605423
0.241886958479881	0.205267235636711	0.0729477405548096	0.0666812509298325
0.00044860620982945	0.0663678720593452	0.148228317499161	0.09481231123209
0.231122866272926	0.237107545137405	0.170817568898201	0.146026596426964
0.332601219415665	0.14945775270462	0.026652792468667	0.0222315080463886
0.21673671901226	0.0530037432909012	0.0419361777603626	0.0276988614350557
0.1003123447299	0.087379202246666	0.0580009818077087	0.0349203310906887
0.156921789050102	0.0515814311802387	0.656731307506561	0.120921403169632
0.20323783159256	0.0322722345590591	0.782076954841614	0.140219956636429
0.23675861954689	0.0984208658337593	0.204967796802521	0.0447573065757751
0.017583217471838	0.00453807134181261	0.176427349448204	0.0174790881574154
0.137819275259972	0.07459806650877	0.257535427808762	0.0848557725548744
0.0939016342163086	0.0408952943980694	0.554845452308655	0.109914265573025
0.104503884911537	0.0627671852707863	0.274220287799835	0.052640326321125
0.0227354541420937	0.0207973998039961	0.0549540743231773	0.0135669400915504
NaN	NaN	0.603514671325684	0.223106950521469
NaN	NaN	0.28532475233078	0.0788782462477684
NaN	NaN	0.188836798071861	0.0370117351412773
NaN	NaN	0.0279026441276073	0.00118533091153949
NaN	NaN	0.0828124210238457	0.0128008732572198
NaN	NaN	0.0706899240612984	0.0544869340956211
NaN	NaN	0.197825029492378	0.0561088882386684
NaN	NaN	0.236378490924835	0.0323052257299423
