# Supplementary material for: Subfield-specific interneuron circuits govern the hippocampal response to novelty in male mice
Source: Nat Commun. 2024 Jan 24;15:714. doi: 10.1038/s41467-024-44882-3 (PMC10808551; doi:10.1038/s41467-024-44882-3)
Supplement: Supplementary file 4 — Source Data [file 41467_2024_44882_MOESM4_ESM.zip › Fig6b.txt]

fam bsl % active	nov bsl % active	fam clz % active	nov clz % active	fam bsl % place	nov bsl % place	fam clz % place	nov clz % place
2	0	6	2	0	0	0	0
0	0	0	1.78571428571429	0	0	0	0
11.3207547169811	1.88679245283019	3.77358490566038	7.54716981132075	7.54716981132075	0	0	3.77358490566038
5.61797752808989	8.98876404494382	11.2359550561798	7.86516853932584	2.24719101123596	3.37078651685393	2.24719101123596	1.12359550561798
1.44927536231884	1.44927536231884	0.72463768115942	3.6231884057971	0.72463768115942	0.72463768115942	0	2.17391304347826
4.95867768595041	4.13223140495868	2.47933884297521	2.47933884297521	2.47933884297521	0.826446280991736	0	1.65289256198347
1.34228187919463	0.671140939597315	1.34228187919463	0.671140939597315	0.671140939597315	0.671140939597315	0.671140939597315	0
2.66666666666667	2	1.33333333333333	2	1.33333333333333	0.666666666666667	0	2
11.1842105263158	7.23684210526316	10.5263157894737	3.94736842105263	7.23684210526316	3.28947368421053	3.94736842105263	1.31578947368421
16.7883211678832	14.5985401459854	15.3284671532847	16.0583941605839	10.2189781021898	8.02919708029197	6.56934306569343	7.2992700729927
7.36842105263158	8.42105263157895	12.6315789473684	4.21052631578947	6.31578947368421	6.31578947368421	5.26315789473684	1.05263157894737
7.54716981132075	5.0314465408805	8.17610062893082	5.66037735849057	6.28930817610063	2.51572327044025	4.40251572327044	3.77358490566038
4	3	2	2	2	1	1	1
7.57575757575758	10.6060606060606	9.09090909090909	7.57575757575758	3.03030303030303	9.09090909090909	3.03030303030303	3.03030303030303
18.3673469387755	14.2857142857143	13.265306122449	13.265306122449	12.2448979591837	10.2040816326531	7.14285714285714	6.12244897959184
