# Supplementary material for: Subfield-specific interneuron circuits govern the hippocampal response to novelty in male mice
Source: Nat Commun. 2024 Jan 24;15:714. doi: 10.1038/s41467-024-44882-3 (PMC10808551; doi:10.1038/s41467-024-44882-3)
Supplement: Supplementary file 4 — Source Data [file 41467_2024_44882_MOESM4_ESM.zip › Fig6c.txt]

fam-bsl	fam-clz	nov-bsl	nov-clz
0.0361071932299013	0.0118372379778052	0	0.0176259983475627
0.0180535966149506	0.00789149198520345	0.00480769230769231	0.0308454971082346
0.0180535966149506	0.00789149198520345	0.0200350613573754	0.0186371578334304
0.0361071932299013	0	0.048084147257701	0.0046592894583576
0	0.0169177901136664	0.0200350613573754	0.0046592894583576
0.00410361631187484	0.0296061326989162	0.0200350613573754	0
0.0205180815593742	0	0.0177777777777778	0
0.0369325468068736	0.0169177901136664	0.0106666666666667	0.0292593721426394
0.0195539260617171	0	0.00355555555555556	0.019506248095093
0.0181474480151229	0	0.0106666666666667	0.0341359341664127
0.0181474480151229	0	0.0352035203520352	0.0228898426323319
0.0362948960302457	0.00505209977897063	0.0117345067840117	0.0228898426323319
0.0264189886480908	0.0268186389540731	0.0234690135680235	0.00457796852646638
0.0264189886480908	0.00536372779081462	0.0194221898519058	0.0216728750423298
0.0342887757835521	0.0138488170802077	0.0203355363497712	0.042976094547408
0.0257165818376641	0.0138488170802077	0.016268429079817	0.021488047273704
0.044023234484867	0.0397291196388262	0.0244026436197255	0.0085952189094816
0	0.0252821670428894	0	0.0257856567284448
0.0391317639865485	0.0072234762979684	0	0.0474191158310694
0	0.018058690744921	0.0241036456764086	0
0.0244573524915928	0.0072234762979684	0.0289243748116903	0.0316127438873796
0.0391317639865485	0.0144469525959368	0.0289243748116903	0.0158063719436898
0.0244573524915928	0.0072234762979684	0.0626694787586622	0.0276611509014572
0.0342402934882299	0.018058690744921	0.0192829165411268	0.0079031859718449
0.0489147049831856	0.0325056433408578	0.0301156224791611	0.0475482912332838
0.00978294099663711	0.036117381489842	0	0.0332838038632987
0	0.0216704288939052	0.0215111589136865	0.0237741456166419
0.0195658819932742	0.0036117381489842	0.0258133906964238	0.038038632986627
0.0195658819932742	0.018058690744921	0.0172089271309492	0.0190193164933135
0.0635891164781412	0.018058690744921	0.00860446356547459	0.0285289747399703
0.0244573524915928	0	0.0215111589136865	0.0237741456166419
0.0342402934882299	0.0036117381489842	0.0215111589136865	0.038038632986627
0.0225606316976875	0	0.0559290131755848	0.0570579494799406
0.0225606316976875	0.0170940170940171	0	0.0190193164933135
0.0225606316976875	0.0227920227920228	0.0172089271309492	0.0237741456166419
0.01804850535815	0.0056980056980057	0.0344178542618984	0.0190193164933135
0.027072758037225	0.0398860398860399	0.043022317827373	0.0142644873699851
0.0541455160744501	0.0056980056980057	0.0215111589136865	0.0190193164933135
0.027072758037225	0.0056980056980057	0.0043022317827373	0.0237741456166419
0.0225606316976875	0.0284900284900285	0.0559290131755848	0.0142644873699851
0.0406091370558376	0.0284900284900285	0.0043022317827373	0.0190193164933135
0.0315848843767626	0	0.0192423331328924	0.0145542753183748
0	0.0284900284900285	0.0336740829825616	0
0	0.0170940170940171	0.0192423331328924	0.0145542753183748
0.01804850535815	0.0113960113960114	0.0240529164161155	0
0.0225606316976875	0.0398860398860399	0.0288634996993385	0.00970285021224985
0.01804850535815	0.0341880341880342	0.0192423331328924	0.0388114008489994
0.01804850535815	0.0227920227920228	0.0288634996993385	0.0145542753183748
0.0225606316976875	0.0341880341880342	0.00477184610796302	0.0190193164933135
0	0.0284900284900285	0.0238592305398151	0.00950965824665676
0.027072758037225	0.0455840455840456	0.0238592305398151	0.0237741456166419
0.01804850535815	0.0170940170940171	0.0190873844318521	0.038038632986627
0.0211026114481667	0.00839234198793601	0.0190873844318521	0.0237741456166419
0.00422052228963334	0.029373196957776	0.0190873844318521	0.0475482912332838
0.0211026114481667	0.012588512981904	0.0429466149716672	0.00950965824665676
0.0211026114481667	0.033569367951744	0.0143155383238891	0.0285289747399703
0.00844104457926668	0.033569367951744	0.00954369221592604	0.0285289747399703
0.00422052228963334	0.02098085496984	0.052321778940484	0.0281855549031122
0.0295436560274334	0.016784683975872	0.0313930673642904	0.0187903699354081
0.00844104457926668	0.025177025963808	0.0230880230880231	0
0.0168820891585334	0.00839234198793601	0.0307840307840308	0.00419287211740042
0.00844104457926668	0.016784683975872	0.0192400192400192	0.00838574423480084
0.0211026114481667	0	0.0230880230880231	0.0377358490566038
0.0266603189716734	0.0238154304142893	0.0192400192400192	0.00419287211740042
0.0190430849797667	0.0158769536095262	0.0336291452592247	0.0401449679397825
0.0418947869554868	0.0516000992309601	0.0523120037365717	0.0490660719264009
0.00761723399190669	0.0238154304142893	0.018682858477347	0.0178422079732367
0.0190430849797667	0.00793847680476309	0.0261560018682858	0.0133816559799275
0.0266603189716734	0.00793847680476309	0.018682858477347	0.0178422079732367
0	0.0198461920119077	0.00373657169546941	0.0223027599665459
0.0342775529635801	0.043661622426197	0.0224194301728164	0
0.00761723399190669	0.043661622426197	0.0261560018682858	0.0401449679397825
0.0266603189716734	0.0238154304142893	0.0261560018682858	0.0223027599665459
0.0266603189716734	0.0238154304142893	0.0298925735637553	0.00892110398661834
0.0342775529635801	0.0198461920119077	0.0224194301728164	0.00892110398661834
0.0380861699595334	0.0198461920119077	0.018682858477347	0.00892110398661834
0.0180944303081708	0.0138488170802077	0.00747314339093881	0.0178422079732367
0.0271416454622561	0.00923254472013849	NaN	NaN
0.00904721515408538	0.018465089440277	NaN	NaN
0.0072234762979684	0.017103153393907	NaN	NaN
0.036117381489842	0.0213789417423838	NaN	NaN
0.0325056433408578	0.0085515766969535	NaN	NaN
0.0794582392776524	0.0555852485301978	NaN	NaN
0.021551724137931	0.0131976904041793	NaN	NaN
0.0474137931034483	0.0483915314819907	NaN	NaN
0.0301724137931034	0.0175969205389057	NaN	NaN
0.0258620689655172	0.0395930712125378	NaN	NaN
0.0172413793103448	0.0439923013472642	NaN	NaN
0.0344827586206897	0.0219961506736321	NaN	NaN
0.0258620689655172	0.0263953808083585	NaN	NaN
0.0474137931034483	0.0571899917514435	NaN	NaN
0	0.0175969205389057	NaN	NaN
0.0172413793103448	0.00879846026945285	NaN	NaN
0.021551724137931	0	NaN	NaN
0.0258620689655172	0.0219961506736321	NaN	NaN
0.0387931034482759	0.00879846026945285	NaN	NaN
0.0258620689655172	0	NaN	NaN
