# Supplementary material for: Subfield-specific interneuron circuits govern the hippocampal response to novelty in male mice
Source: Nat Commun. 2024 Jan 24;15:714. doi: 10.1038/s41467-024-44882-3 (PMC10808551; doi:10.1038/s41467-024-44882-3)
Supplement: Supplementary file 4 — Source Data [file 41467_2024_44882_MOESM4_ESM.zip › Fig6d.txt]

fam-bsl	fam-clz	nov-bsl	nov-clz
1.00337877964798	0.122976697550333	0	0.0682590412652906
0.218352179116196	0.208429668768695	0.778138319216275	0.121978355912675
0.301902544690828	0.137730635729235	0.241387663476052	0.202662497651198
0.432550668488045	0	0.169200561308887	0.0157388701844968
0	0.375958369421291	0.981861866754755	0.000250420484822704
0.0238297586448914	0.223740508963988	0.198347040729405	0
0.108576660447178	0	0.352475768318267	0.186696842928552
1.07147599207561	0.249207196475767	0.259732844446967	0.0987735184343581
0.0959202640165337	0	0.677217000232688	0.107716912253058
0.202537017423073	0	0.215204267208266	0.725902977569584
0.0482110962277082	0	0.0706111575914031	0.135550463144385
0.530112041316343	0.0208705212250942	0.230852971034974	0.0337632432474093
0.227927090633935	0.542321421590285	0.287425532721937	0.298444126878338
0.434060497238839	0.22073793096922	0.154911257261707	0.539881707929951
0.354212525972664	0.0447827471978668	0.233344967640619	0.271015925028012
0.233871741397518	0.0398763566588692	0.182690403495286	0.00616146632671465
0.384331543196386	0.261733557070548	0	0.0630099102699428
0	0.139382622832783	0	0.26367680198709
0.232239179050569	0.0173233096092525	0.174923903809059	0
0	0.437924058818322	0.166326780376671	0.199930490284259
0.0834667986223162	0.0152514396475325	0.10184268984911	0.0408109667557427
1.44315682012755	0.0377436246037374	0.184687152022378	0.084770358751981
0.0465365365718127	0.0761239603769386	0.117345344647744	0.041045552705189
0.322910118156372	0.0593313917701592	0.395052750139873	0.389977994777429
0.0632610782868648	0.787523522104451	0	0.0829358299715472
0	0.073024361946346	0.0904208867232473	0.0955004519440329
0.228555538149465	0.0490154995337483	0.0915533310201404	0.154607874273536
0.171067247392793	0.0441816611377123	0.0349179427025018	0.0604616159112722
0.721035722820057	0.0579583065613604	0.0219325352582353	0.080273746626411
1.3105093887307	0	0.279447925773833	0.206858465312759
0.453426892476806	0.0162900196356429	0.175613479400208	0.758177542956334
0.182115740778398	0	0.740141431924068	0.417445366287898
0.465744235012272	0.0822368256342396	0.197615488939274	0.592872615125621
0.445466629847711	0.0471625759622925	0.217298335281924	0.0843945927088906
0.445144226253899	0.0446451266943523	0.153251525988038	0.0771202416365797
0.474225183242095	0.484640416620078	0.208271865100287	0.691877290732002
0.378819500749412	0.0282557338134451	0.0755269014582355	0.402707510628544
0.224385334795777	0.029474695669756	0.704610308614896	0.202201114946076
0.146780067206375	0.153740335854996	0.0396608869208144	0.128713825375088
0.450372864697279	0.422662952328482	0.190059617494743	0.0967967061234359
0.26111724444435	0	1.22525088869114	0
0	0.182580243602616	0.333076525366464	0.108637019672378
0.340455994573872	0.054491234584609	0.552270673112848	0
0.172605647837029	0.0841829659045488	0.56170927298195	0.106418382891449
0.143849724920958	0.126808177618355	0.0547058949559879	0.265421251839906
0.536856902408298	0.128949179082504	0.0962652694276922	0.0945304674110667
0	0.271583184868258	0.0622848911680628	0.348199064076773
0.243221924355214	0.424148546899802	0.207092591705494	0.104282037953988
0.0506309746691925	0.306002317082822	0.411868353096489	0.384327388172981
0.326702897452614	0.0609604265593968	0.20690276605205	0.838683210951529
0.0284667565833131	0.197471197846745	0.743813279269186	0.0739491703969212
0.320011857496179	0.0753409901154879	0.0672982077113613	0.276040255976096
0.135998812913259	0.140798499161774	0.111242586250855	0.0704604912873297
0.277788710110183	0.520040689975078	0.404181942425653	0.350857576858451
0.133065295771991	0.0832685025224132	0.0769084295531166	0.405089759783924
0.131056626220052	0.0212394735770523	0.746104172231483	0.487964384952085
0.150096437787185	0.259427490160111	0.823472851462377	0.0670797211419464
0.446968162557109	0.0777704404797515	1.14565400641972	0.0261185137683771
0.0381109638877969	0.0606349502973657	0.138955038637049	0.0345681688442972
0.593979376480951	0	0.542758278043381	0.779394628563544
0.757411844399271	0.762204781581478	0.988158468769312	0.477310604981618
0.216722712313387	0.416574475584466	0.273450878385616	0.0279513780494436
0.7473399556861	0.793411826234785	0.661737592501968	0.493038046311246
0.0369159117547675	0.253178159594312	0.131819331518453	0.131783169061672
0.343676275353895	0.100181684744124	0.195623209523341	0.0720873118312819
0.156178141948332	0.00149917942554468	0.0800136240702604	0.0425594547248144
0	0.217773509712488	0.00977456581179864	0.117532074534498
0.298879363927914	0.718969593493248	0.107538051659906	0
0.0561743751351041	0.140543631699476	0.0996154836135153	0.111596324421187
0.87072380226965	0.4257992449355	0.0644649940701172	0.0585217363178322
0.109710525910494	0.153495919895301	0.129046935754469	0.028909918593363
0.347241011601481	0.0747755385307822	0.0472800101478768	0.0121995396950866
1.08215224488083	0.121460412891262	0.0684252168135737	0.0167692818948258
0.0814783405745049	0.759719444218601	0.0258103340724873	0.103090493460278
0.172763471718387	0.163870088823455	NaN	NaN
0.0623996669514405	0.260861235555697	NaN	NaN
0.0539073301139326	0.0653557392736738	NaN	NaN
0.755889507083596	0.324546047961505	NaN	NaN
0.270132396952689	0.303741459621202	NaN	NaN
0.139352705602936	0.110902043867912	NaN	NaN
0.0448477434148066	0.224842005742088	NaN	NaN
0.0603357389736383	0.0737859987043858	NaN	NaN
0.404960772549404	0.0840576243847407	NaN	NaN
0.0431529547884003	0.247045481098341	NaN	NaN
0.226169403618823	0.0725921251964003	NaN	NaN
0.177747595320444	0.0666372189992837	NaN	NaN
0.10258555542962	0.23231870523273	NaN	NaN
0	0.0567104775114586	NaN	NaN
0.103352012891452	0.192203614620389	NaN	NaN
0.250212463618241	0	NaN	NaN
0.0830137207995196	0.123420771780206	NaN	NaN
0.159193020263812	0	NaN	NaN
