# Supplementary material for: Subfield-specific interneuron circuits govern the hippocampal response to novelty in male mice
Source: Nat Commun. 2024 Jan 24;15:714. doi: 10.1038/s41467-024-44882-3 (PMC10808551; doi:10.1038/s41467-024-44882-3)
Supplement: Supplementary file 4 — Source Data [file 41467_2024_44882_MOESM4_ESM.zip › Fig6f.txt]

fam bsl % active	nov bsl % active	fam clz % active	nov clz % active	fam bsl % place	nov bsl % place	fam clz % place	nov clz % place
16.6666666666667	13.5964912280702	15.7894736842105	12.719298245614	13.1578947368421	7.89473684210526	10.5263157894737	9.64912280701754
9.57446808510638	9.57446808510638	10.6382978723404	8.51063829787234	6.38297872340426	5.31914893617021	7.4468085106383	5.31914893617021
1.19047619047619	1.19047619047619	5.95238095238095	3.57142857142857	0	1.19047619047619	3.57142857142857	2.38095238095238
10.0558659217877	22.3463687150838	17.3184357541899	19.5530726256983	4.46927374301676	8.37988826815642	10.0558659217877	7.82122905027933
16.017316017316	9.52380952380952	10.8225108225108	6.92640692640693	6.49350649350649	3.8961038961039	6.49350649350649	3.03030303030303
12.0253164556962	11.3924050632911	17.7215189873418	8.86075949367089	5.06329113924051	5.06329113924051	10.126582278481	3.79746835443038
3.7037037037037	12.962962962963	1.85185185185185	11.1111111111111	1.85185185185185	3.7037037037037	1.85185185185185	5.55555555555556
13.6986301369863	13.6986301369863	10.958904109589	17.8082191780822	5.47945205479452	6.84931506849315	2.73972602739726	6.84931506849315
13.265306122449	9.18367346938776	15.3061224489796	12.2448979591837	7.14285714285714	7.14285714285714	10.2040816326531	8.16326530612245
13.1707317073171	12.6829268292683	14.1463414634146	15.1219512195122	9.75609756097561	7.80487804878049	10.2439024390244	7.80487804878049
17.6470588235294	13.7254901960784	21.5686274509804	15.6862745098039	9.80392156862745	0	7.84313725490196	3.92156862745098
10.2564102564103	7.69230769230769	17.9487179487179	15.3846153846154	5.12820512820513	2.56410256410256	10.2564102564103	5.12820512820513
0	3.27868852459016	4.91803278688525	3.27868852459016	0	3.27868852459016	4.91803278688525	3.27868852459016
8.19672131147541	8.19672131147541	9.01639344262295	7.37704918032787	5.73770491803279	4.91803278688525	5.73770491803279	4.0983606557377
4.3956043956044	3.2967032967033	3.2967032967033	2.1978021978022	3.2967032967033	3.2967032967033	2.1978021978022	2.1978021978022
20.3703703703704	27.7777777777778	29.6296296296296	40.7407407407407	11.1111111111111	9.25925925925926	14.8148148148148	20.3703703703704
8.53658536585366	10.9756097560976	9.75609756097561	10.9756097560976	7.31707317073171	1.21951219512195	4.8780487804878	3.65853658536585
