# Supplementary material for: Subfield-specific interneuron circuits govern the hippocampal response to novelty in male mice
Source: Nat Commun. 2024 Jan 24;15:714. doi: 10.1038/s41467-024-44882-3 (PMC10808551; doi:10.1038/s41467-024-44882-3)
Supplement: Supplementary file 4 — Source Data [file 41467_2024_44882_MOESM4_ESM.zip › Fig6g.txt]

fam-bsl	fam-clz	nov-bsl	nov-clz
0.0260539171340691	0.0198357353169069	0	0.0249172668872883
0.0289487968156323	0.0272741360607469	0.0247295208655332	0.00622931672182208
0.0289487968156323	0.0223152022315202	0.0185471406491499	0.00934397508273311
0.0521078342681382	0.0396714706338137	0.0340030911901082	0.0342612419700214
0.0260539171340691	0.0371920037192004	0.0401854714064915	0.0467198754136656
0.0318436764971956	0.0371920037192004	0.0309119010819165	0.0467198754136656
0.0318436764971956	0.0223152022315202	0.0154559505409583	0.0404905586918435
0.0289487968156323	0.0371920037192004	0.0123647604327666	0.0218026085263773
0.0260539171340691	0.00743840074384007	0.0340030911901082	0.0249172668872883
0.00289487968156324	0.0223152022315202	0.0370942812982998	0.0280319252481993
0.0318436764971956	0.0247946691461336	0.0185471406491499	0.0560638504963987
0.0202641577709426	0.0223152022315202	0.0340030911901082	0.00934397508273311
0.0202641577709426	0.0173562684022935	0.0185471406491499	0.0218026085263773
0.0173692780893794	0.0198357353169069	0.0123647604327666	0.0280319252481993
0.0434231952234485	0.0322330698899737	0.00618238021638331	0.0186879501654662
0.0607924733128279	0.0818224081822408	0.0185471406491499	0.0529491921354876
0.0463180749050118	0.00495893382922672	0.0216383307573416	0.0249172668872883
0.0434231952234485	0.00495893382922672	0.0340030911901082	0.00622931672182208
0.0260539171340691	0.00743840074384007	0.0154559505409583	0.0342612419700214
0.00578975936312647	0.0297536029753603	0.00927357032457496	0.0186879501654662
0.0289487968156323	0.0297536029753603	0.0278207109737249	0.0186879501654662
0.0347385561787588	0.0173562684022935	0.0340030911901082	0.0373759003309325
0.0173692780893794	0.00495893382922672	0.0278207109737249	0.0155732918045552
0.0434231952234485	0.0297536029753603	0.0525502318392581	0.0373759003309325
0.0173692780893794	0.00247946691461336	0.00618238021638331	0.0186879501654662
0.0289487968156323	0.0247946691461336	0.00927357032457496	0.0186879501654662
0.0376334358603221	0.0297536029753603	0.0370942812982998	0.0280319252481993
0.0260539171340691	0.0223152022315202	0.0278207109737249	0.0124586334436442
0.0578975936312647	0.0644661397799473	0.00927357032457496	0.0186879501654662
0.00578975936312647	0.0173562684022935	0.0278207109737249	0.00622931672182208
0.0202641577709426	0.0173562684022935	0.0247295208655332	0.0124586334436442
0.0318436764971956	0.0198357353169069	0.0389127324749642	0.0341151385927505
0.0434231952234485	0.0272741360607469	0.036623748211731	0.0280948200175593
0.0376334358603221	0.00991786765845343	0.0183118741058655	0.0200677285839709
0.0260539171340691	0.00495893382922672	0.0251788268955651	0.0100338642919855
0.0231590374525059	0.0272741360607469	0.0343347639484979	0.0401354571679418
0.00578975936312647	0.0223152022315202	0.0251788268955651	0.0180609557255738
0.0260539171340691	0.00743840074384007	0	0.0321083657343534
0.0347385561787588	0.00743840074384007	0.0219704771713011	0.0345776031434185
0.0260940472954607	0.0386340117281821	0	0.0220039292730845
0.0152215275890188	0.0239162929745889	0.00549261929282527	0.018860510805501
0.0391410709431911	0.0312751523513855	0.0215691561067673	0.0214573088958426
0.0217450394128839	0.0331148671955847	0.0215691561067673	0.0250335270451498
0.0543625985322098	0.0386340117281821	0.0129414936640604	0.0464908359409924
0.0369665670019027	0.0515120156375762	0.0129414936640604	0.0214573088958426
0.0239195433541723	0.0257560078187881	0.0215691561067673	0.0107286544479213
0.00869801576515357	0.0294354375071864	0.0172553248854139	0.0107286544479213
0.0170909738294463	0.0364939719778429	0.0172553248854139	0.00357621814930711
0	0.0208536982730531	0.00862766244270693	0.0178810907465355
0.0113939825529642	0.0208536982730531	0.0215691561067673	0.0214573088958426
0.0167	0.0365088419851683	0.0172553248854139	0.00357621814930711
0.0166233766233766	0.0212968244913482	0.0129414936640604	0.0178810907465355
0	0.0486784559802244	0.0215691561067673	0.00715243629861422
0	0.0243392279901122	0.0172553248854139	0
0.0374025974025974	0.00912721049629207	0.00862766244270693	0.0393383996423782
0.00831168831168831	0.0212968244913482	0.0172553248854139	0.0250335270451498
0.0249350649350649	0.00912721049629207	0.0172553248854139	0.0250335270451498
0	0.0334664384864043	0.0301968185494743	0.0107286544479213
0.0124675324675325	0.0395512454839323	0.0301968185494743	0.0178810907465355
0.0332467532467532	0.0182544209925841	0	0.0464908359409924
0.0124675324675325	0.0334664384864043	0.0129414936640604	0.0500670540902995
0.0166233766233766	0.0395512454839323	0.0172553248854139	0.0178810907465355
0.00415584415584416	0.0212968244913482	0.0345106497708277	0.0286097451944569
0.0249350649350649	0.0395512454839323	0.0301968185494743	0.0393383996423782
0	0.0243392279901122	0.0172553248854139	0.0143048725972284
0.00831168831168831	0.0273816314888762	0.0172553248854139	0.0143048725972284
0.00831168831168831	0.0212968244913482	0.0172553248854139	0.0178810907465355
0.0207792207792208	0	0.0215691561067673	0.0143048725972284
0.0124675324675325	0.0425936489826963	0.0215691561067673	0.0143048725972284
0.0332467532467532	0.0517208594789884	0.0272838002436054	0.0128928283642224
0.0332467532467532	0.0365088419851683	0.0350791717417783	0.0300832661831856
0.0207792207792208	0.0121696139950561	0.0155907429963459	0.0257856567284448
0.0207792207792208	0.0425936489826963	0.0311814859926918	0.042976094547408
0	0.0212968244913482	0.0272838002436054	0.0128928283642224
0	0.0395512454839323	0.0155907429963459	0.0257856567284448
0.0166805671392827	0.0174291938997821	0.0272838002436054	0.0128928283642224
0.036697247706422	0.0217864923747277	0.0233861144945189	0.0128928283642224
0.0200166805671393	0.0435729847494553	0.00779537149817296	0.0300832661831856
0.0233527939949958	0.0174291938997821	0.0389768574908648	0.0558689229116304
0.0166805671392827	0	0.0311814859926918	0.0042976094547408
0.0166805671392827	0	0.0545676004872107	0.0773569701853344
0.0200166805671393	0.00435729847494553	0.0311814859926918	0.064464141821112
0.0400333611342786	0.0174291938997821	0.0545676004872107	0.0687617512758528
0.0400333611342786	0.0566448801742919	0.0543847722637661	0.0212604403948367
0.0200166805671393	0.0217864923747277	0.0271923861318831	0.0121488230827639
0.0333611342785655	0.0217864923747277	0.035350101971448	0.0242976461655277
0.036697247706422	0.0566448801742919	0.0407885791978246	0.00607441154138193
0.0100083402835696	0.0261437908496732	0.0217539089055065	0.0151860288534548
0.0300250208507089	0.0305010893246187	0.0163154316791298	0.0334092634776006
0.0166805671392827	0.00871459694989107	0.035350101971448	0.0121488230827639
0.0200166805671393	0.00435729847494553	0.0244731475186948	0.0394836750189825
0.0233527939949958	0.0348583877995643	0.0489462950373895	0.0334092634776006
0.0166805671392827	0.0130718954248366	0.0135961930659415	0.0212604403948367
0.0166805671392827	0.0174291938997821	0.0435078178110129	0.0334092634776006
0.0266889074228524	0.0435729847494553	0.0271923861318831	0.0303720577069096
0.036697247706422	0.065359477124183	0.0370700409909107	0.0374269005847953
0.0266889074228524	0.0305010893246187	0.0114061664587418	0.0187134502923977
0.0700583819849875	0.0827886710239651	0.045624665834967	0.0233918128654971
0.0256821829855538	0.0100455187568671	0.0228123329174835	0.0374269005847953
0.028892455858748	0.0477162140951185	0.0399215826055962	0.00467836257309942
0.028892455858748	0.0502275937843353	0.0216313654799459	0.0242005185825411
0.028892455858748	0.0401820750274682	0.0252365930599369	0.0311149524632671
0.028892455858748	0.0326479359598179	0.0288418206399279	0.0345721694036301
0.0353130016051364	0.0276251765813844	0.0504731861198738	0.0276577355229041
0.0545746388443018	0.0226024172029509	0.0324470482199189	0.0311149524632671
0.0160513643659711	0.0401820750274682	0.0288418206399279	0.0276577355229041
0.0545746388443018	0.0276251765813844	0.036792181661397	0.0485584218512898
0.0449438202247191	0.0828755297441532	0.0229951135383731	0.0364188163884674
0.0385232744783307	0.0753413906765029	0.00459902270767462	0.0182094081942337
0.028892455858748	0.0251137968921676	0	0.0242792109256449
0	0.0251137968921676	0.0229951135383731	0.0273141122913505
0.0128410914927769	0.0251137968921676	0.0459902270767462	0.0515933232169954
0.057784911717496	0.0401820750274682	0.0183960908306985	0.0182094081942337
0.0481540930979133	0.0351593156490347	0.0551882724920954	0.0273141122913505
0.00963081861958266	0.0276251765813844	0.0183960908306985	0
0.0224719101123595	0.0301365562706012	0.0183960908306985	0.0242792109256449
0.00769785903295646	0.0466786355475763	0.075849354753753	0.0867907931388359
0.0269425066153476	0.00359066427289048	0.0210692652093758	0.0351854566779065
0.0283060592658116	0.0212887283786352	0.025283118251251	0.0258026682304647
0.0353825740822645	0.0304124691123361	0.025283118251251	0.00703709133558129
0.0212295444493587	0.0121649876449344	0.0379246773768765	0.0304940624541856
0.0353825740822645	0.015206234556168	0.0421385304187516	0.0609881249083712
0.0283060592658116	0.0547424444022049	0.050566236502502	0.0680252162439525
0.0212295444493587	0.00912374073370082	0.00842770608375033	0.0304940624541856
0.00922722029988466	0.0315893385982231	0.0337108243350013	0.0656795191320921
0.0784313725490196	0.0868706811451135	0.0294969712931262	0.0281483653423252
0.0369088811995386	0	0.0210692652093758	0.0211112740067439
0.027681660899654	0.0236920039486673	0.0168554121675007	0.0117284855593022
0.00461361014994233	0.0473840078973346	0.0168554121675007	0.00938278844744172
0.0230680507497117	0.035538005923001	0.0589939425862523	0.0281483653423252
0.027681660899654	0.0552813425468904	0.0210692652093758	0.0234569711186043
0.027681660899654	0.0434353405725568	0.0168554121675007	0.00938278844744172
0.0322952710495963	0.00394866732477789	0.0294969712931262	0.0281483653423252
0.00461361014994233	0.0236920039486673	0.00842770608375033	0.0187655768948834
0.0230680507497117	0.0434353405725568	0.0168554121675007	0.0422225480134878
0.0230680507497117	0.035538005923001	0.0168554121675007	0.0117284855593022
0.013840830449827	0.0473840078973346	0.0674216486700026	0.0633338220202316
0.0351390922401171	0.0614859094790777	0.0210692652093758	0.0351854566779065
0.0156173743289409	0.0307429547395389	0.0294969712931262	0.0234569711186043
0.0741825280624695	0.0649017933390265	0.019454577036651	0.030610292710924
0.0117130307467057	0.0204953031596926	0.019454577036651	0.0336713219820165
0.0546608101512933	0.0444064901793339	0.0172043010752688	0.0196771714066103
0.0429477794045876	0.0204953031596926	0.0196620583717358	0.017217524980784
0.0702781844802343	0.0478223740392827	0.00245775729646697	0.0221368178324366
0.0234260614934114	0.00683176771989752	0.0224152423648081	0.0288845905867182
0.00390434358223524	0.0170794192997438	0.0268982908377697	0.0226950354609929
0.0273304050756467	0.00683176771989752	0.0413971539456662	0.0535117056856187
0.0429477794045876	0.0375747224594364	0.0532249122158566	0.0445930880713489
0.0234260614934114	0.0170794192997438	0.0177416374052855	0.00297287253808993
0.0195217179111762	0.0204953031596926	0.00887081870264276	0.0178372352285396
0.0195217179111762	0.0204953031596926	0.0206985769728331	0.00297287253808993
0.0273304050756467	0.0273270708795901	0.0266124561079283	0.0178372352285396
0.0273304050756467	0.00341588385994876	0.0266124561079283	0.0267558528428094
0.00390434358223524	0.0273270708795901	0.0325263352430235	0.0327015979189892
0.0195217179111762	0.00341588385994876	0.0223126089482859	0
0	0.0204953031596926	0.0204532248692621	0.00736987563334869
0.00390434358223524	0.0204953031596926	0	0.0202671579917089
0.00780868716447047	0.0307429547395389	0	0.0167
0.0195217179111762	0.00341588385994876	0.0204532248692621	0.00184246890833717
0.0312347486578819	0.00683176771989752	0.0249832701316083	0.0210170763745543
0.066373840897999	0.0341588385994876	0.0428284630827571	0.0450365922311878
0.0117130307467057	0.0273270708795901	0.00356903859022976	0.0210170763745543
0.0351390922401171	0	0.014276154360919	0.063051229123663
0.0234260614934114	0.0307429547395389	0.0178451929511488	0.0240195158566335
0.0273304050756467	0.0512382578992314	0.0678117332143654	0.0660536686057422
0.066373840897999	0.0307429547395389	0.0178451929511488	0.0600487896415838
0.0351390922401171	0.013663535439795	0.0321213473120678	0.0750609870519797
0.0240601503759399	0.00238414543287141	0.0428284630827571	0.0540439106774254
0.0240601503759399	0.011920727164357	0.0428284630827571	0.0690561080878214
0.0206229860365199	0.0333780360601997	0.0392594244925273	0.0450365922311878
0.0171858216970999	0.00238414543287141	0.0211137503299023	0.040877155631254
0.0240601503759399	0.0381463269259425	0.0211137503299023	0.00681285927187567
0.0274973147153598	0.0190731634629712	0.0253365003958828	0.061315733446881
0.0274973147153598	0.0262255997615855	0.00422275006598047	0.0170321481796892
0.0137486573576799	0.0238414543287141	NaN	NaN
0.0170394036208733	0.0168522419500451	NaN	NaN
0.0219078046554085	0.045741799578694	NaN	NaN
0.0292104062072113	0.0240746313572073	NaN	NaN
0.00973680206907044	0.0385194101715318	NaN	NaN
0.00973680206907044	0.0168522419500451	NaN	NaN
0.01	0.0201988322550103	NaN	NaN
0.015	0.0201988322550103	NaN	NaN
0.0075	0.0167	NaN	NaN
0.0538922155688623	0.0553917168867804	NaN	NaN
0.0329341317365269	0.0594948070265419	NaN	NaN
0.0329341317365269	0.024618540838569	NaN	NaN
0.0449101796407186	0.0205154506988075	NaN	NaN
0.029940119760479	0.00410309013976151	NaN	NaN
0.029940119760479	0.024618540838569	NaN	NaN
0.00898203592814371	0.0369278112578536	NaN	NaN
0.0449101796407186	0.0533401718168996	NaN	NaN
0.029940119760479	0.0492370816771381	NaN	NaN
0.0227243382827631	0.0204185809086268	NaN	NaN
0.0185926404131698	0.0204185809086268	NaN	NaN
0.0495803744351194	0.0163348647269015	NaN	NaN
0.0456440640772438	0.0491457093492033	NaN	NaN
0.010533245556287	0.0368592820119025	NaN	NaN
0.00351108185209568	0.0184296410059512	NaN	NaN
0.00351108185209568	0.0215012478402764	NaN	NaN
0	0.0337876751775773	NaN	NaN
0.00702216370419135	0.0368592820119025	NaN	NaN
0.0210664911125741	0.0184296410059512	NaN	NaN
0.00351108185209568	0.0215012478402764	NaN	NaN
0.0667105551898179	0.0215012478402764	NaN	NaN
0.0596883914856265	0.015358034171626	NaN	NaN
0.0315997366688611	0.00614321366865041	NaN	NaN
0.0351108185209568	0.0368592820119025	NaN	NaN
0.0456440640772438	0.0184296410059512	NaN	NaN
0.031219512195122	0	NaN	NaN
0.015609756097561	0.0230105465004794	NaN	NaN
0.0273170731707317	0.0115052732502397	NaN	NaN
0.0117073170731707	0.0345158197507191	NaN	NaN
0.0195121951219512	0.0115052732502397	NaN	NaN
0.0390243902439024	0.0230105465004794	NaN	NaN
0.031219512195122	0.0421860019175455	NaN	NaN
0.0234146341463415	0.0306807286673058	NaN	NaN
0.00390243902439024	0.0306807286673058	NaN	NaN
