# Supplementary material for: Subfield-specific interneuron circuits govern the hippocampal response to novelty in male mice
Source: Nat Commun. 2024 Jan 24;15:714. doi: 10.1038/s41467-024-44882-3 (PMC10808551; doi:10.1038/s41467-024-44882-3)
Supplement: Supplementary file 4 — Source Data [file 41467_2024_44882_MOESM4_ESM.zip › Fig6h.txt]

fam-bsl	fam-clz	nov-bsl	nov-clz
0.717757488918524	0.208842294040318	0	0.488460617981702
0.900421382054438	0.247330950043338	0.666430067539505	0.117834707942869
0.72723982729421	0.332282811921526	0.143327953213575	0.0947191600959914
0.221434059090617	0.754490727671599	0.152435169501607	0.584640089935789
0.0949396051834953	0.157242237671991	0.540819056718974	0.795196977831811
0.712862499447072	0.575869453900121	0.0890047292954726	0.562276991265371
0.142949408913991	0.420541042950694	0.0665014249773208	0.110063762962652
0.218660511231178	0.0339346874331559	0.22126293576811	0.080400801384485
0.0176736042311817	0.224761062904628	0.191138352016341	0.077648715104625
0.276240310258345	0.108359521865875	0.156577772569424	0.0429086286233123
0.193499244064498	0.243456906838914	0.142539606610485	0.312132260095716
1.12856754911503	0.0701180360126462	0.0404144013394218	0.223789435315267
0.116874136361413	0.897419290147055	0.259972589592257	0.32155943373606
0.266834130483229	0.331028655287414	0.0168168571617641	0.356561140418248
0.295598877016604	0.0552591136478511	0.0998617338072965	0.632847446778242
1.00933368204771	0.0780519749105493	0.0424518765470417	0.354910438083861
0.116416072387986	0.0627609557224852	0.355033269416619	0.0205766068553059
0.154890714065388	0.424479670580469	0.0252958167080213	0.0866736672545478
0.185149465478958	0.116860797668264	0.350576643060096	0.326765032432507
0.0745292936780783	0.0208416799884296	0.10151293597939	0.105338284112942
0.11295001398612	0.0107345624193468	0.117197494933826	0.0773386694189464
0.361751875371656	0.0468932626846806	0.0748625396089571	0.0811133999307641
0.21437349748147	0.0974019886917325	0.0968826873287433	0.0712685684944609
0.0184811205140235	0.0884773566170896	0.127311582161012	0.0927562946536177
0.231688658115568	0.0688721561380314	0.146664428730657	0.0589260649031846
0.587840049744446	0.781455713177148	0.0125532700387412	0.395035396388731
0.296961337417251	0.105547504736586	0.305284471914261	0.0274408321798244
0.23988595803197	0.0382954033691704	0.167969083952899	0.153800794802396
0.242548416446612	0.0808157780470111	0.111648517339386	0.102603047058373
0.476334008453743	0.169025236804603	0.227339525684776	0.187177156562942
0.0331161520259427	0.151157358464478	0.0946047484428517	0.158163022634037
0.241036086116435	0.0213562274350067	0.131470549056543	0.0682021945452829
0.273527762613081	0.0581273493243399	0.149043884812264	0.161070225781725
0.0715346050590743	0.100632647316022	0.113756149569143	0.223516737733227
0.151858253556786	0.205219902466337	0	0.289644268045355
0.105876544626774	0.131172126941935	0.430792641537459	0.150163349965197
0.27111164852648	0.237110114744447	0	0.22835435566542
0.542672827738112	0.257503124634619	0.123813751516389	0.0981579554487212
0.177211462716658	0.162897304846013	0.275168896378695	0.0461554087559576
0.149931861784981	0.147899833577258	0.110458763902535	0.0541647747949405
0.029938281779566	0.265361715910104	0.0112898859582275	0.25324510463935
0.0457359397498399	0.292314144147521	0.037557328090548	0.0718706988771268
0	0.102515107651773	0.458716352160395	0.0460431286155093
0.0635890887189604	0.137550045658546	0.295688021499522	0.00524466285580167
0.138154584130002	0.0683242227051245	0.136561586713546	0.0332097789286255
0.105082934988961	0.0803745292128788	0.00695342832553312	0.0477502529408788
0	0.137253114249888	0.0836412494453405	1.01827114314493
0	0.050335708744084	0.0552319451873547	0.321357781325546
0.559280195993688	0.0189791302784868	0.0926482251396124	0.0398261238322488
0.161336751412645	0.1001785106615	0.357458359934994	0.0866665846429007
0.10412286909118	0.0307620536450326	0.463997550438593	0
0	0.203102718193328	0.0438777149480347	0.354818884275854
0.0652950935691902	0.0763281065628742	0.0695225495795983	0.0627852108737686
0.0842368103021559	0.0244185667029172	0.093203314248499	0.108324625517063
0.0673625455471458	0.36887255567425	0.0999770154055497	0.0234287975958136
0.00784671064866336	0.080234485200926	0.0796573868776903	0.0973498486251234
0.0814438554620584	0.0355037204582479	0	0.197671728546326
0	0.148146655074528	0.0391472330186428	0.237167728041705
0.0268737510619606	0.0647815057222695	0.146420291313525	0.0936940719789953
0.0215900125613197	0.0996044579503868	0.642186514100238	0.0702240811956209
0.147660396958964	0	0.025183917951451	0.14148513635196
0.0201949687292501	0.127691434431946	0.0777918797507187	0.0544677071257362
0.0764037002206735	0.111830737411714	0.0513613546667618	0.0439279884573268
0.0860526120822701	0.0481574936256737	0.0386769261677125	0.285154267999788
0.430274770563795	0.0428136065360226	0.0419931401285618	0.0207420288365082
0	0.201687474391806	0.0767743489114644	0.103105431215777
0	0.27428228020606	0.0728260951702688	0.068361997804485
0.256765839301557	0.312727138113614	0.130540035778579	0.698200717602726
0.0675478097815879	0.325983825768292	0.13852458614901	0.0628907323819765
0.0583548827441169	0.0614797969123669	0.273928670759743	0.806963675349841
0.0817861164331476	0	0.0853387918461931	0.12666720919254
0.162680231867796	0	0.183872322114818	0.0467787090271791
0.10815721808416	0.0478146599055347	0.145872559777614	0.0411142535825047
0.115637611576777	0.048509754945964	0.03944800492229	0.124145937896449
0.0715831771350825	0.109349954464288	0.776579027344007	0.380732431389079
0.0839925873326133	0.123567862278618	0.199258738792722	0.030018509108865
0.413963634153754	0.34460234751907	0.163192915687549	0.0815074920242913
0.129788398576307	0.0604053430953107	0.0743433109573075	0.180264741859087
0.173808875177583	0.0331229009618987	0.138431541245412	0.124632171786744
0.0734060874402637	0.138325978995857	0.188553917607207	0.287153811266219
0.191724782226386	0.0858605207256127	0.0993712769984598	0.0291245080743846
0.104058170304051	0.239093335339201	0.408851494036178	0.0221113466582678
0.223070628521246	0.601869909402299	0.153819960619371	0.020125743298048
0.0692732224400497	0.150897217052244	0.20980237329999	0.105646467908143
0.0769539282740646	0.204541153464541	0.039459483430974	0.0940613283797961
0.079591677477618	0.136191256015415	0.134118935550298	0.0311745993986687
0.203603183007512	0.143955882699104	0.334873218908259	0.227416725320957
0.369306767594869	0.225591865874384	0.167997354434501	0.0532564582772045
0.280402681066406	0.102029546316473	0.0135391463079496	0.0800951795723635
0.196217501186253	0.208770129164255	0.144497628598062	0.1762335461878
0.19665792559879	0.134214269686763	0.0773110739278756	0.105274253697013
0.181439262155701	0.307818355197445	0.133448686730347	0.234732273647351
0.0527357614421147	0.128129762226385	0.0252464452763749	0.0537193329207389
0.13156264284137	0.0351559845119658	0.178773471371077	0.0379216390598568
0.0274949024722997	0.133894073584635	0.194724870843315	0.0954236099724678
0.168898063548405	0.132272300697621	0.139339872515877	0.086802970581959
0.165535372001376	0.286118192934015	0.451035679196527	0.422007097450319
0.0470543993402498	0.288054940457627	0.210066132116072	0.155410785056216
0.0648795986793384	0.0784677917763245	0.576346411118015	0.978056655940076
0	0.0530902133458471	0.322600742815843	0.205046266448394
0.0699069120178052	0.172873276133951	0.0942307362357959	0.206913265052181
0.546245823248312	0.102385321169208	0.277260877130516	0.241412111895751
0.0863972253398587	0.133603939039741	0.188904241184616	0.162766413849633
0.221135915350646	0.121063522820316	0.254051533551338	0.250862810014104
0.10420478823743	0.132860782904266	0.00407187239829023	0.140425187658612
0.034403229855212	0.118788568222264	0	0.216363808652897
0.147355759319439	0.0518712357748341	0.450123895782464	0.259810625372604
0.0543781072883388	0.32433114433206	0.261223271553266	0.0888881479658799
0.0570885232783232	0.0833294125943335	0.452719305392169	0.208543183372131
0.401275850526112	0.0861045825385805	0.149936667793212	0
0.243076946965011	0.369258295639511	0.109766612952013	0.251765878734556
0.613557374499287	-0.028824915134944	0.173584902537272	0.195454750377451
0.432000642779727	0.218094670276529	0.201907246637397	0.242383815906073
0.270295061534763	0.781121184846816	0.163176707940196	0.115307508033575
0.219863497828779	0.166034761153679	0.164181216061435	0.121219752233081
0.750278691694845	0	0.175228847085006	0.0449085437612502
0.318825776751287	0.100203530238071	0.101651598406563	0.340911449110812
0.012730140019307	0.36423172584323	0.111545718161346	0.16485294207519
0.0421925457306883	0.370273182765829	0.254421119682789	0.342353069547861
0.177978287943396	0.326024181686062	0.178222618283907	1.00875516847619
0.486652959942134	0.17827364734153	0.517743810003434	0.446634366186154
0.239637661140638	0.0332542306429655	0.172161512931928	0.459807624032106
0.0279312576271103	0.230997056330171	0.176364491293198	0.462338124214105
0.557135933934682	0.394219046389048	0.187635175165626	0.172213607259283
0.0571451367453321	0.290152896760878	0.196284523673381	0.0586687244708618
0.0996246049902598	0.199646650693471	0.0971566132434527	0.158063209758213
0.0960279504640432	0.104011899151793	0.0631185844151685	0.0250803122325276
0.398291951026763	0.253910260412745	0.119270449117026	0.061800810081532
0.0992111012044909	0.223023356405973	0.026797720600048	0.0678983540193446
0.43131442447676	0.114957604405247	0.0688397198018128	0.151372684000549
0.0330721039920847	0.308683949977961	0.157389624079243	0.0795947718101835
0.121399412224009	0.0604984757434774	0.601931821869207	0.589769036067988
0.0118442368770022	0.0542930784954122	0.116424691651586	0.311543902375477
0.118814579454952	0.0292894200135504	0.549330649634841	0.457591837797623
0.259134678626307	0.00169212829502986	0.103090595471824	0.250800545276496
0.26739013880166	0.27426558306503	0.0266420400947725	0.0572589146354734
0.127872371332351	0.147001382965211	0.412047063613351	0.224017027750575
0.179802983805277	0.542147810840519	0.0866224581889422	0.122118254106943
0.0952123587155112	0.127765841389558	0.0120107063325994	0.0545368228811595
0.510039124375564	0.381674763525263	0.506353115813315	0.438759570451122
0.0103005936938342	0.608804486152863	0.254288862957002	0.275985367123362
0.196283832622802	0.0187888100443069	0.783753020769846	0.928616476394561
0	0.129169900063566	0.145616921003913	0.0844355910905728
0.0139260615069909	0.0665776037262384	0.0596267263713855	0.0302119081735613
0.111404067450008	0.401937579098811	0.0274313225885316	0.149479438721816
0.536228658545681	0.0396422220552573	0.112736777965556	0.0177997020218062
0.101489557887495	0.0447338583064922	0.545430974964996	0.247089060049122
0.544149230650118	0.263767374401162	0.00599339021522605	0.211150120410956
0.0125651764661889	0.0758482666305908	0.200122897816807	0.15656935161173
0.416004401926327	0	0.0623490245750818	-0.180440125888109
0.365458012479379	0.242767190342828	0.0395650545719892	0.0973287378861397
0.226089102842675	0.497871774230726	0.307681523891652	0
0.47986529430442	0.262155529915207	0.210612957453594	0.0907293075749345
0.371371761073923	0.0528799731314032	0	0.114967692271177
0.456077032500487	0.0135597808522433	0	0.242050099459898
0.19425300906004	0.135065315838989	0.293158234611418	0.0668647782782195
0.117261028161106	0.249391832349229	0.222155040769612	0.243906681671634
0.15883347564522	0.0119129850532961	0.191596879588583	0.90992479480806
0.163182043848674	0.163317235964727	0.0410035046362063	0.121690458626287
0.0703879130873351	0.0552381241410127	0.0488500786821746	0.266064739245248
1.22938154556435	0.105187452339097	0.140933140898583	0.174277793957369
0.119882523562575	0.223800358712573	0.45544190621782	0.531880884875423
0.465062776065471	0.395379401389679	0.291992278474332	0.502027692039357
0.0985268793808723	0.210695084881631	0.301451337487699	0.520342876159478
0.0402481881291724	0.092077836902534	0.322622642768223	0.135786282150705
0.0309456026147796	0.153122465568802	0.38487169131094	0.830539871449112
0.179649726687342	0.260861565001844	0.368126694645711	0.528382188673769
0.179974383683142	0.365954057689059	0.0644938062504783	0.358367014162997
0.109365533057482	0.125762784516502	0.0960624844035099	0.0363892236338115
0.0346006625306497	0.1140668526073	0.158380893743073	0.35318668356469
0.0395006437943752	0.127039945078672	0.0157861837638057	0.203403639085576
0.260206840383621	0.214389167370724	NaN	NaN
0.295954479715893	0	NaN	NaN
0.449461552923846	0.489147213081467	NaN	NaN
0.0743849082551725	0.155172414523725	NaN	NaN
0.235839288914928	-0.0631617883713254	NaN	NaN
0.147390183801994	0.0630031859339668	NaN	NaN
1.07882959679875	0.208652876778488	NaN	NaN
0.320507514662062	0.217068730106958	NaN	NaN
0.790432847119156	0.30900874824549	NaN	NaN
0.400373062545464	0.308655432846855	NaN	NaN
0.191436424524434	0.182504183153955	NaN	NaN
0.053740907612606	0.42682578399253	NaN	NaN
0.058742075681037	0.210665640144998	NaN	NaN
0	0.764349696554141	NaN	NaN
0.0187863672391388	0.501137193914107	NaN	NaN
1.02176510231184	0.445627142671177	NaN	NaN
0.0247891117482988	0.10346267782915	NaN	NaN
0.591505495052034	0.205931461916848	NaN	NaN
0.519306434797399	0.118243544678782	NaN	NaN
0.531238954336506	0.168378452158273	NaN	NaN
0.0898105890804412	0.262468152376416	NaN	NaN
0.586392118118273	0.195109278479025	NaN	NaN
0.586967691181302	0	NaN	NaN
0.174900313567688	0.138448133647121	NaN	NaN
0.856970631249967	0.872711037071734	NaN	NaN
0.00970433513135709	0.135401602559797	NaN	NaN
0.435513654623511	0.097390064336966	NaN	NaN
0.587356695283413	0.0920262534660464	NaN	NaN
0.226073385197454	0.19734981568869	NaN	NaN
0.0271495585804807	0.225942113316489	NaN	NaN
