# Supplementary material for: Subfield-specific interneuron circuits govern the hippocampal response to novelty in male mice
Source: Nat Commun. 2024 Jan 24;15:714. doi: 10.1038/s41467-024-44882-3 (PMC10808551; doi:10.1038/s41467-024-44882-3)
Supplement: Supplementary file 4 — Source Data [file 41467_2024_44882_MOESM4_ESM.zip › Fig6i.txt]

fam bsl % active	nov bsl % active	fam clz % active	nov clz % active	fam bsl % place	nov bsl % place	fam clz % place	nov clz % place
6.25	3.75	11.25	3.75	6.25	1.25	6.25	1.25
18.8405797101449	17.3913043478261	24.6376811594203	15.9420289855072	10.1449275362319	8.69565217391304	7.2463768115942	7.2463768115942
14.6666666666667	18.6666666666667	21.3333333333333	17.3333333333333	4	4	10.6666666666667	4
13.0434782608696	4.34782608695652	4.34782608695652	13.0434782608696	4.34782608695652	0	4.34782608695652	4.34782608695652
28.3582089552239	28.3582089552239	26.865671641791	22.3880597014925	7.46268656716418	10.4477611940298	10.4477611940298	5.97014925373134
24.6575342465753	21.9178082191781	23.2876712328767	20.5479452054795	10.958904109589	10.958904109589	10.958904109589	15.0684931506849
2.73972602739726	4.10958904109589	1.36986301369863	1.36986301369863	1.36986301369863	0	0	0
1.85185185185185	5.55555555555556	7.40740740740741	7.40740740740741	0	1.85185185185185	3.7037037037037	0
45.679012345679	53.0864197530864	49.3827160493827	47.5308641975309	20.9876543209877	17.9012345679012	22.2222222222222	24.6913580246914
36.046511627907	23.2558139534884	45.3488372093023	24.4186046511628	19.7674418604651	16.2790697674419	23.2558139534884	18.6046511627907
38.1188118811881	49.009900990099	27.7227722772277	30.6930693069307	12.3762376237624	10.8910891089109	11.3861386138614	9.40594059405941
