# Supplementary material for: Subfield-specific interneuron circuits govern the hippocampal response to novelty in male mice
Source: Nat Commun. 2024 Jan 24;15:714. doi: 10.1038/s41467-024-44882-3 (PMC10808551; doi:10.1038/s41467-024-44882-3)
Supplement: Supplementary file 4 — Source Data [file 41467_2024_44882_MOESM4_ESM.zip › Fig6j.txt]

fam-bsl	fam-clz	nov-bsl	nov-clz
0.0538061754815041	0.0331797235023042	0.0241036456764086	0.00771084337349398
0	0.0184331797235023	0.0301156224791611	0.0212271973466003
0.0244573524915928	0.0294930875576037	0.0258133906964238	0
0.107612350963008	0.0258064516129032	0.0129066953482119	0.0371475953565506
0.0146744114949557	0.0184331797235023	0.0473245496101102	0.0265339966832504
0.00978294099663711	0.0184331797235023	0.0344178542618984	0.0106135986733002
0.0293488229899113	0.00368663594470046	0.043022317827373	0.0265339966832504
0.0342402934882299	0.0110599078341014	0.0559290131755848	0.0902155887230514
0.0315848843767626	0	0.0387409200968523	0.0447284345047923
0.0225606316976875	0.0687563195146613	0.0387409200968523	0.0223642172523962
0.01804850535815	0.0202224469160768	0.0211314109619194	0.0191693290734824
0.0676818950930626	0.0404448938321537	0.0352190182698657	0.0383386581469649
0.0406091370558376	0.0283114256825076	0.0281752146158926	0.012779552715655
0.0225606316976875	0.0202224469160768	0.00704380365397315	0.0223642172523962
0.0225606316976875	0.0242669362992922	0.0141499005085121	0.0240827845719661
0.0315848843767626	0.0202224469160768	0.0347876503841136	0.0229885057471264
0.0225606316976875	0.0687563195146613	0.0301492969995652	0.0306513409961686
0.0579710144927536	0.0390536988358994	0.0324684736918394	0.0178799489144317
0.0231884057971014	0.0360495681562148	0.0371068270763879	0.0204342273307791
0.0202898550724638	0.0240330454374765	0.0347876503841136	0.0357598978288633
0.00289855072463768	0.0300413067968457	0.0394260037686621	0.0357598978288633
0.0492753623188406	0.0330454374765302	0.0324684736918394	0.0204342273307791
0.0289855072463768	0.0420578295155839	0.0231917669227424	0.0280970625798212
0.0202898550724638	0.0330454374765302	0.0208725902304682	0.053639846743295
0.0173913043478261	0	0.0241290906348967	0.00675295441755768
0.0144927536231884	0.021028914757792	0.0723872719046901	0.0855374226223973
0.0202898550724638	0.0240330454374765	0.0579098175237521	0.0810354530106922
0.045746962115797	0.0497763951001361	0.021716181571407	0.0315137872819358
0.0459518599562363	0.0561184723304754	0.0458452722063037	0.036015756893641
0.0393873085339169	0.0249415432579891	0.0265419996983864	0.0405177265053461
0.0262582056892779	0.0332553910106521	0.0386065450158347	0.0270118176702307
0.0218818380743982	0.0187061574434918	0.0265419996983864	0.020258863252673
0.0240700218818381	0.0145492335671603	0.00482581812697934	0.0247608328643782
0.0350109409190372	0.0436477007014809	0.0265419996983864	0.0292628024760833
0.0284463894967177	0.0207846193816576	0.0313678178253657	0.0337647720877884
0.0262582056892779	0.0290984671343206	0.0168903634444277	0.0247608328643782
0.0218818380743982	0.0166276955053261	0.0435703479576399	0.018106374952848
0.0284463894967177	0.0353338529488179	0.0140919499735776	0.0632519766242695
0.0284463894967177	0.0166276955053261	0.0169103399682931	0.00825025782055689
0.0663811563169165	0.0459275206315034	0.00845516998414656	0.0192506015812994
0.113490364025696	0.101423274727903	0.0281838999471552	0.0495015469233414
0.0770877944325482	0.0459275206315034	0.0563677998943104	0.0632519766242695
0.0813704496788009	0.0727185743332137	0.0169103399682931	0.0275008594018563
0.0107066381156317	0.0210501136227724	0.0338206799365862	0.0302509453420419
0.0278372591006424	0.0287047003946896	0.0225471199577242	0.0137504297009282
0.0278372591006424	0.0267910537017103	0.0563677998943104	0.0467514609831557
0.0299785867237687	0.0459275206315034	0.0507310199048793	0.0165005156411138
0.0256959314775161	0.0172228202368138	0.0648229698784569	0.0440013750429701
0.0321199143468951	0.0229637603157517	0.0873700898361811	0.104503265727054
0.0364025695931477	0.0325319937806482	0.0479126299101638	0.0137504297009282
0.0387057756274569	0	0.0873700898361811	0.0825025782055689
0	0.0220765781303898	0.0591861898890259	0.074252320385012
0	0.0220765781303898	0.0338206799365862	0.0632519766242695
0.0160965794768612	0.0631608628225011	0.0591861898890259	0.0660020625644551
0.0579476861167002	0.0315804314112505	0.0394574599260173	0.0440013750429701
0.00643863179074447	0.0248131961088397	0.0732781398626035	0.074252320385012
0.0193158953722334	0.00451149020160722	0.0676413598731724	0.0605018906840839
0.0482897384305835	0.0496263922176794	0.0732781398626035	0.143004468889653
0.0354124748490946	0.0248131961088397	0.0253655099524397	0.022000687521485
0.0515090543259557	0.0180459608064289	0.0479126299101638	0.0550017188037126
0	0.0496263922176794	0.0310022899418707	0.0302509453420419
0.0611670020120724	0.0248131961088397	0.0507310199048793	0.022000687521485
0.106237424547284	0.0902298040321444	0.0366390699313017	0.0412512891027845
0.0676056338028169	0.0248131961088397	0.0676413598731724	0.104503265727054
0.0611670020120724	0.0857183138305371	0.00845516998414656	0.0357511172224132
0.0386317907444668	0.0157902157056253	0.0169103399682931	0.00275008594018563
0.0321931589537223	0.0473706471168758	0.0338206799365862	0.0165005156411138
0.0708249496981891	0.0541378824192866	0.0197287299630086	0.0137504297009282
0.0708249496981891	0.11278725504018	0.0450942399154483	0.0412512891027845
0.103018108651911	0.092485549132948	0.0338206799365862	0.0467514609831557
0.00321931589537223	0.0293246863104469	0.0225471199577242	0.0192506015812994
0.0869215291750503	0.051882137318483	0.0394574599260173	0.0440013750429701
0.0225352112676056	0.0360919216128577	0.0281838999471552	0.0385012031625988
0.054728370221328	0.0225574510080361	0.0732781398626035	0.0495015469233414
0.0225352112676056	0.0631608628225011	0.0366390699313017	0.0302509453420419
0.122334004024145	0.0992527844353588	0.0197287299630086	0.0330010312822276
0.0837022132796781	0.040603411814465	0.104280429804474	0.118253695427982
0.0869215291750503	0.0879740589313408	0.0535494098995949	0.0687521485046408
0.041851106639839	0.0180459608064289	0.0197287299630086	0.0192506015812994
0.0643863179074447	0.0360919216128577	0.109917209793905	0.101753179786868
0.0869215291750503	0.040603411814465	0.0479126299101638	0.0412512891027845
0.0869215291750503	0.0992527844353588	0.0845516998414656	0.074252320385012
0.0354124748490946	0.0248131961088397	0.0535494098995949	0.0550017188037126
0.0386317907444668	0.0180459608064289	0.0732781398626035	0.0302509453420419
0.0804828973843058	0.040603411814465	0.0873700898361811	0.074252320385012
0.0611670020120724	0.0360919216128577	0.0169103399682931	0.0385012031625988
0.0289738430583501	0.0248131961088397	0.118372379778052	0.0990030938466827
0.106237424547284	0.051882137318483	0.02048	0.00659114315139032
0.0289738430583501	0.040603411814465	0.01536	0.0230690010298661
0.0386317907444668	0.0496263922176794	0	0.0494335736354274
0.0579476861167002	0.051882137318483	0.05632	0.0494335736354274
0.00643863179074447	0.0203017059072325	0.05376	0.00659114315139032
0.0289738430583501	0.0225574510080361	0	0.0329557157569516
0.0257545271629779	0.00902298040321444	0.03072	0.00329557157569516
0.0611670020120724	0.0360919216128577	0.04352	0
0.131991951710262	0.0812068236289299	0.02048	0.0494335736354274
0.0482897384305835	0.00676723530241083	0.01536	0.0955715756951596
0.054728370221328	0.0857183138305371	0	0.019773429454171
0.0611670020120724	0.0721838432257155	0.03072	0.062615859938208
0.0450704225352113	0.0451149020160722	0.04864	0.0395468589083419
0.109456740442656	0.0992527844353588	0.06144	0.0725025746652935
0.0405909565736457	0.0206489675516224	0.08704	0.0692070030895983
0.0286524399343382	0.0294985250737463	0.00512	0.0362512873326468
0.0167139232950306	0.0265486725663717	0.06656	0.0494335736354274
0.0382032532457842	0.0265486725663717	0.01792	0.0263645726055613
0.0573048798686763	0.00589970501474926	0.0384	0.0164778578784758
0.0262647366064766	0.00589970501474926	0.01536	0.0428424304840371
0.0358155499179227	0.0530973451327434	0.01792	0.0362512873326468
0.00716310998358454	0.023598820058997	0.02816	0.0263645726055613
0	0.0530973451327434	0.0559510428375172	0.0588080861118404
0.0573048798686763	0.0737463126843658	0.107905582615212	0.0546075085324232
0.0191016266228921	0.0265486725663717	0.0419632821281379	0.0546075085324232
0.00238770332786151	0.0324483775811209	0.0759335581366305	0.0462063533735889
0.0119385166393076	0.0530973451327434	0.0199825152991133	0.0168023103176687
0.0501417698850918	0.0206489675516224	0.0199825152991133	0.0105014439485429
0.00477540665572303	0.0176991150442478	0.133882852504059	0.153321081648727
0.0262647366064766	0.00884955752212389	0.0659423004870738	0.0672092412706747
0.0143262199671691	0.0206489675516224	0.0579492943674285	0.0294040430559202
0.0214893299507536	0.0265486725663717	0.0739353066067191	0.0399054870044631
0.0143262199671691	0.0530973451327434	0.0499562882477832	0.0882121291677606
0	0.0265486725663717	0.0379667790683152	0.0357049094250459
0	0.0324483775811209	0.0419632821281379	0.0378051982147545
0.0596925831965378	0.0206489675516224	0.0559510428375172	0.0357049094250459
0.0429786599015072	0.0412979351032448	0.0399650305982266	0.060908374901549
0.0573048798686763	0.0855457227138643	0.0799300611964531	0.0819112627986348
0.0167139232950306	0.0265486725663717	0.0259772698888473	0.0168023103176687
0.0286524399343382	0.0324483775811209	0.101910828025478	0.109215017064846
0.0167139232950306	0.0412979351032448	0.153865367803172	0.138619060120767
0.0286524399343382	0.023598820058997	0.0179842637692019	0.00420057757941717
0.0334278465900612	0.0471976401179941	0.0359685275384039	0.0210028878970858
0.0550269402728419	0.0590854784403171	0.0379667790683152	0.0630086636912575
0.0733692536971225	0.0295427392201586	0.00599475458973398	0.0210028878970858
0.0752034850395506	0.0312805474095797	0.00399650305982265	0.0168023103176687
0.0678665596698384	0.0573476702508961	0.0279755214187586	0.0273037542662116
0.0605296343001261	0.0538720538720539	0.0239790183589359	0.0546075085324232
0.0311819328212771	0.0173780818942109	0.0179842637692019	0.0168023103176687
0.05686117161527	0.055609862061475	0.0179842637692019	0.025203465476503
0.0440215522182735	0.0486586293037906	0.00599475458973398	0.0189025991073773
0.0697007910122664	0.0469208211143695	NaN	NaN
0.0752034850395506	0.074725752145107	NaN	NaN
0.0440215522182735	0.0451830129249484	NaN	NaN
0.0348503955061332	0.0642989030085804	NaN	NaN
0.0201765447667087	0.0364939719778429	NaN	NaN
0.0880431044365471	0.0764635603345281	NaN	NaN
0.027513470136421	0.0312805474095797	NaN	NaN
0.0220107761091368	0.0208536982730531	NaN	NaN
0.0201765447667087	0.0243293146518953	NaN	NaN
0.0201765447667087	0.0121646573259476	NaN	NaN
0.0311819328212771	0.0260671228413164	NaN	NaN
0.0476900149031297	0.0347561637884219	NaN	NaN
0.0238450074515648	0.0243293146518953	NaN	NaN
0.0385188581909893	0.0278049310307375	NaN	NaN
0.1045511865184	0.121646573259476	NaN	NaN
0.0220107761091368	0.0312805474095797	NaN	NaN
0.0183423134242806	0.00347561637884219	NaN	NaN
0.0330161641637051	0.0417073965461062	NaN	NaN
0.027513470136421	0.019115890083632	NaN	NaN
0.00733692536971225	0.0243293146518953	NaN	NaN
