# Supplementary material for: Subfield-specific interneuron circuits govern the hippocampal response to novelty in male mice
Source: Nat Commun. 2024 Jan 24;15:714. doi: 10.1038/s41467-024-44882-3 (PMC10808551; doi:10.1038/s41467-024-44882-3)
Supplement: Supplementary file 4 — Source Data [file 41467_2024_44882_MOESM4_ESM.zip › Fig6k.txt]

fam-bsl	fam-clz	nov-bsl	nov-clz
0.223447641215359	0.146360264758776	0.110807274618801	0.0242767861616388
0	0.422579901042464	0.0560701777657659	0.112302496342373
0.828633580317164	0.770376259736049	0.242375352765849	0.147896496841404
0.12172018357941	0.0441731644625844	0.0596411126854533	0
0.328162597265008	0.431125060080166	0.2538787173557	0.189400257716462
0.107243374982861	1.1532200510505	0.1958687579214	0.0884745512358179
0.834575770626599	0.0304093183647292	0.109246867198223	0.0177845786848406
0.275704599540707	0.195866089563267	0.0971887323915629	0.0530983805905673
0.135676491853829	0	0.455994325734531	0.336422625980549
0.281655492083478	0.206610629919892	0.481616178090312	0.39109067204477
0.16617753678566	0.0596229815951811	0.435574475612495	0.450218322275307
0.229889286670238	0.0908487134356327	0.121914752556078	0.119364294156098
0.0839406219338343	0.127881829334349	0.266328090051448	0.143048370569339
0.12050662823427	0.079856408021531	0.148395777327214	0.0923304041310744
0.121798315578725	0.23304607745497	0.0436408782825529	0.0829999015382126
0.0667418963898559	0.0276340167180706	0.0324454647131605	0.0521024586640054
0.348720623094642	0.55311801423299	0.292422075808953	0.234194307934638
0.54505528183752	0.407364966121167	0.206328614741559	0.136592410248747
0.184064185621893	0.211243374583852	0.304308841253259	0.194316123027446
0.14769985281204	0.632794946605787	0.256762799317038	0.114657869940415
0.0527826926040291	0.22664848503598	0.212310177226352	0.17097318202583
0.0882145005098066	0.206902738971448	0.519832140553024	0.290681803687832
0.255897069652692	0.232315651257095	0.583730171242102	0.403851192626479
0.0528731323905173	0.143985509902458	0.225129638572852	0.191084601257233
0.0620221913864337	0	0.218100719828776	0.627905265910906
0.124057062722825	0.0876593001269125	0.115972431164057	0.0401649792009696
0.12224168374344	0.144509605478811	0.257013546577297	0.332737807213539
0.539448809065383	0.333835257735232	0.37443348666155	0.42836431609189
0.200843512281373	0.295150859367177	0.0767477206943852	0.0705670769048527
0.454144061717425	0.342789106702699	0.0795746165317873	0.0920159590499062
0.0648699422017485	0.0949145013959969	0.296655643077904	0.466942369381848
0.136525119450289	0.244893233873946	0.201681168113482	0.199411504701464
0.233883039780357	0.0670624939028331	0.13830869227653	0.178462587425473
0.566591406041836	0.266115322089434	0.0788111748995931	0.227046342775757
0.109329241456451	0.0938963929681465	0.132449665371315	0.132125882638337
0.20890114716432	0.224808454054096	0.101350836209613	0.16237917067922
0.134896888607486	0.138989531956526	0.0587722396640556	0.0636959802273805
0.100874639573856	0.343525989728235	0.295114329443649	0.197998539037735
0.352478259741108	0.174917093414295	0.10177481694226	0.399430268791992
0.206162320662199	0.104699464873432	0.247188025196141	0.0991348184491407
0.304947023953948	0.309720304218706	0.0640178026036897	0.15158226022011
0.257133243967843	0.315750316621615	0.0121711214162489	0.429709182811839
0.302972703876903	0.461080766821646	0.233816513101651	0.428578917801331
0.0594771967290009	0.107377184999263	0.803643345255073	0.649189627407908
0.268754175907685	0.402535730175843	0.169749661478198	0.071698431489613
0.184771120084211	0.184263541204277	0.992657506283313	0.748944261171761
0.16063615575601	0.149055381841025	0.385286507213965	0.104572655725411
0.125537109483782	0.137266056178309	0.0169596403680405	0.389955550485237
0.195708894770327	0.189728246480112	0.280758877513699	0.486023334837851
0.203062535678239	0.0938095471282416	0.648130705361555	0.131710002620822
0.435515855428482	0	0.277389904972613	1.11113634682341
0	0.50013303313449	0.202294436100332	0.135278593088556
0	0.0720837929543404	0.397955253649647	0.106189242576116
0.160423673732158	0.468702491776684	0.256264364204024	0.288595934162447
0.457042682026724	0.421569192042686	0.384325600077718	0.799884096897876
0.150122189172261	0.471839874788963	0.110033413037796	0.179388489991323
0.252706862140361	0.0351919624870789	0.205912948926069	0.547822817218905
0.679719093391764	1.27413200387194	0.337157586318991	0.566693378087379
0.604170429491354	0.424947785664405	0.533307227525193	0.281451472913719
0.436106468472201	0.122781673924737	0.178100610696381	0.370604114547923
0	0.27162628548673	0.202810459976149	0.66977938548245
0.449374808383769	0.304558548421788	0	0.255824326180611
1.15798134747708	0.72866468178707	0.348999378020436	0.0513414449096943
1.42384507494407	0.360438456200872	0.422105120816429	0.206181117987345
0.294025616434671	0.0405089334649633	0.354010945465093	0.0477516871579578
0.417541990813015	0.469207442987386	-0.0113819530585863	0.523313368425979
0.73974537767855	0.275314742793479	0.464902783399737	0.588345110072708
0.443297456214255	0.95104695127543	0.0877712821169338	0.163747493888537
0.182168271310909	1.39227163062729	0.408765343784457	0.200173206252939
0.0407066066700208	0.24599217555539	0.0840095334833098	0.254964061717148
0.435902157836962	0.576957018496195	0.466214493904164	0.540572751406461
0.238326447629582	0.0772345522890465	0.10879597883915	0.268164454540003
-0.0155928455385178	0.237697067444936	0.0679535825844212	0.174319821267675
0.881790087118301	0.670253947212541	1.07128370201316	0.710058278957785
0.412383131610678	0.00538807839525463	0.35236539518325	0.134608747733115
0.192147074396778	0.057041466581806	-0.0478851143764994	0.262844836038065
0.28787335701984	0.254902093947896	0.561493262843345	0.670916231954213
1.09752874457321	0.697656893190512	0.286558297132597	0.53807902819525
0.390606180651459	0.82294081899884	0.664361791570045	0.594867974930891
0.139358173361087	0.222087931557804	0.543650927843309	0.183624562143164
0.101067579638974	0.14164613668166	-0.034378828927959	0.279093345194288
0.263689120742883	0.385190445052668	0.192849448085802	0.0586274030223882
0.558770626207793	0.539686861049691	0.293000104268315	0.217277650975758
0.148717201134945	0.183363210262468	0	1.22949667943234
0.068171068863212	0.137809319336875	1.01613629844481	0.494625101040008
0.453814647508447	0.254018962908986	1.38051924139149	0.253653690024532
0.313756724193452	0.197263958028173	0	0.366436489155424
0.0598714588986536	0.24809101133003	0.309875830743531	0.0703741397927733
0.197299513770846	-0.00216941384883534	0.221748437194936	0
0.239536225118878	0.0525489196697628	0.141304009566797	0.275349260449246
0.21107927596398	0.0644678151532016	0.198530716834813	1.18946154894817
1.25648422188559	0.973560497503646	0	0.177461199353109
0.376816098024054	0.226598282675053	0.463328206415599	0.747380477147142
0.0416030985322025	0.367540015424702	1.03292217476527	0.506598867819248
0.625019196551043	0.416969109080155	0.111869470538137	0.424743963700648
0.167088651944197	0.278802777687093	1.50812027829546	0.786407085002404
0.995959838528936	0.465884263852376	0.308599042365467	0.0929376014294298
0.471717336382479	0.125909459293921	1.18229845872488	0.376851318408971
0.24791908575281	0.132182832753417	0.0618314847597462	0.483543361941893
0.253155037310109	0.245082304415566	0.0680610622076673	0.446741298969187
1.19054671241963	0.220690814374187	0.466880632177902	0.20419620428346
0.740389954908256	0.514562839637744	0.779734818449278	0.575971790113388
0.0774193709521994	0.203553003595486	0.402495963997606	-0.0207837597469508
0	0.445301923661258	0.233507645573743	0.220560570156204
0.206865891906871	0.138307643177145	0.251360769923367	0.267477282058501
0	0.223302860131526	0.384159869341801	0.0968866560436592
0.194910550840269	0.385666865695181	0.306275023061426	0.150652433599569
0.625154003556185	0.189865329566778	0.511207807758868	1.26208153080153
0.128393413557614	0.199763569702055	1.53017096002265	1.0856727193602
0.742971515396009	0.0956993134990672	0.351788535901814	0.735815246456876
0.205581908164837	0.272648611306484	0.499555139414139	0.131105401729537
0.172897101405047	0.181588930336053	1.10506426882397	0.949272388572304
0.370760940896184	0.937719372181738	0.498900542168435	0.671419718090125
0	0.400512651945848	0.777062926108053	0.819442360343936
0	0.565364522674032	0.536343700689708	0.183041257600844
0.471531246966373	0.1025844665905	0.132683957979269	0.504034781382752
0.453992887888658	0.579814769384943	1.45786567056172	1.29424554549946
1.1987887291826	0.943045224048518	0.471571476604309	0.202613175179658
0.337649230882004	0.0822966122656066	-0.253117232705895	0.371697735609772
0.699146266945339	0.273728917396299	0.637558485080911	0.675549605386004
0.148280280335061	0.790153362384856	0.266880964556784	0.000179724117564226
0.319704086732865	0.317967952243593	0.170453181656883	0.104874233933718
0.113154873539136	0.255381218431288	0.336901154923416	0.180181059665138
0.532408632729744	0.892921201443636	0.0460381728987465	0.419050643801862
0.511742874029913	0.132511907328575	0.0579763115195641	0.424037065373911
0.279916789357559	0.077114784395554	0.354080546287628	0.193355879096045
0.339720619345581	0.404094864834174	0.210562086003271	0.316963559236751
0.213855866486725	0.4778207732424	0.138769450555967	0.254728042730028
0.432276215567044	0.124624251795389	0.132914154256753	0.25410698448208
0.826823492808869	1.32247691123529	0.0406573042344411	0.0995889290418785
0.372414868851607	0.521162757844948	NaN	NaN
0.682743886971624	0.73889853843274	NaN	NaN
0.357938653036445	0.488156999628749	NaN	NaN
0.646729871911966	0.82954716008211	NaN	NaN
0.719910858430228	1.13126780004846	NaN	NaN
0.245246433951079	0.342453256713062	NaN	NaN
0.544118561248965	0.578110744380647	NaN	NaN
0.389176176587837	0.435201251095259	NaN	NaN
0.399525642108625	0.0556915210845796	NaN	NaN
0.543684187465873	0.934935534274017	NaN	NaN
0.148308722090618	0.0526328822595698	NaN	NaN
0.103084484807644	0.0277327962248314	NaN	NaN
0.154630993145291	0.224629308183365	NaN	NaN
0.284137386769586	0.254295393899699	NaN	NaN
0.0648853177917461	0.301235820103054	NaN	NaN
0.218676105888192	0.112061411442764	NaN	NaN
0.242387349664554	0.167733714068058	NaN	NaN
0.06298671626688	0.153218359171077	NaN	NaN
0.24255362862582	0.0501145891105806	NaN	NaN
0.155524712902411	0.268249194440947	NaN	NaN
0.123375654259168	0.4982978610661	NaN	NaN
0.0979882751220585	0.228033645626415	NaN	NaN
