# Supplementary material for: Subfield-specific interneuron circuits govern the hippocampal response to novelty in male mice
Source: Nat Commun. 2024 Jan 24;15:714. doi: 10.1038/s41467-024-44882-3 (PMC10808551; doi:10.1038/s41467-024-44882-3)
Supplement: Supplementary file 4 — Source Data [file 41467_2024_44882_MOESM4_ESM.zip › Fig6l.txt]

PV fam	SOM fam	Ctr fam	PV nov	SOM nov	Ctr nov
0.327836004932183	0.761334090948224	0.616652702136573	6.41586339851281	0.25189799493868	0.319903614457831
0.43711467324291	0.942150937548427	1.20589861751152	0.930227140361095	0.50379598987736	0.704856669035774
0.43711467324291	0.770850767085077	0.239809384164223	0.0968986604542807	1.00759197975472	0
0	0.761334090948224	1.25614439324117	0.232556785090274	1.16260613048622	2.87816473189607
0	1.42750142052792	1.88421658986175	0	1.51138796963208	0.560681441278456
0.458072664258231	1.16795570770466	0.125614439324117	0	2.61973914736227	0.308374792703151
0	0.700773424622797	0.323008558262014	2.74306613837245	1.76328596457076	0.616749585406302
0	1.28475127847513	0	5.48613227674489	0.732794167094342	1.61303737721648
0	0.285500284105584	3.04762386248736	3.20024382810119	0.755693984816041	1.15455271565495
0.139195874118514	0.778637138469775	1.12044994944388	0.650214592274678	3.02277593926416	0.577276357827476
1.01512738853503	1.10121538155011	0.597573306370071	1.95064377682403	0.274797812660378	0.907148562300319
0.203025477707006	0.856500852316752	0.697168857431749	0.195064377682403	1.17552397638051	1.08857827476038
0.403887766878246	1.14200113642234	0.896359959555106	1.11588215374196	2.26708195444812	0.45357428115016
0.538517022504328	0.742300738674518	1.07563195146613	2.11334944936879	0.729635571546522	3.17501996805112
0.902457988462503	1.34592991078347	0.640257113967933	1.32084340585549	3.02277593926416	1.70197554092192
0.184593679458239	0.107062606539594	3.04762386248736	0.352224908228131	2.85484394263838	0.660823754789272
0.295349887133183	0.114200113642234	0.673676304919264	0	1.15153369114825	1.01665193044503
0.369187358916479	0.285500284105584	1.55463762673676	1.09294476002305	0.183198541773586	0.550686462324393
0.295349887133183	5.13900511390051	1.18448581084706	0.546472380011525	2.21670235546039	0.550686462324393
0.527410512737826	1.0278010227801	0.670627995847231	0.441381537701617	2.01518395950944	1.02794806300553
0.664537246049661	0.499625497184772	1.45099511828765	0.409854285008644	0.671727986503147	0.907012996769589
3.69187358916479	0.285500284105584	1.6286679899147	1.57885799193377	1.09919125064151	0.629355956942164
0.184593679458239	0.685200681853401	0	1.10520059435364	0.559773322085956	1.21151021711367
0.922968397291196	0.142750142052792	1.45099511828765	1.47360079247152	0.71124139747392	2.56987015751384
0.283990276089599	0.856500852316752	1.18448581084706	1.10520059435364	3.02277593926416	0.279867754642656
0	0.790616171369309	1.08808088664204	3.31560178306092	2.01518395950944	1.18166385293566
0.105482102547565	0.856500852316752	1.22124485023939	1.10520059435364	0.755693984816041	1.39933877321328
0	1.11345110801178	0.633238070494501	1.76832095096582	0.447818657668765	1.45116613518414
0.757692307692308	2.99775298310863	1.266476140989	1.02018516401874	2.01518395950944	0.785593697242544
1.01025641025641	0.856500852316752	0.854871395167576	1.38150074294205	0.223909328834382	1.52655138895994
0.315705128205128	0.62290971077582	0.60445452183566	0.55260029717682	0.50379598987736	0.69966938660664
1.4732905982906	0.628100625032285	1.24668745128605	0.331560178306092	0.876708892512229	0.763275694479971
0.105235042735043	0.26353872378977	0.730659312109039	0.884160475482912	0.7671202809482	1.10250933647107
0.210470085470085	0.190333522737056	1.10816662336538	5.5260029717682	1.09588611564029	1.07641444093329
1.26282051282051	1.17768867193553	0.759885684593401	0.255046291004686	0.398504042051013	1.4659739528901
0.701566951566952	3.85425383542538	1.24212083058537	4.42080237741456	1.16894519001631	0.415566452910851
0	0.285500284105584	0.584527449687231	0.756367495451789	0.717307275691824	0.487882433826057
0.631410256410256	0.214125213079188	0.691875875319745	0	1.57382121807466	2.27678469118827
1.76794871794872	1.48056801195815	0.893673005621337	0.756367495451789	3.43379174852652	1.75637676177381
1.89423076923077	1.57121503309844	0.595782003747558	0	0.994814483683505	1.12212959779993
1.26282051282051	0.799036704866301	0.893673005621337	0.336163331311906	1.16061689763076	1.62627477942019
1.51538461538462	1.52286995515695	1.96608061236694	2.01697998787144	3.59238563552377	0.894451128681105
1.68376068376068	0.71067264573991	1.03116116033231	0.504244996967859	1.65802413947251	0.609853042282571
0.947115384615385	1.39347577596061	0.962417082976825	3.98573551263001	0.497407241841752	0.829400137504297
0.397692105953318	1.07677673596956	1.53201086677944	0.398573551263001	0.62175905230219	0.325254955884038
0.596538158929976	3.38415545590433	0.670254754216003	0.996433878157504	0.207253017434063	0.678792951410166
1.59076842381327	2.13527750624525	0.71493840449707	1.99286775631501	2.07253017434063	1.19609887002517
3.97692105953318	1.83023786249593	0.893673005621337	1.24554234769688	0.994814483683505	0.286989666956504
4.97115132441647	2.18615820270469	0	2.49108469539376	0.207253017434063	0.94428858159882
0.568131579933311	1.28113709830766	0.544981750395539	0.221429750701667	1.38168678289376	1.25455482983843
2.98269079464988	0.244026113963364	3.85379952065417	1.99286775631501	0.331604827894502	1.87021599633322
0.497115132441647	2.56227419661533	0.233563607312374	2.98930163447251	0	1.11515984874527
1.98846052976659	0.366039170945047	1.02767987217444	0.538696418085731	4.5595663835494	1.11515984874527
0	3.17233948152374	0.700690821937121	0.598551575650812	1.45077112203844	1.01329428563873
0.893291278307403	0.54905875641757	0.350345410968561	0	1.45077112203844	0.894451128681105
0.833738526420243	2.68428725359701	0.405663107437281	0.136202830188679	0.355290887029823	1.95152973530423
1.23165918675718	2.3792546111428	0.849322208408632	0.435849056603774	0.592151478383038	0.867346549024101
3.12651947407591	5.12454839323065	0.367028525776587	1.63443396226415	3.86872299210252	1.14795866782602
0.416869263210122	1.58616974076187	1.40138164387424	0.272405660377359	1.03626508717032	0.975764867652114
0.297763759435801	3.29435253850542	0.408736312796654	0.217924528301887	0.829012069736254	0.433673274512051
1.27376719314204	2.56227419661533	1.47145072606795	1.19375522720937	1.30273325244268	1.12588253959859
5.73195236913917	0	0.764389987567768	0.937950535664503	0.829012069736254	1.54496104044918
0.893291278307403	3.4163655954871	1.59247914076618	0.955004181767494	0.829012069736254	0.162627477942019
0.893291278307403	1.55566647651645	0.897760115606936	0.511609383089729	1.03626508717032	0.487882433826057
0.578985087791836	1.09811751283514	0.596884774242733	0.955004181767494	0.663209655789003	0.696974905465796
0.521086579012652	0.585662673512075	1.60157902157056	5.96877613604684	0.663209655789003	0.914779563423857
0.765363531448356	2.04981935729226	0.412171071727718	0	0.472545182456544	1.38233356250716
0.340161569532602	1.04488017429194	2.80276328774848	1.53482814926919	0.857581997791506	0.8537942591956
2.04096941719561	0.593681917211329	0.811326214874561	0.852682305149548	1.6539081385979	1.11515984874527
2.367717797969	2.17683369644154	0.485093645956468	0.298438806802342	1.37825678216492	1.36607081471296
0.59192944949225	0.746342981637099	1.01210896502029	0.397918409069789	0.472545182456544	0.675529523759156
0.263079755329889	0	0.431194351961305	0.477502090883747	1.6539081385979	0.825647195705635
0.699552985763568	0	0.560552657549697	2.38751045441873	0.472545182456544	1.67273977311791
0.612372834753918	0.217683369644154	0.467127214624747	NaN	0.551302712865968	1.13399700835246
1.78608743469893	0.435366739288308	1.14186652463827	NaN	3.85911899006178	1.28390114164752
1.02062139125653	1.414941902687	0.700690821937121	NaN	1.43338705345152	0.975764867652114
0.58321222357516	1.08841684822077	0.467127214624747	NaN	0.137825678216492	0.925725643669954
1.5309320868848	0.653050108932462	0.504497391794727	NaN	1.41763554736963	0.860969000869513
2.55155347814133	1.54357298474946	0.590055428999681	NaN	2.06738517324738	0.878188380886903
0.637888369535331	2.61220043572985	0.856399893478703	NaN	1.26012048655078	1.02712091331801
1.02062139125653	1.01585572500605	0.488360269834963	NaN	0.390926347760061	0.412823597852817
1.20618891693954	0.52244008714597	1.40138164387424	NaN	0.446772968868641	0.849859723438938
0.510310695628265	0.217683369644154	1.28459984021806	NaN	0.687343029028678	2.27678469118827
0	1.4926859632742	0.895327161364099	NaN	0.148924322956214	0.836369886558955
0.850517826047108	0.783660130718954	3.15310869871705	NaN	0.698082763857251	0.32183316168898
0.226804753612562	1.04488017429194	0.778545357707912	NaN	2.04770944064794	1.50188808788191
0	1.63262527233115	0.350345410968561	NaN	0.343671514514339	0.87772680460631
NaN	1.78104575163399	0.590055428999681	NaN	1.61334683202565	0.12260310921485
NaN	3.26525054466231	0.615240721700887	NaN	0.682569813549312	0.107277720562993
NaN	1.14283769063181	0.140138164387424	NaN	1.56370539104024	0
NaN	1.18170972092541	1.56625007256533	NaN	0.767891040242976	2.41374871266735
NaN	0.391147386595511	1.18011085799936	NaN	1.1169324221716	2.03827669069688
NaN	1.65151118784771	1.0009868884816	NaN	1.00962663067926	0.813052197951108
NaN	1.73843282931338	0.90677635780098	NaN	1.6406432748538	1.18005492619293
NaN	1.39074626345071	0.508708571924345	NaN	0.512701023391813	0.795117222996304
NaN	1.1299813390537	1.02952925270403	NaN	1.6406432748538	0.742691911589955
NaN	0.782294773191022	1.58841656131479	NaN	0.1171888053467	1.4712373105782
NaN	0.414156056395247	0.694932245575221	NaN	1.11876980697205	0.429110882251974
NaN	2.50334327421127	0.102952925270403	NaN	1.23292999135696	2.78922073463783
NaN	0.50619073559419	0.224624564226334	NaN	1.19868193604149	2.02295130204502
NaN	1.84398053680741	1.48252212389381	NaN	0.547968885047537	0.936241924913398
NaN	1.95573693297755	3.2944936086529	NaN	0.958945548833189	1.05106327119979
NaN	0.869216414656691	1.28691156588004	NaN	0.958945548833189	0.506067500948047
NaN	1.95573693297755	1.38986449115044	NaN	1.31980273141123	1.30131643100926
NaN	0.695373131725353	0.411811701081613	NaN	1.58376327769347	0.608510314905142
NaN	0.73014178831162	3.70630530973451	NaN	3.95940819423369	0.840850616959832
NaN	2.86841416836708	0.336936846339501	NaN	1.18782245827011	0.525531635599895
NaN	1.34107675404175	1.44134095378564	NaN	1.12183232169954	1.14518834026246
NaN	6.06384649910233	1.23543510324484	NaN	0.989852048558422	1.01921286904222
NaN	0.133271351628623	3.70630530973451	NaN	0.494926024279211	0.507409855061968
NaN	0.752090857251473	0.345921828908555	NaN	0	0.539735193318811
NaN	0.859532408287398	0.960893969190429	NaN	1.31980273141123	1.76578629561565
NaN	0.573021605524932	1.49281741642085	NaN	4.17497434393784	0.940425032126128
NaN	0.429766204143699	1.58841656131479	NaN	1.14425222759778	0.900911375314106
NaN	1.93394791864665	1.13248217797443	NaN	1.66998973757514	0.638145557514158
NaN	0.429766204143699	2.47087020648968	NaN	1.02054928407369	1.5240417432397
NaN	3.42349457058243	0.823623402163225	NaN	0.278331622929189	1.0247866894198
NaN	1.1076011846002	1.41192583227981	NaN	0.804069132906547	0.646808166892179
NaN	0	1.07375547590601	NaN	1.44732443923178	1.07167235494881
NaN	0.855873642645607	0.402658303464755	NaN	1.34526951082441	0.900911375314106
NaN	1.54057255676209	0.415945449777078	NaN	3.61831109807946	0.233569615822176
NaN	1.99703849950642	0.8450062966192	NaN	1.94832136050432	0.583924039555439
NaN	1.56910167818361	0.890011223344557	NaN	0.954279850042935	1.65957358610493
NaN	0.122267663235087	0.557312530747066	NaN	1.00199384254508	3.50354423733263
NaN	5.13524185587364	0.984829906306986	NaN	0.695829057322973	0.975987323256948
NaN	1.88292201382034	0.977993602343238	NaN	0.556663245858378	2.27730375426621
NaN	1.54057255676209	1.10533651931501	NaN	0.477139925021467	0.934278463288702
NaN	3.42349457058243	0.673174872665535	NaN	1.11332649171676	1.40141769493305
NaN	1.74978650725875	0.993647463356354	NaN	0.556663245858378	3.15318981359937
NaN	1.9685098206661	1.02638391079251	NaN	0.954279850042935	NaN
NaN	0.874893253629377	1.84499779915739	NaN	2.22665298343351	NaN
NaN	1.74978650725875	1.80873248615184	NaN	2.5049846063627	NaN
NaN	0.812400878370135	0.868478693747511	NaN	0.695829057322973	NaN
NaN	0.47721450197966	1.13691756272401	NaN	0.939369227386014	NaN
NaN	0.680472530600626	0.947431302270012	NaN	1.66998973757514	NaN
NaN	0.291631084543126	1.14689052380054	NaN	0.795233208369112	NaN
NaN	4.37446626814688	1.20582165743456	NaN	1.57342370657848	NaN
NaN	0.249969501036965	0.60291082871728	NaN	1.73076607723633	NaN
NaN	0.874893253629377	0.835968796120599	NaN	1.14373558800922	NaN
NaN	0.729077711357814	0.728793309438471	NaN	0.875672559569562	NaN
NaN	1.04987190435525	1.02031063321386	NaN	1.28861379754997	NaN
NaN	1.04987190435525	0.721852420777152	NaN	0.843735224586288	NaN
NaN	0.999878004147859	1.16351212559475	NaN	1.29264214046823	NaN
NaN	0.124984750518482	1.42114695340502	NaN	0.83782360956274	NaN
NaN	0.174978650725875	0.189486260454002	NaN	0.167564721912548	NaN
NaN	5.24935952177626	1.26324173636002	NaN	2.01077666295058	NaN
NaN	3.93701964133219	0.694782954998009	NaN	0.14362690449647	NaN
NaN	0.174978650725875	3.31600955794504	NaN	0.670258887650192	NaN
NaN	0.218723313407344	NaN	NaN	0.980866664853939	NaN
NaN	0.570582556714811	NaN	NaN	1.00538833147529	NaN
NaN	0.514643090370221	NaN	NaN	3.68642388207606	NaN
NaN	2.333048676345	NaN	NaN	1.00538833147529	NaN
NaN	0	NaN	NaN	0	NaN
NaN	1.31233988044406	NaN	NaN	0.360328294460031	NaN
NaN	1.87477125777724	NaN	NaN	0.0900820736150078	NaN
NaN	0.463178781333199	NaN	NaN	0.841246012385063	NaN
NaN	0.388841446057501	NaN	NaN	1.05155751548133	NaN
NaN	0.0990910445537178	NaN	NaN	4.41654156502158	NaN
NaN	0.495455222768589	NaN	NaN	1.3459936198161	NaN
NaN	1.61848706104406	NaN	NaN	0.974074330130073	NaN
NaN	0.138727462375205	NaN	NaN	3.36498404954025	NaN
NaN	1.58545671285948	NaN	NaN	2.3367944788474	NaN
NaN	0.693637311876024	NaN	NaN	1.26186901857759	NaN
NaN	0.953751303829534	NaN	NaN	1.6123881904047	NaN
NaN	1.73409327969006	NaN	NaN	1.14715365325236	NaN
NaN	0.989015949443274	NaN	NaN	1.93604428358527	NaN
NaN	2.0879225599358	NaN	NaN	0.322674047264211	NaN
NaN	0.824179957869395	NaN	NaN	2.42005535448158	NaN
NaN	3.9560637977731	NaN	NaN	4.03342559080264	NaN
NaN	1.73077791152573	NaN	NaN	NaN	NaN
NaN	2.01988322550103	NaN	NaN	NaN	NaN
NaN	1.34658881700068	NaN	NaN	NaN	NaN
NaN	2.22666666666667	NaN	NaN	NaN	NaN
NaN	1.02782408001026	NaN	NaN	NaN	NaN
NaN	1.80647868607863	NaN	NaN	NaN	NaN
NaN	0.747508421825642	NaN	NaN	NaN	NaN
NaN	0.456810702226781	NaN	NaN	NaN	NaN
NaN	0.137043210668034	NaN	NaN	NaN	NaN
NaN	0.822259264008206	NaN	NaN	NaN	NaN
NaN	4.11129632004103	NaN	NaN	NaN	NaN
NaN	1.18770782578963	NaN	NaN	NaN	NaN
NaN	1.64451852801641	NaN	NaN	NaN	NaN
NaN	0.898533574643835	NaN	NaN	NaN	NaN
NaN	1.09820770234247	NaN	NaN	NaN	NaN
NaN	0.32946231070274	NaN	NaN	NaN	NaN
NaN	1.07671633415538	NaN	NaN	NaN	NaN
NaN	3.49932808600499	NaN	NaN	NaN	NaN
NaN	5.24899212900749	NaN	NaN	NaN	NaN
NaN	5.24899212900749	NaN	NaN	NaN	NaN
NaN	0.874832021501248	NaN	NaN	NaN	NaN
NaN	0.322306534237302	NaN	NaN	NaN	NaN
NaN	0.257303535735661	NaN	NaN	NaN	NaN
NaN	0.194407115889166	NaN	NaN	NaN	NaN
NaN	1.0497984258015	NaN	NaN	NaN	NaN
NaN	0.403768625308268	NaN	NaN	NaN	NaN
NaN	0	NaN	NaN	NaN	NaN
NaN	1.47411313518696	NaN	NaN	NaN	NaN
NaN	0.421175181481989	NaN	NaN	NaN	NaN
NaN	2.94822627037392	NaN	NaN	NaN	NaN
NaN	0.589645254074784	NaN	NaN	NaN	NaN
NaN	0.589645254074784	NaN	NaN	NaN	NaN
NaN	1.35127037392138	NaN	NaN	NaN	NaN
NaN	1.31032278683285	NaN	NaN	NaN	NaN
