# Supplementary material for: Subfield-specific interneuron circuits govern the hippocampal response to novelty in male mice
Source: Nat Commun. 2024 Jan 24;15:714. doi: 10.1038/s41467-024-44882-3 (PMC10808551; doi:10.1038/s41467-024-44882-3)
Supplement: Supplementary file 4 — Source Data [file 41467_2024_44882_MOESM4_ESM.zip › Fig6m.txt]

PV fam	SOM fam	Ctr fam	PV nov	SOM nov	Ctr nov
0.122562585580569	0.290964980880923	0.655009218100063	0.156756649686047	0.176814813260033	0.219090183791234
0.954557310178154	0.274683559245358	0.929694714328597	0.839572721873188	0.660856155218019	2.00289174775793
0.456208926195975	0.456909535823729	0.362907474862342	0.0930190187476061	3.83533597822138	0.610196107622716
0	0.361801863093509	1.31375441221295	0.000255046553188172	0.443002021827191	0
0	3.40729303689836	0.0364368574250579	0	1.47035680039844	0.746026526717876
0.232583089419498	1.65623437519126	0.710420101404031	0	6.31738330891112	0.451703233199251
0	0.807826831046368	0	0.529672844800992	1.65505871491006	0.162792573745583
0	2.94188724630351	0.733557966122157	0.380288902794217	0.363372207393775	0.546342968819057
0	0.155193488033505	0.358790861559613	0.159058192892451	0.406243510449366	0.737778097213442
0.0393700191628731	7.81077592930219	0.395184633227166	3.37308821514717	4.1471952779232	0.812038070638552
2.37936359421745	0.392265421960086	1.52347965011685	1.9196748469804	0.274040356553721	1.03361961612241
0.508541856200658	1.25818014440286	0.662672329245549	0.14625431544606	2.18979319164725	0.979079985428285
0.126429033176887	0.0621301188995106	1.91337685047326	1.03833547441681	5.5373685591867	0.537113342200237
0.170505236847278	7.67851055918774	0.414043025637951	3.48510313242036	1.23689745230602	0.622190238792881
0.681009825250817	1.24057838735971	1.5861350823604	1.16143891067499	6.33723672372292	1.9018843067463
0.0745925372285287	0.186939524958842	0.747382842980323	0.0337262724742608	8.36030034362741	1.60584720005171
0.182724627028582	0.0773301994165099	1.14766147401315	0	0.0579568413098773	0.800877660439165
0.026153515735318	0.539109028805906	4.28433024514297	1.20203427151952	3.42640319761107	0.662013896714416
5.07747426811553	2.74051077330093	4.29399247848677	0.400725538732413	0.932078730574454	0.638549055055969
1.63578912365917	0.631170051536252	2.34545043927837	0.45899434705512	1.03768335628012	0.446551721064706
0.183739649004827	0.279644136686081	0.907848032696889	0.349784244346486	0.659900362739109	0.805299040580369
0.214457719688658	0.392565181294975	2.72322639859865	0.987154233553248	1.0022123219109	0.559183976924915
0.258270719913236	0.0950381681286548	0	1.05617690121015	1.08349783956647	0.691845672063063
0.080382018153939	0.129628250403687	0.706604672099691	1.68871926942259	0.735617172267649	0.848775854074844
0	0.169809605571088	1.18216308098396	1.73153431249947	0.728577031870583	2.87896925055476
0.0359264523254457	0.454356484528372	0.618845110277685	3.66003043794354	0.401774754882111	0.346332130816085
0	0.671441642226563	1.46955635267761	0.740239759303769	0.0898861052701398	1.29463139840167
0.17657078596383	4.78744546630453	0.754802573893363	4.31730836121363	0.915649422994558	1.14403313632866
0.105872298399581	0.297261664417244	1.4631507008409	0.564007564341735	0.91898262066914	0.919468047603078
0.100293621844907	1.32936793523489	1.79375952835636	3.00013231912103	0.823337499271806	1.1563481303507
1.02196263240762	0.355425072012942	0.286735173126758	0.38838122068168	1.67182964108381	1.57402153061091
0.0745889104376815	0.159640037638496	0.469677653511364	0.503226582178366	0.518764050463882	0.988746279916722
0.131357495785463	0.333194416318936	0.858840614983577	3.32199114075658	1.08068993226129	1.29032083586374
1.04741971291534	0.354846040393559	1.07614753248465	5.33197447337663	1.9648760843243	2.8808902172188
0.938473397176311	4.56446021705854	1.03033904926412	0.286968715152007	0.348574547209715	0.997555428078505
0	0.0886017848161138	3.40547427162524	3.24535922840238	0.792787184351881	1.60214929399684
0.160053679339124	0.212509870182955	0.496249310646195	0.509296542839318	0.167734832546035	1.08377663657994
0.487718489860961	1.40676875524676	0.507849662038799	0	0.490361949394378	0.670921467659681
0.881532291341075	1.35139116682648	1.01565281799726	0.326162342281104	1.91362651527957	3.9246473812731
2.84065840747729	1.23891582790438	1.22796380487115	0	0.10037385499484	0.401050246550083
0.240192830722764	0.874584755148532	1.52185580061028	0.18945455952063	0.0177371502207104	2.36781417129387
1.74387464462436	0.474508970179888	1.80535046882777	4.85178520620937	0.243185362207946	1.15080771889455
6.04377693856673	0.919225553182572	1.49778409513574	0.981978941866167	6.86715253331064	1.83297112815555
0.186592855572206	0.986446988761888	0.997252931736829	5.59042582473541	5.81833176860699	0.807808129365966
6.93690541347097	8.86362543662153	0.927906803667696	0.503552720525548	0.429863861636146	0.422377463761964
0.235431870259331	6.39134443823348	1.09343011594546	0.933131631220389	0.242452252784525	0.754484055609414
1.03529211870089	2.16310767192254	0.969441101298777	4.05351376859092	0	0.27141530722574
1.87207280587036	0.49454908163476	0.461973681235257	0.0994189972913336	8.08653970919118	1.73110584834183
0.625771746414594	0.764867570755634	0	4.1017475110187	0.903091317183125	0.203215187201089
0.162063332390304	0.0339349228069235	2.92165414787362	0.633394940391259	1.16224005970697	0.924025021742132
1.72840537713454	0.620928026530528	0.922384732588359	0.868068411846453	0.234341838479338	4.00568415398214
0.173995481098309	0.295439934699595	3.14303886314594	5.26716982959781	1.22210698142281	0.668721274278953
1.59101067283111	1.16897154733369	0.139260019253186	0.65401642707969	6.05835227048511	0.266837142121518
0	0.289880001573282	1.87449788634608	0.0814595417721688	0.639898139379952	1.12616490809733
1.00632804625073	5.52726914202275	0.703357471536905	0	0.109351535190693	2.08126676114244
1.92215421788413	5.47592957893913	0.2815405934126	0.0227979072407733	5.61807486129488	0.769407867710006
1.06164780860189	10.2252381658286	0.677738366147336	0.248772330844292	0.70017214264877	1.63030924006423
6.85823937591397	0.435928778872553	0.629254247812047	1.43598846870328	0.855273166806765	2.66045831540004
0.291500146877939	2.41058665658203	0.253144434421723	0.483030424842766	7.37272312601292	1.68079675819965
0.00959916289720397	4.61345067157748	1.08919751612581	0.102217181434784	0.493938504551137	0.527747344096183
2.40555113623253	0	0.137773483671835	1.43582971982027	1.34296718471266	2.08086942037338
2.50191713501853	6.32293301088402	1.12373714096101	0.745065796318318	0.938701953532636	3.30248935662006
0.489017578048976	1.46368221812187	0.372175009268006	0.999725666513673	5.34855619916489	0.147110419511085
1.39909929900919	0.559628493085521	2.14539230474575	0.368500813410286	0.454004116744483	0.488459172417887
0.215341898083744	0.0995029443160781	1.32359293966145	0.531902600580155	2.94588979354268	0.134887600989914
0.112239671881508	1.88663295360032	0.324070421294947	0	1.48428641245395	1.26552288151571
0.948522782006668	1.21794682253792	3.81282869687821	1.12027086927726	0.254408648833882	1.86561583628668
4.18049083112414	4.82597180903929	0.760106012761992	0.907806432963901	0.281850497757662	0.489701999684422
1.21237203058555	1.05355017474635	0.0130657099726897	0.224026385627385	3.14707773285388	3.03494200176461
4.66737654389241e-05	0	2.10603760648158	0.258027433939425	0.490268753060753	1.1594936632699
0.429356466679478	0	0.296863570579362	0.24507458910235	0.150650903898833	2.46483792325148
1.12441700087679	0.442084779476565	0.88546608337335	3.99415571959483	0.499454842637572	2.56527786524148
0.795837033720107	0.419498070606174	0.635661614003381	NaN	2.42476074226242	1.22943669056406
1.92732410864776	2.68234809644739	2.10682999850726	NaN	0.900316291110243	0.662810679956618
5.01345192917456	1.5275929183464	1.59364841115102	NaN	1.52292678354429	0.3820146631116
1.22292359320608	0.527147548638074	1.40149924622355	NaN	0.293087791101205	1.19487850763651
0.207569794613838	2.25872560994052	1.46077488509	NaN	0.0540816090458292	1.87772971007804
5.72487984449092	1.47117580494676	0.965846871215086	NaN	0.130839607662164	0.895397631951526
0.32096350803818	0.832445942319364	1.23296571521734	NaN	0.503552301370215	0.337761884949984
0.374898005675688	0.465414041300434	-0.0337716353571373	NaN	2.38374454506827	1.29446937719119
2.26463369291903	0.190570826305944	2.02152205671581	NaN	0.232439955407918	0.392908066545536
1.85969880259861	1.88439384006707	0.559741657312324	NaN	0.679112907453073	0.304006071079362
0	0.447832146311841	0.628716272249664	NaN	0.317007719892209	0.741561684827203
1.48675147423245	2.29768921210689	4.14372751046508	NaN	5.91582199871309	0.486770428137471
0.0132747761512659	2.69811365750904	-0.0109955357079846	NaN	1.2196293316205	0.183737888194056
0	2.17829071229989	0.21937775651129	NaN	1.36169695165824	0.227104319894567
NaN	2.65796896990218	0.305419917984761	NaN	1.75897027837871	0
NaN	1.71112433273835	0.774829067127191	NaN	2.1277978872934	1.9486302001861
NaN	0.707041415427145	0.601349793342926	NaN	0.212121176419646	1.61306923860524
NaN	0.610852239030343	0.667130083973513	NaN	0.49004325723369	0.490452117493143
NaN	0.363867941377888	1.66859193872847	NaN	0.622958590492958	0.661702753202307
NaN	1.06397302942966	0.557788323965389	NaN	0.935640165323686	0.69858568445466
NaN	0.682475772477024	0.467774146937994	NaN	0.739818377625686	3.79678174623924
NaN	1.69653663457523	0.266917175992512	NaN	1.69699444131666	0.521448518609693
NaN	2.42965605734215	0.533169248958958	NaN	0.63560382613702	0.301159720772451
NaN	0.267218594524242	0.968111505975469	NaN	2.19581501023633	0.318744658447249
NaN	4.86977808775749	0.151544014898774	NaN	0.870703845397237	0.437362765148186
NaN	0.78314871064056	0.185369303087371	NaN	0.861634512962368	0.738676504479907
NaN	1.72844141692953	0.694988953086897	NaN	0.987448516871128	-0.051637187962149
NaN	6.12174301439288	2.62922574921416	NaN	0.577198028824858	0.944553955029063
NaN	1.20943707072148	0.69228527978264	NaN	2.30921382020379	1.06411705430425
NaN	2.47290677193581	0.66858601919455	NaN	0.34027652834045	0.252204000927165
NaN	0.187434515398876	1.97868644889952	NaN	0.460645660320317	0.491886122784994
NaN	1.54639154804088	0.303709691510781	NaN	0	2.46882287720622
NaN	0.547462055760372	1.55587085168052	NaN	2.29364714792302	0.709510732934131
NaN	1.27499690898602	0.128806167552815	NaN	1.1259893430852	2.09164077666887
NaN	3.45283186265337	1.32622862459216	NaN	1.20047110711864	0.262444305714266
NaN	0.352013630240181	1.05027168680315	NaN	0.70664195576145	0.859020072726215
NaN	5.96436986326686	2.52917518742705	NaN	0.738328994881617	1.34579873409608
NaN	1.45965262033629	0.217556031016998	NaN	0.25628510663809	1.05453796959294
NaN	0.214577035786452	1.27714504974171	NaN	3.35372443183146	0.341276046246955
NaN	1.51910043403936	0.786665073746177	NaN	1.47789574349001	3.79876202865086
NaN	-0.046979983181634	0.243734043316587	NaN	1.34561576481821	0.887767351707228
NaN	0.504848022616794	0.391518814213593	NaN	5.66008500037437	0.429655280761752
NaN	2.88988330164646	5.3287824962253	NaN	0.862655154067784	-1.46848055992165
NaN	0.755172017153028	0.994569558034075	NaN	2.67079218927353	1.05958844748223
NaN	0	2.25691753650329	NaN	2.62149212023348	0.000673424265618564
NaN	0.314289300128448	1.67713509239226	NaN	0.917810890773917	0.615267095130129
NaN	8.77579620649709	0.258942359636705	NaN	0.298896333612563	0.534818765183803
NaN	1.83181996778029	0.275491815166004	NaN	0.307398727275458	0.546078797955134
NaN	0.366326031105879	1.18949172297107	NaN	1.62689089791698	1.50532113949435
NaN	0.13876879988179	2.23431220799389	NaN	0.397352261064023	1.83562046047947
NaN	8.27019890812089	0.288297730264692	NaN	0.518156932744455	1.91181282311902
NaN	3.54316394768119	1.5994670237811	NaN	2.53373617229307	2.44947201781066
NaN	0.707581439963745	1.39941447411062	NaN	2.19891487699755	NaN
NaN	5.07747313745957	1.08224848663266	NaN	0.505718037487077	NaN
NaN	2.00398938307449	1.36380073928212	NaN	0.979793748462327	NaN
NaN	1.08314192533703	1.15943714688047	NaN	2.675926368848	NaN
NaN	0.637497844880335	1.28267951753902	NaN	0.832998919870572	NaN
NaN	2.24796775459919	1.57139982929998	NaN	2.4328169231018	NaN
NaN	0.266528541318101	1.39636385816469	NaN	2.1491940719175	NaN
NaN	0.334989245830777	1.06247201538881	NaN	0.543668545496016	NaN
NaN	9.33366531660159	1.11826282613431	NaN	1.40977590177107	NaN
NaN	0.498342410685186	0.139394109451022	NaN	4.54068406727553	NaN
NaN	4.58392373094397	1.71962980684021	NaN	0.866509075877567	NaN
NaN	0.246513686686534	0.354887302092797	NaN	1.08532227449548	NaN
NaN	0.00652991835751187	0.269029779569455	NaN	1.18483304278996	NaN
NaN	1.02571315566903	1.45267972231352	NaN	0.579847386611778	NaN
NaN	1.14959456396677	0.894973367605135	NaN	0.506683999141361	NaN
NaN	3.01523255825195	4.64258834440622	NaN	5.4492246314186	NaN
NaN	1.3419039619774	0.512453845780758	NaN	0.157887269292409	NaN
NaN	0.748324481955269	0.692006881960586	NaN	0.453016186081069	NaN
NaN	0.0957226573031785	2.43255035747343	NaN	0.782366002690276	NaN
NaN	4.78079202025758	0.206612407303503	NaN	-2.89403285966117	NaN
NaN	3.60792553000077	1.7248010906747	NaN	2.4599672346982	NaN
NaN	0.0739278317626139	4.03886702006341	NaN	0	NaN
NaN	0.440773013870861	2.32715235922222	NaN	0.430786921526068	NaN
NaN	0.484733524452526	NaN	NaN	0.228084257523412	NaN
NaN	0.178395505714157	NaN	NaN	1.09791198447115	NaN
NaN	6.03638690110623	NaN	NaN	4.74916291310142	NaN
NaN	0	NaN	NaN	2.96780628158389	NaN
NaN	0.664282029817382	NaN	NaN	5.44655702555367	NaN
NaN	2.2021042499212	NaN	NaN	1.23659909121575	NaN
NaN	0.546310668903885	NaN	NaN	1.16783475041281	NaN
NaN	0.142390937260513	NaN	NaN	1.71931838287802	NaN
NaN	0.0297313389755683	NaN	NaN	1.72612561780626	NaN
NaN	0.695306170506957	NaN	NaN	0.420882678864718	NaN
NaN	2.12680919023316	NaN	NaN	2.15796560308229	NaN
NaN	0.0750029866493989	NaN	NaN	1.43532701202853	NaN
NaN	1.00082847421729	NaN	NaN	5.55661132436791	NaN
NaN	0.78476718115616	NaN	NaN	0.378807854697561	NaN
NaN	0.0855612748691549	NaN	NaN	2.22998289261856	NaN
NaN	1.86683056096793	NaN	NaN	NaN	NaN
NaN	0.850163508536786	NaN	NaN	NaN	NaN
NaN	2.13845283851073	NaN	NaN	NaN	NaN
NaN	2.28775110588878	NaN	NaN	NaN	NaN
NaN	4.94811710325753	NaN	NaN	NaN	NaN
NaN	1.45205656480536	NaN	NaN	NaN	NaN
NaN	2.03336747263626	NaN	NaN	NaN	NaN
NaN	1.14993070486295	NaN	NaN	NaN	NaN
NaN	3.29666671862883	NaN	NaN	NaN	NaN
NaN	3.91528172887956	NaN	NaN	NaN	NaN
NaN	3.21614872253708	NaN	NaN	NaN	NaN
NaN	0.823918260775359	NaN	NaN	NaN	NaN
NaN	0.0733597793979885	NaN	NaN	NaN	NaN
NaN	0	NaN	NaN	NaN	NaN
NaN	1.08829600640913	NaN	NaN	NaN	NaN
NaN	2.08607388465704	NaN	NaN	NaN	NaN
NaN	-0.267817074338743	NaN	NaN	NaN	NaN
NaN	0.427458493562952	NaN	NaN	NaN	NaN
NaN	0.193406704263242	NaN	NaN	NaN	NaN
NaN	0.677265649561548	NaN	NaN	NaN	NaN
NaN	0.390936117308025	NaN	NaN	NaN	NaN
NaN	0.77091957906585	NaN	NaN	NaN	NaN
NaN	0.953340951740669	NaN	NaN	NaN	NaN
NaN	7.942288341487	NaN	NaN	NaN	NaN
NaN	3.58628185508611	NaN	NaN	NaN	NaN
NaN	0.436134627873767	NaN	NaN	NaN	NaN
NaN	4.17371460823924	NaN	NaN	NaN	NaN
NaN	0.348148011539153	NaN	NaN	NaN	NaN
NaN	0.227695127107202	NaN	NaN	NaN	NaN
NaN	0.316954264712327	NaN	NaN	NaN	NaN
NaN	2.92246332045912	NaN	NaN	NaN	NaN
NaN	0.332728344141338	NaN	NaN	NaN	NaN
NaN	0	NaN	NaN	NaN	NaN
NaN	0.791583107102551	NaN	NaN	NaN	NaN
NaN	1.01836749737714	NaN	NaN	NaN	NaN
NaN	0.223621150113323	NaN	NaN	NaN	NaN
NaN	0.156678648945411	NaN	NaN	NaN	NaN
NaN	0.764371460392171	NaN	NaN	NaN	NaN
NaN	0.872945815874449	NaN	NaN	NaN	NaN
NaN	8.32212842970239	NaN	NaN	NaN	NaN
