# Supplementary material for: Subfield-specific interneuron circuits govern the hippocampal response to novelty in male mice
Source: Nat Commun. 2024 Jan 24;15:714. doi: 10.1038/s41467-024-44882-3 (PMC10808551; doi:10.1038/s41467-024-44882-3)
Supplement: Supplementary file 4 — Source Data [file 41467_2024_44882_MOESM4_ESM.zip › Fig7b.txt]

FN corr bsl	FN corr clz
NaN	0.356302638450545
NaN	-0.190750060065037
0.865205963975483	-0.168978698818885
NaN	-0.0842587638000995
0.492915548281106	-0.25362716973641
-0.0431662154722568	-0.167278731809973
0.273698062260781	-0.12271121670177
NaN	NaN
NaN	-0.195553588849217
0.313843492082166	0.494511403848398
NaN	0.59236621747194
0.360241433977516	-0.181514397826215
0.732874351839899	0.108875854946454
NaN	-0.199230566885257
0.0656001838735006	0.328487575087347
0.229418561051093	0.991376293155386
-0.104187357356244	NaN
-0.0525435801790437	NaN
-0.273631777311458	NaN
0.0190121776072562	0.394326503134551
0.316761737576157	-0.0687551348982287
-0.0750143481190072	0.84476835746868
0.0386088658800827	0.436630502138687
0.649578443757309	-0.125967517868186
-0.177615391738595	-0.111007775648433
0.858703355933875	-0.0802534860044432
-0.140381871559402	0.790104733809261
NaN	0.677464470906911
0.016926598522235	0.714156794692293
-0.17388846689998	-0.0634952619516081
NaN	NaN
0.543465405040933	NaN
0.359027134867469	0.0860342123766776
0.247160643172829	0.753504494624448
NaN	NaN
0.097654433391567	0.983772469340944
-0.133785804746309	NaN
0.0428083926434378	-0.0347415412749249
0.322028503728846	-0.129539164766123
0.796769238611957	-0.124684411975237
0.788698579967418	0.701243151232569
0.36146319455069	NaN
0.618965494710827	0.171430235195498
-0.103444200576698	NaN
0.831010745649817	-0.14178642482112
-0.205990994926917	0.962925332455807
0.922248844801157	0.847333264743472
-0.238815861958559	0.750022227918096
0.145248003914882	-0.0266198262772428
0.859007115083597	NaN
-0.269697221019683	0.729638180022779
0.991592392288461	0.502297798411141
0.773950945419799	0.405945348805619
-0.137771062619547	0.576688980636415
0.907496487106172	NaN
0.681477460300475	-0.19383847379785
0.975943444606074	-0.180328405973897
0.971610776553865	-0.128593234179644
0.80182904247653	-0.212673809440792
0.550429574994154	-0.430543111953578
0.922283745059281	0.201528981155421
0.499651054336123	0.0890659278438619
NaN	0.975383170233428
0.495619370810767	0.262680546506096
0.934879443384067	-0.211255045167226
NaN	-0.08492769245104
0.969000127622407	0.898556296118222
0.219959880447924	NaN
0.384771913567364	0.0172506746210613
0.353430715499694	NaN
NaN	0.16280469737637
0.875654900861032	-0.0821989546036967
-0.151411737522959	NaN
0.731837937898347	NaN
0.658661018659348	NaN
0.763311372342315	NaN
0.927614281162766	NaN
0.225102412830343	NaN
0.216719078498621	NaN
0.784619254851066	NaN
0.867564212311389	NaN
0.132139233631037	NaN
-0.0436227401539887	NaN
0.409060010924364	NaN
0.94647371441249	NaN
-0.136253253500223	NaN
0.762957706740789	NaN
0.417037472253616	NaN
0.487732371656415	NaN
0.964138168480364	NaN
-0.277328137413762	NaN
-0.166255743939063	NaN
NaN	NaN
0.115302581794841	NaN
-0.107306200382047	NaN
0.703963910220103	NaN
0.759423110792355	NaN
NaN	NaN
NaN	NaN
