# Supplementary material for: Subfield-specific interneuron circuits govern the hippocampal response to novelty in male mice
Source: Nat Commun. 2024 Jan 24;15:714. doi: 10.1038/s41467-024-44882-3 (PMC10808551; doi:10.1038/s41467-024-44882-3)
Supplement: Supplementary file 4 — Source Data [file 41467_2024_44882_MOESM4_ESM.zip › Fig7d.txt]

FN corr bsl	FN corr clz
0.866920160109422	0.77398505611201
0.858186850286703	0.948023148802979
0.342184988131113	0.177591599163884
0.307452879479908	-0.193073265053168
0.378949190783105	0.789129410767053
0.874793229105664	0.691361276073237
0.85870338783581	0.945545839109781
0.433451855717553	0.861104937757061
0.684779812069094	0.543046504840917
0.812936403129254	NaN
0.811344434707926	0.989614901139668
0.864364927927171	0.15527920528572
0.55383143195435	0.980720839721234
0.86261377122605	0.502675199274456
-0.224922963351957	-0.0368288529049562
0.4	0.952935842794582
-0.00509943109833528	0.0589780635290484
0.13059252352485	0.671767503219505
0.833686873086561	0.553380910609288
0.733803693950142	-0.0985577251606191
0.978429821495871	0.0343391056632626
0.863550240557166	0.995082424372944
0.579734192551919	0.480013219972502
0.788791404323942	0.903147918687374
0.377037551219069	0.793468890057212
0.434126954004796	0.790315820283203
0.98428113369913	0.64793076502605
0.75237986688596	0.645600747528178
0.854149301102074	NaN
NaN	0.365663088985591
-0.124619901579145	0.805539998233526
0.295031442490395	0.925582045031036
0.51588893617801	0.167902773660495
0.97112103470343	0.658467378465738
0.0786875767407337	0.491032147212122
0.414283090588449	-0.0589921840453104
0.0497868945426812	-0.146158592629792
-0.187656041462179	0.719570683340528
0.165428797751611	0.484092050614192
-0.055960717127078	0.0194125129199482
0.577058165503718	0.00858892948779008
-0.085136983935069	0.191588972684036
-0.245188825540047	0.703334534286713
-0.093761590561813	0.643251503818974
NaN	-0.176225217361409
0.498306846484636	0.715146750770849
0.325496287272015	0.598211186771621
0.940299444219614	0.690650937191739
-0.265889240810463	0.330347954999099
0.957686029728535	0.145703992044962
0.23223449568885	0.137782604545374
-0.283142189589976	0.217588652998928
-0.123079621185978	0.662217234572954
0.0869123293056959	0.201480297097555
0.505912074056179	0.702322858293381
0.0587342685685125	0.957516181047597
0.260283878495373	0.721820385642991
-0.0259903622602523	-0.203508357733245
0.794469537907716	0.0221759554207308
0.747972288170533	NaN
NaN	0.307830381388688
-0.151493966589323	0.277605290967903
-0.223230848682196	0.124631527373948
0.608061778234963	0.246285708023992
0.568108894242099	0.608166110247306
0.547519784370433	0.451846408024885
-0.184044339414402	-0.0368182087784739
-0.139790123456482	-0.106538075723932
0.0421409333955531	0.52416125446418
0.213197400017814	0.0425673009554494
0.372070390303284	0.935381551718191
0.560364579798413	0.342090739694588
0.439268812827642	0.821376844120551
-0.199397966138089	0.817190961625865
0.0929462655362472	-0.0498863074669639
0.87540227348616	-0.211904764361569
0.746332535952133	0.288634622745702
0.407248983375755	0.736436731970529
0.620337289185802	0.532363230719439
NaN	0.590862461919238
0.936144032737376	0.580517860152909
0.580680741567674	NaN
-0.232642342866312	0.977849564559703
0.542446172655173	-0.0062240529807611
-0.0824337170837767	0.678408245923265
-0.0435515694806502	0.20124140582394
-0.147930782217332	-0.462066566258994
0.372884620506439	0.364624379269548
0.631477794363195	0.670463696702501
0.275431993890595	0.696640002776457
0.0183717344386772	0.830585925452924
0.326967582334745	-0.143197216380034
0.72086665030754	-0.0391574976833595
-0.171587152898558	-0.043370095115683
0.0864418877568415	-0.152303292370659
0.916735021956376	0.439978405026266
-0.268073178044927	0.74662019128425
0.297319469749533	-0.0801928294004137
0.125645563755818	0.498848607287621
0.824844155904471	0.213579610328565
0.220811685136748	0.701981891423956
NaN	0.593763569719902
0.959104391939497	-0.113149130750895
0.339268969081458	0.250017236352017
-0.107664355701513	0.463045276375849
-0.379868645473114	0.791303212837987
0.387963666391249	NaN
0.868288443615999	-0.098498079799731
-0.389341177496954	-0.230210999905377
0.0304321219891112	0.46504253897364
NaN	0.368033401483729
-0.198202862628284	0.673296115635648
NaN	-0.72626683908532
0.950173030860228	-0.310371561903528
-0.155619383150374	0.980995188321169
0.293104062634025	0.619680331798718
-0.107785634623112	0.906682125105128
-0.122940806378715	0.48298265577865
NaN	-0.0468592175382249
-0.291329073441184	0.851738662725419
0.305086691828629	0.303895441412227
-0.233373505475228	0.62131874567724
0.988235547622293	-0.234703994954629
0.726250513174658	0.0864499050840371
-0.0320911236558281	0.108218485715207
0.923754310090924	0.561345554115763
-0.0521483839027638	-0.103134474200942
NaN	0.0534252837966215
0.494938297070953	0.0147686287247387
-0.383694491442029	0.161300410045349
0.98908662127101	-0.101048447074417
0.66550736350581	0.056778975873847
0.930229792296774	0.354856292563208
-0.142042549726569	0.542818308890473
-0.117021600854091	-0.0969181636667415
NaN	0.925703879782107
-0.0867806821308385	-0.418026080984685
-0.159151863958146	0.38851727998221
0.100574268290646	0.866553715417465
-0.0969656887297549	-0.335183707017347
-0.155457327534354	-0.0243695212861683
0.112457150365217	-0.171675586520803
-0.10807011209663	-0.119331247440648
NaN	0.345945902041294
0.650460356333282	0.488924971742496
-0.00448415465879336	0.988307514499857
-0.144580354058818	0.943200588026583
0.482385641666775	0.795471905556297
NaN	NaN
-0.167939308887671	0.749781249035626
0.946657869344977	0.955423152151122
0.205766564921976	0.390794931993211
-0.299701709826845	0.579445796417317
-0.290264691687302	0.138073727205814
0.522710044452742	0.283390320260411
-0.21929518221013	0.943852828140173
-0.312914627879395	-0.19529602964063
-0.253459614745686	0.550955827745613
-0.185414772899211	0.335148399316238
0.976102429420578	0.804634509720628
0.323757901092265	NaN
0.957428743585391	0.260325438311588
0.885799646093411	0.357728696588404
0.735432221638347	-0.214251868550139
-0.0833855049829781	0.532960839152835
-0.0825914466280241	0.157284482389876
-0.202353423335252	0.00546039760315344
-0.316683958766019	0.0499198321679313
0.163471206252053	0.527405491182709
0.987123510077256	0.733008792155489
0.0823824377290496	0.0153617012099965
0.981983049620541	0.585728011373619
0.454523113150496	0.048280424117747
0.0569169539465964	0.968246894503945
-0.213556631373702	0.602719960403413
-0.261871600044604	0.981624126021814
0.506465103347458	0.0471806444440074
-0.425200248246315	0.903429603676364
0.136356436214136	0.558811665816303
0.637257642532518	0.309387394301128
0.243857582936714	-0.438390264366887
-0.255362998541611	-0.0890511758674413
0.753285842165417	0.387221302707402
0.850946808907637	0.991
-0.0281334275365867	NaN
-0.3202583683536	NaN
0.0898275351739976	-0.0790110098936694
0.551276397991061	0.341351791537485
-0.11826982995999	0.757888557564899
0.175069392572397	-0.150152822805679
NaN	0.729330835958004
NaN	0.832172020657533
NaN	0.811526702696405
NaN	0.856528012706379
NaN	0.839324185148684
NaN	NaN
NaN	0.00901438588274769
NaN	0.0102801160046625
NaN	0.192055201841184
NaN	0.0915424711725171
NaN	0.689877765847203
NaN	0.00848157145101655
NaN	0.548559534033935
NaN	0.805229859509175
NaN	0.241886229459748
NaN	0.408050923548599
NaN	-0.329716134542181
NaN	-0.243319666552526
NaN	NaN
NaN	NaN
NaN	NaN
NaN	NaN
NaN	NaN
NaN	NaN
NaN	NaN
NaN	NaN
NaN	NaN
NaN	NaN
NaN	NaN
