# Supplementary material for: Subfield-specific interneuron circuits govern the hippocampal response to novelty in male mice
Source: Nat Commun. 2024 Jan 24;15:714. doi: 10.1038/s41467-024-44882-3 (PMC10808551; doi:10.1038/s41467-024-44882-3)
Supplement: Supplementary file 4 — Source Data [file 41467_2024_44882_MOESM4_ESM.zip › Fig7f.txt]

FN corr bsl	FN corr clz
-0.276632366053582	0.152958285845117
0.313032982133774	-0.151345707578917
NaN	-0.163168563084811
-0.167864833479784	0.20367895844747
NaN	-0.179540299349285
0.331130973365305	NaN
0.34127885963552	-0.0885815682433817
0.255629994690667	NaN
0.0717012032564703	-0.10490492730425
0.0385405636325785	0.903191526239704
0.813560516992168	-0.101591182894554
-0.161425189617122	0.0214023189620476
0.932790125547803	-0.187090623909018
-0.240966502760366	0.898366547669142
0.861050274971038	-0.0538142786565776
0.294522120218027	0.749551529137762
0.457712335969056	0.106656304707883
-0.315645636734051	0.00617364666606994
-0.234966401829405	-0.223091074778505
0.130465662173783	0.207748175572365
0.137269136391161	0.489578343997572
0.529623929049545	-0.295868316011621
-0.464475989690738	0.0253703773455324
0.338626091434617	-0.452639149496719
0.181708693446841	-0.0996783088753294
0.42277760332336	-0.234762869088572
-0.12358940387632	-0.255762870280539
0.773440092428209	-0.00651642549099301
-0.137562397623091	0.179843610056844
-0.174424436434996	-0.161560327236342
-0.101762761680614	0.448969633658548
0.775070491329993	0.287385854459542
-0.0217409245890674	-0.197127144312492
0.783754859317702	-0.0561895101385609
0.917192736762712	0.722904016714128
-0.412657143829388	0.937447827845997
0.806792985338529	-0.105052787042559
0.822283307333374	0.880657844346527
-0.154179009862758	0.66543284909926
0.843895265204427	0.490497423409125
0.604438495134481	0.433725015568462
-0.459170499897898	0.772155785138506
0.558266852972843	0.351918214652078
0.990532327289916	0.0390648226364553
-0.0710845378699779	-0.00907328626794257
-0.373560862914439	0.309420247028589
0.641933366952835	0.324179106279349
0.149453580609807	-0.184660361289967
-0.259901680799245	-0.150184132553458
0.863791635294627	0.948814574684223
0.60379214255413	-0.410335549563239
0.0572843709152488	0.791968535169136
0.331059400950024	0.733424003989614
-0.496743083982684	0.92821502794068
-0.198177601730739	0.147848764902696
-0.294744664990968	-0.320328756359087
-0.391871054756239	-0.0535993635197999
-0.189736082695263	NaN
-0.20161114074816	-0.128920781805757
-0.27589901569152	0.061260347779133
0.111519041793848	0.463621684461027
-0.320350540252829	-0.260386720628461
0.778948922084925	0.125165025032057
0.337791852041059	-0.543024961178434
0.0148495550974704	-0.191849426528718
0.113847821488454	-0.0816640804907704
-0.316845192309422	0.754674686658566
0.367443354622572	0.861522911125243
0.742698773706397	-0.230916772076635
0.506878209723442	-0.416007498467588
0.276839226585175	-0.231799571381801
-0.242550726995272	-0.140608851857937
-0.264255266426094	0.653354084329759
0.53950482903911	-0.177812015193458
0.156833333271806	0.633640963214423
0.209424717231733	0.111799221491934
0.62243597585259	0.513027825767025
0.975138416161629	-0.14161802621316
-0.218066457447474	0.53121127875238
0.0290363089984405	-0.0362550028238807
0.358368530908212	0.0677059480303098
0.771502827102294	-0.0777237923614277
-0.0854436227732663	-0.365758799295275
-0.194057300417875	0.310120065482296
0.726357869561907	0.879444353037325
0.222292582691967	0.605923567580781
0.430081941499814	0.597674733991962
0.648715283610924	0.284029894598102
0.963267937983624	0.881839856689301
0.416026410776709	-0.24652372298502
0.786633028879093	0.719399945382281
0.0590222247825864	0.102061189650213
0.229349795624811	0.584773373793943
0.733610381932322	-0.155373864298886
0.276323041222407	0.583212968692879
0.538873150721536	0.825151219114634
-0.389874093198771	0.783544896811723
-0.315035327592021	-0.113160872790237
NaN	0.850656999713621
0.105244989657128	0.952163703067677
NaN	-0.120715977702763
NaN	-0.160411558417448
NaN	0.496145835661899
0.993476323171555	0.781668311339361
0.570842530215803	0.000235400303642853
0.561222237555788	0.406800052952615
0.459701374384863	0.765700154598949
0.493273968463585	0.443461162245211
NaN	0.785305420779173
NaN	-0.142461401791909
0.90371703127177	0.947979931236416
NaN	0.75255291234571
0.660657525170784	-0.30081673313819
0.0593980998269331	-0.358898902501287
0.119268313560153	0.866377959021455
0.959663172550724	0.565395106660134
0.11665103391282	-0.464009940023932
0.966258176425895	-0.325491679647462
0.650038870616418	0.883486532161293
-0.103598266691734	NaN
-0.283646663518531	0.836901895022965
0.521147354354298	-0.344324697824169
0.421775849957918	NaN
0.948792388235767	0.00490137586238417
0.716028360304619	-0.00935619715347085
0.849825457790559	0.850785432867439
0.110105016171174	NaN
0.857148475460999	0.532011827443455
0.427552662025732	0.993017008309598
0.839537034596945	-0.398386448922144
0.876490947281768	0.503708903852177
0.846693311562753	NaN
0.885040255418592	0.630548276769219
0.789878078610743	0.637846138698113
0.946250672604725	0.892672958318598
0.960440845408043	-0.464388101402501
0.947120677412406	0.320260390984428
0.417949130610377	-0.310114296754522
0.688188994233739	0.753771076625998
0.929005628150442	0.877634740116716
0.977492412806142	0.954341760491018
-0.367847496263526	0.882883903116287
0.788628513030461	-0.133475504724474
0.0276415998614425	0.890246590882357
-0.425886514624601	0.829944567513595
-0.373422953809863	0.936113072618954
0.616953321991074	0.456758779472979
0.921910010158991	0.879289724652606
0.588996710603269	0.957983180967869
0.788044819372104	0.891350696076847
0.905766198541535	0.878114218103575
-0.0223929347487404	0.324003158744585
0.716754147093742	0.0277632750008942
0.383520604825839	0.156958580515872
-0.183433871098811	0.945964682365458
NaN	0.879152758440541
NaN	0.480450031571339
NaN	0.945957967228842
NaN	0.720685441886784
NaN	0.953886555161421
NaN	0.399830343090005
NaN	0.247116093688769
NaN	-0.192385772106653
