# Supplementary material for: Subfield-specific interneuron circuits govern the hippocampal response to novelty in male mice
Source: Nat Commun. 2024 Jan 24;15:714. doi: 10.1038/s41467-024-44882-3 (PMC10808551; doi:10.1038/s41467-024-44882-3)
Supplement: Supplementary file 4 — Source Data [file 41467_2024_44882_MOESM4_ESM.zip › SupplFig1d.txt]

Speed (cm/s)	Mean Activity	SEM Activity
0	0.132714711815897	0.0147858490440031
1	0.111057608576138	0.00996215074353285
2	0.100571056906342	0.0138137022234977
3	0.147291732937036	0.0196227712791498
4	0.142571449322886	0.0226250443393133
5	0.0890188037850334	0.01807513502088
6	0.07380430704984	0.019352430500386
7	0.130038718477869	0.0219534986262466
8	0.144668226825582	0.0281935962531235
9	0.176474136115134	0.0545468472894315
10	0.122766609153004	0.0128787824867903
11	0.161510100882666	0.0328758721087595
12	0.117225044599695	0.0208437513310022
13	0.177778658028144	0.0621593697968564
14	0.161493955808234	0.0516004692592267
15	0.169442067150394	0.0259178407989617
