# Supplementary material for: Subfield-specific interneuron circuits govern the hippocampal response to novelty in male mice
Source: Nat Commun. 2024 Jan 24;15:714. doi: 10.1038/s41467-024-44882-3 (PMC10808551; doi:10.1038/s41467-024-44882-3)
Supplement: Supplementary file 4 — Source Data [file 41467_2024_44882_MOESM4_ESM.zip › SupplFig1e.txt]

Speed (cm/s)	Mean Activity	SEM Activity
0	0.142563127613569	0.0370501998462826
1	0.200113480897447	0.0383446745248537
2	0.342033468796624	0.082768039597616
3	0.130167119363486	0.0349893132700262
4	0.177637777759883	0.0524762009325979
5	0.169122529354521	0.0350114583631831
6	0.174246770144092	0.054244941771119
7	0.179199761080476	0.0473501634062055
8	0.204087914466584	0.0372638250729059
9	0.190420140911059	0.041828902043108
10	0.141748338402123	0.0339661967704126
11	0.293589575074731	0.135314483935966
12	0.187600796074091	0.0251358468118269
13	0.18665774492311	0.0506295292015384
14	0.236620094690015	0.047598584793126
15	0.221177128947484	0.0456497277353943
