# Supplementary material for: Subfield-specific interneuron circuits govern the hippocampal response to novelty in male mice
Source: Nat Commun. 2024 Jan 24;15:714. doi: 10.1038/s41467-024-44882-3 (PMC10808551; doi:10.1038/s41467-024-44882-3)
Supplement: Supplementary file 4 — Source Data [file 41467_2024_44882_MOESM4_ESM.zip › SupplFig1f.txt]

Speed (cm/s)	Mean Activity	SEM Activity
0	0.2705398	0.02180671
1	0.1904617	0.02433825
2	0.2963939	0.02310032
3	0.1930926	0.04066607
4	0.1963998	0.05275832
5	0.2417866	0.03560751
6	0.1676012	0.02747021
7	0.2249992	0.05504756
8	0.2350683	0.04983024
9	0.2823315	0.04764822
10	0.250264	0.05906832
11	0.2081478	0.02519013
12	0.1869197	0.03728395
13	0.3003341	0.05000906
14	0.2736214	0.03110306
15	0.2754764	0.02961653
