# Supplementary material for: Subfield-specific interneuron circuits govern the hippocampal response to novelty in male mice
Source: Nat Commun. 2024 Jan 24;15:714. doi: 10.1038/s41467-024-44882-3 (PMC10808551; doi:10.1038/s41467-024-44882-3)
Supplement: Supplementary file 4 — Source Data [file 41467_2024_44882_MOESM4_ESM.zip › SupplFig1g.txt]

Speed (cm/s)	Mean Activity	SEM Activity
0	0.2674061	0.03910384
1	0.6412126	0.1119481
2	1.01596	0.1774451
3	0.8870832	0.1404199
4	0.7852593	0.1613225
5	0.9779834	0.2218029
6	0.7124462	0.1797173
7	0.7383077	0.1724091
8	0.7276504	0.194181
9	1.073803	0.138022
10	1.093301	0.09873041
11	1.041828	0.1788841
12	1.18179	0.1075803
13	1.270696	0.09893136
14	1.362592	0.1217557
15	1.460362	0.1354852
