# Supplementary material for: Subfield-specific interneuron circuits govern the hippocampal response to novelty in male mice
Source: Nat Commun. 2024 Jan 24;15:714. doi: 10.1038/s41467-024-44882-3 (PMC10808551; doi:10.1038/s41467-024-44882-3)
Supplement: Supplementary file 4 — Source Data [file 41467_2024_44882_MOESM4_ESM.zip › SupplFig1h.txt]

Speed (cm/s)	Mean Activity	SEM Activity
0	0.214183186976627	0.0287392709746737
1	0.419864452328167	0.0298567857940521
2	0.358913797419713	0.066880501067932
3	0.450119573986822	0.0598894028383958
4	0.338419820608139	0.0281589050083974
5	0.425669976215345	0.0782949834517462
6	0.228805485347959	0.108606547640682
7	0.372033017584852	0.0272906216324011
8	0.434243924495766	0.0549764076962846
9	0.327436740863137	0.0478747011126883
10	0.417854217768445	0.0450236443871641
11	0.381709815221804	0.0336049129415842
12	0.408762604025564	0.0431083370799366
13	0.367260690965274	0.0370476417458968
14	0.370322581837552	0.0471823616351661
15	0.385306443668394	0.040305675799598
