# Supplementary material for: Subfield-specific interneuron circuits govern the hippocampal response to novelty in male mice
Source: Nat Commun. 2024 Jan 24;15:714. doi: 10.1038/s41467-024-44882-3 (PMC10808551; doi:10.1038/s41467-024-44882-3)
Supplement: Supplementary file 4 — Source Data [file 41467_2024_44882_MOESM4_ESM.zip › SupplFig1i.txt]

Speed (cm/s)	Mean Activity	SEM Activity
0	0.31502142394563	0.0359197472343165
1	0.1887284433531	0.0300762450836327
2	0.196022721194431	0.0156428334298738
3	0.162158610692788	0.0298660900187346
4	0.149907692217238	0.0185658024702452
5	0.128245165265548	0.0389195037772258
6	0.152780619395021	0.0134755670801171
7	0.141006820167959	0.042295089419745
8	0.133676543543675	0.012116067336844
9	0.171225180645375	0.0249614101670761
10	0.131014332882361	0.0179107961000156
11	0.159124857784013	0.00876442937097683
12	0.132572241736068	0.013005726407736
13	0.107185023695359	0.0135657139108465
14	0.14555233613765	0.0115951625396868
15	0.139507842854994	0.01239495655275
