# Supplementary material for: Subfield-specific interneuron circuits govern the hippocampal response to novelty in male mice
Source: Nat Commun. 2024 Jan 24;15:714. doi: 10.1038/s41467-024-44882-3 (PMC10808551; doi:10.1038/s41467-024-44882-3)
Supplement: Supplementary file 4 — Source Data [file 41467_2024_44882_MOESM4_ESM.zip › SupplFig2a.txt]

CA1PV animal	CA1SOM animal	CA3PV animal	CA3SOM animal	DGPV animal	DGSOM animal	CA1PV session	CA1SOM session	CA3PV session	CA3SOM session	DGPV session	DGSOM session
0.00336379118021649	0.00206343879829133	0.00978990507298219	0.0086353958074834	0.00101663569997375	-0.00160211694378261	0.0131936655861468	0.00206343879829133	0.00978990507298219	0.00825762558277546	0.00376398220048663	-0.00160211694378261
0.00726296352524943	-0.00024167223352669	0.015173499356024	0.00202108917680259	0.00334790671089043	-0.00130287788102369	0.00331230186345357	0.00216846947780536	0.015173499356024	0.00908748148623224	0.0038215340797044	0.000347407699088589
0.00194452477719353	0.00631963325332269	0.00416327149353244	0.00467762073047549	0.0018447287089657	0.000697471256209599	0.00133633358458052	0.00645614494069065	0.00416327149353244	0.00202108917680259	0.00223209338371984	0.00563316556063536
0.00331230186345357	0.00798234982045107	0.000691948914754903	0.0120070736855268	0.00168712442592507	0.00563316556063536	0.00567978204214472	-0.00355561708660825	0.000586172882062134	0.00407515962433536	0.00574857835942163	-0.00295316346113597
0.00582829941369717	0.00285661102926306	NaN	0.00320092997339088	0.00432441965811725	-0.00177557817540482	0.00141032187105658	0.00616036961806007	0.000826572956363882	0.00505812248172189	0.00101663569997375	0.000697471256209599
0.00858269699567419	0.00466130671136805	NaN	NaN	0.00223209338371984	NaN	0.00858269699567419	0.00798234982045107	NaN	0.0120070736855268	0.00334790671089043	-0.000879014760485166
0.00141032187105658	0.00974523620263091	NaN	NaN	-0.00465433501328031	NaN	-0.000986197730140782	0.00285661102926306	NaN	0.0035739348297486	0.00299796393956058	-0.00224309905195408
-0.000986197730140782	NaN	NaN	NaN	NaN	NaN	0.00126231632943535	0.00666661705667759	NaN	0.00224177462847105	0.00146031696543408	-0.00220462071377521
NaN	NaN	NaN	NaN	NaN	NaN	0.00532279315975822	0.00974523620263091	NaN	NaN	0.00168712442592507	NaN
NaN	NaN	NaN	NaN	NaN	NaN	0.00805047523466562	0.00356750106847194	NaN	NaN	0.00168712442592507	NaN
NaN	NaN	NaN	NaN	NaN	NaN	0.00599419466007891	NaN	NaN	NaN	-0.00465433501328031	NaN
NaN	NaN	NaN	NaN	NaN	NaN	0.00194452477719353	NaN	NaN	NaN	NaN	NaN
