# Supplementary material for: Subfield-specific interneuron circuits govern the hippocampal response to novelty in male mice
Source: Nat Commun. 2024 Jan 24;15:714. doi: 10.1038/s41467-024-44882-3 (PMC10808551; doi:10.1038/s41467-024-44882-3)
Supplement: Supplementary file 4 — Source Data [file 41467_2024_44882_MOESM4_ESM.zip › SupplFig2b.txt]

CA1PV animal	CA1SOM animal	CA3PV animal	CA3SOM animal	DGPV animal	DGSOM animal	CA1PV session	CA1SOM session	CA3PV session	CA3SOM session	DGPV session	DGSOM session
1.8670745764839	1.6112546232281	2.37764830620431	2.15177722384824	1.27123655875524	0.821526651389267	3.72141646953839	1.6112546232281	2.37764830620431	1.94988350141538	1.80422436268037	0.821526651389267
2.42241149081859	1.3639266873101	1.82295822103818	1.09602442052629	1.32391625642776	1.20051428662176	1.48866472643169	1.13575909682822	1.82295822103818	2.3857175688895	1.79527607721932	1.59272926354063
1.16522507948699	2.05359647934055	1.40202562375502	1.37721218288906	1.49974153637886	1.11194162671941	2.00783711568955	1.81016557437154	1.40202562375502	1.09602442052629	1.21934495023601	1.95752715584404
1.48866472643169	1.8117035709296	1.09345202922821	1.49438765048981	1.38790087188993	1.95752715584404	1.8729474074013	1.64279818678794	1.10890609451703	1.33259544211129	1.67633166228134	0.808299309702885
2.48144400935773	1.41814375970826	NaN	1.30371932506561	1.76636177347847	0.792122945772179	1.83364803161647	2.39439974629715	1.07378321886063	1.40539117706449	1.27123655875524	1.11194162671941
2.1090330949153	1.76743222151073	NaN	NaN	1.21934495023601	NaN	2.1090330949153	1.8117035709296	NaN	1.49438765048981	1.32391625642776	0.766866768665516
1.83364803161647	1.61700712468521	NaN	NaN	1.52118861277898	NaN	1.76486491894715	1.41814375970826	NaN	1.2682492170069	1.26807036399841	0.838429049512399
1.76486491894715	NaN	NaN	NaN	NaN	NaN	1.93253181684597	2.17334609288363	NaN	1.39492817435946	1.57696526050568	0.771073019138624
NaN	NaN	NaN	NaN	NaN	NaN	1.80494567037752	1.61700712468521	NaN	NaN	1.38790087188993	NaN
NaN	NaN	NaN	NaN	NaN	NaN	2.68780703990309	1.54602465530734	NaN	NaN	1.38790087188993	NaN
NaN	NaN	NaN	NaN	NaN	NaN	1.99482977284912	NaN	NaN	NaN	1.52118861277898	NaN
NaN	NaN	NaN	NaN	NaN	NaN	1.16522507948699	NaN	NaN	NaN	NaN	NaN
