# Supplementary material for: Subfield-specific interneuron circuits govern the hippocampal response to novelty in male mice
Source: Nat Commun. 2024 Jan 24;15:714. doi: 10.1038/s41467-024-44882-3 (PMC10808551; doi:10.1038/s41467-024-44882-3)
Supplement: Supplementary file 4 — Source Data [file 41467_2024_44882_MOESM4_ESM.zip › SupplFig2c.txt]

CA1PV animal rand	CA1PV animal data	CA1PV animal rand SEM	CA1PV animal data SEM	CA1PV animal N cells	CA1PV session rand	CA1PV session data	CA1PV session rand SEM	CA1PV session data SEM	CA1PV session N cells	CA1SOM animal rand	CA1SOM animal data	CA1SOM animal rand SEM	CA1SOM animal data SEM	CA1SOM animal N cells	CA1SOM session rand	CA1SOM session data	CA1SOM session rand SEM	CA1SOM session data SEM	CA1SOM session N cells	CA3PV animal rand	CA3PV animal data	CA3PV animal rand SEM	CA3PV animal data SEM	CA3PV animal N cells	CA3PV session rand	CA3PV session data	CA3PV session rand SEM	CA3PV session data SEM	CA3PV session N cells	CA3SOM animal rand	CA3SOM animal data	CA3SOM animal rand SEM	CA3SOM animal data SEM	CA3SOM animal N cells	CA3SOM session rand	CA3SOM session data	CA3SOM session rand SEM	CA3SOM session data SEM	CA3SOM session N cells	DGPV animal rand	DGPV animal data	DGPV animal rand SEM	DGPV animal data SEM	DGPV animal N cells	DGPV session rand	DGPV session data	DGPV session rand SEM	DGPV session data SEM	DGPV session N cells
0.445272580987073	0.441525451829768	0.277206355630578	0.251684852909076	113	0.608089660566953	1.47364526190647	0.596227585288945	0.139167890755407	5	0.489354356729491	0.707941721231434	0.318300695422323	0.366395741917773	9	0.489354356729491	0.707941721231434	0.318300695422323	0.366395741917773	9	0.281223774252629	0.221361587854159	0.181954989107938	0.161153222729649	66	0.281223774252629	0.221361587854159	0.181954989107938	0.161153222729649	66	0.166735026625889	0.260163818329388	0.175554500343754	0.244068077034945	136	0.103489422156437	0.164897341545901	0.138718627707357	0.230354134798167	73	0.187686497159302	0.439711957176526	0.174320987884644	0.193568845855699	15	0.0916584422883724	0.143947053882181	0.111655661312864	0.148646322311291	13
0.440478298951573	0.510857385917172	0.328862648339123	0.332232446635036	92	0.594875201399058	1.02509943937297	0.533304383337498	0.415038433350224	7	0.258843847203134	0.377809661840513	0.176661600067688	0.200723074401592	20	0.320338635244082	0.448106578982005	0.176979517297765	0.224058778158175	11	0.20987970692416	0.401306415597598	0.118167363807261	0.164928620083923	6	0.20987970692416	0.401306415597598	0.118167363807261	0.164928620083923	6	0.370200066827238	0.171395046170801	0.184798325396742	0.16604238429779	8	0.240019615931762	0.370551958094381	0.185992571351139	0.212173553489426	63	0.169003424545129	0.126155460563799	0.18579074113291	0.107650384766801	3	0.13848785039943	0.154035884159963	0.105987774462444	0.121215962480331	11
0.163606519444745	0.244806601957742	0.125221531180652	0.172690397171571	38	0.888196923534171	1.15911153861645	0.193877553917298	0.432940232693048	4	0.427619855761559	0.71307621298243	0.341992993996689	0.309163042996345	13	0.572898448069363	0.82092972510341	0.385345229308817	0.250597913595586	7	0.148751413407312	0.123776106417856	0.0842047684759461	0.0917393235323307	11	0.148751413407312	0.123776106417856	0.0842047684759461	0.0917393235323307	11	0.247981951065492	0.298944228900629	0.184157403008184	0.252217912816394	57	0.370200066827238	0.171395046170801	0.184798325396742	0.16604238429779	8	0.373615354691681	0.490289271368008	0.220795571507123	0.449766717883559	19	0.171649005135694	0.260173100382948	0.0809273385640292	0.164327273488212	5
0.608089660566953	1.47364526190647	0.596227585288945	0.139167890755407	5	0.19329049436573	0.364031383687545	0.249483674540379	0.135908011888077	5	0.589675535170151	0.533482436148427	0.545980725870526	0.376072175437341	10	0.183683550708641	0.291891207556469	0.153019717831177	0.13355050047424	9	0.0781988699361682	0.0965246497094631	0.0719749935651272	0.0962381297776952	25	0.073630616002317	0.119230852063213	0.0872150843657046	0.119457359495237	14	0.704805284738541	0.670345991849899	0.0525386943120279	0.191640127369596	4	0.305955549015811	0.295678830362464	0.219371075880168	0.342188552633689	19	0.0850326284181349	0.138229850768333	0.0729951030925599	0.0936707501427825	42	0.322993893320677	0.264346921780663	0.238872516855483	0.333262687698224	9
0.701537645811827	1.07383111182514	0.451470020337658	0.405162631331484	11	0.203078067902983	0.105208856689482	0.12125300391278	0.123647446798414	9	0.123424133337648	0.284700542132714	0.0831348216412014	0.313488769546752	13	0.258128164735789	0.587247115507953	0.196193340950317	0.344604448288495	6	NaN	NaN	NaN	NaN	NaN	0.0840130113065243	0.0676258467137814	0.049780978980133	0.045130169123449	11	0.166988295614719	0.391167789399624	0.225839575052015	0.298330189587636	25	0.218995152090333	0.300576928169712	0.159150478950061	0.198262659525253	38	0.170359731637232	0.180146324916785	0.178517141799209	0.208336866796572	33	0.187686497159302	0.439711957176526	0.174320987884644	0.193568845855699	15
0.203078067902983	0.105208856689482	0.12125300391278	0.123647446798414	9	0.141298856809625	0.152558561272035	0.105663547154753	0.152031080133353	17	0.309332218919739	0.353357175558373	0.227967310057562	0.308841500202337	34	0.589675535170151	0.533482436148427	0.545980725870526	0.376072175437341	10	NaN	NaN	NaN	NaN	NaN	NaN	NaN	NaN	NaN	NaN	NaN	NaN	NaN	NaN	NaN	0.704805284738541	0.670345991849899	0.0525386943120279	0.191640127369596	4	0.171649005135694	0.260173100382948	0.0809273385640292	0.164327273488212	5	0.169003424545129	0.126155460563799	0.18579074113291	0.107650384766801	3
0.19329049436573	0.364031383687545	0.249483674540379	0.135908011888077	5	0.332672591007622	0.458491618178102	0.181865387834433	0.250336585582067	55	0.0395023440385439	0.0867202375491012	0.0824101436438488	0.0703198514346707	13	0.123424133337648	0.284700542132714	0.0831348216412014	0.313488769546752	13	NaN	NaN	NaN	NaN	NaN	NaN	NaN	NaN	NaN	NaN	NaN	NaN	NaN	NaN	NaN	0.131738216098812	0.319504613263739	0.249590455719508	0.313399128743607	18	0.591472843518624	0.714223499481495	0.242527923585029	0.201155598906842	13	0.174016611278057	0.24214576035738	0.0936905117349091	0.12264827214419	5
0.141298856809625	0.152558561272035	0.105663547154753	0.152031080133353	17	0.552048433553794	0.425436845809796	0.309550075581169	0.254080076825543	58	NaN	NaN	NaN	NaN	NaN	0.509419538280368	0.593454241360344	0.227100976957285	0.389462290747981	12	NaN	NaN	NaN	NaN	NaN	NaN	NaN	NaN	NaN	NaN	NaN	NaN	NaN	NaN	NaN	0.257631357227053	0.575444528034755	0.119152020986198	0.15063864198156	7	NaN	NaN	NaN	NaN	NaN	0.444900620196547	0.578911953871804	0.209772795082488	0.49327942513517	14
NaN	NaN	NaN	NaN	NaN	0.348235835864	0.49182627791601	0.263827998861366	0.313027649560979	58	NaN	NaN	NaN	NaN	NaN	0.0395023440385439	0.0867202375491012	0.0824101436438488	0.0703198514346707	13	NaN	NaN	NaN	NaN	NaN	NaN	NaN	NaN	NaN	NaN	NaN	NaN	NaN	NaN	NaN	NaN	NaN	NaN	NaN	NaN	NaN	NaN	NaN	NaN	NaN	0.086573747499469	0.138229850768333	0.079823135552608	0.0948344065628049	21
NaN	NaN	NaN	NaN	NaN	0.597833088924492	0.543322217213271	0.370865091890585	0.365246832261647	34	NaN	NaN	NaN	NaN	NaN	0.200193681086669	0.222395139666388	0.13890569802362	0.139739439574973	22	NaN	NaN	NaN	NaN	NaN	NaN	NaN	NaN	NaN	NaN	NaN	NaN	NaN	NaN	NaN	NaN	NaN	NaN	NaN	NaN	NaN	NaN	NaN	NaN	NaN	0.0834915093368008	0.138229850768333	0.0674259878271244	0.0948344065628049	21
NaN	NaN	NaN	NaN	NaN	0.163606519444745	0.244806601957742	0.125221531180652	0.172690397171571	38	NaN	NaN	NaN	NaN	NaN	NaN	NaN	NaN	NaN	NaN	NaN	NaN	NaN	NaN	NaN	NaN	NaN	NaN	NaN	NaN	NaN	NaN	NaN	NaN	NaN	NaN	NaN	NaN	NaN	NaN	NaN	NaN	NaN	NaN	NaN	0.591472843518624	0.714223499481495	0.242527923585029	0.201155598906842	13
[truncated: 10 more columns]
