# Supplementary material for: Subfield-specific interneuron circuits govern the hippocampal response to novelty in male mice
Source: Nat Commun. 2024 Jan 24;15:714. doi: 10.1038/s41467-024-44882-3 (PMC10808551; doi:10.1038/s41467-024-44882-3)
Supplement: Supplementary file 4 — Source Data [file 41467_2024_44882_MOESM4_ESM.zip › SupplFig2d.txt]

CA1PV animal rand	CA1PV animal data	CA1PV animal rand SEM	CA1PV animal data SEM	CA1PV animal N cells	CA1PV session rand	CA1PV session data	CA1PV session rand SEM	CA1PV session data SEM	CA1PV session N cells	CA1SOM animal rand	CA1SOM animal data	CA1SOM animal rand SEM	CA1SOM animal data SEM	CA1SOM animal N cells	CA1SOM session rand	CA1SOM session data	CA1SOM session rand SEM	CA1SOM session data SEM	CA1SOM session N cells	CA3PV animal rand	CA3PV animal data	CA3PV animal rand SEM	CA3PV animal data SEM	CA3PV animal N cells	CA3PV session rand	CA3PV session data	CA3PV session rand SEM	CA3PV session data SEM	CA3PV session N cells	CA3SOM animal rand	CA3SOM animal data	CA3SOM animal rand SEM	CA3SOM animal data SEM	CA3SOM animal N cells	CA3SOM session rand	CA3SOM session data	CA3SOM session rand SEM	CA3SOM session data SEM	CA3SOM session N cells	DGPV animal rand	DGPV animal data	DGPV animal rand SEM	DGPV animal data SEM	DGPV animal N cells	DGPV session rand	DGPV session data	DGPV session rand SEM	DGPV session data SEM	DGPV session N cells
0.54611824813834	0.683210462600894	0.159052957570021	0.154649174734241	115	0.856515734512836	0.868096839635058	0.0354023405592172	0.0459010282601631	6	0.72553896439509	0.841429448822151	0.140514775214271	0.0672864050745649	10	0.72553896439509	0.841429448822151	0.140514775214271	0.0672864050745649	10	0.76780261655352	0.822853742250756	0.0817532076062518	0.0906731556042727	67	0.76780261655352	0.822853742250756	0.0817532076062518	0.0906731556042727	67	0.608152975163916	0.663827435277841	0.161813694868301	0.149577461875484	136	0.588698401843032	0.682977614337451	0.17159851812983	0.130979807559946	73	0.505745397135615	0.66080579161644	0.170012829404053	0.155155970011247	15	0.392354872293826	0.590493547346352	0.133082438379004	0.137725485971628	13
0.624585352368317	0.651517437689639	0.161194569303533	0.181796644385452	95	0.763347721454704	0.863986828483185	0.117980791988748	0.0645919158966262	7	0.543084716427148	0.711002074868343	0.174004265739508	0.119714442646258	20	0.597301447070023	0.760700618094761	0.15723029347927	0.107620082944003	11	0.455970272421837	0.682327623168627	0.169190023810587	0.171344090393477	6	0.455970272421837	0.682327623168627	0.169190023810587	0.171344090393477	6	0.461844477388594	0.458177599642012	0.203037268674786	0.137847294436374	9	0.630695575996051	0.641637545256388	0.147835800817223	0.166917417264132	63	0.482837736606598	0.724301417668661	0.0724309165401747	0.0575605483637902	3	0.42426083572235	0.635227357185145	0.270321006093852	0.154473204574726	11
0.384458689112211	0.668975277296025	0.21839402969698	0.194177432633707	38	0.797099217266753	0.844759978583101	0.0551759206375637	0.0516221911180149	8	0.760604608295288	0.846853569762847	0.0620212892865632	0.0640409770119205	13	0.750976537797279	0.847372355981871	0.0670238015813278	0.0567177731979746	7	0.545265105637637	0.585719745267521	0.119429689157265	0.0947009219735332	11	0.545265105637637	0.585719745267521	0.119429689157265	0.0947009219735332	11	0.587100926786661	0.628965174478869	0.150449175349368	0.15394010425837	62	0.461844477388594	0.458177599642012	0.203037268674786	0.137847294436374	9	0.436618391424417	0.398535836301744	0.164691040614076	0.166830758982455	20	0.534888261191548	0.587105981639098	0.204701233620192	0.170189728920991	5
0.763347721454704	0.863986828483185	0.117980791988748	0.0645919158966262	7	0.782547750276016	0.795550771879329	0.0627279400260132	0.0592223914111991	6	0.721543098306177	0.751913338999247	0.114404026154583	0.097934820021602	10	0.47681982341919	0.650259410924942	0.178957130492807	0.109602775433414	9	0.314996573403478	0.408542182743549	0.190165991257709	0.26027649437925	25	0.247129151996757	0.447610125477825	0.202248357141013	0.268972817497217	14	0.55578124076128	0.516798686981201	0.308989990822273	0.250570542497109	5	0.665408038844665	0.681507185101509	0.114940507728972	0.110116018823053	24	0.330572016448492	0.444613771069618	0.19926899891529	0.158403368931507	42	0.520344969012907	0.680396776784481	0.304026553131239	0.103922826753881	9
0.810558732343357	0.836998274887557	0.0589739067053708	0.0577275744900907	20	0.618616317825717	0.764186245466856	0.0976160731859385	0.0730120383814123	5	0.621925672444666	0.777092751653579	0.202241340423539	0.174756730881378	12	0.771837357209631	0.846248319173984	0.0596667377138938	0.0773426714263677	6	NaN	NaN	NaN	NaN	NaN	0.401373291557485	0.35881934653629	0.137696477702359	0.252346065258224	11	0.518161379992962	0.501454016417265	0.162290240493847	0.24252165847562	25	0.537643803381606	0.595780746717202	0.150382888761096	0.169144252072662	38	0.437896583450962	0.629923879866652	0.23537937207274	0.136483496553371	33	0.505745397135615	0.66080579161644	0.170012829404053	0.155155970011247	15
0.576053733040735	0.600113541855527	0.224734120081003	0.268536215756834	9	0.576053733040735	0.600113541855527	0.224734120081003	0.268536215756834	9	0.734144722546746	0.790412460708848	0.122244625751623	0.0954881718012401	34	0.721543098306177	0.751913338999247	0.114404026154583	0.097934820021602	10	NaN	NaN	NaN	NaN	NaN	NaN	NaN	NaN	NaN	NaN	NaN	NaN	NaN	NaN	NaN	0.55578124076128	0.516798686981201	0.308989990822273	0.250570542497109	5	0.534888261191548	0.587105981639098	0.204701233620192	0.170189728920991	5	0.482837736606598	0.724301417668661	0.0724309165401747	0.0575605483637902	3
0.618616317825717	0.764186245466856	0.0976160731859385	0.0730120383814123	5	0.467034361310761	0.519040637663376	0.209865545796453	0.172912476027687	17	0.450542481989031	0.613887301743912	0.270071030222107	0.153699410972222	12	0.621925672444666	0.777092751653579	0.202241340423539	0.174756730881378	12	NaN	NaN	NaN	NaN	NaN	NaN	NaN	NaN	NaN	NaN	NaN	NaN	NaN	NaN	NaN	0.514938352422582	0.5394724731644	0.180221367207832	0.234866306796581	18	0.788559146722158	0.768808607260386	0.0665999118027304	0.0828012445093799	15	0.475359094142914	0.385127094388008	0.0733380897605403	0.201935067538905	5
0.467034361310761	0.519040637663376	0.209865545796453	0.172912476027687	17	0.505928212580673	0.708151433360524	0.155412319573376	0.152277385251671	56	NaN	NaN	NaN	NaN	NaN	0.769953803234305	0.839492218355307	0.0945827958407168	0.0628839448207562	12	NaN	NaN	NaN	NaN	NaN	NaN	NaN	NaN	NaN	NaN	NaN	NaN	NaN	NaN	NaN	0.526449165173939	0.403692270496062	0.114957628031231	0.251967674194234	7	NaN	NaN	NaN	NaN	NaN	0.423704823851585	0.403005416939656	0.18589938196816	0.16135759436687	15
NaN	NaN	NaN	NaN	NaN	0.584264722565957	0.659537676795143	0.154207221731908	0.154429159803153	59	NaN	NaN	NaN	NaN	NaN	0.450542481989031	0.613887301743912	0.270071030222107	0.153699410972222	12	NaN	NaN	NaN	NaN	NaN	NaN	NaN	NaN	NaN	NaN	NaN	NaN	NaN	NaN	NaN	NaN	NaN	NaN	NaN	NaN	NaN	NaN	NaN	NaN	NaN	0.347434950371583	0.444613771069618	0.196155033737977	0.16037118809522	21
NaN	NaN	NaN	NaN	NaN	0.614670652146839	0.735641221184312	0.156480486084042	0.111030343535247	59	NaN	NaN	NaN	NaN	NaN	0.714612496717168	0.763641683810779	0.132908505522632	0.100646173150845	22	NaN	NaN	NaN	NaN	NaN	NaN	NaN	NaN	NaN	NaN	NaN	NaN	NaN	NaN	NaN	NaN	NaN	NaN	NaN	NaN	NaN	NaN	NaN	NaN	NaN	0.313709082525401	0.444613771069618	0.205737027192611	0.16037118809522	21
NaN	NaN	NaN	NaN	NaN	0.640834444397962	0.513647903628925	0.169618525988591	0.191972688946383	36	NaN	NaN	NaN	NaN	NaN	NaN	NaN	NaN	NaN	NaN	NaN	NaN	NaN	NaN	NaN	NaN	NaN	NaN	NaN	NaN	NaN	NaN	NaN	NaN	NaN	NaN	NaN	NaN	NaN	NaN	NaN	NaN	NaN	NaN	NaN	0.788559146722158	0.768808607260386	0.0665999118027304	0.0828012445093799	15
NaN	NaN	NaN	NaN	NaN	0.384458689112211	0.668975277296025	0.21839402969698	0.194177432633707	38	NaN	NaN	NaN	NaN	NaN	NaN	NaN	NaN	NaN	NaN	NaN	NaN	NaN	NaN	NaN	NaN	NaN	NaN	NaN	NaN	NaN	NaN	NaN	NaN	NaN	NaN	NaN	NaN	NaN	NaN	NaN	NaN	NaN	NaN	NaN	NaN	NaN	NaN	NaN	NaN
[truncated: 10 more columns]
