# Supplementary material for: Subfield-specific interneuron circuits govern the hippocampal response to novelty in male mice
Source: Nat Commun. 2024 Jan 24;15:714. doi: 10.1038/s41467-024-44882-3 (PMC10808551; doi:10.1038/s41467-024-44882-3)
Supplement: Supplementary file 4 — Source Data [file 41467_2024_44882_MOESM4_ESM.zip › SupplFig2e.txt]

CA1PV animal rand	CA1PV animal data	CA1PV animal rand SEM	CA1PV animal data SEM	CA1PV animal N cells	CA1PV session rand	CA1PV session data	CA1PV session rand SEM	CA1PV session data SEM	CA1PV session N cells	CA1SOM animal rand	CA1SOM animal data	CA1SOM animal rand SEM	CA1SOM animal data SEM	CA1SOM animal N cells	CA1SOM session rand	CA1SOM session data	CA1SOM session rand SEM	CA1SOM session data SEM	CA1SOM session N cells	CA3PV animal rand	CA3PV animal data	CA3PV animal rand SEM	CA3PV animal data SEM	CA3PV animal N cells	CA3PV session rand	CA3PV session data	CA3PV session rand SEM	CA3PV session data SEM	CA3PV session N cells	CA3SOM animal rand	CA3SOM animal data	CA3SOM animal rand SEM	CA3SOM animal data SEM	CA3SOM animal N cells	CA3SOM session rand	CA3SOM session data	CA3SOM session rand SEM	CA3SOM session data SEM	CA3SOM session N cells	DGPV animal rand	DGPV animal data	DGPV animal rand SEM	DGPV animal data SEM	DGPV animal N cells	DGPV session rand	DGPV session data	DGPV session rand SEM	DGPV session data SEM	DGPV session N cells
-0.0160092372469777	0.0693073033412542	0.222043178334323	0.199073581491199	115	-0.0224693215356199	0.0113964382853788	0.159314330745355	0.223970660236157	6	-0.265977587590362	0.215777137313005	0.18335334086791	0.155787250136383	10	-0.265977587590362	0.215777137313005	0.18335334086791	0.155787250136383	10	0.111925071630099	0.294857967909036	0.157770520970828	0.212905304693474	67	0.111925071630099	0.294857967909036	0.157770520970828	0.212905304693474	67	0.00806664034761899	0.0949628712808001	0.199017933603812	0.174367240987478	136	0.0475972182394886	0.0697574336081743	0.185331576646037	0.189071466172454	73	-0.012554560850064	0.285699758927027	0.185112234439241	0.151542436064434	15	0.0358898843841508	0.234003866067177	0.108866092059136	0.186811002189561	13
0.0267937394383536	0.179475473182377	0.169484182203167	0.16369683941952	95	-0.0740611991860201	0.206388007747778	0.157055799134454	0.141018209986109	7	-0.0617343894639513	0.0196435853001191	0.16839234213516	0.25237231727431	20	-0.0756755273629431	0.0602780856817852	0.157435629372142	0.263144501328283	11	-0.208697923148672	0.158274373660485	0.145656946741779	0.204721642767684	6	-0.208697923148672	0.158274373660485	0.145656946741779	0.204721642767684	6	0.0764642859188219	0.0255592352607184	0.224208527585231	0.158628573551374	9	-0.0377386324477219	0.124169172076065	0.205873476931601	0.151899604184118	63	-0.133930946389834	0.3087557554245	0.197175411183135	0.15560074313327	3	0.00923853179336358	0.152813287952182	0.209944337394635	0.251419214793617	11
-0.00822438610941621	0.242029003300289	0.136037819953161	0.208604763092549	38	-0.105089877753122	0.14502451641177	0.257132836176771	0.215665668273433	8	0.0470168209434078	0.376230932845992	0.146342606790621	0.170851576020543	13	0.085699268671035	0.401083400044884	0.180442373435867	0.156326322690814	7	-0.0850399434566498	-0.0198954720558091	0.165827723852508	0.144619686374342	11	-0.0850399434566498	-0.0198954720558091	0.165827723852508	0.144619686374342	11	0.0206153685388516	0.119117921428575	0.160003920459548	0.209563206133785	62	0.0764642859188219	0.0255592352607184	0.224208527585231	0.158628573551374	9	0.106709067942575	0.0713604782242328	0.159687144527986	0.141713636835332	20	0.109964179591326	0.278400098901653	0.109630282450389	0.122833098555442	5
-0.0740611991860201	0.206388007747778	0.157055799134454	0.141018209986109	7	-0.0782989173358956	-0.0115437251844314	0.138529197010395	0.280896385593229	6	0.092832660898885	0.100017302633106	0.181121477699058	0.131898178104089	10	-0.0446952209207392	-0.0300208040552506	0.18912725708521	0.244267247406469	9	0.000253574829548597	0.119611486233771	0.0853466232355717	0.204720746872037	25	-0.023625795263797	0.181921959389001	0.0622481824354751	0.217687429359335	14	0.00347290756180882	-0.0317451365292072	0.192185588293322	0.0840722454495157	5	0.0863823617110029	0.0508214483658473	0.186437517873944	0.241997260457477	24	-0.0177126891822332	0.0757411375663997	0.130355492331327	0.146018796146102	42	0.120476096957566	0.14985525610087	0.176708384929506	0.239912688894201	9
-0.0722664227627035	0.0579656204949922	0.193226609175605	0.237702310708749	20	-0.0664508473242168	0.0112714127766945	0.230070625585764	0.185448091570118	5	0.00219242530461533	0.146464407691419	0.216267273007601	0.242582733789422	13	0.00188729859450937	0.347236387780618	0.0882528604638259	0.197123311460543	6	NaN	NaN	NaN	NaN	NaN	0.0306455004028976	0.0403072476725687	0.103102247582195	0.163179436628271	11	-0.0387729537114501	-0.00576737470924854	0.158741430999273	0.197872698228314	25	-0.0209216797804019	0.162252535994508	0.126582008748562	0.176246991087535	38	0.0500750672526985	0.183990719128943	0.167552364259924	0.221151653611081	33	-0.012554560850064	0.285699758927027	0.185112234439241	0.151542436064434	15
-0.073991119771356	0.0544169538180476	0.203397516262251	0.182591939652552	9	-0.073991119771356	0.0544169538180476	0.203397516262251	0.182591939652552	9	0.0398842431450346	0.109664338217598	0.167573189253874	0.240843924586894	34	0.092832660898885	0.100017302633106	0.181121477699058	0.131898178104089	10	NaN	NaN	NaN	NaN	NaN	NaN	NaN	NaN	NaN	NaN	NaN	NaN	NaN	NaN	NaN	0.00347290756180882	-0.0317451365292072	0.192185588293322	0.0840722454495157	5	0.109964179591326	0.278400098901653	0.109630282450389	0.122833098555442	5	-0.133930946389834	0.3087557554245	0.197175411183135	0.15560074313327	3
-0.0664508473242168	0.0112714127766945	0.230070625585764	0.185448091570118	5	0.0330148841742063	0.0579731213820978	0.143591786740807	0.178461953357824	17	-0.037295874046027	0.125671726426725	0.149470005839782	0.195095145120063	13	0.00219242530461533	0.146464407691419	0.216267273007601	0.242582733789422	13	NaN	NaN	NaN	NaN	NaN	NaN	NaN	NaN	NaN	NaN	NaN	NaN	NaN	NaN	NaN	-0.0457193207306167	0.069040032207138	0.168290183191367	0.153844651819166	18	0.114273123908788	0.15945917647332	0.112252770263529	0.266007391513811	15	0.0565987849608064	0.118484702706337	0.146887894755175	0.0744083379418614	5
0.0330148841742063	0.0579731213820978	0.143591786740807	0.178461953357824	17	-0.084157974730246	0.0116090101695746	0.165029762488497	0.167781191529636	56	NaN	NaN	NaN	NaN	NaN	0.0907598212259573	0.0712205876405205	0.152006952198436	0.315946693548107	12	NaN	NaN	NaN	NaN	NaN	NaN	NaN	NaN	NaN	NaN	NaN	NaN	NaN	NaN	NaN	-0.0209108670907361	-0.198129278208528	0.141541120553895	0.172034456798398	7	NaN	NaN	NaN	NaN	NaN	0.123412495603164	0.0556524033968647	0.165066050455861	0.156894259780459	15
NaN	NaN	NaN	NaN	NaN	0.0486743101947685	0.12407178499573	0.249679613615535	0.211977354653131	59	NaN	NaN	NaN	NaN	NaN	-0.037295874046027	0.125671726426725	0.149470005839782	0.195095145120063	13	NaN	NaN	NaN	NaN	NaN	NaN	NaN	NaN	NaN	NaN	NaN	NaN	NaN	NaN	NaN	NaN	NaN	NaN	NaN	NaN	NaN	NaN	NaN	NaN	NaN	-0.0269702266724337	0.0757411375663997	0.152785659067327	0.147832763786165	21
NaN	NaN	NaN	NaN	NaN	-0.01434984779347	0.19061106666822	0.158281337140148	0.158534976518279	59	NaN	NaN	NaN	NaN	NaN	0.0121339278281676	0.130633656714185	0.172446904450181	0.193801210011229	22	NaN	NaN	NaN	NaN	NaN	NaN	NaN	NaN	NaN	NaN	NaN	NaN	NaN	NaN	NaN	NaN	NaN	NaN	NaN	NaN	NaN	NaN	NaN	NaN	NaN	-0.00845515169203281	0.0757411375663997	0.106354617499625	0.147832763786165	21
NaN	NaN	NaN	NaN	NaN	0.09422350740162	0.161225472747246	0.167631210394877	0.172531206890826	36	NaN	NaN	NaN	NaN	NaN	NaN	NaN	NaN	NaN	NaN	NaN	NaN	NaN	NaN	NaN	NaN	NaN	NaN	NaN	NaN	NaN	NaN	NaN	NaN	NaN	NaN	NaN	NaN	NaN	NaN	NaN	NaN	NaN	NaN	NaN	0.114273123908788	0.15945917647332	0.112252770263529	0.266007391513811	15
NaN	NaN	NaN	NaN	NaN	-0.00822438610941621	0.242029003300289	0.136037819953161	0.208604763092549	38	NaN	NaN	NaN	NaN	NaN	NaN	NaN	NaN	NaN	NaN	NaN	NaN	NaN	NaN	NaN	NaN	NaN	NaN	NaN	NaN	NaN	NaN	NaN	NaN	NaN	NaN	NaN	NaN	NaN	NaN	NaN	NaN	NaN	NaN	NaN	NaN	NaN	NaN	NaN	NaN
[truncated: 10 more columns]
