# Supplementary material for: Subfield-specific interneuron circuits govern the hippocampal response to novelty in male mice
Source: Nat Commun. 2024 Jan 24;15:714. doi: 10.1038/s41467-024-44882-3 (PMC10808551; doi:10.1038/s41467-024-44882-3)
Supplement: Supplementary file 4 — Source Data [file 41467_2024_44882_MOESM4_ESM.zip › SupplFig2f.txt]

CA1PV animal fam	CA1PV animal nov	CA1PV animal fam SEM	CA1PV animal nov SEM	CA1PV animal N cells	CA1PV session fam	CA1PV session nov	CA1PV session fam SEM	CA1PV session nov SEM	CA1PV session N cells	CA1SOM animal fam	CA1SOM animal nov	CA1SOM animal fam SEM	CA1SOM animal nov SEM	CA1SOM animal N cells	CA1SOM session fam	CA1SOM session nov	CA1SOM session fam SEM	CA1SOM session nov SEM	CA1SOM session N cells	CA3PV animal fam	CA3PV animal nov	CA3PV animal fam SEM	CA3PV animal nov SEM	CA3PV animal N cells	CA3PV session fam	CA3PV session nov	CA3PV session fam SEM	CA3PV session nov SEM	CA3PV session N cells	CA3SOM animal fam	CA3SOM animal nov	CA3SOM animal fam SEM	CA3SOM animal nov SEM	CA3SOM animal N cells	CA3SOM session fam	CA3SOM session nov	CA3SOM session fam SEM	CA3SOM session nov SEM	CA3SOM session N cells	DGPV animal fam	DGPV animal nov	DGPV animal fam SEM	DGPV animal nov SEM	DGPV animal N cells	DGPV session fam	DGPV session nov	DGPV session fam SEM	DGPV session nov SEM	DGPV session N cells
0.257105641862315	0.278797460179766	0.117574590258782	0.142425371916517	114	0.415227981910023	0.315050552372204	0.178487328374126	0.113117082790316	5	0.225954099516724	0.222100461432955	0.111509683203489	0.098352239348917	10	0.225954099516724	0.222100461432955	0.111509683203489	0.098352239348917	10	0.364241518316761	0.327381869630208	0.218048453593054	0.170832802332725	63	0.364241518316761	0.327381869630208	0.218048453593054	0.170832802332725	63	0.409984015768632	0.410120802826451	0.197404789243886	0.201391541007628	133	0.375371481253676	0.37711464572851	0.18401789325288	0.202754159736833	73	0.457563859224319	0.388756433129311	0.181579470770987	0.136194426749905	15	0.253562431418062	0.26196840687137	0.0956685352445286	0.110852058688031	13
0.273505882614061	0.232403919012348	0.138784763388427	0.121659359814829	94	0.209544683184413	0.201950761438685	0.0726113861480732	0.0430540544442998	7	0.316970668865952	0.227505926370198	0.0780312513033451	0.0662454530716458	20	0.315969204687928	0.242814325571971	0.0904418208117884	0.0782286805963139	11	0.273612830787897	0.279478933662176	0.0966010652047752	0.13740421344889	4	0.273612830787897	0.279478933662176	0.0966010652047752	0.13740421344889	4	0.32284743587176	0.266986515786913	0.0733234346416239	0.059661204972693	9	0.452095932761828	0.45027829396228	0.206335869072643	0.193871305643245	60	0.458553483088811	0.446545998255412	0.0546839118263764	0.19073653822333	3	0.31932502275905	0.266397174693445	0.079413594900847	0.0531359648232336	11
0.220173684173732	0.224422063755383	0.0763432077746106	0.0774235184026776	38	0.353164522479139	0.343848709764322	0.109370341875708	0.0993348651752941	8	0.282481365658671	0.373961358234065	0.0707717273577784	0.106726595569766	13	0.282351337329956	0.361461325607059	0.0753206735635045	0.0891668582946738	7	0.337082797830755	0.296679744666273	0.0742451125411915	0.0835962211022814	11	0.337082797830755	0.296679744666273	0.0742451125411915	0.0835962211022814	11	0.362065791603058	0.310301199074714	0.138564281557078	0.106738668786436	62	0.32284743587176	0.266986515786913	0.0733234346416239	0.059661204972693	9	0.43659310489893	0.403058498352766	0.108215083795167	0.112981057344766	20	0.202820187702758	0.177383200950398	0.0194917507400817	0.0307497512061792	5
0.209544683184413	0.201950761438685	0.0726113861480732	0.0430540544442998	7	0.355181311746158	0.254464196093074	0.0798600435223069	0.125491185921509	6	0.331002212464474	0.30032649988272	0.0899518555147013	0.0877259445059369	10	0.318194680639092	0.208795660679141	0.0650642968752335	0.0453527727858024	9	0.343710172772408	0.293741695284843	0.0825612635266264	0.0744659327213116	25	0.303390133593764	0.290782351578985	0.082071575785235	0.0859515886368219	14	0.502691268920898	0.461212873458862	0.112795462747578	0.0943504958485976	5	0.434066193178296	0.305436653395494	0.183953305658776	0.136296366615895	24	0.492300391197205	0.364119247311638	0.0857307986925375	0.0809065858389376	42	0.345942740171127	0.29657304665205	0.158145078821176	0.105782154383247	9
0.37013389262422	0.308043558764949	0.119458193237578	0.112229933519282	19	0.341845360779169	0.343622698380177	0.0725100222276138	0.0282353210038605	4	0.183658202383966	0.234435868684581	0.0644717071523816	0.112648126990632	13	0.282633065375506	0.388544729632239	0.0721999571934723	0.131615058922858	6	NaN	NaN	NaN	NaN	NaN	0.3950265862725	0.297508132728663	0.0492960773262969	0.0606347804747662	11	0.38908330142498	0.33015204668045	0.155457773329083	0.103397672617217	25	0.316591853766065	0.313373543714222	0.0716436465913996	0.0849150662766174	38	0.300677924858318	0.272882291843156	0.115121815458153	0.092241823234516	33	0.457563859224319	0.388756433129311	0.181579470770987	0.136194426749905	15
0.299618038666839	0.273672473362114	0.132505678974282	0.123837990378684	9	0.299618038666839	0.273672473362114	0.132505678974282	0.123837990378684	9	0.341717427806717	0.321483106040454	0.0797370971801992	0.0923581917794073	33	0.331002212464474	0.30032649988272	0.0899518555147013	0.0877259445059369	10	NaN	NaN	NaN	NaN	NaN	NaN	NaN	NaN	NaN	NaN	NaN	NaN	NaN	NaN	NaN	0.502691268920898	0.461212873458862	0.112795462747578	0.0943504958485976	5	0.202820187702758	0.177383200950398	0.0194917507400817	0.0307497512061792	5	0.458553483088811	0.446545998255412	0.0546839118263764	0.19073653822333	3
0.341845360779169	0.343622698380177	0.0725100222276138	0.0282353210038605	4	0.253990875389236	0.287866995106571	0.0850392598735277	0.100697895775485	17	0.305717716191102	0.272749508494252	0.123187731254845	0.109183745583902	13	0.183658202383966	0.234435868684581	0.0644717071523816	0.112648126990632	13	NaN	NaN	NaN	NaN	NaN	NaN	NaN	NaN	NaN	NaN	NaN	NaN	NaN	NaN	NaN	0.389364681310124	0.329959504306316	0.171678197546548	0.106691983969042	18	0.508783865968386	0.437423157691956	0.219201411788081	0.164941473677634	15	0.340861123800278	0.298950427770615	0.0858051422428376	0.076403763829246	5
0.253990875389236	0.287866995106571	0.0850392598735277	0.100697895775485	17	0.220851674160479	0.224930221392494	0.0806593285256277	0.0912290453027018	55	NaN	NaN	NaN	NaN	NaN	0.353392204632623	0.350790370737296	0.0797146798590983	0.12227289978599	11	NaN	NaN	NaN	NaN	NaN	NaN	NaN	NaN	NaN	NaN	NaN	NaN	NaN	NaN	NaN	0.388359753148896	0.330647155642509	0.114715527433492	0.102525976458118	7	NaN	NaN	NaN	NaN	NaN	0.468503765265147	0.437761188546817	0.09708320378983	0.102442640447064	15
NaN	NaN	NaN	NaN	NaN	0.290901713448773	0.329012682778071	0.135893594124408	0.162651026777463	59	NaN	NaN	NaN	NaN	NaN	0.305717716191102	0.272749508494252	0.123187731254845	0.109183745583902	13	NaN	NaN	NaN	NaN	NaN	NaN	NaN	NaN	NaN	NaN	NaN	NaN	NaN	NaN	NaN	NaN	NaN	NaN	NaN	NaN	NaN	NaN	NaN	NaN	NaN	0.492300391197205	0.364119247311638	0.0867958183933529	0.081911675131914	21
NaN	NaN	NaN	NaN	NaN	0.294237314150168	0.225204481412575	0.147807096743585	0.108995254942462	58	NaN	NaN	NaN	NaN	NaN	0.335880039393764	0.306829473692033	0.080965274936051	0.072138229912622	22	NaN	NaN	NaN	NaN	NaN	NaN	NaN	NaN	NaN	NaN	NaN	NaN	NaN	NaN	NaN	NaN	NaN	NaN	NaN	NaN	NaN	NaN	NaN	NaN	NaN	0.492300391197205	0.364119247311638	0.0867958183933529	0.081911675131914	21
NaN	NaN	NaN	NaN	NaN	0.240105242916999	0.244003012923094	0.11722109447543	0.140558609176551	36	NaN	NaN	NaN	NaN	NaN	NaN	NaN	NaN	NaN	NaN	NaN	NaN	NaN	NaN	NaN	NaN	NaN	NaN	NaN	NaN	NaN	NaN	NaN	NaN	NaN	NaN	NaN	NaN	NaN	NaN	NaN	NaN	NaN	NaN	NaN	0.508783865968386	0.437423157691956	0.219201411788081	0.164941473677634	15
NaN	NaN	NaN	NaN	NaN	0.220173684173732	0.224422063755383	0.0763432077746106	0.0774235184026776	38	NaN	NaN	NaN	NaN	NaN	NaN	NaN	NaN	NaN	NaN	NaN	NaN	NaN	NaN	NaN	NaN	NaN	NaN	NaN	NaN	NaN	NaN	NaN	NaN	NaN	NaN	NaN	NaN	NaN	NaN	NaN	NaN	NaN	NaN	NaN	NaN	NaN	NaN	NaN	NaN
[truncated: 10 more columns]
