# Supplementary material for: Subfield-specific interneuron circuits govern the hippocampal response to novelty in male mice
Source: Nat Commun. 2024 Jan 24;15:714. doi: 10.1038/s41467-024-44882-3 (PMC10808551; doi:10.1038/s41467-024-44882-3)
Supplement: Supplementary file 4 — Source Data [file 41467_2024_44882_MOESM4_ESM.zip › SupplFig2g.txt]

PV-h4MDi animal bsl	PV-h4MDi animal clz	PV-h4MDi animal bsl SEM	PV-h4MDi animal clz SEM	PV-h4MDi animal N cells	PV-h4MDi session bsl	PV-h4MDi session clz	PV-h4MDi session bsl SEM	PV-h4MDi session clz SEM	PV-h4MDi session N cells
0.0270803949224259	0.00690505548705302	0.0104232488654827	0.00496495482796268	4	0.0270803949224259	0.00690505548705302	0.0104232488654827	0.00496495482796268	4
0.0153885611695306	0.0158604282315623	0.0168781228407326	0.0121481631436173	4	0.0153885611695306	0.0158604282315623	0.0168781228407326	0.0121481631436173	4
0.024163615903065	0.00620574442064305	0.00708490172842756	0.0104159982762432	6	0.0195539260617171	0	0	0	1
0.0222478316378918	0.0200655816511232	0.013770504069436	0.0124492074788341	65	0.0241965973534972	0.00168403325965688	0.0104774339966359	0.00291683116736154	3
0.0297008380685504	0.023786775018511	0.0174013225236544	0.0179146492172083	18	0.0264189886480908	0.0160911833724438	0	0.015170913173295	2
NaN	NaN	NaN	NaN	NaN	0.0300026788106081	0.0138488170802077	0.00606145646878369	0	2
NaN	NaN	NaN	NaN	NaN	0.0265973708346072	0.0169300225733634	0.0184729930671053	0.0119946507266822	16
NaN	NaN	NaN	NaN	NaN	0.02165820642978	0.0216524216524217	0.0127285914309747	0.013784736611494	20
NaN	NaN	NaN	NaN	NaN	0.0149636699359728	0.0186920344276757	0.00851743568003398	0.0110006344296498	11
NaN	NaN	NaN	NaN	NaN	0.0237306135901708	0.025036734538099	0.0126464672997699	0.0134001840577686	13
NaN	NaN	NaN	NaN	NaN	0.0180944303081708	0.0138488170802077	0.00904721515408538	0.00461627236006924	3
NaN	NaN	NaN	NaN	NaN	0.0388261851015801	0.0256547300908605	0.0299832280641981	0.0206540199482479	4
NaN	NaN	NaN	NaN	NaN	0.0270935960591133	0.0232530735692682	0.0124729391787713	0.017884627683253	14
