# Supplementary material for: Subfield-specific interneuron circuits govern the hippocampal response to novelty in male mice
Source: Nat Commun. 2024 Jan 24;15:714. doi: 10.1038/s41467-024-44882-3 (PMC10808551; doi:10.1038/s41467-024-44882-3)
Supplement: Supplementary file 4 — Source Data [file 41467_2024_44882_MOESM4_ESM.zip › SupplFig2h.txt]

PV-h4MDi animal bsl	PV-h4MDi animal clz	PV-h4MDi animal bsl SEM	PV-h4MDi animal clz SEM	PV-h4MDi animal N cells	PV-h4MDi session bsl	PV-h4MDi session clz	PV-h4MDi session bsl SEM	PV-h4MDi session clz SEM	PV-h4MDi session N cells
0.00240384615384615	0.0242357477278987	0.00339955183262763	0.00934759721755832	2	0.00240384615384615	0.0242357477278987	0.00339955183262763	0.00934759721755832	2
0.0270473328324568	0.0069889341875364	0.0140245429501628	0.00807012606904544	4	0.0270473328324568	0.0069889341875364	0.0140245429501628	0.00807012606904544	4
0.0165619871528304	0.0193665104047006	0.00976037262985838	0.0115877636952274	8	0.0106666666666667	0.0207253886010363	0.00580619790881939	0.015096353242716	4
0.02313920397351	0.0235077957940442	0.0148932895168606	0.0132336154975524	45	0.0234690135680235	0.0167858845970434	0.0117345067840117	0.010572365444388	3
0.0234354996927004	0.0178966920624864	0.0103007103400347	0.0148772022269477	18	0.0194221898519058	0.0216728750423298	0	0	1
NaN	NaN	NaN	NaN	NaN	0.0152516522623284	0.0247112543647596	0.0106963117017858	0.0141994646622609	4
NaN	NaN	NaN	NaN	NaN	0.0273174650999297	0.0217337614225735	0.020376730320085	0.0172698628863717	6
NaN	NaN	NaN	NaN	NaN	0.0225234487449188	0.0271304955860502	0.0173114325289706	0.0119776290228236	17
NaN	NaN	NaN	NaN	NaN	0.024740142599433	0.0131681538594819	0.00584479034317697	0.0130521326211677	7
NaN	NaN	NaN	NaN	NaN	0.0196175895549591	0.0253590886577514	0.0107880783109657	0.0123534084343694	9
NaN	NaN	NaN	NaN	NaN	0.0418574231523872	0.0234879624192601	0.0147988338770239	0.00664339900116545	2
NaN	NaN	NaN	NaN	NaN	0.0230880230880231	0.0109014675052411	0.00471282297793781	0.0152910545314972	5
NaN	NaN	NaN	NaN	NaN	0.0235691445406532	0.0205871630460423	0.0119516389243225	0.0144007986250749	13
