# Supplementary material for: Subfield-specific interneuron circuits govern the hippocampal response to novelty in male mice
Source: Nat Commun. 2024 Jan 24;15:714. doi: 10.1038/s41467-024-44882-3 (PMC10808551; doi:10.1038/s41467-024-44882-3)
Supplement: Supplementary file 4 — Source Data [file 41467_2024_44882_MOESM4_ESM.zip › SupplFig2i.txt]

PV-h4MDi animal bsl	PV-h4MDi animal clz	PV-h4MDi animal bsl SEM	PV-h4MDi animal clz SEM	PV-h4MDi animal N cells	PV-h4MDi session bsl	PV-h4MDi session clz	PV-h4MDi session bsl SEM	PV-h4MDi session clz SEM	PV-h4MDi session N cells
0.489046042985763	0.117284250512066	0.354037544258038	0.0866285967201079	4	0.489046042985763	0.117284250512066	0.354037544258038	0.0866285967201079	4
0.300970602791921	0.212226518715261	0.515779130767433	0.156363206116075	4	0.300970602791921	0.212226518715261	0.515779130767433	0.156363206116075	4
0.256461334476072	0.1306549789641	0.189361983536446	0.219476192773535	6	0.0959202640165337	0	0	0	1
0.309344052483258	0.190646575471909	0.304801279059416	0.219039515611483	61	0.260286718322375	0.00695684040836474	0.246086166179245	0.0120496010474359	3
0.172779564021927	0.143471797032354	0.182579002200414	0.104715727280902	17	0.330993793936387	0.381529676279752	0.145758329639411	0.227393866935796	2
NaN	NaN	NaN	NaN	NaN	0.294042133685091	0.042329551928368	0.0850937848263955	0.00346934202127471	2
NaN	NaN	NaN	NaN	NaN	0.36403312423878	0.138187155709902	0.458130975140404	0.213483251512164	15
NaN	NaN	NaN	NaN	NaN	0.275655121988452	0.159531361790064	0.172621757836105	0.156260714396466	18
NaN	NaN	NaN	NaN	NaN	0.234749627023694	0.136086605517743	0.176320545634894	0.148104983970501	11
NaN	NaN	NaN	NaN	NaN	0.386394320398555	0.321528304486367	0.357820879135474	0.277412116255713	13
NaN	NaN	NaN	NaN	NaN	0.127120906146446	0.461794766521028	0.0645483352533426	0.421329119765541	2
NaN	NaN	NaN	NaN	NaN	0.290732168049656	0.216921007596959	0.402860450390817	0.135066508632683	3
NaN	NaN	NaN	NaN	NaN	0.147504006015985	0.127732680482796	0.11027447702747	0.0957993803082206	14
