# Supplementary material for: Subfield-specific interneuron circuits govern the hippocampal response to novelty in male mice
Source: Nat Commun. 2024 Jan 24;15:714. doi: 10.1038/s41467-024-44882-3 (PMC10808551; doi:10.1038/s41467-024-44882-3)
Supplement: Supplementary file 4 — Source Data [file 41467_2024_44882_MOESM4_ESM.zip › SupplFig2j.txt]

PV-h4MDi animal bsl	PV-h4MDi animal clz	PV-h4MDi animal bsl SEM	PV-h4MDi animal clz SEM	PV-h4MDi animal N cells	PV-h4MDi session bsl	PV-h4MDi session clz	PV-h4MDi session bsl SEM	PV-h4MDi session clz SEM	PV-h4MDi session N cells
0.389069159608137	0.0951186985889829	0.55022688221893	0.0379852916678595	2	0.389069159608137	0.0951186985889829	0.55022688221893	0.0379852916678595	2
0.397699283067275	0.0546629470801294	0.390568913667408	0.09894057402533	4	0.397699283067275	0.0546629470801294	0.390568913667408	0.09894057402533	4
0.299074220222072	0.226692583493669	0.187710238589229	0.23523253558174	7	0.429808537665974	0.131062424538656	0.219222542167242	0.0483878854201709	3
0.263997643347843	0.227617412471436	0.271268880991346	0.214461416415443	44	0.172222798611548	0.29840556132046	0.0883454281554459	0.373705352126976	3
0.277066236459579	0.149025332061963	0.346640398440191	0.219294532421782	17	0.287425532721937	0.298444126878338	0	0	1
NaN	NaN	NaN	NaN	NaN	0.142736657099403	0.220017252388655	0.100545415873002	0.241729695625133	4
NaN	NaN	NaN	NaN	NaN	0.124187645117494	0.105039028414044	0.0692513542158357	0.10376392247578	6
NaN	NaN	NaN	NaN	NaN	0.214082224702848	0.276632879950876	0.224299346242063	0.235576572495366	16
NaN	NaN	NaN	NaN	NaN	0.430476877432975	0.0959719754197479	0.404950597179275	0.0888881191089029	7
NaN	NaN	NaN	NaN	NaN	0.254621449692474	0.316876550606444	0.22780540094329	0.238051413210582	9
NaN	NaN	NaN	NaN	NaN	0.78478851184693	0.277522053047016	0.0547079177356115	0.297610399877569	2
NaN	NaN	NaN	NaN	NaN	0.617795334051016	0.269068658841456	0.438547409634109	0.344945683913244	5
NaN	NaN	NaN	NaN	NaN	0.135095779129814	0.0990072792371737	0.173443418210194	0.131915159711172	12
