# Supplementary material for: Subfield-specific interneuron circuits govern the hippocampal response to novelty in male mice
Source: Nat Commun. 2024 Jan 24;15:714. doi: 10.1038/s41467-024-44882-3 (PMC10808551; doi:10.1038/s41467-024-44882-3)
Supplement: Supplementary file 4 — Source Data [file 41467_2024_44882_MOESM4_ESM.zip › SupplFig2k.txt]

PV-h4MDi animal bsl	PV-h4MDi animal clz	PV-h4MDi animal bsl SEM	PV-h4MDi animal clz SEM	PV-h4MDi animal N cells	PV-h4MDi session bsl	PV-h4MDi session clz	PV-h4MDi session bsl SEM	PV-h4MDi session clz SEM	PV-h4MDi session N cells
NaN	NaN	NaN	NaN	0	NaN	NaN	NaN	NaN	0
0.865205963975483	0.0827762891927542	0	0.386824672786768	3	NaN	NaN	NaN	NaN	0
0.241149131689877	-0.168954877451798	0.26951899565376	0.0846842054809801	6	0.865205963975483	0.0827762891927542	0	0.386824672786768	3
0.340395604564835	0.120266816791876	0.246458346432491	0.3887158830573	9	0.241149131689877	-0.168954877451798	0.26951899565376	0.0846842054809801	6
0.382963159712638	0.317007554032408	0.427589188968295	0.421225981071834	76	0.313843492082166	-0.144994974255871	0	0.0315139921536438	3
0.416780610357799	0.112082957389114	0.417576893778221	0.412870499748501	25	0.546557892908707	0.149478907499591	0.26349126311382	0.487949635795929	4
NaN	NaN	NaN	NaN	NaN	0.147509372462297	0.59236621747194	0.115837085385251	0	2
NaN	NaN	NaN	NaN	NaN	-0.0783654687676438	-0.0906230365883394	0.0365176650480852	0.172998038873973	5
NaN	NaN	NaN	NaN	NaN	0.133543727390784	0.498040718789547	0.369906713393986	0.425547438949162	15
NaN	NaN	NaN	NaN	NaN	0.302242013437018	0.335516841261802	0.415319138788945	0.428090908001472	23
NaN	NaN	NaN	NaN	NaN	0.743884280618526	0.154612452421677	0.341331139726496	0.390656216603252	14
NaN	NaN	NaN	NaN	NaN	0.591620925816172	0.511827209099441	0.291852347562758	0.379617757764485	14
NaN	NaN	NaN	NaN	NaN	0.413029073011579	-0.187083439885873	0.490187501702146	0.00955306057260714	5
NaN	NaN	NaN	NaN	NaN	0.630821768666083	-0.142570293604648	0.32293317439992	0.262324554779628	8
NaN	NaN	NaN	NaN	NaN	0.331164147034486	0.225262180053008	0.429380424243526	0.42784680927844	17
