# Supplementary material for: Subfield-specific interneuron circuits govern the hippocampal response to novelty in male mice
Source: Nat Commun. 2024 Jan 24;15:714. doi: 10.1038/s41467-024-44882-3 (PMC10808551; doi:10.1038/s41467-024-44882-3)
Supplement: Supplementary file 4 — Source Data [file 41467_2024_44882_MOESM4_ESM.zip › SupplFig2l.txt]

SOM-h4MDi animal bsl	SOM-h4MDi animal clz	SOM-h4MDi animal bsl SEM	SOM-h4MDi animal clz SEM	SOM-h4MDi animal N cells	SOM-h4MDi session bsl	SOM-h4MDi session clz	SOM-h4MDi session bsl SEM	SOM-h4MDi session clz SEM	SOM-h4MDi session N cells
0.0256287253275975	0.0278252518193134	0.0147286237281345	0.0175462990619135	105	0.0293941629204882	0.0232052672777917	0.0133577597126584	0.0157380339488201	39
0.017320182824152	0.0251346499102334	0.0136080208070541	0.0304677966759015	2	0.0282685512367491	0.0340347246176843	0.0146101515365882	0.00885032053245696	8
0.0280139776577383	0.0279348146215282	0.018662498534441	0.0188581820788959	49	0.00949498546080351	0.0260671228413164	0.00870229791932745	0.00902991623365984	3
0.0172288800344149	0.0228785766637371	0.00794088145392764	0.0115893014053213	19	0.0146316363636364	0.0285985928883818	0.0119445287888579	0.0132905798791468	25
0.031271449827899	0.0328848517333275	0.0136241855329282	0.0148296612476303	20	0.0266889074228524	0.0276593729279151	0.0129207117471473	0.021770986585616	23
0.0243854366007901	0.0246318210657165	0.0189148394509183	0.0122309999214006	22	0.0313893347601213	0.0369730898690246	0.0162411798325725	0.018126311757437	18
NaN	NaN	NaN	NaN	NaN	0.017320182824152	0.0251346499102334	0.0136080208070541	0.0304677966759015	2
NaN	NaN	NaN	NaN	NaN	0.0283060592658116	0.0238231008046632	0.00632942726934925	0.0169238399878758	6
NaN	NaN	NaN	NaN	NaN	0.0255523023689114	0.0367529804844711	0.0188928494780675	0.0223012102755169	13
NaN	NaN	NaN	NaN	NaN	0.0290222872946153	0.024935952177626	0.0204471471596098	0.0169053826211642	30
NaN	NaN	NaN	NaN	NaN	0.0223415682062299	0.0196691998211891	0.00486088442491289	0.0133506062098607	8
NaN	NaN	NaN	NaN	NaN	0.0175262437243268	0.0284080650015047	0.00832624682865642	0.0131201219076148	5
NaN	NaN	NaN	NaN	NaN	0.0108333333333333	0.0190325548366735	0.00381881307912987	0.00202005174427952	3
NaN	NaN	NaN	NaN	NaN	0.0342648037258816	0.0364719123534356	0.012800155028324	0.0191019056781138	9
NaN	NaN	NaN	NaN	NaN	0.0302991177103508	0.0190573421813851	0.0168253641115498	0.00235773463681317	3
NaN	NaN	NaN	NaN	NaN	0.0256579058422376	0.0257542419185729	0.02326272200151	0.0118657396205878	13
NaN	NaN	NaN	NaN	NaN	0.0225474254742547	0.0230105465004794	0.0109993720489677	0.0132851452162522	9
