# Supplementary material for: Subfield-specific interneuron circuits govern the hippocampal response to novelty in male mice
Source: Nat Commun. 2024 Jan 24;15:714. doi: 10.1038/s41467-024-44882-3 (PMC10808551; doi:10.1038/s41467-024-44882-3)
Supplement: Supplementary file 4 — Source Data [file 41467_2024_44882_MOESM4_ESM.zip › SupplFig2m.txt]

SOM-h4MDi animal bsl	SOM-h4MDi animal clz	SOM-h4MDi animal bsl SEM	SOM-h4MDi animal clz SEM	SOM-h4MDi animal N cells	SOM-h4MDi session bsl	SOM-h4MDi session clz	SOM-h4MDi session bsl SEM	SOM-h4MDi session clz SEM	SOM-h4MDi session N cells
0.024090684992451	0.0249539168790036	0.0120293373857031	0.0156844207774655	85	0.0232337837164082	0.0251182125879922	0.0121273174822507	0.0137171261907743	31
0.0313669577615398	0.024327485380117	0.0139696438725827	0.0137991870912305	5	0.0255058246474555	0.0260880471591622	0.0134400982229729	0.0104916674719566	7
0.0287767163213798	0.0312100345308775	0.0166975801472927	0.0182841480036831	39	0.00915436548804211	0.025147347740668	0.0114337988298861	0.00831670353183368	3
0.0155009900483478	0.0250334798182487	0.0093191032621021	0.00634697118417824	10	0.0184878480915149	0.0208186985120378	0.00722387432777232	0.0132047214150911	28
0.0234722088960082	0.0213989146349778	0.0141350415128147	0.0150524812274794	20	0.0300678614929528	0.0340739035340163	0.0132775542373128	0.023866502130038	14
0.027865566291597	0.0446319628524022	0.0170209167761204	0.0218303423072879	15	0.032404260140494	0.023538344722855	0.012830989395234	0.0106104797529049	12
NaN	NaN	NaN	NaN	NaN	0.0313669577615398	0.024327485380117	0.0139696438725827	0.0137991870912305	5
NaN	NaN	NaN	NaN	NaN	0.0312453056932552	0.0293863439930856	0.0101117904007031	0.00362595971709646	6
NaN	NaN	NaN	NaN	NaN	0.0243748203506755	0.0276176024279211	0.0172147944902234	0.0151035264541921	10
NaN	NaN	NaN	NaN	NaN	0.0300466042985881	0.0332477068898479	0.018026425599466	0.0216799937152718	23
NaN	NaN	NaN	NaN	NaN	0.019454577036651	0.0321408073464702	0	0.00216447455499995	2
NaN	NaN	NaN	NaN	NaN	0.0131080389144905	0.0196771714066103	0.00930491894857188	0.00245964642582629	3
NaN	NaN	NaN	NaN	NaN	0.0246567666012889	0.0257898130238556	0.00316999397561915	0.00437667640192834	2
NaN	NaN	NaN	NaN	NaN	0.0284605433376455	0.0248978075065032	0.0139534519748713	0.0182526695946865	8
NaN	NaN	NaN	NaN	NaN	0.012643811737362	0.00923590050667895	0.0115671026723966	0.00895611747276328	5
NaN	NaN	NaN	NaN	NaN	0.0314724312047533	0.0494037769323939	0.0180452357150882	0.0198417246822778	11
NaN	NaN	NaN	NaN	NaN	0.017946687780417	0.031509474132425	0.00936333927731156	0.0244655015841774	4
