# Supplementary material for: Subfield-specific interneuron circuits govern the hippocampal response to novelty in male mice
Source: Nat Commun. 2024 Jan 24;15:714. doi: 10.1038/s41467-024-44882-3 (PMC10808551; doi:10.1038/s41467-024-44882-3)
Supplement: Supplementary file 4 — Source Data [file 41467_2024_44882_MOESM4_ESM.zip › SupplFig2n.txt]

SOM-h4MDi animal bsl	SOM-h4MDi animal clz	SOM-h4MDi animal bsl SEM	SOM-h4MDi animal clz SEM	SOM-h4MDi animal N cells	SOM-h4MDi session bsl	SOM-h4MDi session clz	SOM-h4MDi session bsl SEM	SOM-h4MDi session clz SEM	SOM-h4MDi session N cells
0.199376627286607	0.164047318534648	0.219734348984872	0.167704467988035	94	0.330374751443644	0.21460884148838	0.290373389470263	0.234328646833555	33
0.0908794945873254	0.0853299019985488	0.0798694995363282	0.0473176995524919	2	0.187516935723554	0.188474596304592	0.160740364063823	0.0616704096941509	8
0.23821770570312	0.208827349100511	0.196827574949407	0.177473402382006	47	0.0364416761562668	0.17745976581928	0.0327975693129395	0.100997563763487	3
0.197734597476184	0.168830127961387	0.280049456008796	0.10759712275816	19	0.0949222853619097	0.104072307288693	0.137663857751163	0.0881897944676944	23
0.288480185675457	0.179339847954717	0.276248033419	0.121611584569429	18	0.137287403092784	0.158414941882962	0.0879618707456398	0.147094260535629	20
0.332977281326793	0.269172745752528	0.305754806629954	0.22102422652781	21	0.161670863451179	0.154244125991179	0.13467346574462	0.0792716424274652	18
NaN	NaN	NaN	NaN	NaN	0.0908794945873254	0.0853299019985488	0.0798694995363282	0.0473176995524919	2
NaN	NaN	NaN	NaN	NaN	0.3002295742228	0.175382198374345	0.222968702799375	0.154753247536623	6
NaN	NaN	NaN	NaN	NaN	0.263388912574413	0.269565453666523	0.232731753312447	0.208386719469756	12
NaN	NaN	NaN	NaN	NaN	0.214971992131616	0.190614026671713	0.178422044318914	0.168059744570049	29
NaN	NaN	NaN	NaN	NaN	0.313657321428723	0.119684135656396	0.388220304227394	0.0902735085674377	8
NaN	NaN	NaN	NaN	NaN	0.162886634575528	0.222427270748898	0.179012726009395	0.115457145272879	5
NaN	NaN	NaN	NaN	NaN	0.107980193090425	0.201927898270954	0.0726967611076925	0.142171144877913	3
NaN	NaN	NaN	NaN	NaN	0.214676842541404	0.140798591088176	0.140917686523968	0.180108507668378	7
NaN	NaN	NaN	NaN	NaN	0.729923319526655	0.244910118376979	0.382765133288196	0.0556703009698787	3
NaN	NaN	NaN	NaN	NaN	0.31445281869596	0.299489126208943	0.318394866688149	0.1882977311997	13
NaN	NaN	NaN	NaN	NaN	0.363079533101897	0.219908627510855	0.302727211751932	0.272605953861227	8
