# Supplementary material for: Subfield-specific interneuron circuits govern the hippocampal response to novelty in male mice
Source: Nat Commun. 2024 Jan 24;15:714. doi: 10.1038/s41467-024-44882-3 (PMC10808551; doi:10.1038/s41467-024-44882-3)
Supplement: Supplementary file 4 — Source Data [file 41467_2024_44882_MOESM4_ESM.zip › SupplFig2o.txt]

SOM-h4MDi animal bsl	SOM-h4MDi animal clz	SOM-h4MDi animal bsl SEM	SOM-h4MDi animal clz SEM	SOM-h4MDi animal N cells	SOM-h4MDi session bsl	SOM-h4MDi session clz	SOM-h4MDi session bsl SEM	SOM-h4MDi session clz SEM	SOM-h4MDi session N cells
0.160693782654318	0.179939379580482	0.156356388795042	0.205990493519779	81	0.168239241088993	0.237606579249401	0.15631485751924	0.214120927871439	28
0.134306669347398	0.101719965236475	0.0662341628182588	0.0779883358803933	5	0.118266196414995	0.170053807480135	0.0678595408709097	0.0737098183154197	7
0.220439666881474	0.259652542139231	0.159906120122603	0.224135053477878	38	0.184868797684616	0.158891887026446	0.221791262221168	0.0655356099900574	3
0.195566123552565	0.190015216330447	0.190984385955229	0.118415485743179	10	0.139683756437262	0.139934034999685	0.161820890307496	0.198024861661733	28
0.164633736441135	0.156692217746242	0.188948808263022	0.200546395318461	22	0.186319738503501	0.213252198385059	0.187816976785647	0.256900510566968	13
0.206917904242717	0.381078054940234	0.140858706311878	0.255523410862647	15	0.164349655309927	0.102639497336572	0.114050498896579	0.0862725386842849	12
NaN	NaN	NaN	NaN	NaN	0.134306669347398	0.101719965236475	0.0662341628182588	0.0779883358803933	5
NaN	NaN	NaN	NaN	NaN	0.321923429768795	0.368141030307156	0.171902441215084	0.312668288725984	6
NaN	NaN	NaN	NaN	NaN	0.207866377845263	0.175491783957824	0.166471205142809	0.0873643739964716	9
NaN	NaN	NaN	NaN	NaN	0.198885624446777	0.264283667992497	0.15116719618323	0.23100813216913	23
NaN	NaN	NaN	NaN	NaN	0.0648663177832982	0.154029729955985	0.0540572919190284	0.136854599468169	2
NaN	NaN	NaN	NaN	NaN	0.170226742711631	0.133557368246226	0.212719366959208	0.0853172020161433	3
NaN	NaN	NaN	NaN	NaN	0.380320989385158	0.357372468787242	0.17823634248942	0.115098742975297	2
NaN	NaN	NaN	NaN	NaN	0.198262611084333	0.174224026047216	0.258723940950454	0.290913192321478	10
NaN	NaN	NaN	NaN	NaN	0.162290543191333	0.102922375516846	0.152705915459612	0.088802378672781	5
NaN	NaN	NaN	NaN	NaN	0.251731381407262	0.433165842150586	0.135729511589975	0.270661073521126	11
NaN	NaN	NaN	NaN	NaN	0.0836808420402166	0.237836640111768	0.0597529072009309	0.152315349148658	4
