# Supplementary material for: Subfield-specific interneuron circuits govern the hippocampal response to novelty in male mice
Source: Nat Commun. 2024 Jan 24;15:714. doi: 10.1038/s41467-024-44882-3 (PMC10808551; doi:10.1038/s41467-024-44882-3)
Supplement: Supplementary file 4 — Source Data [file 41467_2024_44882_MOESM4_ESM.zip › SupplFig2p.txt]

SOM-h4MDi animal bsl	SOM-h4MDi animal clz	SOM-h4MDi animal bsl SEM	SOM-h4MDi animal clz SEM	SOM-h4MDi animal N cells	SOM-h4MDi session bsl	SOM-h4MDi session clz	SOM-h4MDi session bsl SEM	SOM-h4MDi session clz SEM	SOM-h4MDi session N cells
0.396200044853235	0.434784847735478	0.397799665345955	0.373872890867332	135	0.595408363521424	0.588445480630752	0.328362489260246	0.365560041991035	44
0.211482516752675	0.154198044377626	0.121391783080938	0.55566565494897	4	0.148803966648277	0.330844893802568	0.265835729532329	0.344877825464931	9
0.200148930117791	0.336091373588824	0.448416993368852	0.434822437159917	66	-0.085136983935069	0.230731237344622	0	0.326031083076305	5
0.00289468955360566	0.248883574192606	0.426561493140597	0.289228985909841	22	0.210343728140927	0.338700792964079	0.421807965775584	0.320536623306	41
0.328791318642145	0.392583336756019	0.443982708965176	0.433377079853154	27	0.369819804790562	0.423267033119102	0.361816443193566	0.430580012216514	28
0.139918034807737	0.37249557705599	0.397083170264677	0.405437862903169	28	0.202738529679166	0.327709929461045	0.374831337780671	0.34799055370821	22
NaN	NaN	NaN	NaN	NaN	0.211482516752675	0.154198044377626	0.121391783080938	0.55566565494897	4
NaN	NaN	NaN	NaN	NaN	0.309416033481258	0.295772739317722	0.518762462113917	0.600391471576267	9
NaN	NaN	NaN	NaN	NaN	0.155607146121317	0.232697421267876	0.458716831951076	0.350005754437087	20
NaN	NaN	NaN	NaN	NaN	0.192364308628306	0.40781484310856	0.443447735034826	0.436011560098241	37
NaN	NaN	NaN	NaN	NaN	0.21703361544111	0.234190776375672	0.536256362750273	0.319535597643893	8
NaN	NaN	NaN	NaN	NaN	-0.266104905044763	0.294615799099832	0.0661989448836628	0.319658532694292	6
NaN	NaN	NaN	NaN	NaN	-0.219437193822449	0.216456712233787	0.0481149690944084	0.320221610538364	3
NaN	NaN	NaN	NaN	NaN	0.335697781436977	0.423118015164005	0.511486879787856	0.477322317064374	13
NaN	NaN	NaN	NaN	NaN	0.626503027644336	0.455994495053165	0.440476062812885	0.75661204104008	5
NaN	NaN	NaN	NaN	NaN	0.117814808293661	0.42994434254736	0.412678014557867	0.389091855970813	17
NaN	NaN	NaN	NaN	NaN	0.171494072684988	0.238448457576125	0.403775425004386	0.447459133602586	11
