# Supplementary material for: Subfield-specific interneuron circuits govern the hippocampal response to novelty in male mice
Source: Nat Commun. 2024 Jan 24;15:714. doi: 10.1038/s41467-024-44882-3 (PMC10808551; doi:10.1038/s41467-024-44882-3)
Supplement: Supplementary file 4 — Source Data [file 41467_2024_44882_MOESM4_ESM.zip › SupplFig3a.txt]

SOM Speed (cm/s)	SOM speed SEM	PV Speed (cm/s)	PV speed SEM
3.2523014661944	0.434971190520219	2.10379383611288	0.211283017941069
2.17325699723331	0.366665428923809	1.3384473439099	0.211013322570113
1.42777089564592	0.250913152183427	1.05797739780933	0.209473567981129
1.09637244401211	0.140997368691268	0.97992428189447	0.231640171734283
0.947532669027782	0.106027278011556	0.917127878711909	0.249078855737497
0.959040883469193	0.0915400299939161	0.95641515144677	0.243348990681343
1.03384125236497	0.111656142735107	0.966276968187543	0.206212595696662
1.6532861727308	0.20769985861726	1.21317502697525	0.172831151457567
2.01658920820782	0.280339430151664	1.45044901446557	0.192803587915634
2.17166835233459	0.283358548884547	1.6483226069817	0.18893784536083
2.41141594584714	0.363954204482314	1.82211546439973	0.209928652841286
2.86440019302907	0.466142039846152	2.11924158337538	0.236475209789346
3.01803281363867	0.454522788305561	2.35445152790994	0.261410260991037
2.87366423185238	0.440270819645532	2.40609009650973	0.276372477064458
2.73775478176712	0.404020539569957	2.17208842565195	0.240979060923733
2.28413289820679	0.318184210922179	1.85188460625118	0.218298035988301
1.88610938681192	0.277697917936542	1.61687048034448	0.188945433627161
1.65462900626512	0.279251657031786	1.35016962777188	0.16153406836594
1.53301603858062	0.267597346808502	1.25455280706435	0.171317494748908
1.42574755896744	0.259482591906194	1.16960703225073	0.160199030033511
1.25035063994586	0.232644961467848	1.13833660557951	0.159126511781055
1.31288787983842	0.269551974460268	1.16230904228964	0.16204801307178
1.43984145634926	0.354164930446598	1.28030838082576	0.1843333228557
1.35640878314058	0.349571421640896	1.26281054582759	0.187349144488974
1.28308604979964	0.302214534540677	1.13629347269307	0.17501905366854
1.11540169362231	0.306069009288715	1.12149859332356	0.161960874532602
1.12149209539229	0.280115532839169	1.01805653899758	0.152132251297963
0.987038276161093	0.243868257691039	1.01085300154478	0.154699149688111
1.04907034230788	0.27622459613242	1.00119783542215	0.160449951909581
0.954356730511706	0.244372833356872	0.960268303094164	0.167185137258596
