# Supplementary material for: Subfield-specific interneuron circuits govern the hippocampal response to novelty in male mice
Source: Nat Commun. 2024 Jan 24;15:714. doi: 10.1038/s41467-024-44882-3 (PMC10808551; doi:10.1038/s41467-024-44882-3)
Supplement: Supplementary file 4 — Source Data [file 41467_2024_44882_MOESM4_ESM.zip › SupplFig3b.txt]

SOM	PV
10.6615276549961	5.3141480783286
18.3750847173585	10.1703761427462
18.8787651091863	3.89652568754566
31.6398724546472	6.78775900121615
23.0316557861388	12.5212909967634
4.03992040370475	21.4903497782798
20.5901834247961	39.345887782521
8.59464667000845	5.79542174888281
44.1274231479035	4.29303080336932
20.0107918768722	6.55659356993002
5.26077699258241	4.97357661095178
4.12148339542423	7.1106535069924
2.12151654204126	6.78243263108025
4.04159847140846	6.35314653305468
5.14471955798347	17.082280890077
1.20871339554533	19.1937965988536
5.15612382619756	16.6509959519097
2.46672296661905	12.9408795915751
1.50089275639426	11.3094569369656
13.9836461534994	8.10988954330153
19.5115569884029	7.42766295995772
8.70747332758445	7.00575518523678
8.41844676085746	9.98600806213309
5.38640946468562	4.82134935028032
8.68387568352616	2.36788063516556
8.30192528141418	13.9002806653387
NaN	13.9002806653387
NaN	2.20344019606113
