# Supplementary material for: Subfield-specific interneuron circuits govern the hippocampal response to novelty in male mice
Source: Nat Commun. 2024 Jan 24;15:714. doi: 10.1038/s41467-024-44882-3 (PMC10808551; doi:10.1038/s41467-024-44882-3)
Supplement: Supplementary file 4 — Source Data [file 41467_2024_44882_MOESM4_ESM.zip › SupplFig3c.txt]

SOM	PV
19	11
31	18
31	13
51	12
38	42
16	78
69	128
29	28
152	25
71	38
42	26
20	34
13	35
12	24
22	64
7	75
18	63
14	40
5	41
27	32
43	25
29	33
28	42
19	25
32	10
29	39
NaN	39
NaN	13
