# Supplementary material for: Subfield-specific interneuron circuits govern the hippocampal response to novelty in male mice
Source: Nat Commun. 2024 Jan 24;15:714. doi: 10.1038/s41467-024-44882-3 (PMC10808551; doi:10.1038/s41467-024-44882-3)
Supplement: Supplementary file 4 — Source Data [file 41467_2024_44882_MOESM4_ESM.zip › SupplFig3e.txt]

Row	Speed (cm/s)	Speed SEM
F1	11.5977148369234	1.1689254708041
N1	12.4955382033098	1.33314827680437
F2	11.7221864209512	1.20402727887076
N2	12.0091999077536	1.41095156342048
F3	10.1889777836815	1.07752793370827
N3	10.7118889408741	1.49486839651787
F4	10.4173015101522	1.20562463987404
N4	10.5765274830595	1.3953311722303
F5	9.76257895665739	1.22883943889801
N5	11.0356190948276	1.55705846191905
