# Supplementary material for: Subfield-specific interneuron circuits govern the hippocampal response to novelty in male mice
Source: Nat Commun. 2024 Jan 24;15:714. doi: 10.1038/s41467-024-44882-3 (PMC10808551; doi:10.1038/s41467-024-44882-3)
Supplement: Supplementary file 4 — Source Data [file 41467_2024_44882_MOESM4_ESM.zip › SupplFig3f.txt]

Fam Speed (cm/s)	Fam speed SEM	Nov Speed (cm/s)	Nov speed SEM
2.51973992592896	0.224389493123275	2.77324274600005	0.300866566538077
1.66044311569822	0.229445681588842	1.81052489090309	0.225244537479628
1.1705718689037	0.16020095610549	1.28880517138893	0.182043903841181
0.948155045497468	0.116375548946354	1.11923931899548	0.169252475487965
0.814861002447221	0.113772551106323	1.04559381183315	0.172492618009043
0.881061878088283	0.12993396440391	1.02900185535769	0.144811739552658
0.869529971115501	0.101115157092525	1.12701245713284	0.151617353472076
1.21735594518983	0.126388570946896	1.62912843571892	0.180195428137733
1.50145130031885	0.148528432834252	1.94156769469407	0.233646448801767
1.65971443939596	0.164627972259926	2.1446606870098	0.219225671953476
1.95104482414512	0.196979810513279	2.2644524478938	0.24624910510296
2.32318623648541	0.252411866060751	2.63668042885647	0.301698716975645
2.63434953963694	0.249918047512303	2.71999278915442	0.311500628883018
2.63685085024706	0.241797542473195	2.63746162421408	0.329800215101841
2.45873655105684	0.218180661680926	2.44327885556577	0.297680672057677
2.06658477722198	0.182977739403547	2.07084108454069	0.266949281618527
1.71116083981147	0.148599348747494	1.80454673365816	0.227548296278211
1.47274530837701	0.147247586040444	1.52746145385316	0.192931586521309
1.35968143805971	0.143936810490374	1.43392401638118	0.192000269034415
1.25558187621677	0.146707856075501	1.34637673413405	0.181121736928525
1.20508766246087	0.132988699958102	1.19002552154281	0.167667944455217
1.25305543672843	0.152087555580673	1.21927104825028	0.171670893045474
1.28990991072983	0.179390435611631	1.43754024383439	0.229090329701258
1.35166884061886	0.202783282392785	1.26214867468914	0.200931202147844
1.22843506887719	0.171845737909701	1.18783530366268	0.187362063451821
1.11126295742022	0.168920779797343	1.12176896811356	0.182609301297272
1.08060728407071	0.160444950535194	1.05759814359666	0.166211728882461
1.04185420538722	0.1487613682626	0.952152919190665	0.147676208401641
1.02242830754151	0.16063420227783	1.0248437093845	0.169311503806496
0.992663741224553	0.158499796232665	0.918001289896419	0.151204219312139
