# Supplementary material for: Subfield-specific interneuron circuits govern the hippocampal response to novelty in male mice
Source: Nat Commun. 2024 Jan 24;15:714. doi: 10.1038/s41467-024-44882-3 (PMC10808551; doi:10.1038/s41467-024-44882-3)
Supplement: Supplementary file 4 — Source Data [file 41467_2024_44882_MOESM4_ESM.zip › SupplFig3g.txt]

Fam mean Speed (cm/s)	Nov mean Speed (cm/s)
4.63210863818491	6.05787063614131
11.448046344138	8.97870271799771
3.4846244443247	4.38403032198542
7.70999883489949	5.82940850388876
12.103804763188	12.9491429178622
18.4059609091844	24.664213979326
29.6882537493237	49.3875301361619
7.30180036017828	4.32185923679182
3.73889951647728	4.93378233135402
5.77355271796007	7.41197254195139
4.31483052395262	5.63195754708869
6.95998865179857	7.30768138618234
9.65475093093985	11.7546715251603
17.0753488368539	19.8665062094636
18.9399091534347	18.8004851912015
30.1226783604803	33.3969670469395
24.0338049277265	21.8998831662854
3.29209603634032	4.72924285221519
20.3622985574684	20.8355209575093
7.19892863763797	9.88752395408186
42.6414885603698	45.5654583553276
19.5246701082194	20.4967802634512
3.9489425935623	10.4198719365235
5.252518246469	7.78371169591483
11.2252900330242	25.4409472432718
24.0031597600279	12.7699423274372
16.6983456630413	16.5908951468937
6.50998093634145	4.20353866045718
5.2242919614163	3.02198980148068
3.03790517089851	1.27005762783253
5.63449593959098	2.43163957506287
6.86095564223788	3.12084876874498
1.65935651691199	0.748377331289803
6.82469402495345	3.29378226768881
2.89133690897199	2.01581135998232
14.3254276324747	11.5910218615951
9.40509559480091	13.266524886848
6.81029395598988	9.58645915462508
7.11494754964256	7.73517421857528
4.21242832762607	9.87693476707388
8.88743786285877	11.4574335524688
6.52863418217808	3.01716994683385
2.79963369799654	1.88877881174747
17.2251443461399	10.2814692428199
17.2251443461399	10.2814692428199
1.28946589603074	3.50144630546683
1.33541799416156	1.67203072067802
14.1827970550335	13.8001610128098
19.5887105357161	19.4516913477091
8.91807133205635	8.50177013774296
8.78349388085914	8.07147257081271
5.97888867129552	4.82227517779677
8.42630080774406	8.95712036021766
9.22226408917269	7.39812012970037
