# Supplementary material for: Subfield-specific interneuron circuits govern the hippocampal response to novelty in male mice
Source: Nat Commun. 2024 Jan 24;15:714. doi: 10.1038/s41467-024-44882-3 (PMC10808551; doi:10.1038/s41467-024-44882-3)
Supplement: Supplementary file 4 — Source Data [file 41467_2024_44882_MOESM4_ESM.zip › SupplFig3h.txt]

CA1PV	CA1SOM	CA3PV	CA3SOM	DGPV	DGSOM
-0.158108965654237	-0.00170427838835903	-0.118720471858978	-0.1368078738451	0.0810145789474323	0.0883885269726221
-0.0341326565453595	-0.0464484823352688	-0.0700154900550842	0.00166553258895874	-0.0311355116671429	0.0617906630067727
-0.182381035013042	0.0157004578028965	0.0665029063820839	0.0160607099533081	0.0296653645894742	0.158481478231489
-0.0747332548317961	0.0193300935267416	-0.215783953666687	-0.0421544313430786	-0.0164486124294799	0.124904698541672
-0.0515312356446634	-0.069239976716698	-0.105101704597473	0.0395950675010681	0.0403004907650345	0.0628684401371586
0.0548088485376076	0.0320419841345112	-0.045802116394043	-0.0440545678138733	0.00262475001981935	0.118889911861236
0.0416796460609997	0.0178726160994145	0.084860622882843	0.0969047546386719	0.0478070629489729	0.0902876044647858
0.0257834055264447	0.0204130833386157	0.0579326450824738	0.0629711151123047	0.0458573817760221	0.138660909908795
0.0670425830785451	-0.013458675249774	-0.0762496292591095	-0.00608474016189575	0.0422832099802244	0.0890578151806917
-0.0635269220047285	-0.0130432030497671	-0.0573244765400887	-0.053356409072876	-0.0652053491313191	0.0938475965931873
-0.112808761688257	-0.192227930408765	0.0134614706039429	0.0220375955104828	-0.025409518971351	0.17362929959143
-0.0661362517307085	-0.0701995362606779	-0.153462156653404	-0.012638121843338	-0.0291234290001469	0.00253939525463437
-0.0484286904171561	-0.0164752346079538	-0.0762998759746552	0.0318202972412109	-0.0129527369345344	0.0956853506563906
0.00470026914903976	0.014372886626128	-0.084924042224884	-0.00691545009613037	-0.0540170346627858	0.0197643150273878
0.0401675658729699	-0.0598773569717444	0.0941580832004547	0.0349689126014709	-0.0465301473032287	0.0158537393682895
-0.0326962152351947	-0.0507992178432762	0.0583347976207733	-0.0390826463699341	0.0155903883756287	0.108302806136263
0.00909848868542482	-0.0262362359682147	-0.125745013356209	-0.0392243266105652	-0.0218999534186299	0.101264289686784
-0.0639209441351399	-0.0263714775139161	0.0132597684860229	-0.0124063193798065	-0.06746349994618	-0.00125052481880016
0.00576077578849071	-0.242314968381926	-0.0246183574199677	-0.0370679795742035	-0.14169310689825	0.0712685952267764
0.0107922485730303	-0.0925382499953906	-0.044392041862011	-0.000496059656143188	-0.0671862547103444	0.0890905037891643
0.0865223522297987	-0.0420363489497869	-0.069001317024231	-0.00916466116905212	-0.0464428188055096	0.0380298002908513
0.0111790821970074	0.050606850826265	-0.264769434928894	-0.0212538540363312	-0.0811952627885643	-0.0181169940665356
-0.239892937326237	0.137948108913191	-0.343842089176178	-0.0413574278354645	-0.0219893890945017	0.109470735165655
-0.216806771454916	0.10587347436373	0.300021260976791	-0.0261578559875488	-0.0493792494692836	0.0203141786120921
-0.166639666257054	0.0743084025102506	-0.0908700823783875	-0.0234450995922089	-0.0269255667758989	0.0879017740500841
-0.0786647533071016	0.0876866641461665	-0.193842232227325	-0.00199997425079346	-0.0446037557833227	0.0767925521233379
0.0459817797465481	0.0703256515604175	0.0463736057281494	-0.0232081711292267	-0.00605885194518166	0.0827204486309811
0.02369582263902	0.0270207656197024	0.116060495376587	-0.0103849768638611	-0.0165323663577739	0.0946029183572155
-0.056688647525126	-0.0449323323059858	0.0363607853651047	-0.00801776349544525	-0.0330643928996232	0.000836413443900286
-0.00587960445640789	-0.00225910207111185	-0.0583921670913696	-0.0209096372127533	-0.0190555972512158	0.103820222681545
-0.0819197677994061	-0.139476163799304	-0.0885191261768341	0.0122894793748856	-0.0689727128762334	0.029277966664139
0.0213638713189774	-0.182689034066704	-0.115498423576355	-0.0156645178794861	-0.157045463237136	0.0631524831344346
-0.0643514078541326	-0.0895843145453385	0.112274438142776	-0.0250879526138306	-0.0408939431622656	0.112651065050278
0.013518995710046	-0.0667043399740123	0.0152137875556946	-0.00260838866233826	0.0364714898395448	0.0155887797770621
-0.0189952269511266	-0.204878195229505	-0.175430834293365	-0.0205132067203522	0.041605060722208	0.0744370410472727
-0.030149493854759	-0.0987279781833156	0.0907489210367203	0.010748490691185	-0.153389041768104	0.0705706818962443
0.000136309674919705	-0.155339719464287	-0.0468707680702209	-0.0342101454734802	-0.057939183396139	0.109230848612501
-0.045725358352641	0.153337371847491	0.0457636266946793	0.00662589073181152	-0.0251078505423574	0.0598322236421119
-0.0273880096344063	0.0610031944680701	0.0735348910093307	-0.0123549699783325	-0.00097772479057312	0.0835102086591119
0.0185796325566343	0.226267192648397	-0.0293821096420288	0.211992114782333	-0.173504412174225	0.0865616496318743
-0.0668421456254893	0.01590130266198	-0.0704677104949951	1.00135803222656e-05	-0.123121798038483	-0.005747685170088
0.0101943411537296	0.110202612096113	-0.0157448500394821	-0.0144464075565338	-0.178861707448959	0.0287059211918739
0.163550056783484	0.0687583118183491	-0.0272680073976517	0.0476495027542114	-0.0286160856485367	-0.0149031138641051
0.0783412188740493	-0.0557879313317742	-0.261752724647522	0.0180857926607132	-0.104021310806274	0.0780615383506112
-0.0100600376512846	-0.0248185166154369	-0.291296750307083	0.0260309427976608	-0.127584844827652	0.0485559492921906
0.0128524623069719	-0.0402640473366384	0.159087151288986	0.000963211059570313	-0.0750042498111725	0.0276578341787602
0.0649079588557003	-0.0689525103112512	-0.0843083262443542	-0.0183682590723038	-0.219165205955505	0.0254848571555993
0.0324727801467277	-0.035927049991596	0.0924314260482788	-0.0201412737369537	0.0789934694766998	0.0339672852327476
-0.0095687107299009	-0.0113114016311895	-0.124246329069138	0.0191309750080109	0.0159450173377991	-0.0263241168122478
-0.0282992403884267	-0.066647297374805	-0.100534439086914	-0.0175576657056808	-0.00534191727638245	0.0449932186823072
0.00379581725625494	-0.015529010256587	0.181426137685776	-0.00963053107261658	-0.0317040979862213	-0.0200644760480303
0.159798578501246	-0.000901719278329882	-0.0626178532838821	0.0284470319747925	0.012725293636322	0.039235422478061
-0.00610067810996767	0.0133823583100643	-0.0790781676769257	0.0906102657318115	-0.071871817111969	0.0134951203838714
0.0450795485404514	0.0633411020095784	0.0603261962532997	0.0348788499832153	0.116836309432983	0.0263651138468563
0.105191940190932	0.00193821141593142	0.00373969972133636	0.117473423480988	-0.158043891191483	0.00976969258460597
0.00200051253357997	-0.0230592764924079	0.0798478722572327	-0.111377879977226	0.00518512725830078	0.010744941899068
-0.0331837845636877	-0.0081722224917595	-0.0771269500255585	0.0427987575531006	-0.0586220622062683	-0.00242514508906452
0.00862340436822279	0.0792257602894448	-0.0872706472873688	0.171558737754822	-0.0200986862182617	0.00195026992563527
0.0148954322343623	0.0211857692639798	-0.116454809904099	0.0384869575500488	-0.0489610433578491	0.00734013045891124
0.0238335318076879	0.063027200567078	-0.00666490197181702	0.013721376657486	-0.0219793915748596	-0.0254463422986018
0.0738589306056051	0.0199870032985848	0.00411474704742432	-0.0497094690799713	-0.0598922967910767	-0.0136529451799565
-0.104299089659909	0.232831179638044	0.0106245130300522	-0.00791151821613312	0.00504666566848755	-0.00882406480700645
-0.0344730252041592	0.0306983358997877	-0.0589273273944855	-0.0139831304550171	0.0512881875038147	-0.0305812331706407
0.00961775534067241	0.124137141061801	0.0317955017089844	0.0265621542930603	0.00843527913093567	-0.0263136332541744
-0.0450533873651984	0.0700244102781374	0.0777981281280518	0.0153436660766602	0.00174209475517273	0.0135239767807585
-0.00145197835381183	-0.015054952830214	-0.0709261447191238	-0.0596632659435272	0.0130629539489746	0.020058740436523
-0.0433124942807271	0.0354415927795087	-0.0152030736207962	0.0164206326007843	0.0087243914604187	0.0251317885317568
-0.00638096125712684	0.01846999903563	-0.0628833472728729	0.0496935099363327	-0.0102095603942871	0.0362709170388433
-0.00189664002275508	-0.0638885268320357	-0.0703846514225006	-0.0402577221393585	-0.0428400933742523	0.061999330046861
-0.0119824182707104	-0.154129344511037	-0.0424012243747711	-0.0360308587551117	-0.0153040885925293	0.0541469300156041
-0.00914852730265367	0.00931669439994143	-0.0255976319313049	-0.0165287554264069	-0.021624967455864	0.016903509568318
0.0816308865307994	-0.0191806247539889	-0.0604002326726913	-0.0054655522108078	-0.019811749458313	0.0272090848250229
0.010054256238331	-0.0335785883588672	-0.0364448726177216	-0.0305949375033379	-0.146302253007889	0.0417966379587251
-0.101715513493349	0.0176301323792558	-0.0444554090499878	0.017086923122406	-0.202838391065598	0.0147707070903181
0.061400671394705	-0.0433341882232608	-0.0037742555141449	-0.154447734355927	-0.106850862503052	0.0448479008805924
0.0143548453823558	0.0337089696354358	-0.0334040522575378	0.10037650167942	0.016343742609024	0.000460621849952381
-0.00489091586340124	0.17092371160082	-0.0460970103740692	0.0500865578651428	-0.199060201644897	0.0241172299836965
0.00538593956634825	-0.0325669391055141	-0.018590897321701	0.0651149153709412	-0.118582099676132	0.0577093527423155
-0.0225241485730366	-0.0131927072787176	-0.0327467024326324	-0.0823734402656555	-0.182696312665939	-0.0168985357404206
0.0122181206652719	-0.0187521308661182	-0.00998674333095551	0.067045658826828	-0.151065796613693	0.0208105609652208
0.0253701722404145	-0.0115073869600286	-0.0185854434967041	0.0937769412994385	-0.105571508407593	0.0667911316263756
-0.0267077832908048	-0.074580803644533	-0.00120612978935242	-0.0630950778722763	-0.212277472019196	-0.0325709667864627
0.0216850163252326	-0.060158387063512	-0.0217744410037994	-0.0733727514743805	-0.0494681596755981	0.0114231525048432
-0.0200235759166464	-0.0276313591132969	-0.00374479591846466	0.0185861885547638	-0.128521531820297	0.0384786837186562
0.0386068186340509	-0.0288227860160886	-0.0219521075487137	-0.0259434282779694	-0.150252193212509	0.0214842311985875
-0.00689659605669524	-0.0520489085892122	-0.023793488740921	-0.00489452481269836	-0.170186012983322	0.0144141570593015
-0.0117443445166235	-0.0222714203547055	-0.0137854516506195	-0.0174797773361206	-0.109656244516373	0.0321492581531055
0.015915264737955	-0.0543350367155518	0.015967071056366	-0.0493069589138031	-0.147605359554291	0.0106264098405837
-0.0233131329541155	-0.0188191515003766	-0.0178641080856323	-0.0314474403858185	-0.0622783303260803	0.00261765138218817
0.0125716424077945	-0.0138996828514043	0.0404277741909027	-0.0161722004413605	-0.147108107805252	0.00969168757457473
0.00366837848509369	-0.0210915251222193	-0.00924909114837646	0.0392744243144989	-0.154175311326981	0.013601305859673
0.0693585813903161	-0.0815707977526873	-0.0582152903079987	-0.0279290974140167	-0.106845825910568	0.0307169457217236
-0.0563244670285105	0.0534789622901565	-0.169298440217972	0.0598905980587006	-0.0653073489665985	0.0825899187323444
-0.0189235742339094	-0.047965516713404	-0.112173780798912	-0.012731596827507	-0.132769644260406	-0.0222843248403562
0.105351530381784	-0.0201577214247026	0.0129242241382599	0.0387582629919052	-0.0696443319320679	0.0195010221537925
-0.0444148708885264	-0.0330396067802133	-0.0424909591674805	0.0123671889305115	-0.063336580991745	-0.00304786105582588
-0.0795240353819706	-0.0521621918631088	-0.16933798789978	-0.0537469089031219	-0.165395647287369	0.00216191797734303
0.0871127021821946	-0.0207325531587632	-0.162205040454865	0.0564283728599548	-0.199060201644897	-0.00194790858447388
0.0608780332495219	-0.0217119070595929	-0.0979121923446655	0.0260248184204102	-0.118582099676132	0.0317040888031868
0.0156220525369077	-0.0180693783057707	-0.175028383731842	-0.174710631370544	-0.182696312665939	0.0256261472280162
0.0248159957378809	-0.0402861651629728	0.0187135338783264	-0.0249549150466919	-0.151065796613693	0.0312940898961963
-0.00789544047127859	-0.0761370819841493	-0.0668721795082092	-0.309296011924744	-0.105571508407593	0.0115592798255527
-0.0148022858179346	-0.0599496460596705	-0.109021782875061	-0.090595006942749	-0.212277472019196	0.00258515613778312
0.0649146434229003	-0.0229346419077651	NaN	0.226048678159714	-0.0494681596755981	0.0153404379414922
0.0906875159860491	0.0270260829153737	NaN	0.0146896839141846	-0.128521531820297	0.00461930416373318
0.01534641688437	-0.0157584114287985	NaN	-0.111422836780548	-0.150252193212509	0.00394591087524565
-0.00395757983006259	-0.00190969324500295	NaN	0.0503861904144287	-0.170186012983322	0.0266092617627546
0.00085899428029905	-0.0887418327575074	NaN	0.0147639513015747	-0.109656244516373	0.00783080169415351
-0.00889203445557291	-0.0333390378708575	NaN	0.105202883481979	-0.147605359554291	-0.00672974357946554
0.0024398543292635	-0.0408793950604277	NaN	0.0523126721382141	-0.0622783303260803	0.0121478241553027
-0.00302468453235871	-0.0182076976155021	NaN	-0.00857353210449219	-0.147108107805252	0.0314494083953711
0.16628553073772	-0.00497268937050244	NaN	0.000151753425598145	-0.154175311326981	0.03404433119855
0.111478233902288	NaN	NaN	-0.0872208476066589	-0.106845825910568	0.0406889687915175
-0.22391955102672	NaN	NaN	0.0636154562234879	-0.0653073489665985	0.0615679092484682
0.0478594283098376	NaN	NaN	-0.0986018180847168	-0.132769644260406	-0.0723345047231461
0.090625596140895	NaN	NaN	-0.0430703163146973	-0.0696443319320679	-0.026869962734299
-0.0244525430956749	NaN	NaN	0.138359367847443	-0.063336580991745	0.0123864106731954
0.107948482717546	NaN	NaN	0.155252277851105	-0.165395647287369	0.0122706922373484
0.0360970752359617	NaN	NaN	0.189865052700043	-0.31078377366066	-0.000541599678692856
0.0623424971258176	NaN	NaN	0.00431510806083679	0.119794607162476	NaN
-0.0517819849984218	NaN	NaN	-0.0683958828449249	-0.263208240270615	NaN
-0.0326259798016182	NaN	NaN	-0.0514107346534729	-0.219518452882767	NaN
0.206364969819066	NaN	NaN	-0.0165605247020721	-0.157962799072266	NaN
0.0226745585035097	NaN	NaN	-0.0210756063461304	0.0766636878252029	NaN
0.014580578487496	NaN	NaN	0.0598542392253876	-0.0475070476531982	NaN
0.118733322766006	NaN	NaN	-0.022767037153244	-0.102489471435547	NaN
-0.00114229571548108	NaN	NaN	0.00159081816673279	-0.0258102715015411	NaN
0.0475776410633221	NaN	NaN	-0.0181408077478409	0.130745112895966	NaN
0.0367240387135924	NaN	NaN	-0.0147039219737053	-0.234000772237778	NaN
-0.0205859883892722	NaN	NaN	0.0173909068107605	0.0612051486968994	NaN
0.00917432634430915	NaN	NaN	-0.0611605048179626	-0.271308273077011	NaN
0.0755833107869246	NaN	NaN	0.000327974557876587	0.107347905635834	NaN
-0.0113473689865592	NaN	NaN	-0.012400820851326	0.0664220154285431	NaN
-0.0171284429413212	NaN	NaN	-0.0491422116756439	NaN	NaN
-0.00769170189705454	NaN	NaN	-0.0513070225715637	NaN	NaN
-0.0171137486367514	NaN	NaN	-0.0224814414978027	NaN	NaN
0.0332532057784879	NaN	NaN	-0.0305128395557404	NaN	NaN
0.00839215095107068	NaN	NaN	-0.0450675934553146	NaN	NaN
0.00685873168588674	NaN	NaN	-0.0545199364423752	NaN	NaN
0.0484504748194959	NaN	NaN	-0.116404682397842	NaN	NaN
-0.0169243939653942	NaN	NaN	-0.0433792769908905	NaN	NaN
0.0318070135565332	NaN	NaN	-0.0899332761764526	NaN	NaN
0.00766893757662848	NaN	NaN	-0.15386538207531	NaN	NaN
0.0151467656667037	NaN	NaN	-0.111339151859283	NaN	NaN
0.0317008999101679	NaN	NaN	-0.12256795167923	NaN	NaN
0.00498147716630432	NaN	NaN	0.000182941555976868	NaN	NaN
-0.000317717188739908	NaN	NaN	-0.0322476774454117	NaN	NaN
0.0155501062344482	NaN	NaN	0.0070837140083313	NaN	NaN
0.174719835867193	NaN	NaN	-0.207793056964874	NaN	NaN
0.325456946477452	NaN	NaN	-0.266280472278595	NaN	NaN
0.225213837946167	NaN	NaN	-0.206810742616653	NaN	NaN
0.0958438050260971	NaN	NaN	-0.0775881707668304	NaN	NaN
0.0860377228674418	NaN	NaN	-0.141478776931763	NaN	NaN
0.0897808766838123	NaN	NaN	-0.143043458461761	NaN	NaN
0.0148088356230598	NaN	NaN	-0.14906433224678	NaN	NaN
0.0418513887947987	NaN	NaN	-0.0875587463378906	NaN	NaN
-0.0134274540566195	NaN	NaN	-0.239182889461517	NaN	NaN
0.0124742970704275	NaN	NaN	-0.25057253241539	NaN	NaN
0.00753993582962098	NaN	NaN	-0.0935574918985367	NaN	NaN
0.00861218332188093	NaN	NaN	-0.179192796349525	NaN	NaN
-0.00586208101811106	NaN	NaN	-0.100685000419617	NaN	NaN
0.0285735880555175	NaN	NaN	-0.147649675607681	NaN	NaN
0.070531521970244	NaN	NaN	-0.153828412294388	NaN	NaN
0.0197491263789842	NaN	NaN	0.0117565095424652	NaN	NaN
0.0382960742566267	NaN	NaN	-0.0837449431419373	NaN	NaN
-0.0518136524059638	NaN	NaN	-0.158080458641052	NaN	NaN
-0.00575081441334002	NaN	NaN	0.0937809646129608	NaN	NaN
0.0243406686652798	NaN	NaN	0.0159498453140259	NaN	NaN
0.0701076706621223	NaN	NaN	0.00631380081176758	NaN	NaN
0.0586352394688709	NaN	NaN	-0.0654210448265076	NaN	NaN
0.0953746398149109	NaN	NaN	-0.0149434506893158	NaN	NaN
-0.0647001538512949	NaN	NaN	0.0127132683992386	NaN	NaN
-0.229249594370695	NaN	NaN	0.0232801586389542	NaN	NaN
-0.0251780668836387	NaN	NaN	0.0105122923851013	NaN	NaN
-0.0566508516812533	NaN	NaN	-0.0363263487815857	NaN	NaN
-0.164663671942464	NaN	NaN	-0.0275689363479614	NaN	NaN
-0.181083114403603	NaN	NaN	-0.0069182813167572	NaN	NaN
-0.200506611408696	NaN	NaN	-0.019559383392334	NaN	NaN
-1.31618800797151e-06	NaN	NaN	-0.1827512383461	NaN	NaN
-0.00114533687510138	NaN	NaN	-0.0107720196247101	NaN	NaN
-0.0200401612584086	NaN	NaN	-0.0863306224346161	NaN	NaN
-0.202929508202013	NaN	NaN	-0.0259096026420593	NaN	NaN
0.104698933410483	NaN	NaN	0.0133394598960876	NaN	NaN
-0.446226316281824	NaN	NaN	-0.0686371028423309	NaN	NaN
-0.0889257992609328	NaN	NaN	-0.0476594567298889	NaN	NaN
-0.327768642811035	NaN	NaN	-0.0448845624923706	NaN	NaN
0.0204306263886484	NaN	NaN	-0.046770304441452	NaN	NaN
-0.0905630703831163	NaN	NaN	0.0373620092868805	NaN	NaN
-0.228690341824693	NaN	NaN	-0.140121787786484	NaN	NaN
-0.157545025870995	NaN	NaN	0.0359070599079132	NaN	NaN
-0.113114424813088	NaN	NaN	0.202974796295166	NaN	NaN
-0.214870173611315	NaN	NaN	0.0189203917980194	NaN	NaN
-0.132629282480444	NaN	NaN	0.0267220437526703	NaN	NaN
-0.0471101937109151	NaN	NaN	0.11326938867569	NaN	NaN
-0.112700841069352	NaN	NaN	0.088555634021759	NaN	NaN
-0.11320650953711	NaN	NaN	0.1619473695755	NaN	NaN
-0.0435938907637947	NaN	NaN	-0.0638739019632339	NaN	NaN
0.021849366487696	NaN	NaN	0.00391760468482971	NaN	NaN
0.0773315513452484	NaN	NaN	-0.0395702719688416	NaN	NaN
-0.043460015174883	NaN	NaN	-0.073762372136116	NaN	NaN
-0.125353500887003	NaN	NaN	-0.0120030641555786	NaN	NaN
-0.0287471876910427	NaN	NaN	-0.0106270313262939	NaN	NaN
-0.0216576627790196	NaN	NaN	-0.0174747854471207	NaN	NaN
-0.05942007879994	NaN	NaN	0.0541236996650696	NaN	NaN
-0.122052509342912	NaN	NaN	-0.073566347360611	NaN	NaN
-0.0277590698483867	NaN	NaN	-0.0335910320281982	NaN	NaN
-0.0842180764410164	NaN	NaN	0.0273688137531281	NaN	NaN
-0.0452645102253258	NaN	NaN	-0.0279163122177124	NaN	NaN
-0.0258482848043291	NaN	NaN	-0.0996870994567871	NaN	NaN
-0.0225695095421735	NaN	NaN	0.0195797830820084	NaN	NaN
0.0216966222354172	NaN	NaN	0.0079665333032608	NaN	NaN
-0.0228784778326322	NaN	NaN	-0.124399587512016	NaN	NaN
-0.0349985568672493	NaN	NaN	-0.215339809656143	NaN	NaN
-0.0161358820230703	NaN	NaN	0.0496037304401398	NaN	NaN
-0.133774702518919	NaN	NaN	0.0755148530006409	NaN	NaN
-0.00182035662421909	NaN	NaN	-0.0932460725307465	NaN	NaN
0.0247217308590608	NaN	NaN	-0.00913047790527344	NaN	NaN
-0.0199632556285896	NaN	NaN	0.026552677154541	NaN	NaN
-0.0757755630030494	NaN	NaN	-0.246369123458862	NaN	NaN
-0.0379697823689664	NaN	NaN	-0.193508297204971	NaN	NaN
-0.0232469762753583	NaN	NaN	0.0543510764837265	NaN	NaN
0.129823361410866	NaN	NaN	0.0510828495025635	NaN	NaN
0.0219199634495479	NaN	NaN	-0.0682172924280167	NaN	NaN
-0.128397856338907	NaN	NaN	-0.230097234249115	NaN	NaN
-0.0168874480462313	NaN	NaN	0.125911146402359	NaN	NaN
-0.00862364402311536	NaN	NaN	-0.166185557842255	NaN	NaN
-0.050233355645726	NaN	NaN	-0.133362382650375	NaN	NaN
-0.0816019319664297	NaN	NaN	-0.0451525002717972	NaN	NaN
-0.0106377886039493	NaN	NaN	-0.112114250659943	NaN	NaN
0.142584505331564	NaN	NaN	-0.0338399708271027	NaN	NaN
0.0129053652936505	NaN	NaN	-0.10337632894516	NaN	NaN
-0.01988085294822	NaN	NaN	-0.0677519142627716	NaN	NaN
-0.0600179367986019	NaN	NaN	0.0199741125106812	NaN	NaN
-0.0501063440372972	NaN	NaN	-0.0617273300886154	NaN	NaN
0.161578845755685	NaN	NaN	NaN	NaN	NaN
-0.0741802695473989	NaN	NaN	NaN	NaN	NaN
-0.046414548800794	NaN	NaN	NaN	NaN	NaN
0.0165520291520347	NaN	NaN	NaN	NaN	NaN
-0.0839504082924679	NaN	NaN	NaN	NaN	NaN
0.00912793102039924	NaN	NaN	NaN	NaN	NaN
-0.0446079379051419	NaN	NaN	NaN	NaN	NaN
0.122900376250121	NaN	NaN	NaN	NaN	NaN
0.104773150139455	NaN	NaN	NaN	NaN	NaN
-0.0309187639341432	NaN	NaN	NaN	NaN	NaN
0.0233140961575298	NaN	NaN	NaN	NaN	NaN
-0.108351260404431	NaN	NaN	NaN	NaN	NaN
-0.101611130462563	NaN	NaN	NaN	NaN	NaN
0.0155899907613951	NaN	NaN	NaN	NaN	NaN
0.00950260262131208	NaN	NaN	NaN	NaN	NaN
0.0159188592441373	NaN	NaN	NaN	NaN	NaN
-0.0488525197606213	NaN	NaN	NaN	NaN	NaN
-0.0255274890183789	NaN	NaN	NaN	NaN	NaN
-0.0170579274238284	NaN	NaN	NaN	NaN	NaN
-0.0385753724645468	NaN	NaN	NaN	NaN	NaN
-0.0326819483012938	NaN	NaN	NaN	NaN	NaN
0.0782312778953088	NaN	NaN	NaN	NaN	NaN
0.0169254420054617	NaN	NaN	NaN	NaN	NaN
0.110710987287823	NaN	NaN	NaN	NaN	NaN
0.0933519745011101	NaN	NaN	NaN	NaN	NaN
0.0538304265055473	NaN	NaN	NaN	NaN	NaN
0.0170491491424641	NaN	NaN	NaN	NaN	NaN
0.031108963749384	NaN	NaN	NaN	NaN	NaN
-0.12957584482169	NaN	NaN	NaN	NaN	NaN
0.027312090930397	NaN	NaN	NaN	NaN	NaN
0.00213581277442964	NaN	NaN	NaN	NaN	NaN
-0.0376279971353332	NaN	NaN	NaN	NaN	NaN
0.00082327657093062	NaN	NaN	NaN	NaN	NaN
-0.0119664858058437	NaN	NaN	NaN	NaN	NaN
-0.01016011566674	NaN	NaN	NaN	NaN	NaN
0.0148748725667701	NaN	NaN	NaN	NaN	NaN
-0.00784552119286408	NaN	NaN	NaN	NaN	NaN
-0.00517304376563749	NaN	NaN	NaN	NaN	NaN
-0.00618268699760555	NaN	NaN	NaN	NaN	NaN
0.0214487751778319	NaN	NaN	NaN	NaN	NaN
0.00380533716343529	NaN	NaN	NaN	NaN	NaN
0.00525555554259916	NaN	NaN	NaN	NaN	NaN
0.00583949072495248	NaN	NaN	NaN	NaN	NaN
0.013821118842916	NaN	NaN	NaN	NaN	NaN
-0.0251607703356318	NaN	NaN	NaN	NaN	NaN
0.0158791680217282	NaN	NaN	NaN	NaN	NaN
0.0175762458313562	NaN	NaN	NaN	NaN	NaN
0.061085742362337	NaN	NaN	NaN	NaN	NaN
0.0128503093944974	NaN	NaN	NaN	NaN	NaN
0.002590434545716	NaN	NaN	NaN	NaN	NaN
0.026919822482124	NaN	NaN	NaN	NaN	NaN
0.0242546017370381	NaN	NaN	NaN	NaN	NaN
0.00437714620607918	NaN	NaN	NaN	NaN	NaN
0.00464592319284252	NaN	NaN	NaN	NaN	NaN
0.0292410614728078	NaN	NaN	NaN	NaN	NaN
-0.00158177074759591	NaN	NaN	NaN	NaN	NaN
0.00226559572766127	NaN	NaN	NaN	NaN	NaN
-0.0109507120240679	NaN	NaN	NaN	NaN	NaN
-0.00127673632565192	NaN	NaN	NaN	NaN	NaN
-0.0358506901705116	NaN	NaN	NaN	NaN	NaN
-0.0201539703208327	NaN	NaN	NaN	NaN	NaN
0.0616157321780746	NaN	NaN	NaN	NaN	NaN
0.00153272542643426	NaN	NaN	NaN	NaN	NaN
0.00562868705044156	NaN	NaN	NaN	NaN	NaN
0.0132183316376488	NaN	NaN	NaN	NaN	NaN
0.00295512357752528	NaN	NaN	NaN	NaN	NaN
-0.0224363010042525	NaN	NaN	NaN	NaN	NaN
0.0031643353871279	NaN	NaN	NaN	NaN	NaN
