# Supplementary material for: Subfield-specific interneuron circuits govern the hippocampal response to novelty in male mice
Source: Nat Commun. 2024 Jan 24;15:714. doi: 10.1038/s41467-024-44882-3 (PMC10808551; doi:10.1038/s41467-024-44882-3)
Supplement: Supplementary file 4 — Source Data [file 41467_2024_44882_MOESM4_ESM.zip › SupplFig4b.txt]

CA1PV	CA1PV rand	CA1SOM	CA1SOM rand	CA3PV	CA3PV rand	CA3SOM	CA3SOM rand	DGPV	DGPV rand	DGSOM	DGSOM rand
0.128261865205517	0.125610630723864	0.176140943967968	0.0235008893686025	0.0587335862219334	0.0673284828662872	0.0378721356391907	0.0369204878807068	0.0352263049954395	0.0361345755648297	0.202163254588536	0.140147731774108
0.0884573655391919	0.0282741637214102	0.0799275829558095	0.0270818716937945	0.04576351121068	0.0462607853114605	0.0150793176144361	0.0582792274653912	0.0736976093967943	0.019946200146014	0.119656329170725	0.0200276703087183
0.0415765265165236	0.0881173489116205	0.154216852102236	0.0739992897414673	0.17806051671505	0.15541635453701	0.0317158885300159	0.049289882183075	0.00222271092202183	0.0230644146162507	0.0628087910347573	0.0474608752024306
0.169925401902492	0.128766615201305	0.117553981984707	0.00922738812987476	0.100570328533649	0.047635979950428	0.0443706437945366	0.0346253030002117	0.0458264793785225	0.0259727304397416	0.166798483546075	0.154247225672148
0.0547353137205272	0.133031105435164	0.0549336212625019	0.0532621616355683	0.0800858065485954	0.0559857115149498	0.0513523295521736	0.0388385802507401	0.0377686362351987	0.010318706637114	0.194593824915425	0.145851632240146
0.155138330275371	0.198029200891216	0.0773596847983769	0.143691079916484	0.0650508850812912	0.0532882511615753	0.00827984604984522	0.0247242953628302	0.0609292043057695	0.0271933543070085	0.0831475129888158	0.113788786400172
0.118627888549901	0.0265075512646667	0.187836598756567	0.0388995270200284	0.0390283279120922	0.0478591956198215	0.057688295841217	0.0280818790197372	0.0542651926600475	0.0308264470991824	0.271530399325836	0.160224014097339
0.142638332726304	0.0822097382122818	0.102439236718684	0.0801717654068465	0.104279041290283	0.111703783273697	0.0542327761650085	0.0452594235539436	0.0777183313418837	0.0369697921614187	0.0827900766453948	0.134139406223192
0.130479564825241	0.020318382180442	0.0578372199905314	0.0413439548352936	0.101994454860687	0.0855570286512375	0.0674670711159706	0.0274224542081356	0.103382349062729	0.06231061545612	0.178855116304658	0.111478664173535
0.0790841414184186	0.0455657354761307	0.0973096024165335	0.081380968765972	0.116350747644901	0.0933632776141167	0.0449315831065178	0.00740296766161919	0.0197841763255656	0.00606822875770625	0.108376742444414	0.0721692856024112
0.0415227190426836	0.0511952935523838	0.0533427267114892	0.0374552868721174	0.0730729103088379	0.0568019710481167	0.0978193879127502	0.0436649955809116	0.0839041975700313	0.0135236485425008	0.275586130498695	0.177790047195797
0.0319134807557784	0.0246527274338141	0.0817267225237251	0.0564387720058564	0.0436858311295509	0.0109376227483153	0.0879612192511559	0.0850117430090904	0.0376092192339954	0.0254181891335575	0.109555833682919	0.126993420718029
0.0306670851856986	0.0398096545281923	0.113010728492919	0.082155763426796	0.0863436982035637	0.0317128822207451	0.0775609761476517	0.0558724105358124	0.0483110570552786	0.0239048666727327	0.185576282512635	0.219142735140737
0.087481625118304	0.12420512558997	0.108453777903956	0.127474785357976	0.0487544275820255	0.0345739424228668	0.054561261087656	0.0271834749728441	0.125214962072025	0.044613067898835	0.21851956101578	0.165402678393096
0.162675269828414	0.0646310899330961	0.0259758919689861	0.0379837937412241	0.0277684833854437	0.029360543936491	0.0106550408527255	0.062220573425293	0.0812115009002304	0.0269483584795661	0.0978791313672376	0.21558484391138
0.0802795657984123	0.0638626290613334	0.0132598273210214	0.0387677384275866	0.0948247537016869	0.0763910412788391	0.0379210337996483	0.0145003059878945	0.033118089616012	0.0295305631890424	0.0213705242156231	0.0101413545514611
0.0670181558505665	0.143506261917235	0.114813061928015	0.0634737434674197	0.0442525520920753	0.0688632130622864	0.084240585565567	0.039826113730669	0.0333751904048758	0.0107589463116031	0.0504064193004592	0.0403541113309883
0.165790154231328	0.0840156906033167	0.0335505343194463	0.048379950159227	0.0152568556368351	0.0223900601267815	0.0410634130239487	0.0449682027101517	0.0905578542565529	0.0576765946410946	0.108786025763662	0.0830906640039994
0.0450106074152722	0.0646434946359166	0.0321931234301051	0.0173533969274196	0.0382791236042976	0.0263384282588959	0.025975750759244	0.0285591259598732	0.0733849450620363	0.0659993284858359	0.142394835396044	0.114300002033465
0.121675455270981	0.0902747570504577	0.0255727609440567	0.0266031099128938	0.100977353751659	0.0250923559069633	0.0259265657514334	0.0529441013932228	0.0417543839581004	0.0221510066033713	0.080247766907329	0.0577396994221848
0.295301765375576	0.108230118280815	0.0159551859312311	0.0666142498210422	0.130050659179688	0.0591687820851803	0.04701067507267	0.0415236167609692	0.0444070773670923	0.0233058774073613	0.110064524091719	0.108419553384727
0.0727889579963872	0.0401590141188781	0.150471696002836	0.0433013115168933	0.0319902636110783	0.0305200275033712	0.0892909616231918	0.0592977628111839	0.079957137249363	0.00324516237851825	0.102467272459064	0.0913493395229299
0.0476961467329188	0.105026085543899	0.134833413101059	0.107039627003283	0.0234736781567335	0.0444394424557686	0.0553307309746742	0.0275382846593857	0.0445279954007035	0.0477951128576517	0.12694242219568	0.0826225485407776
0.175149891391156	0.132759333011048	0.186619842606952	0.0978188985621284	0.0509449020028114	0.0403823591768742	0.0911922827363014	0.0388315916061401	0.0441471700173367	0.0477011122036832	0.146277593417688	0.111141361609076
0.10823953986038	0.0651648935364774	0.011841708902349	0.0137207745537593	0.124613590538502	0.151600241661072	0.0501174926757813	0.0542924590408802	0.0363972171082851	0.0689685985118821	0.140032511987912	0.0986319985448597
0.0761045958947058	0.11967392262179	0.100146707836163	0.0802519179648263	0.127281785011292	0.0996236056089401	0.0350412204861641	0.0119495540857315	0.0908289721120175	0.0802715042927341	0.118199130641627	0.0811458552613885
0.12405485195368	0.0695766525170283	0.0778877784225922	0.088043291427422	0.0845377594232559	0.0647563189268112	0.0449870973825455	0.0387532822787762	0.0502318521538598	0.0347314042350349	0.139247468628361	0.0618133986546119
0.136477662695312	0.0177219821434293	0.104928260111528	0.07270735722203	0.0871098712086678	0.0420818813145161	0.0916502252221107	0.0506061986088753	0.0647475952990282	0.0768223214524122	0.0661621919262314	0.0415191768274824
0.131641240507567	0.0846047266776571	0.0235131392972517	0.0156156734129397	0.011370045132935	0.0357295908033848	0.0213823821395636	0.0548149645328522	0.0802634448094153	0.0461684822703172	0.170040216579268	0.0214785955978419
0.145292102076695	0.0855722430840246	0.047284725808244	0.0513124627470859	0.0908358469605446	0.0845478922128677	0.0526412129402161	0.0113599831238389	0.0390987314862687	0.0361773251630397	0.107764086695763	0.035030586457688
0.0325559077181404	0.0410479453664271	0.0506184365060582	0.0098915024681767	0.160218507051468	0.167423352599144	0.0148141477257013	0.0168831702321768	0.0728235916307083	0.0724905848879684	0.120082409040094	0.034941241346511
0.0438249882709102	0.0514614693033878	0.107334756333092	0.0845023953607654	0.0704530850052834	0.0394416339695454	0.0624919719994068	0.0341423489153385	0.0286821536185098	0.019095221060178	0.160585687988121	0.0318229646961318
0.048055693317221	0.0248951388827158	0.0673825878978689	0.0480031974570071	0.111629523336887	0.0539491064846516	0.0567143522202969	0.017929807305336	0.0458914221959174	0.0803477583115554	0.118191665542528	0.0216295948400408
0.0562555701218341	0.0460859116534454	0.0525810255600012	0.0512870555932015	0.0150334807112813	0.0114312926307321	0.0230480972677469	0.0184532459825277	0.0614154337050851	0.0367606978567721	0.140203037434808	0.0385664447744252
0.0351167703559304	0.00987134317499576	0.024268743675962	0.0381003439240078	0.0710663795471191	0.0598320849239826	0.0447054989635944	0.0204033516347408	0.0686228175507247	0.0146967774674193	0.144215283633673	0.0442995166875195
0.0904217081870811	0.0191586703896503	0.0299134835264957	0.0223288219756137	0.086482360959053	0.0629390031099319	0.016113331541419	0.0252536926418543	0.176183875994551	0.181672080754057	0.162453937043575	0.0216337128952042
0.0395356757441226	0.0255643999640494	0.0566180558252609	0.0304533874938212	0.0982636660337448	0.115035928785801	0.0691294893622398	0.0439461134374142	0.0895660082527751	0.0364276624267857	0.097415836565386	0.0415741854175781
0.0182635750241842	0.0858136498256811	0.02358001295785	0.120569554165412	0.0671449899673462	0.0444997698068619	0.0970670655369759	0.0200472623109818	0.0325593828793266	0.0453448588717473	0.102202259369876	0.0251354043297875
0.0243854522273849	0.0417647545266196	0.0804776072464814	0.0798804504241429	0.0813465118408203	0.0424246788024902	0.103422746062279	0.0476141050457954	0.0163996294140816	0.0548105351626873	0.174593112476391	0.00982205007498633
0.0311947703582375	0.0315127736975918	0.0544727848571645	0.0496860773355517	0.0778432264924049	0.0231080260127783	0.219167411327362	0.066506490111351	0.0770535320043564	0.0246200487017632	0.0892800864441336	0.0491846496807433
0.00515698968508751	0.00539291464794332	0.0826741488931526	0.0848309587881703	0.109276004135609	0.10520688444376	0.0957864224910736	0.0796265676617622	0.0434433072805405	0.0218629278242588	0.0808848355375002	0.0622004292924776
0.0373278451379459	0.0310085209045939	0.0463336729682762	0.101647636684169	0.137604519724846	0.070962056517601	0.0575742572546005	0.0336713120341301	0.124713562428951	0.0200326796621084	0.0579498330477715	0.0393410994312726
0.0618511466891354	0.0318638702903599	0.0580848931940874	0.028990394470009	0.0987774580717087	0.0491298139095306	0.100854106247425	0.0275997314602137	0.0782062783837318	0.0581191219389439	0.22069470498193	0.0531269065370913
0.0222482914592287	0.0430658143106902	0.0741502903087115	0.0724543049521845	0.159431323409081	0.0953766480088234	0.0853306502103806	0.00627661915495992	0.0901516005396843	0.0871835127472878	0.148610064450091	0.0359209002282213
0.0456300182193119	0.0113519019343505	0.117403879848672	0.0553339994277379	0.0755416601896286	0.0709809064865112	0.045969370752573	0.072733074426651	0.100222043693066	0.0760217159986496	0.0370998468543469	0.100072742733627
0.0334375770289758	0.0131410276984445	0.0689095195151615	0.0669808897830564	0.0190604869276285	0.0244065336883068	0.0473533235490322	0.0175800658762455	0.0784082189202309	0.0651566907763481	0.0598835105269007	0.0397575480849919
0.0331616637286374	0.0260277492277825	0.0814216466686682	0.0581541254544907	0.0316453315317631	0.0398422852158546	0.0505895093083382	0.0262148175388575	0.0658900365233421	0.0569793954491615	0.0771167998954942	0.0245541260459013
0.0273264552957162	0.0280676145336585	0.1168034087489	0.118826092166788	0.130904704332352	0.116460263729095	0.0948706194758415	0.0549152009189129	0.0756049454212189	0.0814869180321693	0.100050798348748	0.0751562086371394
0.0514754355497804	0.0158362024211915	0.0528624079857257	0.0578648695312934	0.0620577931404114	0.0160640366375446	0.110351219773293	0.0425477437674999	0.0422589778900146	0.0614407360553741	0.0406965245926047	0.0704953573412658
0.0252191328209853	0.00992274358121497	0.187036485814144	0.171097206426695	0.116010777652264	0.0827920436859131	0.0351366400718689	0.0582190006971359	0.0336994305253029	0.0799169391393661	0.0908701908722809	0.0366944471239037
0.101516578627969	0.00816046747082676	0.156808490458432	0.11037313646674	0.0423500165343285	0.0682169124484062	0.0634039118885994	0.0318382382392883	0.0228597521781921	0.0357728786766529	0.081501343076334	0.0205013329957122
0.0261953642593569	0.0244065396420187	0.0288461338348602	0.0534265809069784	0.168984234333038	0.0593195557594299	0.127744942903519	0.0220250748097897	0.046496108174324	0.02472167275846	0.0968668233454365	0.0408805026874847
0.0454471484633997	0.022798900147442	0.199133727740156	0.183491050094705	0.0859025418758392	0.0440030582249165	0.0914188697934151	0.00817463826388121	0.0455204397439957	0.0387192294001579	0.0847561205826709	0.0245932052788297
0.0453463831187308	0.0558179152165025	0.0532224320944917	0.0361033971975349	0.0457273162901402	0.0701778903603554	0.0810959786176682	0.0397092252969742	0.0395152419805527	0.0178066473454237	0.113314792627563	0.0557121271667983
0.0616007776638693	0.0154787979925913	0.0490357171422966	0.0182501357858332	0.0961502566933632	0.0985593050718307	0.0211861468851566	0.0111064128577709	0.0512140803039074	0.0364359207451344	0.0672993352957715	0.00793232641566291
0.0265268139550415	0.0507497830503716	0.0403158612924663	0.017550097699368	0.155587464570999	0.0879173204302788	0.132789924740791	0.0167372822761536	0.0450238399207592	0.0199993997812271	0.079331089973642	0.013733656450146
0.00938257532569841	0.0481033649236579	0.018425236738051	0.00963531719541423	0.180135145783424	0.0873025059700012	0.136140316724777	0.0462892986834049	0.00537025136873126	0.0216038953512907	0.112111140943504	0.0384095421376573
0.0112155416058249	0.0739610889205886	0.0955883139779116	0.0679320945631664	0.114127151668072	0.0683149844408035	0.119925260543823	0.0813768357038498	0.0287494119256735	0.0411723516881466	0.0352141695855493	0.0323292715555237
0.130380021583271	0.040147552027558	0.0554347961423197	0.0180720139739097	0.018883315846324	0.0869195088744164	0.0824000164866447	0.082601472735405	0.0513351708650589	0.0666953325271606	0.0328081467772589	0.0193416790488934
0.101597543342185	0.0640222747545495	0.127006071535348	0.0600334208509996	0.106757052242756	0.0250750537961721	0.0303713455796242	0.120061419904232	0.0383909158408642	0.0542629808187485	0.0508718906158324	0.0386886338789523
0.0723731889694148	0.0764564947268632	0.0223681774209199	0.0205081897914058	0.0354831479489803	0.0190855823457241	0.0294822528958321	0.0265827216207981	0.0155158694833517	0.0390265062451363	0.05053769346322	0.0245177952755372
0.0549042312776861	0.0260583635148173	0.0819462943568322	0.0371983057358134	0.00643327878788114	0.0245430935174227	0.0314633697271347	0.0121757350862026	0.122733153402805	0.0201023872941732	0.0515653311688182	0.0899133842605547
0.0869870341386191	0.0828937322607956	0.0195594128304943	0.0705560880415153	0.0480188988149166	0.0423102416098118	0.108224511146545	0.0516972318291664	0.121928468346596	0.102958410978317	0.102446097891945	0.0971127415063638
0.0924769842078842	0.0105036988761506	0.0397510632819104	0.00604431758434907	0.0846021845936775	0.116272181272507	0.0158175230026245	0.0149325411766768	0.121234677731991	0.0863961800932884	0.0758662697129692	0.0413174112314266
0.127751467030894	0.0790475504151793	0.198140999938386	0.0663805939400956	0.0252958033233881	0.104361273348331	0.0346430838108063	0.0337486192584038	0.0782797783613205	0.0733508393168449	0.145243532157983	0.0287607107892176
0.0509708598706269	0.0179638784328614	0.0430157696406323	0.0391289597711248	0.0845180377364159	0.05415303632617	0.0654792934656143	0.0353017710149288	0.0947219803929329	0.0559784583747387	0.0852726599533074	0.020159789558015
0.0856187620301482	0.0436459075788074	0.0971907024921859	0.124850752948039	0.0406407676637173	0.0589071214199066	0.0169973596930504	0.0239723138511181	0.116241179406643	0.0486011952161789	0.0610174285220227	0.00978168570805044
0.0397565122731684	0.00438307291320933	0.11272861878807	0.0191525141837081	0.00447725551202893	0.0145349949598312	0.029602287337184	0.0424039475619793	0.128421574831009	0.0318832397460938	0.0850200167324274	0.0617083477628007
0.0484320092276219	0.0217580243228278	0.152815048933602	0.0903002373779709	0.0523587241768837	0.0259295087307692	0.0350181348621845	0.0364933982491493	0.138315811753273	0.0876053646206856	0.0626617162008592	0.0145567633050868
0.0561269790781093	0.024097669568915	0.067710171448997	0.0920981027793279	0.0318378917872906	0.0382286868989468	0.0723425149917603	0.0440194308757782	0.100226134061813	0.0521764755249023	0.05263491247919	0.0528394236502886
0.0707996979477198	0.0356856004205872	0.130251120489705	0.122815514545545	0.033410657197237	0.0597836673259735	0.03433508425951	0.0294744558632374	0.0246558487415314	0.0431668050587177	0.107329896154809	0.010082804211637
0.0437950659288858	0.0266477594043496	0.100774540062491	0.0962086798013119	0.0709231421351433	0.0379077568650246	0.0515413470566273	0.019880760461092	0.11172442138195	0.0233547259122133	0.0340940726611544	0.0590847680463878
0.0651577318651418	0.0257612095470012	0.0627360983737075	0.124531548523895	0.039186455309391	0.03570157289505	0.00651599979028106	0.0144824562594295	0.172074273228645	0.178978249430656	0.059060532234203	0.0224091069343464
0.0427143364709658	0.0240275968272817	0.0767012513712199	0.0929008202401061	0.0338986180722713	0.0405205190181732	0.0258036721497774	0.0193344764411449	0.0846954211592674	0.13094337284565	0.0654931170899756	0.0651219770570741
0.0745876075806571	0.0505692102085137	0.0233132030301561	0.0269458796932689	0.034565407782793	0.017789700999856	0.021754527464509	0.0600316822528839	0.155025318264961	0.140858933329582	0.0711236661012477	0.0572341265681623
0.0490440915686342	0.0355541032977257	0.0724298322601584	0.0615543965068803	0.035723190754652	0.0498322024941444	0.0229825992137194	0.0748028382658958	0.107156343758106	0.0650041624903679	0.034775678900423	0.105707254219131
0.245285335463296	0.0771791487096922	0.0196885456240855	0.0635722130689031	0.00947279762476683	0.0309777185320854	0.0925152599811554	0.114227913320065	0.023552019149065	0.0608448907732964	0.0416303481128489	0.0279199378453631
0.0896541796354023	0.0822304309924379	0.196938278440819	0.0944271606383437	0.0121573321521282	0.0326661542057991	0.10884278267622	0.116881065070629	0.0204269625246525	0.0609169565141201	0.0380302540012542	0.0522307833744517
0.0843150580388964	0.131648599513434	0.0175590849571622	0.0436810852756319	0.0455497354269028	0.016751216724515	0.0532952919602394	0.073262482881546	0.0179702043533325	0.0535857900977135	0.152200204597989	0.103528493331946
0.070600413149314	0.0507039013864016	0.0330623750182585	0.0213265263311103	0.0307251680642366	0.0529496110975742	0.0524387769401073	0.0425433106720448	0.0243189632892609	0.0290743075311184	0.0360457475627261	0.087037312728525
0.0753326844539282	0.0861497861149093	0.0480313950183681	0.0472823507189476	0.0125519391149282	0.065281517803669	0.0370262078940868	0.0889189913868904	0.0150951920077205	0.029201153665781	0.0771690859455297	0.084262647252566
0.0212065666370719	0.0225607668215303	0.0308665089815669	0.015248088232802	0.0233823154121637	0.0287051778286695	0.00406507961452007	0.0498911067843437	0.0228629279881716	0.0441921763122082	0.070584153306414	0.0345647006430046
0.106188190165923	0.10752617070016	0.0117677974645139	0.0257503202959543	0.00717975478619337	0.0481455884873867	0.0315135680139065	0.0374060645699501	0.0296332854777575	0.00472898315638304	0.0892269514826905	0.048750167084414
0.0644582921706525	0.0122139136473729	0.0231300206055775	0.0538317977260598	0.00578968459740281	0.0173930786550045	0.0996096506714821	0.0857900232076645	0.00406619720160961	0.0175833776593208	0.0937926616809057	0.0154106209173024
0.0902106331848301	0.0567016110101349	0.0524882864853233	0.0068783668513239	0.0634057968854904	0.0468500964343548	0.0221708919852972	0.0270369090139866	0.0664126351475716	0.0395579189062119	0.151649419139746	0.136241347871569
0.0802447221156338	0.0313039192122414	0.0546489513188834	0.0261565679575995	0.00854103546589613	0.0146590527147055	0.0719685629010201	0.0318639576435089	0.0445722192525864	0.0481304936110973	0.0592064240748614	0.0499231354167553
0.0543235048310783	0.0182207442141654	0.0493100262311267	0.0207119836191161	0.00869450345635414	0.0268532652407885	0.0678596124053001	0.040384367108345	0.0112553350627422	0.0357188396155834	0.036871294828383	0.0266342849313588
0.112273168874334	0.0242049206328058	0.050206632347338	0.0448637263426582	0.0224525611847639	0.0168671123683453	0.0833225473761559	0.0172840021550655	0.0424335859715939	0.0337198339402676	0.0993877033582985	0.100955735182747
0.0655899586943151	0.033544110473415	0.0146360900190091	0.0235739897060271	0.0252932198345661	0.0173321906477213	0.0734667927026749	0.0782883912324905	0.0119879590347409	0.0385267250239849	0.0300485090474198	0.0427339941942153
0.0612173189438294	0.00396610129456231	0.0185213025476485	0.0371810579335663	0.0167188104242086	0.00915807485580444	0.0161019638180733	0.0400723181664944	0.0359967835247517	0.0183948539197445	0.150546045032313	0.130670577922624
0.0583419376093761	0.0114510052333782	0.0294358073030345	0.0161424578604215	0.0227663833647966	0.00761471642181277	0.0316011011600494	0.0268736612051725	0.00873875990509987	0.0453596599400043	0.0957639245940282	0.0695228594345295
0.0077416506179436	0.0181107632080582	0.0189429742849465	0.0554758324713414	0.0169973783195019	0.00795278418809175	0.0218819826841354	0.0566319040954113	0.0437647178769112	0.0579271577298641	0.0583356511200363	0.0293194108585102
0.00702038647276944	0.0266776210413693	0.0664150786920306	0.0450147529535113	0.0299526229500771	0.0093286382034421	0.0303505919873714	0.0255463849753141	0.0648851990699768	0.0153144048526883	0.0310788894858907	0.05184390698868
0.175690199214539	0.0290484013241992	0.101999691742344	0.0376422837130557	0.0200861860066652	0.0275597050786018	0.0369650572538376	0.0311391893774271	0.0385790131986141	0.0349510461091995	0.037104560966933	0.0418396077271748
0.0852551448104231	0.0294349782546872	0.0322765575994963	0.0107881274912568	0.0251948423683643	0.0157616659998894	0.0484239757061005	0.0607490129768848	0.065667025744915	0.0227000135928392	0.0387976638117143	0.0291745370137313
0.0515018279991658	0.0738017985460824	0.0712063099961844	0.0103675925745871	0.0651360750198364	0.0359671637415886	0.0206183139234781	0.0197433959692717	0.0262494757771492	0.023461589589715	0.0234445227128885	0.0385302913864427
0.0384927757937294	0.0440978641452582	0.0857661388378175	0.0823786620776852	0.033697459846735	0.0134581532329321	0.0449003279209137	0.0717567279934883	0.0136378295719624	0.0379967093467712	0.0213007318447019	0.0136177205027445
0.109480170123351	0.0502135070040197	0.0610611514423541	0.0286156451063479	0.0145158478990197	0.0130208497866988	0.041623167693615	0.073122650384903	0.023552019149065	0.0566667839884758	0.0252429148151501	0.0382217893410544
0.116609242005426	0.0717919113791435	0.0192934732546196	0.0300890526631231	0.0230057071894407	0.0256084501743317	0.067080982029438	0.0528653189539909	0.0204269625246525	0.0602913871407509	0.0722962102046928	0.072063123859952
0.12135477638245	0.0635358473185526	0.0311928129544777	0.0115808561562555	0.0271682515740395	0.0261174887418747	0.0181493200361729	0.0268225874751806	0.0179702043533325	0.0497558154165745	0.138878501955655	0.135906918218604
0.0652778067124708	0.0732078530909622	0.0634118326077089	0.0278449764192148	0.012896167114377	0.00842000171542168	0.108210727572441	0.0409836918115616	0.0243189632892609	0.0267558339983225	0.0470924595235567	0.0397061663631213
0.110297167526731	0.106454257468417	0.0356172945908925	0.0516656561966108	0.0225321147590876	0.0379997231066227	0.0446262918412685	0.0245107412338257	0.0150951920077205	0.0207086410373449	0.174756878297644	0.0899085201182149
0.0733826362564501	0.0832745542714646	0.0470741395390161	0.0614634201344674	0.0225719008594751	0.0294468607753515	0.0751316621899605	0.0516095161437988	0.0228629279881716	0.0390045419335365	0.129194911851877	0.0345443098935724
0.182070314046297	0.0454611657813081	0.0436390494381116	0.0781985037427338	0.0204317532479763	0.0256515238434076	0.0498595722019672	0.0203488916158676	0.0296332854777575	0.0134619884192944	0.111184978748792	0.0716147574334061
0.0365276991213551	0.00261476300046331	0.0258268010738393	0.0176931321463372	0.0338285975158215	0.0494612157344818	0.0351600535213947	0.0209436509758234	0.00406619720160961	0.0127986874431372	0.0771085375660549	0.0733474693157907
0.105379673125549	0.0720244847257978	0.0419801697407653	0.0583405080411607	0.0311383232474327	0.012622375972569	0.107039846479893	0.0696634948253632	0.0664126351475716	0.0309934876859188	0.0958548090390394	0.0207040114921629
0.0196541164095103	0.0160514001940599	0.101753491302761	0.0662014975331895	0.0125129986554384	0.0136297270655632	0.0256417766213417	0.0614473596215248	0.0445722192525864	0.0503945760428905	0.0755506452675958	0.0204676914891677
0.113683157508895	0.206885956086928	0.0601732492879163	0.0817773423519838	0.015803137794137	0.00991612579673529	0.0583118237555027	0.0652605071663857	0.0112553350627422	0.0351190865039825	0.0182835737183343	0.0443144793536937
0.0565108353356434	0.016616536089864	0.0754920982752263	0.0736043424067187	NaN	NaN	0.0654121339321136	0.0389291979372501	0.0424335859715939	0.0409470945596695	0.170436198007628	0.106939476431173
0.0390274638030281	0.00683126515120925	0.0568656010028651	0.0331542788937723	NaN	NaN	0.0186788961291313	0.0317710675299168	0.0119879590347409	0.039387259632349	0.096079699861182	0.0207908161598011
0.0397245171843506	0.0310009890765852	0.0977443751270642	0.0859951976743281	NaN	NaN	0.0643586739897728	0.056355893611908	0.0359967835247517	0.0292826537042856	0.0812891287527399	0.0281672517676496
0.0575813849435204	0.0336833073451508	0.0503120641044297	0.0214115413494579	NaN	NaN	0.0514353066682816	0.0228735450655222	0.00873875990509987	0.0440716333687305	0.118073259447391	0.0418936389949356
0.0250505480781285	0.0147982434140044	0.0400779707022925	0.0197885923485771	NaN	NaN	0.0259630847722292	0.0399934165179729	0.0437647178769112	0.0567482747137547	0.0391236589307276	0.0138469767447322
0.0435422842057496	0.0127862790678316	NaN	NaN	NaN	NaN	0.0479146018624306	0.0254240278154612	0.0648851990699768	0.0159706529229879	0.109273149986255	0.0941409301675598
0.222941294474395	0.114406386836653	NaN	NaN	NaN	NaN	0.0816523358225822	0.02865956351161	0.0385790131986141	0.042134054005146	0.0918366139563731	0.0485035573043197
0.142019935860685	0.109423136019037	NaN	NaN	NaN	NaN	0.00909705087542534	0.0576201416552067	0.065667025744915	0.0138946985825896	0.0783285125311802	0.0536553046922175
0.0536938540478281	0.0709056094307588	NaN	NaN	NaN	NaN	0.0391608476638794	0.06237618252635	0.0262494757771492	0.0187632404267788	0.0489270997277442	0.0333443261074436
0.206291930233634	0.205686417493722	NaN	NaN	NaN	NaN	0.018385348841548	0.043118741363287	0.0136378295719624	0.0400600917637348	0.0410693031138429	0.0585666172652465
0.157459156005437	0.101984290664975	NaN	NaN	NaN	NaN	0.0402314178645611	0.0936615094542503	0.20397986471653	0.134974554181099	NaN	NaN
0.0275959793406781	0.00120376808918284	NaN	NaN	NaN	NaN	0.0264400076121092	0.0275219567120075	0.153888002038002	0.117284782230854	NaN	NaN
0.134013518608085	0.145619230810455	NaN	NaN	NaN	NaN	0.0614584907889366	0.0741854012012482	0.162862420082092	0.0450698770582676	NaN	NaN
0.0544167233291662	0.0370269955917445	NaN	NaN	NaN	NaN	0.0105092553421855	0.0221038442105055	0.219345435500145	0.0889620333909988	NaN	NaN
0.132957500189537	0.241215161392978	NaN	NaN	NaN	NaN	0.0597505122423172	0.0550351440906525	0.163074240088463	0.122707135975361	NaN	NaN
0.104427094316287	0.0180912396722041	NaN	NaN	NaN	NaN	0.0985946133732796	0.0131467813625932	0.172421485185623	0.18292148411274	NaN	NaN
0.0996470933584937	0.0427966178752636	NaN	NaN	NaN	NaN	0.0238674767315388	0.0373819023370743	0.0752482861280441	0.168210104107857	NaN	NaN
0.113697791259203	0.218037782046538	NaN	NaN	NaN	NaN	0.0620595589280128	0.0282893944531679	0.082922674715519	0.160347938537598	NaN	NaN
0.153710438215633	0.0683105196881513	NaN	NaN	NaN	NaN	0.0505984500050545	0.0359055995941162	NaN	NaN	NaN	NaN
0.065832347487833	0.0274201176181489	NaN	NaN	NaN	NaN	0.0439688414335251	0.014865011908114	NaN	NaN	NaN	NaN
0.0207319377144504	0.0894176089896838	NaN	NaN	NaN	NaN	0.0616356730461121	0.0635702311992645	NaN	NaN	NaN	NaN
0.0890443748163704	0.026083940037612	NaN	NaN	NaN	NaN	0.0120326401665807	0.039432018995285	NaN	NaN	NaN	NaN
0.0577835620124227	0.0969675453151222	NaN	NaN	NaN	NaN	0.0150990076363087	0.033725880086422	NaN	NaN	NaN	NaN
0.075262855983498	0.126085244515604	NaN	NaN	NaN	NaN	0.0549249388277531	0.063815101981163	NaN	NaN	NaN	NaN
0.0483338016503256	0.0245037420735347	NaN	NaN	NaN	NaN	0.0368464142084122	0.0520334057509899	NaN	NaN	NaN	NaN
0.127478411254794	0.0211603118119566	NaN	NaN	NaN	NaN	0.0560590401291847	0.0488710850477219	NaN	NaN	NaN	NaN
0.0766088652428087	0.0930001949115233	NaN	NaN	NaN	NaN	0.0441116131842136	0.02271843329072	NaN	NaN	NaN	NaN
0.0485760743122427	0.0534840918133916	NaN	NaN	NaN	NaN	0.0356727093458176	0.0342061258852482	NaN	NaN	NaN	NaN
0.122902286712444	0.14402486395233	NaN	NaN	NaN	NaN	0.0471365265548229	0.0458590909838676	NaN	NaN	NaN	NaN
0.0758825403572838	0.0137980910209758	NaN	NaN	NaN	NaN	0.0544790886342525	0.0639682859182358	NaN	NaN	NaN	NaN
0.0585656187851791	0.0666288003957573	NaN	NaN	NaN	NaN	0.0157176963984966	0.0468208193778992	NaN	NaN	NaN	NaN
0.0817086381747347	0.0378359932293679	NaN	NaN	NaN	NaN	0.0438727177679539	0.0397945158183575	NaN	NaN	NaN	NaN
0.15077296620657	0.0950208823043266	NaN	NaN	NaN	NaN	0.0348985753953457	0.0411143973469734	NaN	NaN	NaN	NaN
0.120671249646433	0.0680026201591832	NaN	NaN	NaN	NaN	0.0801906585693359	0.132980540394783	NaN	NaN	NaN	NaN
0.128711007671639	0.0373999152098129	NaN	NaN	NaN	NaN	0.0250208433717489	0.0446215309202671	NaN	NaN	NaN	NaN
0.148474624437654	0.0942410409172368	NaN	NaN	NaN	NaN	0.0238980073481798	0.0361260734498501	NaN	NaN	NaN	NaN
0.187479941571258	0.0237924017525139	NaN	NaN	NaN	NaN	0.0442138873040676	0.0461062379181385	NaN	NaN	NaN	NaN
0.06343756978242	0.0931582530812428	NaN	NaN	NaN	NaN	0.0601794421672821	0.0531926453113556	NaN	NaN	NaN	NaN
0.0885276074716753	0.0292665109409379	NaN	NaN	NaN	NaN	0.0301044508814812	0.0246582236140966	NaN	NaN	NaN	NaN
0.181908030569821	0.0142174335412796	NaN	NaN	NaN	NaN	0.0544053800404072	0.0453972332179546	NaN	NaN	NaN	NaN
0.0493245283385622	0.0474467592156161	NaN	NaN	NaN	NaN	0.0650518760085106	0.0379102379083633	NaN	NaN	NaN	NaN
0.133902537807173	0.0223055432400756	NaN	NaN	NaN	NaN	0.049265343695879	0.0700085684657097	NaN	NaN	NaN	NaN
0.172536967978226	0.0268234257964287	NaN	NaN	NaN	NaN	0.104181885719299	0.160345420241356	NaN	NaN	NaN	NaN
0.154816912966397	0.2042232761917	NaN	NaN	NaN	NaN	0.0974296778440475	0.0758574306964874	NaN	NaN	NaN	NaN
0.0830474949578102	0.0817580612030513	NaN	NaN	NaN	NaN	0.0387425236403942	0.0469649247825146	NaN	NaN	NaN	NaN
0.0925368244330733	0.018853841188271	NaN	NaN	NaN	NaN	0.0288371760398149	0.04793406650424	NaN	NaN	NaN	NaN
0.0943659107432286	0.0713828793309776	NaN	NaN	NaN	NaN	0.0217893086373806	0.00161421450320631	NaN	NaN	NaN	NaN
0.0409646547939081	0.0865420320146024	NaN	NaN	NaN	NaN	0.0468424782156944	0.0267046764492989	NaN	NaN	NaN	NaN
0.0382546281955477	0.109609119452247	NaN	NaN	NaN	NaN	0.0512423329055309	0.0599368996918201	NaN	NaN	NaN	NaN
0.0510469953642911	0.0412655878584216	NaN	NaN	NaN	NaN	0.0812893882393837	0.0511982552707195	NaN	NaN	NaN	NaN
0.00913707192851471	0.0176192580316003	NaN	NaN	NaN	NaN	0.0127205830067396	0.056941244751215	NaN	NaN	NaN	NaN
0.0920110915032969	0.0653803939050654	NaN	NaN	NaN	NaN	0.0765394866466522	0.0984008982777596	NaN	NaN	NaN	NaN
0.108873220266754	0.0229740028277703	NaN	NaN	NaN	NaN	0.0642978772521019	0.0314550697803497	NaN	NaN	NaN	NaN
0.0436693956330882	0.0427675433995442	NaN	NaN	NaN	NaN	0.109643965959549	0.0838326811790466	NaN	NaN	NaN	NaN
0.111466179248231	0.0697277093802792	NaN	NaN	NaN	NaN	0.0692847147583961	0.0836634784936905	NaN	NaN	NaN	NaN
0.0149116884253102	0.0154933680722745	NaN	NaN	NaN	NaN	0.143533185124397	0.0623453333973885	NaN	NaN	NaN	NaN
0.112619156869539	0.0706731395777623	NaN	NaN	NaN	NaN	0.0885607823729515	0.0766368061304092	NaN	NaN	NaN	NaN
0.0377190316836076	0.0632720301490309	NaN	NaN	NaN	NaN	0.0529447756707668	0.0742343813180923	NaN	NaN	NaN	NaN
0.0817375364791521	0.0140009946953825	NaN	NaN	NaN	NaN	0.082420140504837	0.0605992004275322	NaN	NaN	NaN	NaN
0.021969329006239	0.0289091513616747	NaN	NaN	NaN	NaN	0.0810367688536644	0.0240476932376623	NaN	NaN	NaN	NaN
0.0984590582544014	0.0782173315732115	NaN	NaN	NaN	NaN	0.046294067054987	0.0425194837152958	NaN	NaN	NaN	NaN
0.0509500720587766	0.027758181081379	NaN	NaN	NaN	NaN	0.0177112519741058	0.0441478602588177	NaN	NaN	NaN	NaN
0.0201205483783347	0.0351853646082144	NaN	NaN	NaN	NaN	0.0125340996310115	0.032457061111927	NaN	NaN	NaN	NaN
0.0390023772285995	0.0496846178390814	NaN	NaN	NaN	NaN	0.0753496065735817	0.0719728618860245	NaN	NaN	NaN	NaN
0.0553607131545107	0.0202978256145966	NaN	NaN	NaN	NaN	0.0707741975784302	0.0219387318938971	NaN	NaN	NaN	NaN
0.144450998299662	0.0256411231365286	NaN	NaN	NaN	NaN	0.082274466753006	0.0276621617376804	NaN	NaN	NaN	NaN
0.106692364996488	0.0844520638913141	NaN	NaN	NaN	NaN	0.0419158823788166	0.00893100537359715	NaN	NaN	NaN	NaN
0.0594651538633832	0.0316803804136145	NaN	NaN	NaN	NaN	0.0421246737241745	0.0618597008287907	NaN	NaN	NaN	NaN
0.0712008391017637	0.137018686483897	NaN	NaN	NaN	NaN	0.050445668399334	0.0308246742933989	NaN	NaN	NaN	NaN
0.082520274068019	0.102826680103242	NaN	NaN	NaN	NaN	0.0370316430926323	0.00312567153014243	NaN	NaN	NaN	NaN
0.0494082170648553	0.10641164393715	NaN	NaN	NaN	NaN	0.0671551078557968	0.0489183664321899	NaN	NaN	NaN	NaN
0.0549343808798965	0.0835185008801207	NaN	NaN	NaN	NaN	0.0899269357323647	0.0440990217030048	NaN	NaN	NaN	NaN
0.114103944717144	0.13449686173528	NaN	NaN	NaN	NaN	0.053948175162077	0.0598408095538616	NaN	NaN	NaN	NaN
0.0882118365340543	0.0623295519178171	NaN	NaN	NaN	NaN	0.077554851770401	0.014638009481132	NaN	NaN	NaN	NaN
0.184558072615015	0.0515020985231302	NaN	NaN	NaN	NaN	0.0418006256222725	0.0107586374506354	NaN	NaN	NaN	NaN
0.104566474152242	0.0306348332381631	NaN	NaN	NaN	NaN	0.0910753905773163	0.0501450411975384	NaN	NaN	NaN	NaN
0.129397640483403	0.141615883763242	NaN	NaN	NaN	NaN	0.0846479088068008	0.0266573987901211	NaN	NaN	NaN	NaN
0.165866721971016	0.0216403585414421	NaN	NaN	NaN	NaN	0.0828419253230095	0.0616233758628368	NaN	NaN	NaN	NaN
0.0759378318537882	0.0869068576380188	NaN	NaN	NaN	NaN	0.0547667481005192	0.0157545804977417	NaN	NaN	NaN	NaN
0.0539776241229422	0.0643711619682782	NaN	NaN	NaN	NaN	0.0284008514136076	0.0205600392073393	NaN	NaN	NaN	NaN
0.111956926226854	0.0447950975762325	NaN	NaN	NaN	NaN	0.0667902752757072	0.113892570137978	NaN	NaN	NaN	NaN
0.07457074654585	0.00775386198316354	NaN	NaN	NaN	NaN	0.11612880975008	0.107793293893337	NaN	NaN	NaN	NaN
0.026240009042371	0.045659012080777	NaN	NaN	NaN	NaN	0.0383274517953396	0.0849465578794479	NaN	NaN	NaN	NaN
0.145035420877467	0.0727435320335896	NaN	NaN	NaN	NaN	0.0838106796145439	0.026614036411047	NaN	NaN	NaN	NaN
0.0903472144912463	0.0429204307182963	NaN	NaN	NaN	NaN	0.112156450748444	0.0112271718680859	NaN	NaN	NaN	NaN
0.127246371449837	0.0728150203187197	NaN	NaN	NaN	NaN	0.115423671901226	0.145420223474503	NaN	NaN	NaN	NaN
0.105891695914392	0.05942818055201	NaN	NaN	NaN	NaN	0.0526648983359337	0.00605880562216043	NaN	NaN	NaN	NaN
0.0895920913015378	0.0631510897781872	NaN	NaN	NaN	NaN	0.0530010238289833	0.0717423930764198	NaN	NaN	NaN	NaN
0.0678663382037955	0.092837383755893	NaN	NaN	NaN	NaN	0.0501663573086262	0.0334441885352135	NaN	NaN	NaN	NaN
0.117540602536463	0.111444572786361	NaN	NaN	NaN	NaN	0.0314028970897198	0.00746690900996327	NaN	NaN	NaN	NaN
0.033960760643463	0.116879115905523	NaN	NaN	NaN	NaN	0.0501064769923687	0.107419528067112	NaN	NaN	NaN	NaN
0.0832276723129011	0.0746910505441899	NaN	NaN	NaN	NaN	0.025633841753006	0.0330710858106613	NaN	NaN	NaN	NaN
0.0766287217347424	0.0538211834985529	NaN	NaN	NaN	NaN	0.0328900888562202	0.0414990223944187	NaN	NaN	NaN	NaN
0.0312803189081487	0.0104893400016105	NaN	NaN	NaN	NaN	0.0481799840927124	0.015458376146853	NaN	NaN	NaN	NaN
0.0650662225080654	0.0361732874785025	NaN	NaN	NaN	NaN	0.0120060779154301	0.0217757299542427	NaN	NaN	NaN	NaN
0.109047809769223	0.0823054257197189	NaN	NaN	NaN	NaN	0.0151113457977772	0.0188511051237583	NaN	NaN	NaN	NaN
0.120569950033216	0.0549567284780807	NaN	NaN	NaN	NaN	0.0740632340312004	0.0744084492325783	NaN	NaN	NaN	NaN
0.0600016722326969	0.0168758681116821	NaN	NaN	NaN	NaN	0.0816938132047653	0.0701856911182404	NaN	NaN	NaN	NaN
0.0864490868900989	0.0140724587875744	NaN	NaN	NaN	NaN	0.0780271738767624	0.0549238994717598	NaN	NaN	NaN	NaN
0.130057580650069	0.0231059853725599	NaN	NaN	NaN	NaN	0.0499722249805927	0.0585754364728928	NaN	NaN	NaN	NaN
0.0638126456482399	0.00935558039276802	NaN	NaN	NaN	NaN	0.12031252682209	0.0565195232629776	NaN	NaN	NaN	NaN
0.144682050677232	0.163977521964409	NaN	NaN	NaN	NaN	0.0551329739391804	0.0802071690559387	NaN	NaN	NaN	NaN
0.0993989370651797	0.0177058272267053	NaN	NaN	NaN	NaN	0.00840333942323923	0.0099648293107748	NaN	NaN	NaN	NaN
0.129866630935115	0.0337949161013055	NaN	NaN	NaN	NaN	0.0564362592995167	0.0386683829128742	NaN	NaN	NaN	NaN
0.11899491622821	0.0480495752885596	NaN	NaN	NaN	NaN	0.124757938086987	0.104264706373215	NaN	NaN	NaN	NaN
0.0832645501598659	0.0513480320500833	NaN	NaN	NaN	NaN	0.115640059113503	0.0876021534204483	NaN	NaN	NaN	NaN
0.0720084640433827	0.123769415074984	NaN	NaN	NaN	NaN	0.0196096189320087	0.0228252448141575	NaN	NaN	NaN	NaN
0.0842949073736148	0.115149595662371	NaN	NaN	NaN	NaN	0.0527831390500069	0.0687542483210564	NaN	NaN	NaN	NaN
0.0921741166268397	0.0840121751887014	NaN	NaN	NaN	NaN	0.0733015313744545	0.028879314661026	NaN	NaN	NaN	NaN
0.0942898318112682	0.0650187312784635	NaN	NaN	NaN	NaN	0.0217333287000656	0.00694031361490488	NaN	NaN	NaN	NaN
0.0739880516807708	0.0458546826537967	NaN	NaN	NaN	NaN	0.0479063168168068	0.0621661879122257	NaN	NaN	NaN	NaN
0.167663507294724	0.113047967971807	NaN	NaN	NaN	NaN	0.0114430021494627	0.0341861359775066	NaN	NaN	NaN	NaN
0.135074670325813	0.0858063227498939	NaN	NaN	NaN	NaN	0.0777997598052025	0.0325278677046299	NaN	NaN	NaN	NaN
0.124650058167287	0.0689481024671358	NaN	NaN	NaN	NaN	0.019196767359972	0.0150122828781605	NaN	NaN	NaN	NaN
0.0550226179839968	0.0848035763525145	NaN	NaN	NaN	NaN	0.0145349446684122	0.0175496637821198	NaN	NaN	NaN	NaN
0.0251543242704591	0.0189779780037737	NaN	NaN	NaN	NaN	0.10795895755291	0.0947278290987015	NaN	NaN	NaN	NaN
0.112473407987043	0.0918863870039055	NaN	NaN	NaN	NaN	0.0280720349401236	0.0223202556371689	NaN	NaN	NaN	NaN
0.100170070955179	0.0631739434608318	NaN	NaN	NaN	NaN	0.0606192536652088	0.0117308190092444	NaN	NaN	NaN	NaN
0.0625880708602923	0.0750128474702835	NaN	NaN	NaN	NaN	0.0270848665386438	0.0667739585042	NaN	NaN	NaN	NaN
0.121059333171464	0.0307746802578787	NaN	NaN	NaN	NaN	0.116280108690262	0.12482288479805	NaN	NaN	NaN	NaN
0.038620528137538	0.0272901007275693	NaN	NaN	NaN	NaN	0.101861119270325	0.076479360461235	NaN	NaN	NaN	NaN
0.0392053402796923	0.0182877822340182	NaN	NaN	NaN	NaN	0.0616695657372475	0.0353094600141048	NaN	NaN	NaN	NaN
0.0827729622247783	0.0394771523149108	NaN	NaN	NaN	NaN	0.06521026045084	0.0565959773957729	NaN	NaN	NaN	NaN
0.191441318902015	0.202685645554263	NaN	NaN	NaN	NaN	0.0530519112944603	0.0396512597799301	NaN	NaN	NaN	NaN
0.0575708039616884	0.149112194641079	NaN	NaN	NaN	NaN	0.0553897544741631	0.0599220432341099	NaN	NaN	NaN	NaN
0.0846849299873925	0.16531346936563	NaN	NaN	NaN	NaN	NaN	NaN	NaN	NaN	NaN	NaN
0.0508732606542351	0.0288782596951092	NaN	NaN	NaN	NaN	NaN	NaN	NaN	NaN	NaN	NaN
0.0689952974465211	0.208079459572594	NaN	NaN	NaN	NaN	NaN	NaN	NaN	NaN	NaN	NaN
0.139168474815786	0.168552750363125	NaN	NaN	NaN	NaN	NaN	NaN	NaN	NaN	NaN	NaN
0.102181335344102	0.155709207646465	NaN	NaN	NaN	NaN	NaN	NaN	NaN	NaN	NaN	NaN
0.236412314446377	0.193324864291192	NaN	NaN	NaN	NaN	NaN	NaN	NaN	NaN	NaN	NaN
0.0743995533537079	0.179373158948674	NaN	NaN	NaN	NaN	NaN	NaN	NaN	NaN	NaN	NaN
0.0754694342988894	0.138135749158564	NaN	NaN	NaN	NaN	NaN	NaN	NaN	NaN	NaN	NaN
0.025385072300146	0.118857396022983	NaN	NaN	NaN	NaN	NaN	NaN	NaN	NaN	NaN	NaN
0.039206056342442	0.104318140127244	NaN	NaN	NaN	NaN	NaN	NaN	NaN	NaN	NaN	NaN
0.0223979712950804	0.0870650236937403	NaN	NaN	NaN	NaN	NaN	NaN	NaN	NaN	NaN	NaN
0.0762521761791874	0.0979888854309741	NaN	NaN	NaN	NaN	NaN	NaN	NaN	NaN	NaN	NaN
0.0479854184576096	0.0150130371936433	NaN	NaN	NaN	NaN	NaN	NaN	NaN	NaN	NaN	NaN
0.118682821220378	0.0443102811120307	NaN	NaN	NaN	NaN	NaN	NaN	NaN	NaN	NaN	NaN
0.0429099929267701	0.0252586830267409	NaN	NaN	NaN	NaN	NaN	NaN	NaN	NaN	NaN	NaN
0.145338320568674	0.177936138154401	NaN	NaN	NaN	NaN	NaN	NaN	NaN	NaN	NaN	NaN
0.0334317184840858	0.162338053229217	NaN	NaN	NaN	NaN	NaN	NaN	NaN	NaN	NaN	NaN
0.0237310986610474	0.0337900303123724	NaN	NaN	NaN	NaN	NaN	NaN	NaN	NaN	NaN	NaN
0.0163819387017482	0.0423476078761613	NaN	NaN	NaN	NaN	NaN	NaN	NaN	NaN	NaN	NaN
0.00165744019228506	0.0119699278470723	NaN	NaN	NaN	NaN	NaN	NaN	NaN	NaN	NaN	NaN
0.0248336866399261	0.118513681194466	NaN	NaN	NaN	NaN	NaN	NaN	NaN	NaN	NaN	NaN
0.0303517049124004	0.0429622294952797	NaN	NaN	NaN	NaN	NaN	NaN	NaN	NaN	NaN	NaN
0.114366334038173	0.0475971030406326	NaN	NaN	NaN	NaN	NaN	NaN	NaN	NaN	NaN	NaN
0.132234668097876	0.0574389371426503	NaN	NaN	NaN	NaN	NaN	NaN	NaN	NaN	NaN	NaN
0.0567877233876474	0.0562589956571574	NaN	NaN	NaN	NaN	NaN	NaN	NaN	NaN	NaN	NaN
0.14274697623794	0.160926555246011	NaN	NaN	NaN	NaN	NaN	NaN	NaN	NaN	NaN	NaN
0.0752276335720342	0.119597335892607	NaN	NaN	NaN	NaN	NaN	NaN	NaN	NaN	NaN	NaN
0.0517384972698477	0.101431035434562	NaN	NaN	NaN	NaN	NaN	NaN	NaN	NaN	NaN	NaN
0.0525627208227122	0.00794427412458039	NaN	NaN	NaN	NaN	NaN	NaN	NaN	NaN	NaN	NaN
0.16035627081928	0.194508055004651	NaN	NaN	NaN	NaN	NaN	NaN	NaN	NaN	NaN	NaN
0.0658939841998037	0.118586972190779	NaN	NaN	NaN	NaN	NaN	NaN	NaN	NaN	NaN	NaN
0.0681559836631386	0.0188100333252687	NaN	NaN	NaN	NaN	NaN	NaN	NaN	NaN	NaN	NaN
0.0664423574722009	0.0962875026603462	NaN	NaN	NaN	NaN	NaN	NaN	NaN	NaN	NaN	NaN
0.0820988794760672	0.0314128433237084	NaN	NaN	NaN	NaN	NaN	NaN	NaN	NaN	NaN	NaN
0.0576271372239011	0.0279699753223207	NaN	NaN	NaN	NaN	NaN	NaN	NaN	NaN	NaN	NaN
0.0725385820801989	0.0451944079493784	NaN	NaN	NaN	NaN	NaN	NaN	NaN	NaN	NaN	NaN
0.0555173479749465	0.00665515496572008	NaN	NaN	NaN	NaN	NaN	NaN	NaN	NaN	NaN	NaN
0.0390069920285467	0.0661722271469387	NaN	NaN	NaN	NaN	NaN	NaN	NaN	NaN	NaN	NaN
0.0618272384569153	0.0197079946715699	NaN	NaN	NaN	NaN	NaN	NaN	NaN	NaN	NaN	NaN
0.0213161349155942	0.0197795490546569	NaN	NaN	NaN	NaN	NaN	NaN	NaN	NaN	NaN	NaN
0.045652082389659	0.0495140737628525	NaN	NaN	NaN	NaN	NaN	NaN	NaN	NaN	NaN	NaN
0.0538526541792955	0.0232926995189929	NaN	NaN	NaN	NaN	NaN	NaN	NaN	NaN	NaN	NaN
0.053060439585933	0.0150127670566941	NaN	NaN	NaN	NaN	NaN	NaN	NaN	NaN	NaN	NaN
0.0194633216450049	0.0598793273375683	NaN	NaN	NaN	NaN	NaN	NaN	NaN	NaN	NaN	NaN
0.0377860514740135	0.0372976838204274	NaN	NaN	NaN	NaN	NaN	NaN	NaN	NaN	NaN	NaN
0.0245424913407788	0.0271326441823847	NaN	NaN	NaN	NaN	NaN	NaN	NaN	NaN	NaN	NaN
0.0237008180513612	0.0160860299675804	NaN	NaN	NaN	NaN	NaN	NaN	NaN	NaN	NaN	NaN
0.0149348486811901	0.0365472437096749	NaN	NaN	NaN	NaN	NaN	NaN	NaN	NaN	NaN	NaN
0.0702709836357756	0.025248693507028	NaN	NaN	NaN	NaN	NaN	NaN	NaN	NaN	NaN	NaN
0.0421634372369441	0.0489162571489653	NaN	NaN	NaN	NaN	NaN	NaN	NaN	NaN	NaN	NaN
0.0113721610361348	0.0349172324254777	NaN	NaN	NaN	NaN	NaN	NaN	NaN	NaN	NaN	NaN
0.0402071590696415	0.0367561489838721	NaN	NaN	NaN	NaN	NaN	NaN	NaN	NaN	NaN	NaN
0.0524300525705247	0.0036752870846412	NaN	NaN	NaN	NaN	NaN	NaN	NaN	NaN	NaN	NaN
0.0799488130924527	0.0579625040880527	NaN	NaN	NaN	NaN	NaN	NaN	NaN	NaN	NaN	NaN
0.015432430473888	0.0365449559153911	NaN	NaN	NaN	NaN	NaN	NaN	NaN	NaN	NaN	NaN
0.047582587644666	0.029120609816555	NaN	NaN	NaN	NaN	NaN	NaN	NaN	NaN	NaN	NaN
0.0345502505372228	0.0210603820584198	NaN	NaN	NaN	NaN	NaN	NaN	NaN	NaN	NaN	NaN
0.0799858215504423	0.023067919704933	NaN	NaN	NaN	NaN	NaN	NaN	NaN	NaN	NaN	NaN
0.0469428282576789	0.00326785278900302	NaN	NaN	NaN	NaN	NaN	NaN	NaN	NaN	NaN	NaN
0.0184200060108933	0.00963315184495665	NaN	NaN	NaN	NaN	NaN	NaN	NaN	NaN	NaN	NaN
0.0525028923811291	0.00644880493741691	NaN	NaN	NaN	NaN	NaN	NaN	NaN	NaN	NaN	NaN
0.0490719387838672	0.00633522032495156	NaN	NaN	NaN	NaN	NaN	NaN	NaN	NaN	NaN	NaN
0.0629450037688593	0.0566444563831379	NaN	NaN	NaN	NaN	NaN	NaN	NaN	NaN	NaN	NaN
0.0271669176481871	0.0475810041109378	NaN	NaN	NaN	NaN	NaN	NaN	NaN	NaN	NaN	NaN
0.173328069391531	0.0244519584990953	NaN	NaN	NaN	NaN	NaN	NaN	NaN	NaN	NaN	NaN
0.0909020081850698	0.0381684061034259	NaN	NaN	NaN	NaN	NaN	NaN	NaN	NaN	NaN	NaN
0.117157072882252	0.0387647480720184	NaN	NaN	NaN	NaN	NaN	NaN	NaN	NaN	NaN	NaN
0.0152205710904238	0.0433067258403933	NaN	NaN	NaN	NaN	NaN	NaN	NaN	NaN	NaN	NaN
0.0569894770129531	0.0139434434316792	NaN	NaN	NaN	NaN	NaN	NaN	NaN	NaN	NaN	NaN
0.0114923852757328	0.0289879909200911	NaN	NaN	NaN	NaN	NaN	NaN	NaN	NaN	NaN	NaN
0.0965720879305717	0.00795872032610159	NaN	NaN	NaN	NaN	NaN	NaN	NaN	NaN	NaN	NaN
0.03841078887491	0.0568685099513234	NaN	NaN	NaN	NaN	NaN	NaN	NaN	NaN	NaN	NaN
