# Supplementary material for: Subfield-specific interneuron circuits govern the hippocampal response to novelty in male mice
Source: Nat Commun. 2024 Jan 24;15:714. doi: 10.1038/s41467-024-44882-3 (PMC10808551; doi:10.1038/s41467-024-44882-3)
Supplement: Supplementary file 4 — Source Data [file 41467_2024_44882_MOESM4_ESM.zip › SupplFig4c.txt]

CA1PV	CA1PV rand	CA1SOM	CA1SOM rand	CA3PV	CA3PV rand	CA3SOM	CA3SOM rand	DGPV	DGPV rand	DGSOM	DGSOM rand
0.536309331599247	0.482587936185793	0.371175839951816	0.271913768989518	0.375540998513447	0.342308213247859	0.163033974321855	0.162919097778746	0.152620692957677	0.14129568003083	0.3428027381226	0.383720871335398
0.48762618504285	0.461300570805407	0.358038181505234	0.309528187244519	0.295717276382696	0.287650054831446	0.209913558621098	0.194824700073294	0.2026092787482	0.206361818883107	0.342679389450099	0.362517553155939
0.574589447272881	0.586355693923227	0.353455247691521	0.350021359939739	0.204937051054866	0.170515888325817	0.193432764263032	0.139968734304294	0.16171327083869	0.15529215445503	0.443613645167836	0.390969449456371
0.557429460698779	0.546931181584038	0.329578509959267	0.290886559839826	0.286201954047666	0.240131546758301	0.194117420091038	0.162232615771311	0.14507318346966	0.115956151275727	0.379305007036014	0.376903632588521
0.444868706667829	0.518629121924192	0.511867108754644	0.506343300603496	0.234560023902044	0.237733517456077	0.176958574932941	0.152662280361259	0.176663981278849	0.172441390505629	0.354658629087738	0.341726114984605
0.338211381809642	0.270413900500198	0.397254474053673	0.384465209041443	0.281525593229581	0.23699882475752	0.173904515967843	0.167104993021881	0.157232824564641	0.150927553880582	0.423562444366148	0.363920870497416
0.350733866592731	0.2978187985563	0.443848891207633	0.389149017519028	0.208341406332171	0.210375499510202	0.178576556270926	0.177850425351774	0.18454891321022	0.128745440072784	0.268734187258408	0.209439117955456
0.289877840997661	0.275563005441729	0.380817299490762	0.317274878672966	0.176271434168619	0.180223488163532	0.177419077925678	0.164252937986895	0.197930547700115	0.127512729454293	0.156822108312987	0.159623878512497
0.268671920103554	0.254108319112632	0.413405331366873	0.389684006124396	0.254328591398193	0.23788255615615	0.200024572823373	0.16607277129055	0.183168715690338	0.145159007631052	0.194851394496872	0.181389395659216
0.329567679676999	0.300282657182454	0.35534949857109	0.371227985602619	0.229420313390832	0.202498943653501	0.142772342493594	0.125979384677436	0.160873049739565	0.149122184542303	0.245595553520653	0.171915119406709
0.299240750003116	0.317666789240303	0.252050298718102	0.264852596814298	0.19810167826217	0.197575242530256	0.172915012885173	0.158198592884235	0.154147542711347	0.147228985937292	0.214685501517911	0.180789170222297
0.260020919813829	0.270586961294508	0.248648534313275	0.229182734469459	0.237627528819169	0.234479677598988	0.166265533452373	0.154330148730119	0.173767608889384	0.172067544351148	0.236648464359663	0.266083408342697
0.361298330914765	0.327119525750006	0.252392542773018	0.252611499046107	0.253339008047829	0.234328827386959	0.170224520954124	0.174612109181899	0.148738951983707	0.141844835592663	0.219867541680022	0.176864425349374
0.418110273290809	0.441905699634085	0.243061929539893	0.203875030155367	0.235484046414741	0.225814758327012	0.171755337933499	0.144235246609485	0.228618161469569	0.193371839358879	0.219832210716301	0.173890370053825
0.323794967233914	0.4414618839235	0.206817796754168	0.215902691675218	0.196339157920695	0.183014175044352	0.14317929451804	0.137620987989789	0.199549140690398	0.174684908090205	0.245301789596605	0.146741259402237
0.384310510154549	0.379375771839229	0.253729637471421	0.222261697273285	0.245754363411976	0.201843609171763	0.169813310420081	0.148705379741131	0.176155610085893	0.146663054698854	0.23313338137304	0.177358584088478
0.530990290765453	0.428922920519071	0.261332307816027	0.24669864677622	0.205737340933564	0.190246838252351	0.178521040760639	0.158306292401625	0.160889447086942	0.155913687509854	0.216157215580559	0.16096357083046
0.517959043231329	0.554277441997426	0.26172484936774	0.249255437181168	0.175471755657388	0.185075787429542	0.184802453501908	0.168269186662428	0.194600425248609	0.197924292260399	0.24648800811538	0.151474962856788
0.44980716560688	0.466486834397911	0.297197163973095	0.304907850187951	0.169292536198899	0.147227383802838	0.150071347236111	0.15488986314139	0.187835787848326	0.164990505419735	0.156717053349636	0.144054776265879
0.496745001527805	0.469480358361785	0.265633391902018	0.307401449870557	0.200837041024545	0.155896866816247	0.163624397701283	0.152322039846682	0.178272211174225	0.201823171543175	0.287721353614629	0.137823180262974
0.483275416671858	0.459534628368348	0.246872496144167	0.229033052786325	0.239370640905177	0.287130578836047	0.135446414798604	0.14600944649416	0.176004605274134	0.182010300453169	0.193844991781901	0.138814822276486
0.464145716669279	0.44699301279283	0.311590755255056	0.270648564521676	0.256151445798559	0.277446965404948	0.165173360948342	0.159161149959672	0.188683902823142	0.17378335191667	0.240320735999835	0.181784624390265
0.528053021679455	0.501220374052869	0.287516444721095	0.248303059244845	0.276028970193959	0.255037030298294	0.157722583769903	0.143333631908737	0.176293039280075	0.146898578174113	0.259909310210684	0.11175745813049
0.365910543182322	0.405680291249849	0.304476793900065	0.242881420065952	0.250764469180308	0.245890885517669	0.17270992054632	0.154987015464462	0.153276167593196	0.14891879149631	0.205535978794339	0.123950011428959
0.42999933251413	0.510025034332487	0.29145231742109	0.241864600386103	0.208597118116213	0.22236383033533	0.132853437814256	0.132108972941406	0.214084647996265	0.192968585525913	0.223824268839948	0.147882707399202
0.39922221175059	0.379741448354948	0.261133776186056	0.218454562655407	0.265692616200855	0.212518920818598	0.131835456123458	0.119708399070965	0.218018211274038	0.192110303478566	0.250469838615365	0.150029120166392
0.212643091825622	0.193840235185282	0.234935417366501	0.221016094813083	0.181847962878379	0.180493148818378	0.141364408583829	0.12891440879071	0.165746613431439	0.187212478885265	0.251764461788786	0.116190533384934
0.200003578480174	0.162160186852727	0.29060378250031	0.264211377560201	0.260017558324982	0.208280290141363	0.177764935889042	0.130025252354992	0.236117295815899	0.19876288141673	0.193055641005175	0.19134208558508
0.229127788220746	0.202028108188008	0.143381412502424	0.165953679520359	0.17953078387603	0.199211794769594	0.142668855247854	0.128768259924135	0.1918015600703	0.195376144283297	0.238001593564473	0.168969425913539
0.254551195660862	0.199165730094131	0.153401283416583	0.157428335963917	0.157216097653678	0.155358001025012	0.136390062086925	0.142570724166904	0.189899546626644	0.229488970549305	0.235689384342287	0.168724587354564
0.201082084939068	0.189345977976253	0.166628356339523	0.155765233574562	0.218702469517924	0.216650620480615	0.120264016844199	0.116207609105322	0.247798374145544	0.264321787048896	0.172602267764113	0.131640534944777
0.136601160159856	0.157788701741094	0.207134257763246	0.210875801461161	0.208991474088439	0.217879915432054	0.139558482725897	0.133692478377491	0.201300136647284	0.256992992559428	0.163630558559036	0.138641413238297
0.141854057302084	0.145394845735213	0.167832785458952	0.164167081933989	0.279714823523418	0.253828380828919	0.140367735969404	0.124905272614399	0.22202804656491	0.252440898002287	0.194595946110582	0.15985501755297
0.161393093188864	0.131747584457566	0.191750919973411	0.179506361567503	0.223436121008058	0.217493209373026	0.126787317659078	0.1256924681619	0.177153974219629	0.153602100768448	0.313982782783236	0.159883045537335
0.140495673604489	0.124162767241368	0.191358742938137	0.199633533564385	0.226771629102885	0.17740737863944	0.15272514860668	0.133200495752383	0.182236683904044	0.164657913897555	0.279493609765073	0.121519884023744
0.114555804827266	0.109888159720224	0.177534890751504	0.168045213026696	0.255857718914219	0.241236159899234	0.146056128170583	0.148279176941749	0.229033116772719	0.252987445825134	0.216928307810462	0.217743228947969
0.150064567966197	0.135518392857591	0.220305699734605	0.178400307123993	0.251655815833753	0.203631877616906	0.163417738800974	0.131535613665021	0.222397709257555	0.195934549545814	0.140578441983659	0.120949527731546
0.108898145835474	0.11883913655331	0.241522996074516	0.237044866490184	0.207525141654061	0.204833408699426	0.134422325035046	0.128732980921807	0.23654973422469	0.175174962218828	0.182175413677352	0.129742509332965
0.124663054929921	0.128008822563785	0.198581934955457	0.194215123555295	0.214078513180775	0.191915660802016	0.193864970111766	0.165573210823216	0.195447056108251	0.182420998343352	0.214892412875464	0.168267233335641
0.110649215219404	0.116632951608628	0.251563387146362	0.206476492299078	0.175642645408392	0.18195390200655	0.155221304258291	0.14443961096894	0.226500111634478	0.240573858637978	0.172927232927603	0.160342786084622
0.106553920963297	0.0962568150071502	0.236912500529335	0.201651690812294	0.200976790815998	0.189294954929445	0.160086600044995	0.142588118776271	0.287896635211547	0.301399939105132	0.155251769908743	0.125066170785141
0.117980602171205	0.111758465278776	0.211842026485226	0.209536150112047	0.164446490765149	0.171961520438219	0.128105991545929	0.0987596583290771	0.300238536513973	0.275668801352089	0.155399090522027	0.111967605438688
0.0981031992276902	0.0974034219762617	0.206326781006994	0.168271661140914	0.254211337980183	0.207799976496052	0.164964096388473	0.159267732490299	0.329307334291418	0.203237797160562	0.181598215717928	0.155671570404055
0.121850950879433	0.111788734448947	0.37754855073294	0.403223969204135	0.252063235345023	0.190765429450392	0.151146800548491	0.129114486479517	0.28730203335986	0.195222363833226	0.161438430918692	0.111825138491392
0.0990108212625032	0.0940452156862561	0.367145177530771	0.41451911311099	0.232942093126643	0.159618529135566	0.124703129256657	0.118727264641897	0.243277558690044	0.191945987431878	0.246022943324781	0.21631215636363
0.112159706793656	0.0952425039962489	0.414146466668637	0.366506439022672	0.317552066278208	0.27857949979448	0.157585513187669	0.169996707398188	0.216505055445208	0.189196262123376	0.176162414686213	0.145465157498831
0.127852568138823	0.110930352893454	0.365056335209794	0.401479515381196	0.303583741639341	0.27844967019686	0.118383905818375	0.119321342098533	0.31404067476206	0.264963508915026	0.18200938095313	0.145012458124075
0.126885698583275	0.118603848053154	0.345472114471165	0.350107856948809	0.273868157674247	0.251187797401888	0.150036214640461	0.128522956093987	0.225151815374918	0.205331115352946	0.216024763045396	0.174192790818425
0.107171855135753	0.104999385413499	0.285087075190955	0.263557577064433	0.298745885307529	0.237138894009835	0.154761998059921	0.157809632182642	0.217248223291048	0.195522582365604	0.128143102207334	0.136945929862606
0.135373789768425	0.109795786717242	0.4255781623723	0.396452621955819	0.259123102212691	0.255616991056195	0.12885672811711	0.116709411690795	0.215072717280725	0.223058216886023	0.127851493557072	0.109901068120043
0.0894172205038677	0.0838288324228863	0.321247153826546	0.354304647820964	0.28856313083772	0.283726582150232	0.131918858885871	0.121097770721602	0.246778727778609	0.204270699791624	0.145231363056959	0.121965326626486
0.115583277529015	0.110099559334477	0.325962277619114	0.343983685824951	0.22337173291102	0.250265305715523	0.183468487379129	0.165499867344688	0.221170243514032	0.236522808828828	0.136854448322409	0.125871878226612
0.10833715275853	0.106551983966867	0.361980865222097	0.378531156262767	0.328431390876327	0.2464711422636	0.158764977280001	0.144368476592175	0.215621395905457	0.195733614294421	0.179845440278708	0.165504870216099
0.112828782483189	0.104902673862538	0.114863512947346	0.105521828619483	0.238591047215598	0.231618228259525	0.192856247713833	0.154004182158998	0.129300426573946	0.113635647701017	0.186008956070662	0.173281815847004
0.114665296715721	0.108020403015781	0.120058453526728	0.119891911778357	0.176076644232652	0.171215901336436	0.161351807495109	0.152104051732921	0.148150007446177	0.109997453743864	0.182671894019936	0.137365294828078
0.0963866316018068	0.0914157059933815	0.0979057809691407	0.0955349530264488	0.203335421593957	0.175179773092553	0.178800905298911	0.155343736214609	0.130383387923351	0.0889653893357522	0.219676896111641	0.192190217919716
0.103597299069554	0.110364156863484	0.0799456342666796	0.0796221427145067	0.293961172931351	0.239337300314155	0.211721448606226	0.188567467716463	0.140590148922005	0.151891838731526	0.190866335401887	0.154029885857681
0.249852384783673	0.233041981000491	0.160466514848136	0.133601879278855	0.225394998450626	0.19636695246813	0.166533982264779	0.146426879192471	0.148250176542869	0.138147875650743	0.147399305867836	0.153713904177752
0.23493312786301	0.220790450953129	0.151971335000365	0.123748415339352	0.201529379730504	0.197057281255574	0.149090698392156	0.13400350022049	0.153306348282913	0.139762987131524	0.26526004698661	0.236319857861319
0.257915084124929	0.326051497251823	0.173431476573794	0.130828244981581	0.249956966028687	0.273579578214252	0.171525184675235	0.167305414134496	0.168482806676294	0.172473483617568	0.222010019267544	0.217103891712528
0.22008133591922	0.206640405602755	0.083796900473667	0.0731487822396048	0.279822027774608	0.217193259678129	0.185291946419601	0.14337754107994	0.148438402597782	0.1640931190298	0.205046270522743	0.207086720652213
0.225031030883425	0.224471109842875	0.133115568926173	0.119471164215908	0.183685573258253	0.178596661361623	0.150244606382317	0.131587073440316	0.348551052540172	0.39384535728023	0.233643208792413	0.188007949167963
0.231784870000984	0.247657196861126	0.0865109450398821	0.0886794817096452	0.194009039253286	0.168392626487003	0.163084126449109	0.145709123508435	0.331904383178834	0.301165863449617	0.222282028926463	0.189445524068613
0.23665672096482	0.249285095664902	0.105346543636361	0.0947992085683324	0.198689443933477	0.193208547624551	0.136134138817898	0.129207367962378	0.328234343493887	0.331363338984071	0.177580794232823	0.174571306244335
0.178436203384733	0.190067309448967	0.200599011757086	0.130554575599222	0.24929175483792	0.238841506338451	0.147426736283047	0.122969408756505	0.387910025041247	0.329066056406629	0.208376570226068	0.219515761465998
0.212416896468703	0.197970274371603	0.128207468632791	0.125871724210336	0.177662341642501	0.174724099276395	0.142487124409587	0.134993122240627	0.304750763474901	0.353215738132292	0.289144313238745	0.273450133240219
0.220272726854816	0.212447936534815	0.299113196778362	0.274644907378544	0.21422343141375	0.239744157433376	0.126843463379027	0.120153993440016	0.373656468036134	0.337339534133712	0.190775892282189	0.209877855839038
0.222437953908519	0.200885233307674	0.312785756709021	0.303626380021645	0.253019589311463	0.243966987391599	0.117239218464044	0.122816459500281	0.348851741528766	0.312067877736721	0.198094266007321	0.200049076919173
0.229638859706034	0.208841609762395	0.351111855532612	0.310307740815742	0.219292086059133	0.221702250305472	0.153373772926771	0.142593750156948	0.334999151263199	0.337972496395423	0.22699492120531	0.217792472041807
0.212054557951881	0.218786939345471	0.288317592523392	0.325693460716217	0.273995532391145	0.240531843683333	0.134948422532821	0.123302713773719	0.374767225182738	0.341451170043246	0.229000499894571	0.23452179804806
0.226789753933682	0.199421009516909	0.289404082055271	0.305556116551016	0.237497437200613	0.209094727817999	0.147592705708528	0.139288091606802	0.283574190958111	0.262283603382697	0.205515373927657	0.229186634394992
0.193166188695382	0.179721249383342	0.235046165504797	0.232894942600555	0.218160646922054	0.215839764062903	0.119629992414438	0.106336637392515	0.307055718720812	0.303882567717863	0.22099376067942	0.210700428265324
0.211919816381771	0.252670652499473	0.275250026568367	0.238953909807709	0.175765859511355	0.173084870801303	0.132561960941562	0.126796225044882	0.353293278427789	0.317958230449461	0.215820999802647	0.227912087638765
0.235388286198341	0.218849232069616	0.254212636111246	0.240616957209041	0.128358037620437	0.127643770408484	0.378486663911133	0.357230482545576	0.353762517534911	0.358416962161625	0.215691659719214	0.24497117750206
0.25313374089339	0.253777094332564	0.244035946807629	0.238926562958725	0.124721540861297	0.112940938063952	0.424887748527497	0.379001636091007	0.36441114990299	0.300192874184937	0.228378702727193	0.235650253224105
0.202416539282439	0.245933406712907	0.295984356399794	0.281105721923136	0.0996840683676083	0.0901582815012929	0.312732334821578	0.300447516110441	0.329783280726245	0.316475894715516	0.241070246063782	0.186973315727645
0.233343958375476	0.194159343321625	0.228159699001466	0.224792112665236	0.118753901468532	0.108555993361172	0.25383797187901	0.253267401530788	0.171214934826277	0.17649641900542	0.172014837396957	0.159484575356272
0.202576113628414	0.225015897584298	0.256931186774216	0.220141911150717	0.109527247964802	0.10496374591238	0.352181915216982	0.31454475384138	0.172692050180217	0.181614313588739	0.16232204978534	0.158091531586949
0.22098899400659	0.250304651709062	0.0764120665882016	0.0845540605322759	0.098326575188275	0.108970565447485	0.391228206830792	0.275228830635868	0.175855009921129	0.151110126144955	0.197342835617763	0.191733324305073
0.259903625899827	0.240293824385015	0.0869360505759734	0.0877180154861073	0.119419159048106	0.110891157268853	0.31325175838602	0.322172873584268	0.195595634638191	0.180960252707929	0.204462748246817	0.267177307812806
0.175551676003281	0.18416857916658	0.101342672995998	0.0933462741532125	0.124920662858694	0.121833183500529	0.294620289047448	0.268639469827416	0.192547119930181	0.163429326504839	0.246323857268275	0.191203793911864
0.219478098491498	0.223856524685509	0.0931727905479153	0.0828722515312847	0.130381109325151	0.132431338645525	0.317521695905177	0.309319738430659	0.139647195315205	0.166276719224339	0.19529676550902	0.20462915965256
0.265112623236103	0.214621385454171	0.0808718649906624	0.080998774447079	0.107110132133388	0.10664451508405	0.159411913565629	0.17103730534371	0.168123469052472	0.152926055272841	0.21965397970918	0.211320412768349
0.217060795804389	0.227395754914274	0.0908418272255108	0.0868272809519996	0.110185161168442	0.0919987882508548	0.283632105041533	0.261135170064696	0.153410952614899	0.138036013203518	0.151705418453395	0.144109146963271
0.220189330460996	0.242231449637153	0.10020851975937	0.083355987939316	0.0679121123339268	0.0701567033675646	0.234457857687539	0.247298332014263	0.200870261207691	0.141911385863781	0.197210881627306	0.176661537178778
0.196831410454797	0.214384564422314	0.0944505897847461	0.0843802292261078	0.0897795205846374	0.0668692418848431	0.26543709041878	0.239037018863353	0.179901552407974	0.159856736884896	0.178265620305128	0.178279862778433
0.205523736314714	0.213447297958198	0.103629379173364	0.0860953976916519	0.0665564030596931	0.0624323555512949	0.307246842409666	0.26412654187044	0.170792670238345	0.171166335070372	0.172178766870691	0.19654298165072
0.186770906975322	0.190666222749845	0.0879750160026858	0.0789141877291142	0.0801853027388401	0.0761525339750167	0.288004562299438	0.288510750684604	0.191701424841782	0.185910790635539	0.17174043270757	0.162297408508494
0.208552604563004	0.191963193981495	0.0843640257367798	0.0775648349368557	0.0761022744104582	0.0730063504874401	0.2963918681341	0.243352175267337	0.179702419557682	0.141540647549418	0.174859948872668	0.176822569897702
0.203663802003691	0.208835574943166	0.102496899727916	0.0809859219951292	0.0706548159807926	0.0716739772283004	0.255208534962711	0.22061175554092	0.193544012830953	0.165221914197884	0.168914237971784	0.155990860174587
0.182812143146664	0.185455370544227	0.106064072641256	0.0863409271133932	0.0676772774330305	0.0648736399088959	0.306194694355205	0.239185979770177	0.176365020429635	0.185549868175124	0.235506785479296	0.170659471290613
0.186996503372629	0.184596304895102	0.120291412815168	0.130850308460281	0.0690114327307184	0.0623518709709082	0.208120217686694	0.215851918611682	0.190950586640619	0.164503884508344	0.160283791663661	0.162496921007892
0.264095802476361	0.237505745909005	0.131297153384162	0.121338325367564	0.0686581862979609	0.0638486150430695	0.206467629524432	0.222729856557833	0.204199360978722	0.165125010081522	0.189944864487835	0.178710646399934
0.234722470249198	0.220113185099065	0.134686854396713	0.108263824372298	0.0730844373293686	0.0602552187140671	0.199218057609492	0.18288591073247	0.181960708792899	0.170435063875521	0.174272339907533	0.173191583999293
0.245390863256429	0.23254399280565	0.1109919820464	0.109032835715408	0.0709766041205609	0.072308028155394	0.270336739468951	0.231376601898628	0.211301851190543	0.163009341577829	0.199886029239206	0.174539071883349
0.192333543580873	0.20606516644808	0.123160287298293	0.10931982911809	0.0742717772625871	0.0710039625807367	0.178775071401152	0.19125784841088	0.153230379806124	0.156147236153787	0.143818917214413	0.151673106458107
0.235571267117772	0.251991199466529	0.156540829760223	0.129462988717362	0.152348118497502	0.0699802442058024	0.236620373356477	0.231141887068038	0.180493233321924	0.166956017957614	0.15908678487378	0.16747788618117
0.27258979458403	0.283993907071276	0.113510854229991	0.11538005605297	0.0889692495202523	0.0729486076254088	0.281224409748728	0.256423386296952	0.171214934826277	0.170592495120574	0.205507444902459	0.164606500734472
0.218867193855906	0.252107569457276	0.114708510918659	0.112060518965995	0.0906428738977933	0.0895369575005886	0.310020310682831	0.245620501959841	0.172692050180217	0.177022918437765	0.184790590827268	0.188581671757496
0.215093587727245	0.248825596536463	0.107267547313345	0.103725160396814	0.0766958795171063	0.0895796271674996	0.236630733790743	0.174602159720587	0.175855009921129	0.167712902158562	0.22208623721618	0.231885217707225
0.213139871017023	0.222446983472146	0.110713245163491	0.136261590617284	0.10263694523821	0.0961118215312429	0.287077105640159	0.286148024984296	0.195595634638191	0.166803845447441	0.168269187743796	0.148241044651824
0.234980681035229	0.239418094811685	0.0946212827012645	0.0974525335121247	0.0847176145836478	0.0736775004123831	0.303248284565011	0.285969604226552	0.192547119930181	0.168286293205418	0.160403577657656	0.162811939387526
0.310606114236715	0.246794261679571	0.129324727308815	0.12308146022216	0.0899326450655637	0.0781843712107056	0.228131899753413	0.216699844322523	0.139647195315205	0.155318670254785	0.216224951582345	0.158148856834863
0.199112782280174	0.254292991606872	0.128859965794997	0.131520377448996	0.0830382746099307	0.0732295380014327	0.224885280500249	0.217930411701889	0.168123469052472	0.171130181872647	0.128186322249176	0.117067420794119
0.237113497042122	0.237985604182163	0.104841720935811	0.107137514873665	0.0841600885925872	0.0742663486652382	0.323499625371595	0.311920619425766	0.153410952614899	0.159542132893149	0.190393705929413	0.20688640553284
0.20564686094958	0.223674835655584	0.140547845992752	0.123491594068741	0.0813494854232795	0.0917854694998696	0.259457818819961	0.242693905018953	0.200870261207691	0.148545514478342	0.176764462763883	0.181642717944678
0.197068264325672	0.191751548947369	0.116310224747826	0.10861547681738	0.0796827865133579	0.0794396171796151	0.254404695986038	0.257354007589741	0.179901552407974	0.191878651735194	0.164478938575064	0.151729838871177
0.199771381004577	0.236406121384652	0.114559613964935	0.106745668673044	0.0799897326701561	0.0853667577605386	0.313252850084488	0.247165404138975	0.170792670238345	0.17665299061693	0.162772092926694	0.173229082517021
0.209479501822459	0.181450708154324	0.130589797253399	0.119956175596105	0.0660383742238361	0.071543942818857	0.22666191374795	0.221728121236375	0.191701424841782	0.185535447517739	0.184643072946782	0.154355194870668
0.202511751009923	0.175460826516871	0.108036665650843	0.109679314787497	NaN	NaN	0.270904967973977	0.254934799644512	0.179702419557682	0.157212587673132	NaN	NaN
0.205502239784371	0.223146479490745	0.13784843332922	0.109414845167628	NaN	NaN	0.30208375571877	0.255933453696158	0.193544012830953	0.168631424658782	NaN	NaN
0.188900342466093	0.189268625003293	0.131891276496514	0.150218723839987	NaN	NaN	0.189540083539878	0.20289501261354	0.176365020429635	0.169312239656361	NaN	NaN
0.210592247495489	0.18158307525723	0.0977622099690324	0.104954367297258	NaN	NaN	0.22305432007981	0.209970214028652	0.190950586640619	0.182393790911798	NaN	NaN
0.307546985459221	0.308772206623652	NaN	NaN	NaN	NaN	0.387204448259107	0.335465064512046	0.204199360978722	0.172159360447715	NaN	NaN
0.41941420408312	0.353622191069707	NaN	NaN	NaN	NaN	0.321225760058411	0.275157723335564	0.181960708792899	0.198118779943319	NaN	NaN
0.356620362732892	0.386480971856047	NaN	NaN	NaN	NaN	0.299334730629823	0.286368608975884	0.211301851190543	0.167206460802079	NaN	NaN
0.369276551586113	0.435403525134368	NaN	NaN	NaN	NaN	0.234785742763546	0.232830562645878	0.153230379806124	0.158997283842843	NaN	NaN
0.415009664678751	0.340989046174429	NaN	NaN	NaN	NaN	0.271504394773966	0.281308776094997	0.180493233321924	0.157744201430853	NaN	NaN
0.30009057524539	0.290357726431003	NaN	NaN	NaN	NaN	0.289396300742628	0.293008027370476	0.396241295231423	0.321170273707403	NaN	NaN
0.356526746521096	0.392160359999371	NaN	NaN	NaN	NaN	0.212164266345394	0.203571415189161	0.38913487908726	0.357406843309229	NaN	NaN
0.433833831192912	0.385331635907917	NaN	NaN	NaN	NaN	0.27089289835732	0.286096287136312	0.382086916146766	0.378716305915178	NaN	NaN
0.347922027953466	0.342441252297311	NaN	NaN	NaN	NaN	0.265797826627661	0.305904700190776	0.373505324300425	0.347644270191453	NaN	NaN
0.328014533687595	0.296328246798268	NaN	NaN	NaN	NaN	0.270753265598608	0.267706483698761	0.38913838844852	0.338023682042565	NaN	NaN
0.28332681555551	0.23552301481015	NaN	NaN	NaN	NaN	0.264231302763387	0.23469451429669	0.359510615931217	0.291529217829446	NaN	NaN
0.297881214653722	0.337395585128179	NaN	NaN	NaN	NaN	0.204906245109688	0.2145999917956	0.320141113963602	0.292477621245386	NaN	NaN
0.374043718796098	0.306646581500956	NaN	NaN	NaN	NaN	0.273747109848038	0.22679670622856	0.415822681085906	0.444338840544801	NaN	NaN
0.26838804375182	0.249983984359908	NaN	NaN	NaN	NaN	0.237266106041391	0.24697850344231	0.473013217174351	0.444372058613916	NaN	NaN
0.262599695085447	0.272352429397552	NaN	NaN	NaN	NaN	0.199260686473193	0.209302537473845	0.578284806799124	0.331472451818553	NaN	NaN
0.244231447482194	0.211811277171903	NaN	NaN	NaN	NaN	0.256245998063058	0.226548541563975	0.42703823869443	0.389266056590509	NaN	NaN
0.329935024713176	0.307124624924866	NaN	NaN	NaN	NaN	0.24192901770138	0.228714226353991	0.394464205352277	0.376370337865462	NaN	NaN
0.271490397205146	0.259024516072819	NaN	NaN	NaN	NaN	0.213277021038203	0.212651975938517	0.380023936769518	0.365548337316518	NaN	NaN
0.239160946101897	0.236879040302635	NaN	NaN	NaN	NaN	0.263557076266039	0.22239318223791	0.297344304474155	0.269885177749943	NaN	NaN
0.279369595083206	0.264984264346576	NaN	NaN	NaN	NaN	0.215998288577886	0.190280613572521	0.377875490220229	0.316355895210331	NaN	NaN
0.28837398847655	0.281290107866162	NaN	NaN	NaN	NaN	0.181914216133032	0.255891156877109	NaN	NaN	NaN	NaN
0.26336590647264	0.257450945916828	NaN	NaN	NaN	NaN	0.214620332427928	0.199186524125312	NaN	NaN	NaN	NaN
0.27481276602411	0.300780210120165	NaN	NaN	NaN	NaN	0.196161310399982	0.189153211543344	NaN	NaN	NaN	NaN
0.277138537840764	0.242050658288923	NaN	NaN	NaN	NaN	0.218926339042617	0.264225024719165	NaN	NaN	NaN	NaN
0.271944247788756	0.246048010568564	NaN	NaN	NaN	NaN	0.269602391115526	0.244138820829057	NaN	NaN	NaN	NaN
0.332005961273364	0.292075892414096	NaN	NaN	NaN	NaN	0.231418502679665	0.213735831976414	NaN	NaN	NaN	NaN
0.330130329213799	0.292477866710307	NaN	NaN	NaN	NaN	0.226679590099964	0.222721998892773	NaN	NaN	NaN	NaN
0.402931520158922	0.432078244942437	NaN	NaN	NaN	NaN	0.218296094792942	0.233613711819114	NaN	NaN	NaN	NaN
0.343564732027517	0.344190070903057	NaN	NaN	NaN	NaN	0.247771072127765	0.244808898999434	NaN	NaN	NaN	NaN
0.361498732405545	0.35610522921815	NaN	NaN	NaN	NaN	0.231481782749648	0.228325871431888	NaN	NaN	NaN	NaN
0.337233728223359	0.347698181496434	NaN	NaN	NaN	NaN	0.222639060808225	0.214856553366808	NaN	NaN	NaN	NaN
0.364166820953903	0.353390666748398	NaN	NaN	NaN	NaN	0.217765616841664	0.189755694707679	NaN	NaN	NaN	NaN
0.390966142762561	0.342087351872495	NaN	NaN	NaN	NaN	0.385412823783486	0.324349715197542	NaN	NaN	NaN	NaN
0.318012698126826	0.297147702916212	NaN	NaN	NaN	NaN	0.290322008842902	0.323135540378008	NaN	NaN	NaN	NaN
0.374705204258486	0.322564696359181	NaN	NaN	NaN	NaN	0.282271675002952	0.261830692195578	NaN	NaN	NaN	NaN
0.312751666838427	0.336532599089576	NaN	NaN	NaN	NaN	0.2333387003675	0.249830298728557	NaN	NaN	NaN	NaN
0.296864747254105	0.27991056397599	NaN	NaN	NaN	NaN	0.265882778406856	0.232436818319797	NaN	NaN	NaN	NaN
0.349377254311471	0.360731327991892	NaN	NaN	NaN	NaN	0.307803819659316	0.33272869751074	NaN	NaN	NaN	NaN
0.344870439221922	0.327200068366265	NaN	NaN	NaN	NaN	0.315496261446769	0.333265588675984	NaN	NaN	NaN	NaN
0.302647989615661	0.282367706615046	NaN	NaN	NaN	NaN	0.342552375061884	0.282376347119396	NaN	NaN	NaN	NaN
0.35275399373359	0.312458729331779	NaN	NaN	NaN	NaN	0.309717426237766	0.295669016756951	NaN	NaN	NaN	NaN
0.342817920652529	0.305962068371133	NaN	NaN	NaN	NaN	0.240567058473603	0.240540905528119	NaN	NaN	NaN	NaN
0.291622535889939	0.3107676149452	NaN	NaN	NaN	NaN	0.284785560751395	0.260765445276528	NaN	NaN	NaN	NaN
0.293654688121998	0.302944592015694	NaN	NaN	NaN	NaN	0.280664567841931	0.247980391346833	NaN	NaN	NaN	NaN
0.331598241624394	0.295351667390753	NaN	NaN	NaN	NaN	0.271815438320477	0.234894682679292	NaN	NaN	NaN	NaN
0.31075631350067	0.282345463952625	NaN	NaN	NaN	NaN	0.339222050361685	0.303650652457734	NaN	NaN	NaN	NaN
0.28914323924982	0.281237427105372	NaN	NaN	NaN	NaN	0.390842267024488	0.392085021120197	NaN	NaN	NaN	NaN
0.333918564714604	0.28174391905	NaN	NaN	NaN	NaN	0.38348539726461	0.458566554397304	NaN	NaN	NaN	NaN
0.327221656847246	0.286675858398744	NaN	NaN	NaN	NaN	0.321463095899799	0.250985061651334	NaN	NaN	NaN	NaN
0.245445650446847	0.24984045808576	NaN	NaN	NaN	NaN	0.316314368480191	0.367834459532955	NaN	NaN	NaN	NaN
0.302644677211326	0.287944579994944	NaN	NaN	NaN	NaN	0.269943851879527	0.297505000843097	NaN	NaN	NaN	NaN
0.285004688698498	0.301540213493612	NaN	NaN	NaN	NaN	0.331972627611839	0.339580375450008	NaN	NaN	NaN	NaN
0.32472612807272	0.28617936950978	NaN	NaN	NaN	NaN	0.311022564780147	0.303317950800881	NaN	NaN	NaN	NaN
0.228260439412429	0.249143657146367	NaN	NaN	NaN	NaN	0.300301574131671	0.296503518484047	NaN	NaN	NaN	NaN
0.293870520139225	0.278588377853161	NaN	NaN	NaN	NaN	0.325507171648341	0.288747526848572	NaN	NaN	NaN	NaN
0.286365517262551	0.300658024958376	NaN	NaN	NaN	NaN	0.282532650598374	0.258653934538246	NaN	NaN	NaN	NaN
0.26130494082194	0.294826620943222	NaN	NaN	NaN	NaN	0.233124427004907	0.209759049055364	NaN	NaN	NaN	NaN
0.261923043676405	0.287359510724058	NaN	NaN	NaN	NaN	0.192110390312599	0.175319753488441	NaN	NaN	NaN	NaN
0.306607471356566	0.315736932401018	NaN	NaN	NaN	NaN	0.155865101321996	0.152462599662447	NaN	NaN	NaN	NaN
0.225528936520016	0.270902384679991	NaN	NaN	NaN	NaN	0.188748749506393	0.181748474878849	NaN	NaN	NaN	NaN
0.265057875053503	0.273396959534224	NaN	NaN	NaN	NaN	0.168514972142932	0.183369752724092	NaN	NaN	NaN	NaN
0.195716444485841	0.226854871734487	NaN	NaN	NaN	NaN	0.194526311212644	0.166593604144794	NaN	NaN	NaN	NaN
0.26577611513906	0.231967457858932	NaN	NaN	NaN	NaN	0.181535603110911	0.173277566297578	NaN	NaN	NaN	NaN
0.231825457259216	0.265709077602125	NaN	NaN	NaN	NaN	0.17871101747334	0.174909063994041	NaN	NaN	NaN	NaN
0.238748735800947	0.297049599831613	NaN	NaN	NaN	NaN	0.161957788617021	0.138345419541161	NaN	NaN	NaN	NaN
0.22652876482296	0.260088412163153	NaN	NaN	NaN	NaN	0.132000559531185	0.137587077668055	NaN	NaN	NaN	NaN
0.242132558595693	0.232454644361598	NaN	NaN	NaN	NaN	0.155394055007271	0.157726118566459	NaN	NaN	NaN	NaN
0.203194585779488	0.232619588046091	NaN	NaN	NaN	NaN	0.144526526377358	0.157027387359242	NaN	NaN	NaN	NaN
0.206402972686376	0.236207483388354	NaN	NaN	NaN	NaN	0.169250989806942	0.196349439878664	NaN	NaN	NaN	NaN
0.223683032612928	0.251677761329678	NaN	NaN	NaN	NaN	0.201042383883897	0.18836539887689	NaN	NaN	NaN	NaN
0.252971984776869	0.278034889461233	NaN	NaN	NaN	NaN	0.16706506756761	0.1657339103859	NaN	NaN	NaN	NaN
0.237093042598393	0.245068404134386	NaN	NaN	NaN	NaN	0.178338030363006	0.165536823086617	NaN	NaN	NaN	NaN
0.234174801659324	0.247953194048297	NaN	NaN	NaN	NaN	0.171654019352842	0.165270390918416	NaN	NaN	NaN	NaN
0.202241780109047	0.216434413384359	NaN	NaN	NaN	NaN	0.186843068847091	0.191941658712549	NaN	NaN	NaN	NaN
0.233185174570816	0.218445398294206	NaN	NaN	NaN	NaN	0.160738627227018	0.13972594580969	NaN	NaN	NaN	NaN
0.216403208325306	0.203798501512472	NaN	NaN	NaN	NaN	0.190443132127904	0.1788613361814	NaN	NaN	NaN	NaN
0.274325876266227	0.288959484358846	NaN	NaN	NaN	NaN	0.157206650789918	0.15486098833537	NaN	NaN	NaN	NaN
0.22473220346163	0.253121254881086	NaN	NaN	NaN	NaN	0.154115989256773	0.143863630453232	NaN	NaN	NaN	NaN
0.227175199859843	0.203368294798351	NaN	NaN	NaN	NaN	0.183646917360189	0.207769996948884	NaN	NaN	NaN	NaN
0.208509964633521	0.21085325150818	NaN	NaN	NaN	NaN	0.224093809641164	0.210004958341894	NaN	NaN	NaN	NaN
0.205970558359497	0.226104380378777	NaN	NaN	NaN	NaN	0.143472349468572	0.137008681205578	NaN	NaN	NaN	NaN
0.203974581335526	0.211993545134091	NaN	NaN	NaN	NaN	0.200871694001893	0.179425409962702	NaN	NaN	NaN	NaN
0.236406952524381	0.240444546729358	NaN	NaN	NaN	NaN	0.181691456815003	0.144864554980911	NaN	NaN	NaN	NaN
0.246809547534343	0.237747859617484	NaN	NaN	NaN	NaN	0.188192924140081	0.187310943969497	NaN	NaN	NaN	NaN
0.200293311360407	0.259449448468878	NaN	NaN	NaN	NaN	0.156893549444569	0.136623208121939	NaN	NaN	NaN	NaN
0.255285146266643	0.25587001110909	NaN	NaN	NaN	NaN	0.215775415349783	0.180365994850016	NaN	NaN	NaN	NaN
0.227167388487268	0.241154099952589	NaN	NaN	NaN	NaN	0.174430687134431	0.151871213644552	NaN	NaN	NaN	NaN
0.21107652937469	0.204881539920946	NaN	NaN	NaN	NaN	0.160846988928005	0.154228051409297	NaN	NaN	NaN	NaN
0.219839178220809	0.240359924896773	NaN	NaN	NaN	NaN	0.164374391679323	0.178136863553542	NaN	NaN	NaN	NaN
0.1894984060642	0.159018344330587	NaN	NaN	NaN	NaN	0.150268232128228	0.15200840693256	NaN	NaN	NaN	NaN
0.251426777092923	0.262293232158994	NaN	NaN	NaN	NaN	0.163340843872363	0.138409651726834	NaN	NaN	NaN	NaN
0.225953056680363	0.20780771350069	NaN	NaN	NaN	NaN	0.138815947237761	0.143583962185503	NaN	NaN	NaN	NaN
0.212358163067643	0.205328766374304	NaN	NaN	NaN	NaN	0.129910501845228	0.119595120971134	NaN	NaN	NaN	NaN
0.220744637853957	0.216744672890352	NaN	NaN	NaN	NaN	0.176872541485338	0.163456002563925	NaN	NaN	NaN	NaN
0.222459739033205	0.226779236379326	NaN	NaN	NaN	NaN	0.400517780557009	0.387855062613569	NaN	NaN	NaN	NaN
0.220706510403577	0.286491533180767	NaN	NaN	NaN	NaN	0.459244355092513	0.427971524217895	NaN	NaN	NaN	NaN
0.265772035136835	0.23125724427885	NaN	NaN	NaN	NaN	0.493034019597781	0.451401239023097	NaN	NaN	NaN	NaN
0.240487053478955	0.239331933055705	NaN	NaN	NaN	NaN	0.433372556885583	0.506064941257369	NaN	NaN	NaN	NaN
0.260769629104698	0.250777205620964	NaN	NaN	NaN	NaN	0.396023227462648	0.388714023692325	NaN	NaN	NaN	NaN
0.196045922395785	0.224699853459347	NaN	NaN	NaN	NaN	0.192568530370059	0.189298417069505	NaN	NaN	NaN	NaN
0.192813028241688	0.201776271303472	NaN	NaN	NaN	NaN	0.179195681605388	0.175746449182079	NaN	NaN	NaN	NaN
0.236176811258072	0.198815987527958	NaN	NaN	NaN	NaN	0.223175037870987	0.220446395033058	NaN	NaN	NaN	NaN
0.23813271839952	0.202294261406928	NaN	NaN	NaN	NaN	0.245999476229946	0.241549471045915	NaN	NaN	NaN	NaN
0.202621182113403	0.197823822679076	NaN	NaN	NaN	NaN	0.214132130199865	0.214358134317504	NaN	NaN	NaN	NaN
0.25401164749372	0.26597708564134	NaN	NaN	NaN	NaN	0.209796870117343	0.211222219093855	NaN	NaN	NaN	NaN
0.183863782477558	0.178988580778682	NaN	NaN	NaN	NaN	0.184157439756182	0.200330638425745	NaN	NaN	NaN	NaN
0.289537977473744	0.235023761860445	NaN	NaN	NaN	NaN	0.187118181069809	0.195082233887341	NaN	NaN	NaN	NaN
0.247654951844563	0.233352650799976	NaN	NaN	NaN	NaN	0.181146714722511	0.168512057605204	NaN	NaN	NaN	NaN
0.210068014803738	0.215828595894869	NaN	NaN	NaN	NaN	0.248107903984332	0.243257572361706	NaN	NaN	NaN	NaN
0.188548431408633	0.212639449215244	NaN	NaN	NaN	NaN	0.239146297472044	0.233280594132052	NaN	NaN	NaN	NaN
0.171230592590101	0.178826424836658	NaN	NaN	NaN	NaN	0.158501822294696	0.150042462306789	NaN	NaN	NaN	NaN
0.246527926727821	0.198439103230501	NaN	NaN	NaN	NaN	0.187820143947942	0.214787276889187	NaN	NaN	NaN	NaN
0.244341988127507	0.18470384547224	NaN	NaN	NaN	NaN	0.150879070391484	0.133139113640298	NaN	NaN	NaN	NaN
0.219502807985961	0.202673267091787	NaN	NaN	NaN	NaN	0.245519972153219	0.265753657185692	NaN	NaN	NaN	NaN
0.229534717643752	0.231011651805548	NaN	NaN	NaN	NaN	0.218508766685368	0.220047991546486	NaN	NaN	NaN	NaN
0.243907947834892	0.242546899163008	NaN	NaN	NaN	NaN	0.158815236204312	0.170120138764199	NaN	NaN	NaN	NaN
0.19148338634379	0.166503916896762	NaN	NaN	NaN	NaN	0.177200829563876	0.171676803324388	NaN	NaN	NaN	NaN
0.207330352130031	0.196239314303883	NaN	NaN	NaN	NaN	0.263298674363042	0.255194023111385	NaN	NaN	NaN	NaN
0.339685575241421	0.332208836529063	NaN	NaN	NaN	NaN	0.294177068792652	0.300639944890218	NaN	NaN	NaN	NaN
0.408706198790691	0.382368096924837	NaN	NaN	NaN	NaN	0.25816476955542	0.263393699008034	NaN	NaN	NaN	NaN
0.363350474541752	0.323476719773636	NaN	NaN	NaN	NaN	0.320554939951292	0.324660609675566	NaN	NaN	NaN	NaN
0.324147284605928	0.300831538415117	NaN	NaN	NaN	NaN	0.235772608207218	0.227607671809992	NaN	NaN	NaN	NaN
0.297760826405297	0.331115422586119	NaN	NaN	NaN	NaN	0.34955233573429	0.321350593270165	NaN	NaN	NaN	NaN
0.392474769574228	0.376836124327094	NaN	NaN	NaN	NaN	0.256261452207065	0.238778081626186	NaN	NaN	NaN	NaN
0.330932213091676	0.3914126628291	NaN	NaN	NaN	NaN	NaN	NaN	NaN	NaN	NaN	NaN
0.367036350060334	0.390953346806185	NaN	NaN	NaN	NaN	NaN	NaN	NaN	NaN	NaN	NaN
0.386515088643557	0.345768124599553	NaN	NaN	NaN	NaN	NaN	NaN	NaN	NaN	NaN	NaN
0.339679641332165	0.310447182081194	NaN	NaN	NaN	NaN	NaN	NaN	NaN	NaN	NaN	NaN
0.319132136227085	0.257247068088812	NaN	NaN	NaN	NaN	NaN	NaN	NaN	NaN	NaN	NaN
0.279989589469464	0.323028991045137	NaN	NaN	NaN	NaN	NaN	NaN	NaN	NaN	NaN	NaN
0.378961676692489	0.363192483492782	NaN	NaN	NaN	NaN	NaN	NaN	NaN	NaN	NaN	NaN
0.419403470819155	0.457775008927554	NaN	NaN	NaN	NaN	NaN	NaN	NaN	NaN	NaN	NaN
0.319122090336304	0.296845083727211	NaN	NaN	NaN	NaN	NaN	NaN	NaN	NaN	NaN	NaN
0.35730323613168	0.383963963102593	NaN	NaN	NaN	NaN	NaN	NaN	NaN	NaN	NaN	NaN
0.359924729868043	0.420188819043421	NaN	NaN	NaN	NaN	NaN	NaN	NaN	NaN	NaN	NaN
0.367793568444728	0.335663917895698	NaN	NaN	NaN	NaN	NaN	NaN	NaN	NaN	NaN	NaN
0.325116996126993	0.318950309716156	NaN	NaN	NaN	NaN	NaN	NaN	NaN	NaN	NaN	NaN
0.302809803258896	0.296637777703137	NaN	NaN	NaN	NaN	NaN	NaN	NaN	NaN	NaN	NaN
0.28514082399602	0.288204671758445	NaN	NaN	NaN	NaN	NaN	NaN	NaN	NaN	NaN	NaN
0.344790208943967	0.316794378679709	NaN	NaN	NaN	NaN	NaN	NaN	NaN	NaN	NaN	NaN
0.423795678132913	0.444125765713209	NaN	NaN	NaN	NaN	NaN	NaN	NaN	NaN	NaN	NaN
0.477359788377187	0.453713799780712	NaN	NaN	NaN	NaN	NaN	NaN	NaN	NaN	NaN	NaN
0.394459952829727	0.404085536352963	NaN	NaN	NaN	NaN	NaN	NaN	NaN	NaN	NaN	NaN
0.479933964368666	0.468285736633868	NaN	NaN	NaN	NaN	NaN	NaN	NaN	NaN	NaN	NaN
0.439833736337695	0.478369548348925	NaN	NaN	NaN	NaN	NaN	NaN	NaN	NaN	NaN	NaN
0.435358149468998	0.43093713753526	NaN	NaN	NaN	NaN	NaN	NaN	NaN	NaN	NaN	NaN
0.491331575259343	0.431359159739836	NaN	NaN	NaN	NaN	NaN	NaN	NaN	NaN	NaN	NaN
0.455662548944085	0.469375440498298	NaN	NaN	NaN	NaN	NaN	NaN	NaN	NaN	NaN	NaN
0.533035929050646	0.523594458695873	NaN	NaN	NaN	NaN	NaN	NaN	NaN	NaN	NaN	NaN
0.482572656933016	0.480202912676172	NaN	NaN	NaN	NaN	NaN	NaN	NaN	NaN	NaN	NaN
0.461059736978871	0.482549910747874	NaN	NaN	NaN	NaN	NaN	NaN	NaN	NaN	NaN	NaN
0.432082335758307	0.420899334736772	NaN	NaN	NaN	NaN	NaN	NaN	NaN	NaN	NaN	NaN
0.417645478258006	0.395076541546266	NaN	NaN	NaN	NaN	NaN	NaN	NaN	NaN	NaN	NaN
0.378451872875111	0.372871770672682	NaN	NaN	NaN	NaN	NaN	NaN	NaN	NaN	NaN	NaN
0.177392523294254	0.196563506206299	NaN	NaN	NaN	NaN	NaN	NaN	NaN	NaN	NaN	NaN
0.183957496341475	0.171032425228945	NaN	NaN	NaN	NaN	NaN	NaN	NaN	NaN	NaN	NaN
0.148199128995703	0.129088715751468	NaN	NaN	NaN	NaN	NaN	NaN	NaN	NaN	NaN	NaN
0.206434451937074	0.168132446156152	NaN	NaN	NaN	NaN	NaN	NaN	NaN	NaN	NaN	NaN
0.166675078445844	0.145830411691454	NaN	NaN	NaN	NaN	NaN	NaN	NaN	NaN	NaN	NaN
0.141598651561949	0.117093321157913	NaN	NaN	NaN	NaN	NaN	NaN	NaN	NaN	NaN	NaN
0.187047134689629	0.157280077454013	NaN	NaN	NaN	NaN	NaN	NaN	NaN	NaN	NaN	NaN
0.163597906821023	0.135285926872929	NaN	NaN	NaN	NaN	NaN	NaN	NaN	NaN	NaN	NaN
0.1512080768878	0.13624534438633	NaN	NaN	NaN	NaN	NaN	NaN	NaN	NaN	NaN	NaN
0.175083831246428	0.153551719834084	NaN	NaN	NaN	NaN	NaN	NaN	NaN	NaN	NaN	NaN
0.186012179823655	0.143717649495695	NaN	NaN	NaN	NaN	NaN	NaN	NaN	NaN	NaN	NaN
0.172144174624165	0.149733874396583	NaN	NaN	NaN	NaN	NaN	NaN	NaN	NaN	NaN	NaN
0.14347832366948	0.140087450533027	NaN	NaN	NaN	NaN	NaN	NaN	NaN	NaN	NaN	NaN
0.133726054870615	0.143638689281946	NaN	NaN	NaN	NaN	NaN	NaN	NaN	NaN	NaN	NaN
0.170326639335456	0.154588261490909	NaN	NaN	NaN	NaN	NaN	NaN	NaN	NaN	NaN	NaN
0.160244698748184	0.150097501471336	NaN	NaN	NaN	NaN	NaN	NaN	NaN	NaN	NaN	NaN
0.154491186688361	0.149490014710341	NaN	NaN	NaN	NaN	NaN	NaN	NaN	NaN	NaN	NaN
0.193824929249256	0.200475907688431	NaN	NaN	NaN	NaN	NaN	NaN	NaN	NaN	NaN	NaN
0.14259845053902	0.165584282372217	NaN	NaN	NaN	NaN	NaN	NaN	NaN	NaN	NaN	NaN
0.212492068328944	0.15714440481483	NaN	NaN	NaN	NaN	NaN	NaN	NaN	NaN	NaN	NaN
0.146547198420414	0.169092975649335	NaN	NaN	NaN	NaN	NaN	NaN	NaN	NaN	NaN	NaN
0.182852385491071	0.169913412959791	NaN	NaN	NaN	NaN	NaN	NaN	NaN	NaN	NaN	NaN
0.16316932391736	0.146533636360343	NaN	NaN	NaN	NaN	NaN	NaN	NaN	NaN	NaN	NaN
0.180899199079686	0.188990219860249	NaN	NaN	NaN	NaN	NaN	NaN	NaN	NaN	NaN	NaN
0.128060793075712	0.0998407765471806	NaN	NaN	NaN	NaN	NaN	NaN	NaN	NaN	NaN	NaN
0.119624001057677	0.124091093407317	NaN	NaN	NaN	NaN	NaN	NaN	NaN	NaN	NaN	NaN
0.121778711455244	0.122496942642522	NaN	NaN	NaN	NaN	NaN	NaN	NaN	NaN	NaN	NaN
0.149909707100966	0.123530574710648	NaN	NaN	NaN	NaN	NaN	NaN	NaN	NaN	NaN	NaN
0.155111729923933	0.173905210748564	NaN	NaN	NaN	NaN	NaN	NaN	NaN	NaN	NaN	NaN
0.213533886416986	0.169626379894717	NaN	NaN	NaN	NaN	NaN	NaN	NaN	NaN	NaN	NaN
0.229803603623414	0.169244571841443	NaN	NaN	NaN	NaN	NaN	NaN	NaN	NaN	NaN	NaN
0.186642791768705	0.171783622526549	NaN	NaN	NaN	NaN	NaN	NaN	NaN	NaN	NaN	NaN
0.219900860059085	0.152903897817715	NaN	NaN	NaN	NaN	NaN	NaN	NaN	NaN	NaN	NaN
0.141527229076197	0.141151439250552	NaN	NaN	NaN	NaN	NaN	NaN	NaN	NaN	NaN	NaN
0.187208579022702	0.157798907629254	NaN	NaN	NaN	NaN	NaN	NaN	NaN	NaN	NaN	NaN
0.125596639636304	0.117341708102322	NaN	NaN	NaN	NaN	NaN	NaN	NaN	NaN	NaN	NaN
0.191684022690617	0.157025191086503	NaN	NaN	NaN	NaN	NaN	NaN	NaN	NaN	NaN	NaN
0.156472485000268	0.135511029889687	NaN	NaN	NaN	NaN	NaN	NaN	NaN	NaN	NaN	NaN
