# Supplementary material for: Subfield-specific interneuron circuits govern the hippocampal response to novelty in male mice
Source: Nat Commun. 2024 Jan 24;15:714. doi: 10.1038/s41467-024-44882-3 (PMC10808551; doi:10.1038/s41467-024-44882-3)
Supplement: Supplementary file 4 — Source Data [file 41467_2024_44882_MOESM4_ESM.zip › SupplFig4d.txt]

CA1	CA1PV	CA1SOM	CA3PV	CA3SOM	DGPV	DGSOM
0.723749161881569	0.823016822701427	0.793988353560137	0.0968892425298691	0.446077018976212	0.117884489465439	0.64069471710634
0.890400259884819	1.16715759201325	0.373877849445581	0.169237345457077	0.106031812727451	0.148935638464208	1.5712821564474
0.909551659508912	1.5500736247447	0.84539142753341	0.315916895866394	0.0397644974291325	0.0217170302925482	1.47985321376458
0.70159139480618	1.53348240441072	0.69674413913266	0.306622475385666	0.0450209826231003	0.30655450139789	1.23161572148243
0.655995643472098	1.61012325383701	0.482784322399099	0.225712388753891	0.0132198985666037	-0.0348671893963514	0.393943097455989
1.25932968658324	1.50342836295545	0.51671130838935	0.154267638921738	0.0077058682218194	0.100592044298538	1.14093748512691
0.313369261822232	1.25908054981967	1.57817204002558	0.206648945808411	0.192778259515762	0.295189539346938	0.722050960616648
0.30656656158652	1.41546647672024	0.407287300545942	0.479943215847015	0.0631094202399254	0.326372000373324	1.41751003867747
0.406968158919704	1.43050719642881	0.676518750051147	0.265652298927307	0.17901249229908	0.428364252401467	1.03532127346641
1.21130467093475	1.52788966119526	0.317799466187706	0.188176333904266	0.092583917081356	-0.00810870289190865	0.362019849906021
0.681362782004193	1.1679862539092	0.54887659684425	-0.015421275049448	0.391092985868454	0.0484873148542156	0.177213419733905
0.852341576896855	0.618684471451291	0.51366961682325	0.148424506187439	0.483817845582962	0.114257389888789	0.305903427142663
0.0361454279749448	1.14795265605377	0.541956065377126	0.241638079285622	0.122040636837482	0.0059333919732621	0.413124390009229
0.656289251917039	0.395208420456167	0.143246498893777	0.043870534747839	0.0458862483501434	0.303184225606928	0.173372178465778
0.354560690175956	0.887467416116275	0.347782602022287	0.0851583927869797	0.083830863237381	0.355906368013637	0.351942290641258
0.422993200927347	0.895060551846058	0.976628214797668	0.261634051799774	0.109554223716259	0.286970936994882	0.149199608631401
0.0787062752934249	0.63858500497474	0.430806412934942	-0.00501007726415992	0.191831842064857	0.0396056067261268	0.329587479961429
0.389864985114452	1.60086985930261	0.30039734018499	0.0849863514304161	0.388271033763885	0.227340358597853	0.25489014706634
-0.267990840421812	0.982728138914174	0.240548909573581	0.107862837612629	0.173843055963516	0.091627459287208	0.21563900668941
0.545538323384214	1.41426315127428	0.567460645162476	0.0270930044353008	0.025032551959157	0.0431239702404187	0.36514429579977
0.470005788540688	0.349569984650679	1.06302093715777	0.198661297559738	0.17943611741066	0.117061677367663	-0.00610667702033622
0.0611869066532781	0.522862811143037	0.686819351276676	0.0555104874074459	0.0188231375068426	0.0661574110170024	-0.247053641419839
0.843265437711468	0.48220733367594	1.23224551372711	0.154136776924133	0.176344275474548	0.159323071463209	0.355329172306708
0.334634985876159	0.229873448443198	0.826604387288014	0.16978707909584	0.466713726520538	0.00409364044466196	-0.0786151745328588
0.111226597103434	0.235643340524873	0.671368915293074	0.198937118053436	0.145602986216545	0.181296274641746	0.045842936601496
0.375649933312816	0.0262176159397317	0.495104412873519	0.390089154243469	-0.00225330167450011	0.369350570946305	0.154159538548023
0.471183843827264	0.201947723514059	0.771344558107704	0.260420888662338	-0.026151966303587	0.260367053139834	0.0580340945993688
0.260079492640701	0.34362648807451	0.263861502613218	0.146108150482178	0.195359081029892	0.456358461880611	0.029135332442927
1.6592869167885	-0.0273533663612239	0.117994817431874	0.0744277238845825	0.145757988095284	0.0334931413062409	0.306369185052447
0.375325769472732	0.026164642801617	0.12301419692277	0.360348522663116	0.0698736384510994	0.0673680834417057	0.229499879504093
0.241939239969304	-0.0339000228508168	0.542904293957178	0.60473769903183	0.046052061021328	0.279692188636414	0.0558082821916143
1.80072041027	0.165900510278941	0.329386319504987	0.352394312620163	0.113806203007698	0.0211476195344568	0.136919386638599
-0.119115812790784	0.15706551030184	0.282984810210062	0.305492669343948	0.0406075976788998	0.233421234673444	0.173610549811292
0.288347076571281	0.0872106085066835	0.221049213385098	0.00283099617809057	-0.0154561717063189	-0.00427208972899632	-0.0634150763350797
0.465572880074306	0.0494689198475441	0.35709442681412	0.240865215659142	0.0452004931867123	0.226513369903187	-0.0357473860945754
1.64122282723703	0.0891264789048337	0.388731287168909	0.589785993099213	0.0161373410373926	1.09384984850639	-0.0551950630804323
0.35064982181975	-0.0709532058671964	0.447520910473122	0.17894458770752	0.118160858750343	0.343499432774259	0.523941310684723
0.730552719712301	0.188983393681977	0.136681990538504	0.305272907018661	0.172313138842583	0.117902608285106	0.201488993396575
1.0780443362084	0.102580995608951	0.934072671279954	0.127494648098946	0.113708779215813	0.173377722501755	0.291416735915051
1.18594547646833	0.105193288664885	0.64832309661521	0.521118998527527	1.10302639007568	0.103391155600548	-0.0130228182093053
1.35089213050608	0.0221190286106646	1.01798400120145	0.203107446432114	0.32248842716217	0.351545006036758	-0.128685643440468
-0.416820904557912	0.137611699293584	0.338900022939478	0.60623437166214	0.0271458346396685	0.530443549156189	0.150881130342775
1.78878975665138	0.163816202674385	0.361813936466591	0.376513928174973	0.106472171843052	0.527803361415863	0.263383820006509
1.31727201722766	0.661285607426393	0.620965285409326	0.267038315534592	0.214085593819618	0.628523886203766	-0.0514904603997807
0.020059982469828	0.100286017752647	0.329474861485434	0.612388849258423	0.174155801534653	0.481601595878601	0.0305817551669685
0.341628334352329	0.215128183439263	0.850127638093251	0.244948610663414	0.251442849636078	0.619281053543091	0.235998126096313
0.0937349049093028	0.202133888990778	0.521750441144701	-0.0045801205560565	0.0514297410845757	0.53788560628891	-0.0603295531226079
0.268123143709045	0.222267621073731	-0.0538796587576648	0.14514485001564	0.0378336943686008	0.477874606847763	0.0948462978474977
0.430471148440071	0.20249742000061	1.32286701125422	0.495936125516891	0.113461010158062	0.555613398551941	0.104915059675674
0.41977959285037	0.0765752112918619	0.691389064596314	0.124054774641991	0.114396452903748	0.692111253738403	0.0606845581167058
0.226331162057238	0.125374790229676	0.223216750463067	0.236786782741547	0.0687376484274864	0.309185683727264	0.47120834763397
1.0128848908441	0.612586361972016	0.467099031329032	0.0930747389793396	0.193576350808144	0.532362699508667	0.0183918939173513
0.089080410450814	0.811779588474327	0.118213391735428	0.453540772199631	-0.103220865130424	0.0746787786483765	0.258573519706346
1.42804276868186	0.846569274297738	0.159676200081005	0.211166009306908	0.19229631125927	0.223879620432854	0.116676248034601
0.956734558127198	0.307821418909011	0.0303034195562798	0.0928747951984406	-0.0933080166578293	0.14382229745388	0.103165047097332
-0.254404478169375	0.459453319750305	-0.0423110146012914	0.429243624210358	1.32537066936493	0.0107644638046622	0.254770493183229
0.9183226262689	0.665856133621712	0.360754532308107	0.300139188766479	0.321425020694733	0.296093046665192	0.35353388596678
1.02137663814995	0.406959794684411	0.476225255642772	0.232539042830467	0.160737082362175	0.390631645917892	0.232399715684036
0.690514960216717	0.129353053479295	0.511550998489176	0.225443303585052	0.399206548929214	0.165630787611008	0.539321845121519
0.160793071219957	0.546672637025748	-0.0496736267978678	0.161343887448311	0.248340368270874	0.282699435949326	0.205117670633208
-0.0831485306858361	0.260121823438995	0.370894612189537	0.179657518863678	0.0347143150866032	0.0756738856434822	0.10327281639917
0.457185445455677	0.408956059555781	0.33487908534704	-0.00471296673640609	0.593410193920135	1.26805186271667	-0.757867140958487
1.40781201830226	0.386180610027515	0.0898523525023309	0.0284495875239372	0.410310626029968	1.29534161090851	0.279979333902047
0.085469600963436	0.505891111586243	1.12488684427883	0.16523003578186	-0.0165972020477057	1.07850646972656	-0.009806711295092
1.35185189138536	0.199938960762242	0.215854996993933	0.238315477967262	0.0400080643594265	0.558115065097809	0.319021899706693
0.851977174958613	0.334164718265719	0.366927831305938	-0.0527983531355858	0.0456956699490547	0.879259884357452	0.404428777752996
-0.117777118709722	0.19006674016267	0.366049835451595	0.238032683730125	-0.119810402393341	0.971322894096375	0.373946376733688
1.94209689212798	0.607558042199871	0.804893208401109	0.313826948404312	0.391700446605682	0.658729434013367	0.0951559719985911
0.901766884521223	0.757308083949504	0.0911982197802245	0.200638473033905	-0.049946378916502	0.0209481809288263	0.357890708917064
0.664023122611714	1.32606906877179	1.07828065337345	0.409176617860794	0.0679268166422844	0.749229788780212	0.374787131464426
0.370584141413477	0.518830372271881	0.298634998208869	0.695413827896118	0.0209418851882219	0.223042607307434	0.139473609481703
-0.088594857059081	0.292969962128002	0.973286428683373	0.367649763822556	0.0544180236756802	0.260819762945175	0.204565910647066
0.995464475801691	0.631750349243499	0.253590039906304	0.421132862567902	0.115093350410461	-0.033513929694891	0.80050616181691
0.270445618719906	0.510369949852172	0.542966178857058	0.225299015641212	0.192941769957542	-0.260952472686768	0.225114766423545
0.365018377916926	0.143891796076097	0.59554778819381	0.181836068630219	0.226700067520142	-0.0391807332634926	0.406193050672342
0.257309539524142	0.476018251157791	0.362393821598165	-0.0121141029521823	0.521141946315765	0.441532999277115	0.607336272150933
0.0501806675201105	0.619486732190061	1.38768189256424	0.223222225904465	0.954652786254883	0.20445129275322	0.162027497144529
1.32195366797209	0.491762434403765	0.0951155224864761	0.0347310118377209	0.482457429170609	0.11356046050787	0.34707586496887
0.129579826869576	0.40153196107925	0.00163201337751686	0.0207792334258556	0.345077872276306	0.0260533280670643	0.52792690219252
0.116028039481491	0.233108870866727	0.0643662175499091	0.139979213476181	0.379797995090485	0.113682352006435	0.543628607280039
0.329500252797054	0.530202739824337	0.116895696950828	0.203999400138855	0.438343316316605	0.247836828231812	0.391708999209755
1.11466130981066	0.292532109998138	0.134276778377656	0.219717755913734	0.28642526268959	0.0365126989781857	0.443182669394178
1.62003400630266	0.321383959006897	0.0998783278690676	0.0677535831928253	0.387500941753387	0.189744397997856	0.534195057565552
0.485210382321506	0.245971815075352	0.0940839556407751	0.0563337653875351	0.98567134141922	0.0799176096916199	0.495084197015041
0.448111613839942	0.0978553491774797	0.24131913833451	0.0617059580981731	0.201403692364693	0.281626284122467	0.370229767517588
0.0400126011970601	0.169175975051211	0.0673038011242078	0.159336715936661	0.740057289600372	0.230146542191505	0.553030879317745
0.131267875235502	0.794137836618767	0.129113369210489	-0.0542320236563683	0.420825153589249	0.0928044691681862	0.0442640533853051
1.22100274033137	0.716950269718869	0.0599722456650845	0.163383528590202	0.19850692152977	0.0680427178740501	0.238170863640933
0.252420219262722	0.563643181898527	0.0827073314613207	0.128964811563492	0.745583355426788	0.192436322569847	0.5048720758136
0.185370639832894	0.138115439032991	-0.0593013099095249	0.170219853520393	0.201858505606651	0.0469644106924534	0.0435268567809423
0.659765003408864	0.397211246936679	0.34221344671838	0.0182967018336058	0.576020121574402	0.0204831678420305	0.326593095068568
0.62014315226498	0.958521420531609	0.259627326617058	0.214596897363663	0.119538523256779	0.0716196373105049	0.367546037491479
0.115953747332925	0.540121158892875	0.39047099157831	0.0738112106919289	0.157626688480377	0.392263859510422	0.621029567254682
0.350193841956672	0.386673851305343	0.198181228195883	0.0162200629711151	0.246630504727364	0.126928091049194	0.329794097151905
-0.0949265321602537	0.565367573061086	0.219720816019947	-0.0165855009108782	0.532911777496338	0.140093088150024	0.344522025083822
0.223909028069066	0.530491630569755	0.30279727225962	0.179274395108223	0.345655173063278	0.144260659813881	0.771605872149398
0.5031075165618	1.06937486033226	0.392128161799875	0.422023296356201	0.282270848751068	0.0833986476063728	0.235930842461774
0.380875033889369	0.342147143905267	0.1955192381681	0.132216021418571	0.185563117265701	0.20445129275322	0.124051744408045
0.906297063617996	0.544467640617405	0.159823890198159	0.081265926361084	0.270838230848312	0.11356046050787	-0.0835253057058499
0.690915866086424	0.448465577715564	0.214983288621832	-0.00564967608079314	0.180617570877075	0.0260533280670643	0.354284975711568
0.984681076276453	0.274768756759858	0.0433593513741938	0.093143917620182	0.569888114929199	0.113682352006435	0.0764504729472508
0.769433465374348	0.375328885469315	0.206680236668472	0.0696200132369995	0.381883144378662	0.247836828231812	0.117863720894886
0.469901772928561	0.269880646918448	0.0991911459670355	0.115411251783371	0.595399916172028	0.0365126989781857	0.389632046566308
0.670751300955814	0.270602639262467	0.383145116645581	0.069278709590435	0.3030064702034	0.189744397997856	0.363520343642677
0.146585354391836	0.165673949975524	0.377869784714892	0.0452114082872868	0.476595789194107	0.0799176096916199	0.3619159324462
0.312633011024148	0.12494586193547	0.251088089875397	0.0461791716516018	0.449758470058441	0.281626284122467	0.535152413096644
0.202360630799403	0.890863315038565	-0.224418255525102	0.126255825161934	0.309299886226654	0.230146542191505	-0.167167270383348
0.354086371382875	0.911560054783533	0.283606817470718	0.110558927059174	0.471465140581131	0.0928044691681862	0.549846811026009
0.39332096148425	0.642381876781529	0.289265418308307	-0.0073911608196795	0.22980061173439	0.0680427178740501	0.436068325821065
0.785622869380078	1.12842130664412	0.252402810363557	NaN	0.127089470624924	0.192436322569847	0.22200901429357
1.9250905321287	0.379640013860051	0.142299334175256	NaN	0.298257738351822	0.0469644106924534	0.521500012198394
0.502108933858756	1.01121147301025	0.11273756244507	NaN	0.214340135455132	0.0204831678420305	0.225162228983765
0.135538097060019	0.465997927096277	NaN	NaN	0.191071972250938	0.0716196373105049	NaN
0.392510247764202	0.510255164433823	NaN	NaN	0.334826558828354	0.392263859510422	NaN
0.816921808734448	0.460626621878099	NaN	NaN	0.357416540384293	0.126928091049194	NaN
0.219574158912632	0.346745271768311	NaN	NaN	0.342756688594818	0.140093088150024	NaN
0.693764644226422	0.37897395197051	NaN	NaN	0.594076335430145	0.144260659813881	NaN
0.427770315590808	0.756757008812985	NaN	NaN	0.580247581005096	0.0833986476063728	NaN
-0.0367804454879168	0.274840077235916	NaN	NaN	0.365008056163788	0.652435481548309	NaN
0.0349470340456811	0.30046904417213	NaN	NaN	-0.000371068366803229	0.513834178447723	NaN
1.40024233111498	0.213153498766149	NaN	NaN	0.343233287334442	0.594352722167969	NaN
0.457087883118822	0.747580429951354	NaN	NaN	0.272967934608459	0.505305707454681	NaN
0.694520052873099	0.126605347878075	NaN	NaN	0.426864117383957	0.932896733283997	NaN
0.668634271949269	0.097059402326394	NaN	NaN	0.779224336147308	0.607401669025421	NaN
0.324295603096944	0.398291420211273	NaN	NaN	0.199748396873474	0.669834911823273	NaN
0.325372297132675	0.526765373034462	NaN	NaN	0.389791190624237	0.674754858016968	NaN
0.224996450803059	0.188319088869438	NaN	NaN	0.233124613761902	1.04402375221252	NaN
0.463858752255555	0.356520090005834	NaN	NaN	0.143627166748047	0.665154278278351	NaN
1.02473673857932	0.461512172824505	NaN	NaN	0.919145345687866	0.672860741615295	NaN
0.478905116691275	0.432772333947968	NaN	NaN	0.149697959423065	0.702237188816071	NaN
-0.0948430341000935	0.592891024022557	NaN	NaN	0.267711997032166	0.573055744171143	NaN
0.0771353053736077	0.61880146533266	NaN	NaN	0.285488724708557	1.149618268013	NaN
0.0729599472998905	0.474693900474987	NaN	NaN	0.140937104821205	NaN	NaN
0.511174701825227	0.580343509109401	NaN	NaN	0.581533014774323	NaN	NaN
0.460726468904917	0.609715009538293	NaN	NaN	0.316313683986664	NaN	NaN
0.61448335742027	0.412583330044981	NaN	NaN	0.0969287306070328	NaN	NaN
0.127101143581481	0.0314064290601334	NaN	NaN	0.00564921274781227	NaN	NaN
0.588768449597415	0.484679484733725	NaN	NaN	0.25703901052475	NaN	NaN
0.241113799300449	0.65292436983365	NaN	NaN	0.113422267138958	NaN	NaN
0.0140066443781182	0.522830809651164	NaN	NaN	-0.121037140488625	NaN	NaN
0.0805165655295621	0.226952197282788	NaN	NaN	0.340146213769913	NaN	NaN
0.80550557092022	0.608376938257328	NaN	NaN	0.485921293497086	NaN	NaN
0.0141250964238645	0.490449816964661	NaN	NaN	0.356383889913559	NaN	NaN
0.404180658228517	0.215190908445246	NaN	NaN	0.166987597942352	NaN	NaN
1.03958751465923	0.329382090266461	NaN	NaN	0.252569317817688	NaN	NaN
0.100646369879443	0.848064141481392	NaN	NaN	0.0135205630213022	NaN	NaN
1.11342032521835	0.501216605505406	NaN	NaN	0.472927957773209	NaN	NaN
1.18611960623423	0.425675629687977	NaN	NaN	0.335293859243393	NaN	NaN
0.342667293886964	0.515019061649749	NaN	NaN	1.07364535331726	NaN	NaN
0.738607042147249	0.607113008626613	NaN	NaN	0.426942646503448	NaN	NaN
0.518483882833957	0.405624945993371	NaN	NaN	0.150328949093819	NaN	NaN
0.110819090424472	0.260756102522504	NaN	NaN	0.158291637897491	NaN	NaN
0.328130972790745	0.313566068214067	NaN	NaN	0.120428927242756	NaN	NaN
0.678617979262924	0.217556251913432	NaN	NaN	0.105809524655342	NaN	NaN
0.321557762441413	0.0517441869213972	NaN	NaN	-0.00904905237257481	NaN	NaN
0.303290046905179	0.367148808374256	NaN	NaN	0.330268293619156	NaN	NaN
0.218196402832595	0.105858547975761	NaN	NaN	0.0718055963516235	NaN	NaN
1.15922567714309	0.449741811317282	NaN	NaN	0.109212480485439	NaN	NaN
0.389747232614686	-0.178264292991297	NaN	NaN	-0.0295427162200212	NaN	NaN
0.713602322063868	0.166103217553498	NaN	NaN	0.145762383937836	NaN	NaN
0.953600153819655	0.410678845892596	NaN	NaN	0.303602963685989	NaN	NaN
0.100410652985029	0.0904216015524034	NaN	NaN	0.153313100337982	NaN	NaN
1.90521223540513	0.0838069142443905	NaN	NaN	1.23608708381653	NaN	NaN
0.762656009196992	0.17496205221381	NaN	NaN	0.314350336790085	NaN	NaN
0.242926366885917	1.14076042216768	NaN	NaN	0.561840534210205	NaN	NaN
0.156702684401446	0.485439880952297	NaN	NaN	0.673944771289825	NaN	NaN
-0.0380066580619077	0.522378736437176	NaN	NaN	0.510645687580109	NaN	NaN
1.11742525585022	0.0862220319807427	NaN	NaN	0.342595726251602	NaN	NaN
-0.00323755222662646	0.328693290516923	NaN	NaN	0.366488516330719	NaN	NaN
0.0628382079855396	0.230698469615937	NaN	NaN	0.27337509393692	NaN	NaN
1.99055600192084	0.437530003943238	NaN	NaN	0.402640163898468	NaN	NaN
-0.349766993845971	0.717078432604353	NaN	NaN	0.245085924863815	NaN	NaN
0.854238919438361	0.351640865809863	NaN	NaN	0.336691409349442	NaN	NaN
-0.0362043683405899	1.75327887821529	NaN	NaN	0.169843807816505	NaN	NaN
0.594322348813126	0.371868477960257	NaN	NaN	0.0157791338860989	NaN	NaN
1.99387405049606	1.07031289790376	NaN	NaN	0.0667866989970207	NaN	NaN
2.14191179503247	1.0085815332001	NaN	NaN	0.0377574525773525	NaN	NaN
0.167194362491904	0.407423811093393	NaN	NaN	0.275781124830246	NaN	NaN
0.426857405748011	0.449176370280608	NaN	NaN	0.302223116159439	NaN	NaN
0.141182120903802	0.528900430843419	NaN	NaN	0.281875848770142	NaN	NaN
0.5666458523562	0.715355623065106	NaN	NaN	0.374747037887573	NaN	NaN
-0.135821050161792	0.379520189556357	NaN	NaN	-0.0397089570760727	NaN	NaN
0.130151691285494	0.469802347451106	NaN	NaN	0.473794609308243	NaN	NaN
0.552967367387633	0.477447714703792	NaN	NaN	0.144685685634613	NaN	NaN
1.29468034946586	0.458222097767286	NaN	NaN	0.338572233915329	NaN	NaN
0.426550806130891	0.531062056811913	NaN	NaN	0.037757895886898	NaN	NaN
0.185887966063391	0.414868100353978	NaN	NaN	0.187471523880959	NaN	NaN
0.889691582885542	0.657687892186281	NaN	NaN	0.338518172502518	NaN	NaN
0.433220487611145	0.559576420426131	NaN	NaN	0.737006664276123	NaN	NaN
0.0469507602284226	0.368019522589383	NaN	NaN	0.391421288251877	NaN	NaN
0.834729843260875	0.597898580332692	NaN	NaN	0.654217600822449	NaN	NaN
-0.12809058229333	0.234986799101856	NaN	NaN	0.360913544893265	NaN	NaN
1.07903950534486	0.230343338413098	NaN	NaN	0.342771679162979	NaN	NaN
0.0631364934276263	0.319039230173348	NaN	NaN	0.780127048492432	NaN	NaN
1.18327478421406	0.611775270096222	NaN	NaN	0.45022639632225	NaN	NaN
1.70061956744278	1.09986627991135	NaN	NaN	0.151654854416847	NaN	NaN
-0.0439676824870682	0.259613410253946	NaN	NaN	0.224248722195625	NaN	NaN
1.17839209489645	0.380831056858579	NaN	NaN	0.284142255783081	NaN	NaN
0.895867120368168	0.590130682091795	NaN	NaN	-0.01799694634974	NaN	NaN
0.914007408505092	0.167999781957314	NaN	NaN	0.18105760216713	NaN	NaN
0.363382092007028	0.750495805651343	NaN	NaN	0.106655634939671	NaN	NaN
0.270056318366181	0.284329289497826	NaN	NaN	0.273026376962662	NaN	NaN
0.99050757296741	0.876326975029001	NaN	NaN	0.345097869634628	NaN	NaN
0.396029878886405	0.39130881425773	NaN	NaN	0.742372632026672	NaN	NaN
0.0817419530035866	0.178847149754949	NaN	NaN	0.905211269855499	NaN	NaN
0.333570785075542	0.106636559334071	NaN	NaN	0.553892970085144	NaN	NaN
0.515027918395692	0.563499333663274	NaN	NaN	0.479907095432281	NaN	NaN
0.398106072787197	0.260635499156206	NaN	NaN	0.625147938728333	NaN	NaN
0.335868717628351	0.40230803889661	NaN	NaN	0.3908671438694	NaN	NaN
1.13963817349775	0.0738404253323553	NaN	NaN	0.122708678245544	NaN	NaN
1.51603785662142	1.15654828122709	NaN	NaN	0.320435762405396	NaN	NaN
0.115774421308782	0.458547604051517	NaN	NaN	1.32719278335571	NaN	NaN
0.332076895446093	0.454398921702518	NaN	NaN	0.568719327449799	NaN	NaN
0.1947269228117	0.194864517089583	NaN	NaN	0.103999093174934	NaN	NaN
0.175523156614206	0.0459219657982209	NaN	NaN	0.0864676684141159	NaN	NaN
-0.212427668972842	0.497296184810009	NaN	NaN	0.271660447120667	NaN	NaN
0.393491122840497	0.454088355523537	NaN	NaN	0.160335585474968	NaN	NaN
0.298588333895757	0.267167146914603	NaN	NaN	0.129686132073402	NaN	NaN
2.70970043993119	0.790122811566573	NaN	NaN	0.354406148195267	NaN	NaN
0.730296857501815	0.308758095099393	NaN	NaN	0.101295292377472	NaN	NaN
0.119268258910671	0.206565171811668	NaN	NaN	0.219851970672607	NaN	NaN
0.0339020485238319	0.389386245333923	NaN	NaN	0.113424137234688	NaN	NaN
0.505670521412458	1.5227734794223	NaN	NaN	0.636834263801575	NaN	NaN
0.901069500918881	0.17945984208286	NaN	NaN	0.109949797391891	NaN	NaN
0.972422435007212	0.396999486332135	NaN	NaN	0.108100868761539	NaN	NaN
-0.110211313415763	0.77179299316261	NaN	NaN	0.543245851993561	NaN	NaN
0.308452231617923	1.10266272666217	NaN	NaN	0.785052478313446	NaN	NaN
0.381201302342245	0.684116968322249	NaN	NaN	0.423652678728104	NaN	NaN
0.0859637160880371	1.44601839489621	NaN	NaN	0.773773968219757	NaN	NaN
-0.120286135194045	0.253488513232179	NaN	NaN	0.513100862503052	NaN	NaN
0.701063459159437	0.45210695868985	NaN	NaN	0.571649074554443	NaN	NaN
0.533364273800663	0.794694859022645	NaN	NaN	0.417636781930923	NaN	NaN
0.622688115937031	0.3499680248656	NaN	NaN	NaN	NaN	NaN
0.90129626853332	0.161137883489934	NaN	NaN	NaN	NaN	NaN
0.438120227232467	0.400340932254863	NaN	NaN	NaN	NaN	NaN
0.560861253206716	0.106652522273497	NaN	NaN	NaN	NaN	NaN
0.315806558656156	0.923361755576572	NaN	NaN	NaN	NaN	NaN
0.124019470406445	0.399061047961937	NaN	NaN	NaN	NaN	NaN
0.374966428943638	0.718752608579834	NaN	NaN	NaN	NaN	NaN
0.949724184925753	0.543694244264184	NaN	NaN	NaN	NaN	NaN
0.573729958037788	0.478428075643667	NaN	NaN	NaN	NaN	NaN
0.691235466055646	0.19497060944554	NaN	NaN	NaN	NaN	NaN
0.250694004061089	0.43198854704877	NaN	NaN	NaN	NaN	NaN
0.348117919574732	0.206070106236038	NaN	NaN	NaN	NaN	NaN
0.401143244209295	0.30321408830347	NaN	NaN	NaN	NaN	NaN
0.232692303218249	0.414980726407481	NaN	NaN	NaN	NaN	NaN
0.307296333346926	1.10070198678164	NaN	NaN	NaN	NaN	NaN
0.334334947423248	0.237415696212282	NaN	NaN	NaN	NaN	NaN
0.0856312749749908	0.601968969279392	NaN	NaN	NaN	NaN	NaN
0.346762791442076	1.05193557530071	NaN	NaN	NaN	NaN	NaN
0.194674592123861	0.274055459376718	NaN	NaN	NaN	NaN	NaN
0.199510917468233	0.438071198358229	NaN	NaN	NaN	NaN	NaN
0.0844981913965675	0.709897281396421	NaN	NaN	NaN	NaN	NaN
0.0978151597012994	0.337261115562021	NaN	NaN	NaN	NaN	NaN
0.209303702700584	0.312547362855851	NaN	NaN	NaN	NaN	NaN
0.618444808226986	0.158643470955415	NaN	NaN	NaN	NaN	NaN
1.00323550154972	0.410721361328071	NaN	NaN	NaN	NaN	NaN
0.241800323925918	0.208622674382138	NaN	NaN	NaN	NaN	NaN
0.587585894693701	0.610445490808798	NaN	NaN	NaN	NaN	NaN
0.396524914984589	0.195154212064824	NaN	NaN	NaN	NaN	NaN
0.398334057598914	0.425852349966562	NaN	NaN	NaN	NaN	NaN
-0.356593278663185	0.296701947003051	NaN	NaN	NaN	NaN	NaN
0.489442540299259	-0.0857840536616858	NaN	NaN	NaN	NaN	NaN
0.0900051456187966	0.384932711875976	NaN	NaN	NaN	NaN	NaN
0.111940859821619	0.151007312528704	NaN	NaN	NaN	NaN	NaN
0.724337202280303	0.17039461191796	NaN	NaN	NaN	NaN	NaN
0.205988129553086	0.155175199775988	NaN	NaN	NaN	NaN	NaN
-0.123076599734987	0.333561601367725	NaN	NaN	NaN	NaN	NaN
0.237360079615276	0.189449538355471	NaN	NaN	NaN	NaN	NaN
0.917135377657347	0.166678592218081	NaN	NaN	NaN	NaN	NaN
0.268256865430889	0.100975471559106	NaN	NaN	NaN	NaN	NaN
0.275033006877853	0.168275492328665	NaN	NaN	NaN	NaN	NaN
0.151094643511767	0.174605181249615	NaN	NaN	NaN	NaN	NaN
0.348355285156033	0.185116174939102	NaN	NaN	NaN	NaN	NaN
0.130558911430166	0.33945042513152	NaN	NaN	NaN	NaN	NaN
-0.00557556091200122	0.21129614198473	NaN	NaN	NaN	NaN	NaN
0.494776284524797	0.562112332609507	NaN	NaN	NaN	NaN	NaN
0.199983160744596	0.112080354300091	NaN	NaN	NaN	NaN	NaN
0.0432230874794815	0.145146200578662	NaN	NaN	NaN	NaN	NaN
0.0570918119644393	0.322403835674183	NaN	NaN	NaN	NaN	NaN
0.166634742743307	0.282908231844809	NaN	NaN	NaN	NaN	NaN
0.335914604797172	0.124579890602234	NaN	NaN	NaN	NaN	NaN
1.13355079586913	0.124783416574905	NaN	NaN	NaN	NaN	NaN
0.261902249763985	0.111629240111136	NaN	NaN	NaN	NaN	NaN
0.000921295435877572	0.0592417394601882	NaN	NaN	NaN	NaN	NaN
0.459572907634548	0.32686800361196	NaN	NaN	NaN	NaN	NaN
0.242446399303352	0.20910687815118	NaN	NaN	NaN	NaN	NaN
0.272758763299308	0.775122996997424	NaN	NaN	NaN	NaN	NaN
0.107801074188281	0.471124407804823	NaN	NaN	NaN	NaN	NaN
2.18789223252517	0.379051920893791	NaN	NaN	NaN	NaN	NaN
0.742549793710464	0.0471793318669433	NaN	NaN	NaN	NaN	NaN
-0.0152309076953164	0.254960829181471	NaN	NaN	NaN	NaN	NaN
0.419252076218179	-0.0443180226818738	NaN	NaN	NaN	NaN	NaN
0.550442813111309	0.378764155046522	NaN	NaN	NaN	NaN	NaN
0.398100974276122	0.277994055969901	NaN	NaN	NaN	NaN	NaN
0.380323028565068	NaN	NaN	NaN	NaN	NaN	NaN
0.537758503471689	NaN	NaN	NaN	NaN	NaN	NaN
0.233615156675545	NaN	NaN	NaN	NaN	NaN	NaN
0.426828732292702	NaN	NaN	NaN	NaN	NaN	NaN
0.364611179198384	NaN	NaN	NaN	NaN	NaN	NaN
0.346944656775023	NaN	NaN	NaN	NaN	NaN	NaN
0.225030262370336	NaN	NaN	NaN	NaN	NaN	NaN
0.383991219918755	NaN	NaN	NaN	NaN	NaN	NaN
0.420842542117029	NaN	NaN	NaN	NaN	NaN	NaN
0.258276516389063	NaN	NaN	NaN	NaN	NaN	NaN
-0.0255702117909388	NaN	NaN	NaN	NaN	NaN	NaN
0.178990710942088	NaN	NaN	NaN	NaN	NaN	NaN
0.170702757072825	NaN	NaN	NaN	NaN	NaN	NaN
0.368477958702457	NaN	NaN	NaN	NaN	NaN	NaN
0.22687992292086	NaN	NaN	NaN	NaN	NaN	NaN
0.265869574077491	NaN	NaN	NaN	NaN	NaN	NaN
0.528727594320759	NaN	NaN	NaN	NaN	NaN	NaN
0.130665525918102	NaN	NaN	NaN	NaN	NaN	NaN
0.398203892349954	NaN	NaN	NaN	NaN	NaN	NaN
0.224123750805183	NaN	NaN	NaN	NaN	NaN	NaN
0.348892870645541	NaN	NaN	NaN	NaN	NaN	NaN
0.232753089194232	NaN	NaN	NaN	NaN	NaN	NaN
0.454766154708845	NaN	NaN	NaN	NaN	NaN	NaN
0.277158334564556	NaN	NaN	NaN	NaN	NaN	NaN
0.323354114146469	NaN	NaN	NaN	NaN	NaN	NaN
0.284081768911869	NaN	NaN	NaN	NaN	NaN	NaN
0.283202703217378	NaN	NaN	NaN	NaN	NaN	NaN
0.286393696290009	NaN	NaN	NaN	NaN	NaN	NaN
0.246845602273098	NaN	NaN	NaN	NaN	NaN	NaN
0.477808425548997	NaN	NaN	NaN	NaN	NaN	NaN
0.0942805754185705	NaN	NaN	NaN	NaN	NaN	NaN
0.812655225469523	NaN	NaN	NaN	NaN	NaN	NaN
-0.00385740609510622	NaN	NaN	NaN	NaN	NaN	NaN
0.537631262602219	NaN	NaN	NaN	NaN	NaN	NaN
0.0720575006688222	NaN	NaN	NaN	NaN	NaN	NaN
0.436606803451171	NaN	NaN	NaN	NaN	NaN	NaN
0.533695197675262	NaN	NaN	NaN	NaN	NaN	NaN
0.228674275448346	NaN	NaN	NaN	NaN	NaN	NaN
0.12340528852029	NaN	NaN	NaN	NaN	NaN	NaN
0.288762805681183	NaN	NaN	NaN	NaN	NaN	NaN
0.381852610162731	NaN	NaN	NaN	NaN	NaN	NaN
0.716081007894434	NaN	NaN	NaN	NaN	NaN	NaN
0.237038220845427	NaN	NaN	NaN	NaN	NaN	NaN
0.00977187076076801	NaN	NaN	NaN	NaN	NaN	NaN
0.0913485903588829	NaN	NaN	NaN	NaN	NaN	NaN
0.36394508424582	NaN	NaN	NaN	NaN	NaN	NaN
0.665973289210225	NaN	NaN	NaN	NaN	NaN	NaN
2.28475848021828	NaN	NaN	NaN	NaN	NaN	NaN
0.110439638534699	NaN	NaN	NaN	NaN	NaN	NaN
0.276708702781586	NaN	NaN	NaN	NaN	NaN	NaN
0.318623842024955	NaN	NaN	NaN	NaN	NaN	NaN
0.750539363302603	NaN	NaN	NaN	NaN	NaN	NaN
0.226932028804553	NaN	NaN	NaN	NaN	NaN	NaN
0.275920545569631	NaN	NaN	NaN	NaN	NaN	NaN
0.544626295570848	NaN	NaN	NaN	NaN	NaN	NaN
0.652234370517912	NaN	NaN	NaN	NaN	NaN	NaN
0.140503141444781	NaN	NaN	NaN	NaN	NaN	NaN
0.0444688709094599	NaN	NaN	NaN	NaN	NaN	NaN
0.00631113523914727	NaN	NaN	NaN	NaN	NaN	NaN
-0.0505366174742436	NaN	NaN	NaN	NaN	NaN	NaN
0.149311257647095	NaN	NaN	NaN	NaN	NaN	NaN
0.121493466585881	NaN	NaN	NaN	NaN	NaN	NaN
0.123689326228329	NaN	NaN	NaN	NaN	NaN	NaN
0.350232339013072	NaN	NaN	NaN	NaN	NaN	NaN
0.0502411615420199	NaN	NaN	NaN	NaN	NaN	NaN
0.282355962478755	NaN	NaN	NaN	NaN	NaN	NaN
0.463839097364732	NaN	NaN	NaN	NaN	NaN	NaN
0.41374911621147	NaN	NaN	NaN	NaN	NaN	NaN
0.432978409354373	NaN	NaN	NaN	NaN	NaN	NaN
-0.0591591659056536	NaN	NaN	NaN	NaN	NaN	NaN
0.25662951640129	NaN	NaN	NaN	NaN	NaN	NaN
-0.0476941723166868	NaN	NaN	NaN	NaN	NaN	NaN
1.04227640623477	NaN	NaN	NaN	NaN	NaN	NaN
0.903335735169842	NaN	NaN	NaN	NaN	NaN	NaN
-0.182342756907655	NaN	NaN	NaN	NaN	NaN	NaN
0.193016437390451	NaN	NaN	NaN	NaN	NaN	NaN
-0.0584975564409546	NaN	NaN	NaN	NaN	NaN	NaN
0.252993049271507	NaN	NaN	NaN	NaN	NaN	NaN
0.316214627252368	NaN	NaN	NaN	NaN	NaN	NaN
0.349778089956022	NaN	NaN	NaN	NaN	NaN	NaN
0.179664927660899	NaN	NaN	NaN	NaN	NaN	NaN
0.104479813506674	NaN	NaN	NaN	NaN	NaN	NaN
0.149927323529532	NaN	NaN	NaN	NaN	NaN	NaN
0.580989537780719	NaN	NaN	NaN	NaN	NaN	NaN
0.167175527253859	NaN	NaN	NaN	NaN	NaN	NaN
1.38749246991166	NaN	NaN	NaN	NaN	NaN	NaN
0.608436334964557	NaN	NaN	NaN	NaN	NaN	NaN
0.08731329535692	NaN	NaN	NaN	NaN	NaN	NaN
0.617930273579693	NaN	NaN	NaN	NaN	NaN	NaN
0.349773575013896	NaN	NaN	NaN	NaN	NaN	NaN
0.528509592056491	NaN	NaN	NaN	NaN	NaN	NaN
1.33413441731772	NaN	NaN	NaN	NaN	NaN	NaN
0.245807660724019	NaN	NaN	NaN	NaN	NaN	NaN
-0.0952622321855445	NaN	NaN	NaN	NaN	NaN	NaN
0.363883256716859	NaN	NaN	NaN	NaN	NaN	NaN
0.0944555854944853	NaN	NaN	NaN	NaN	NaN	NaN
0.360007154348231	NaN	NaN	NaN	NaN	NaN	NaN
0.591682991211337	NaN	NaN	NaN	NaN	NaN	NaN
0.403466260182066	NaN	NaN	NaN	NaN	NaN	NaN
0.1913571081727	NaN	NaN	NaN	NaN	NaN	NaN
0.00136354653983133	NaN	NaN	NaN	NaN	NaN	NaN
0.154511177553266	NaN	NaN	NaN	NaN	NaN	NaN
0.259855010591323	NaN	NaN	NaN	NaN	NaN	NaN
0.00172429414999047	NaN	NaN	NaN	NaN	NaN	NaN
0.606380793890375	NaN	NaN	NaN	NaN	NaN	NaN
0.0979014570929074	NaN	NaN	NaN	NaN	NaN	NaN
0.376962422280797	NaN	NaN	NaN	NaN	NaN	NaN
0.335350835983585	NaN	NaN	NaN	NaN	NaN	NaN
0.302662138781301	NaN	NaN	NaN	NaN	NaN	NaN
-0.150127161327617	NaN	NaN	NaN	NaN	NaN	NaN
0.266178088742986	NaN	NaN	NaN	NaN	NaN	NaN
0.143314580262055	NaN	NaN	NaN	NaN	NaN	NaN
-0.014507288446932	NaN	NaN	NaN	NaN	NaN	NaN
-0.0616746691628572	NaN	NaN	NaN	NaN	NaN	NaN
0.228801908638794	NaN	NaN	NaN	NaN	NaN	NaN
0.179531565256343	NaN	NaN	NaN	NaN	NaN	NaN
0.274573801683464	NaN	NaN	NaN	NaN	NaN	NaN
0.062141267226744	NaN	NaN	NaN	NaN	NaN	NaN
0.353202903175757	NaN	NaN	NaN	NaN	NaN	NaN
0.969758370135446	NaN	NaN	NaN	NaN	NaN	NaN
0.366063439147585	NaN	NaN	NaN	NaN	NaN	NaN
-0.000397338301107014	NaN	NaN	NaN	NaN	NaN	NaN
0.70519682966871	NaN	NaN	NaN	NaN	NaN	NaN
0.727700619124579	NaN	NaN	NaN	NaN	NaN	NaN
0.455196841618062	NaN	NaN	NaN	NaN	NaN	NaN
0.61146478674102	NaN	NaN	NaN	NaN	NaN	NaN
0.24216951977904	NaN	NaN	NaN	NaN	NaN	NaN
0.696245011597789	NaN	NaN	NaN	NaN	NaN	NaN
0.644840645176377	NaN	NaN	NaN	NaN	NaN	NaN
1.03304364232743	NaN	NaN	NaN	NaN	NaN	NaN
-0.0188201966331188	NaN	NaN	NaN	NaN	NaN	NaN
0.508937788324209	NaN	NaN	NaN	NaN	NaN	NaN
0.806296938577454	NaN	NaN	NaN	NaN	NaN	NaN
0.393118336036429	NaN	NaN	NaN	NaN	NaN	NaN
0.686316760930396	NaN	NaN	NaN	NaN	NaN	NaN
-0.383693833856819	NaN	NaN	NaN	NaN	NaN	NaN
1.59133389467185	NaN	NaN	NaN	NaN	NaN	NaN
0.589604218256212	NaN	NaN	NaN	NaN	NaN	NaN
-0.0820515572202497	NaN	NaN	NaN	NaN	NaN	NaN
2.12451202748079	NaN	NaN	NaN	NaN	NaN	NaN
0.262879236939228	NaN	NaN	NaN	NaN	NaN	NaN
0.616040931111714	NaN	NaN	NaN	NaN	NaN	NaN
1.46540502048727	NaN	NaN	NaN	NaN	NaN	NaN
1.66469072482614	NaN	NaN	NaN	NaN	NaN	NaN
0.851205824698532	NaN	NaN	NaN	NaN	NaN	NaN
1.37391014121558	NaN	NaN	NaN	NaN	NaN	NaN
1.42830961771176	NaN	NaN	NaN	NaN	NaN	NaN
0.799608865867016	NaN	NaN	NaN	NaN	NaN	NaN
0.373573936947988	NaN	NaN	NaN	NaN	NaN	NaN
0.296583120509526	NaN	NaN	NaN	NaN	NaN	NaN
0.509546451511619	NaN	NaN	NaN	NaN	NaN	NaN
0.345178051251259	NaN	NaN	NaN	NaN	NaN	NaN
-0.0412370373181283	NaN	NaN	NaN	NaN	NaN	NaN
0.225570673387339	NaN	NaN	NaN	NaN	NaN	NaN
0.162164948704362	NaN	NaN	NaN	NaN	NaN	NaN
0.220555387876506	NaN	NaN	NaN	NaN	NaN	NaN
0.975343586921222	NaN	NaN	NaN	NaN	NaN	NaN
-0.0338436544144464	NaN	NaN	NaN	NaN	NaN	NaN
0.11934192164561	NaN	NaN	NaN	NaN	NaN	NaN
0.984103203603203	NaN	NaN	NaN	NaN	NaN	NaN
0.814965554128603	NaN	NaN	NaN	NaN	NaN	NaN
0.868786366509985	NaN	NaN	NaN	NaN	NaN	NaN
0.505835700955243	NaN	NaN	NaN	NaN	NaN	NaN
1.63482513139013	NaN	NaN	NaN	NaN	NaN	NaN
0.24957907686909	NaN	NaN	NaN	NaN	NaN	NaN
0.0116933411999427	NaN	NaN	NaN	NaN	NaN	NaN
0.208221088360558	NaN	NaN	NaN	NaN	NaN	NaN
0.951965159678589	NaN	NaN	NaN	NaN	NaN	NaN
0.0961920333201726	NaN	NaN	NaN	NaN	NaN	NaN
0.0856505066861571	NaN	NaN	NaN	NaN	NaN	NaN
0.418823617481168	NaN	NaN	NaN	NaN	NaN	NaN
0.0967115474151696	NaN	NaN	NaN	NaN	NaN	NaN
0.144315124333665	NaN	NaN	NaN	NaN	NaN	NaN
0.0903067503715673	NaN	NaN	NaN	NaN	NaN	NaN
1.44896387707479	NaN	NaN	NaN	NaN	NaN	NaN
0.900116469390669	NaN	NaN	NaN	NaN	NaN	NaN
0.378059731251966	NaN	NaN	NaN	NaN	NaN	NaN
0.429704931029595	NaN	NaN	NaN	NaN	NaN	NaN
0.0778544497645949	NaN	NaN	NaN	NaN	NaN	NaN
0.418338076087837	NaN	NaN	NaN	NaN	NaN	NaN
0.628694478208184	NaN	NaN	NaN	NaN	NaN	NaN
0.461694397714076	NaN	NaN	NaN	NaN	NaN	NaN
-0.028162590709895	NaN	NaN	NaN	NaN	NaN	NaN
0.500427492801245	NaN	NaN	NaN	NaN	NaN	NaN
0.142730441669392	NaN	NaN	NaN	NaN	NaN	NaN
-0.0719357585171665	NaN	NaN	NaN	NaN	NaN	NaN
1.67441328893762	NaN	NaN	NaN	NaN	NaN	NaN
0.246817647068497	NaN	NaN	NaN	NaN	NaN	NaN
0.116939877609118	NaN	NaN	NaN	NaN	NaN	NaN
1.34390584178261	NaN	NaN	NaN	NaN	NaN	NaN
0.394507515457249	NaN	NaN	NaN	NaN	NaN	NaN
-0.0374484187089446	NaN	NaN	NaN	NaN	NaN	NaN
0.876347997882296	NaN	NaN	NaN	NaN	NaN	NaN
0.0595542861329264	NaN	NaN	NaN	NaN	NaN	NaN
0.65068151096922	NaN	NaN	NaN	NaN	NaN	NaN
0.0792731460520147	NaN	NaN	NaN	NaN	NaN	NaN
1.92369950653387	NaN	NaN	NaN	NaN	NaN	NaN
0.00447558907631805	NaN	NaN	NaN	NaN	NaN	NaN
0.00518745017778934	NaN	NaN	NaN	NaN	NaN	NaN
-0.108079069654378	NaN	NaN	NaN	NaN	NaN	NaN
0.830164027304263	NaN	NaN	NaN	NaN	NaN	NaN
0.385834592992645	NaN	NaN	NaN	NaN	NaN	NaN
-0.0262213310160429	NaN	NaN	NaN	NaN	NaN	NaN
0.250173952301466	NaN	NaN	NaN	NaN	NaN	NaN
-0.0101670151638315	NaN	NaN	NaN	NaN	NaN	NaN
0.467768085238295	NaN	NaN	NaN	NaN	NaN	NaN
0.772419691849229	NaN	NaN	NaN	NaN	NaN	NaN
0.74790841207135	NaN	NaN	NaN	NaN	NaN	NaN
0.0815385493102599	NaN	NaN	NaN	NaN	NaN	NaN
0.270029949439909	NaN	NaN	NaN	NaN	NaN	NaN
0.0806429603553049	NaN	NaN	NaN	NaN	NaN	NaN
0.546123782438189	NaN	NaN	NaN	NaN	NaN	NaN
0.219190627895432	NaN	NaN	NaN	NaN	NaN	NaN
0.306410293164361	NaN	NaN	NaN	NaN	NaN	NaN
0.00967492729064465	NaN	NaN	NaN	NaN	NaN	NaN
0.361126277242999	NaN	NaN	NaN	NaN	NaN	NaN
0.238558433552285	NaN	NaN	NaN	NaN	NaN	NaN
1.80617393709036	NaN	NaN	NaN	NaN	NaN	NaN
1.6439329052394	NaN	NaN	NaN	NaN	NaN	NaN
-0.220649080217976	NaN	NaN	NaN	NaN	NaN	NaN
0.335743376285404	NaN	NaN	NaN	NaN	NaN	NaN
0.209583152873464	NaN	NaN	NaN	NaN	NaN	NaN
0.539842453244898	NaN	NaN	NaN	NaN	NaN	NaN
0.0469967167497816	NaN	NaN	NaN	NaN	NaN	NaN
0.404230604616913	NaN	NaN	NaN	NaN	NaN	NaN
-0.22088058490505	NaN	NaN	NaN	NaN	NaN	NaN
0.238584992647945	NaN	NaN	NaN	NaN	NaN	NaN
0.147434876597826	NaN	NaN	NaN	NaN	NaN	NaN
0.394504160134207	NaN	NaN	NaN	NaN	NaN	NaN
0.545703895961858	NaN	NaN	NaN	NaN	NaN	NaN
0.0363805219792768	NaN	NaN	NaN	NaN	NaN	NaN
-0.226829593301473	NaN	NaN	NaN	NaN	NaN	NaN
0.207332220843718	NaN	NaN	NaN	NaN	NaN	NaN
-0.047655228528582	NaN	NaN	NaN	NaN	NaN	NaN
0.0598428531667653	NaN	NaN	NaN	NaN	NaN	NaN
0.438907018948397	NaN	NaN	NaN	NaN	NaN	NaN
0.207580647342745	NaN	NaN	NaN	NaN	NaN	NaN
0.131428793091639	NaN	NaN	NaN	NaN	NaN	NaN
1.22793293413909	NaN	NaN	NaN	NaN	NaN	NaN
0.569910338085049	NaN	NaN	NaN	NaN	NaN	NaN
0.765818279461965	NaN	NaN	NaN	NaN	NaN	NaN
-0.0140809239621119	NaN	NaN	NaN	NaN	NaN	NaN
0.213411445309114	NaN	NaN	NaN	NaN	NaN	NaN
0.303315817382561	NaN	NaN	NaN	NaN	NaN	NaN
0.301278232832173	NaN	NaN	NaN	NaN	NaN	NaN
-0.0147863954050591	NaN	NaN	NaN	NaN	NaN	NaN
0.050877864558564	NaN	NaN	NaN	NaN	NaN	NaN
0.109468851853544	NaN	NaN	NaN	NaN	NaN	NaN
0.146791170060427	NaN	NaN	NaN	NaN	NaN	NaN
0.279767248243652	NaN	NaN	NaN	NaN	NaN	NaN
0.266223928156654	NaN	NaN	NaN	NaN	NaN	NaN
0.24138352328062	NaN	NaN	NaN	NaN	NaN	NaN
0.566583395608813	NaN	NaN	NaN	NaN	NaN	NaN
0.186089155566673	NaN	NaN	NaN	NaN	NaN	NaN
0.254633941490835	NaN	NaN	NaN	NaN	NaN	NaN
0.744351166158539	NaN	NaN	NaN	NaN	NaN	NaN
0.118869487901403	NaN	NaN	NaN	NaN	NaN	NaN
0.17179005793073	NaN	NaN	NaN	NaN	NaN	NaN
0.196413874621421	NaN	NaN	NaN	NaN	NaN	NaN
0.138384426903867	NaN	NaN	NaN	NaN	NaN	NaN
0.388803158715502	NaN	NaN	NaN	NaN	NaN	NaN
0.0161575836599527	NaN	NaN	NaN	NaN	NaN	NaN
-0.0772705417185861	NaN	NaN	NaN	NaN	NaN	NaN
0.435190357944572	NaN	NaN	NaN	NaN	NaN	NaN
0.0664902049044102	NaN	NaN	NaN	NaN	NaN	NaN
0.0859564379226179	NaN	NaN	NaN	NaN	NaN	NaN
0.107830061063402	NaN	NaN	NaN	NaN	NaN	NaN
0.141810499736579	NaN	NaN	NaN	NaN	NaN	NaN
0.366090589129356	NaN	NaN	NaN	NaN	NaN	NaN
0.2062951858068	NaN	NaN	NaN	NaN	NaN	NaN
0.127341505976625	NaN	NaN	NaN	NaN	NaN	NaN
0.319176013757454	NaN	NaN	NaN	NaN	NaN	NaN
0.821633121163226	NaN	NaN	NaN	NaN	NaN	NaN
0.307100617743378	NaN	NaN	NaN	NaN	NaN	NaN
0.376766668189658	NaN	NaN	NaN	NaN	NaN	NaN
0.279289990093896	NaN	NaN	NaN	NaN	NaN	NaN
0.564568928411057	NaN	NaN	NaN	NaN	NaN	NaN
1.12144158293643	NaN	NaN	NaN	NaN	NaN	NaN
0.926339642764343	NaN	NaN	NaN	NaN	NaN	NaN
0.478822577089759	NaN	NaN	NaN	NaN	NaN	NaN
0.354169698843068	NaN	NaN	NaN	NaN	NaN	NaN
-0.338419342269883	NaN	NaN	NaN	NaN	NaN	NaN
0.580038875152516	NaN	NaN	NaN	NaN	NaN	NaN
0.0864881318601746	NaN	NaN	NaN	NaN	NaN	NaN
0.0415942243049933	NaN	NaN	NaN	NaN	NaN	NaN
0.607655338539297	NaN	NaN	NaN	NaN	NaN	NaN
1.20250010150174	NaN	NaN	NaN	NaN	NaN	NaN
0.515856866424863	NaN	NaN	NaN	NaN	NaN	NaN
0.395607377275567	NaN	NaN	NaN	NaN	NaN	NaN
1.68224318353169	NaN	NaN	NaN	NaN	NaN	NaN
0.448236417393218	NaN	NaN	NaN	NaN	NaN	NaN
0.993567806332499	NaN	NaN	NaN	NaN	NaN	NaN
0.280070305910816	NaN	NaN	NaN	NaN	NaN	NaN
1.4031937934829	NaN	NaN	NaN	NaN	NaN	NaN
1.40004324323888	NaN	NaN	NaN	NaN	NaN	NaN
1.73314123772778	NaN	NaN	NaN	NaN	NaN	NaN
2.43765380780212	NaN	NaN	NaN	NaN	NaN	NaN
0.907456383149699	NaN	NaN	NaN	NaN	NaN	NaN
0.565172467396599	NaN	NaN	NaN	NaN	NaN	NaN
0.172076368700157	NaN	NaN	NaN	NaN	NaN	NaN
0.839147328102076	NaN	NaN	NaN	NaN	NaN	NaN
0.933905555803903	NaN	NaN	NaN	NaN	NaN	NaN
0.49610200915825	NaN	NaN	NaN	NaN	NaN	NaN
0.0505864660213495	NaN	NaN	NaN	NaN	NaN	NaN
0.481826031930586	NaN	NaN	NaN	NaN	NaN	NaN
1.14420128144309	NaN	NaN	NaN	NaN	NaN	NaN
1.11280517066906	NaN	NaN	NaN	NaN	NaN	NaN
0.499479521358021	NaN	NaN	NaN	NaN	NaN	NaN
1.47916430641566	NaN	NaN	NaN	NaN	NaN	NaN
0.562126924120508	NaN	NaN	NaN	NaN	NaN	NaN
0.00279404357434404	NaN	NaN	NaN	NaN	NaN	NaN
0.875440747474185	NaN	NaN	NaN	NaN	NaN	NaN
0.368010404447025	NaN	NaN	NaN	NaN	NaN	NaN
0.79955601259058	NaN	NaN	NaN	NaN	NaN	NaN
1.03641120013157	NaN	NaN	NaN	NaN	NaN	NaN
0.251366036779864	NaN	NaN	NaN	NaN	NaN	NaN
0.735084643701525	NaN	NaN	NaN	NaN	NaN	NaN
0.0908704136163065	NaN	NaN	NaN	NaN	NaN	NaN
0.564084339898797	NaN	NaN	NaN	NaN	NaN	NaN
0.361777143295225	NaN	NaN	NaN	NaN	NaN	NaN
0.818210535818975	NaN	NaN	NaN	NaN	NaN	NaN
-0.0818833176044989	NaN	NaN	NaN	NaN	NaN	NaN
0.184038802459205	NaN	NaN	NaN	NaN	NaN	NaN
1.1219390169496	NaN	NaN	NaN	NaN	NaN	NaN
0.701589675914115	NaN	NaN	NaN	NaN	NaN	NaN
0.168260660745188	NaN	NaN	NaN	NaN	NaN	NaN
0.747861274051631	NaN	NaN	NaN	NaN	NaN	NaN
0.532627114566204	NaN	NaN	NaN	NaN	NaN	NaN
1.1747383624433	NaN	NaN	NaN	NaN	NaN	NaN
0.627958733084936	NaN	NaN	NaN	NaN	NaN	NaN
0.486743094338887	NaN	NaN	NaN	NaN	NaN	NaN
0.352442575746242	NaN	NaN	NaN	NaN	NaN	NaN
0.454482333515262	NaN	NaN	NaN	NaN	NaN	NaN
1.02664676432507	NaN	NaN	NaN	NaN	NaN	NaN
0.464927959477885	NaN	NaN	NaN	NaN	NaN	NaN
1.02778709259154	NaN	NaN	NaN	NaN	NaN	NaN
0.758027512045499	NaN	NaN	NaN	NaN	NaN	NaN
0.809932603666919	NaN	NaN	NaN	NaN	NaN	NaN
0.384553989691065	NaN	NaN	NaN	NaN	NaN	NaN
1.00160370369449	NaN	NaN	NaN	NaN	NaN	NaN
1.78836709970615	NaN	NaN	NaN	NaN	NaN	NaN
0.323620284817646	NaN	NaN	NaN	NaN	NaN	NaN
0.780641006200179	NaN	NaN	NaN	NaN	NaN	NaN
0.328159976938665	NaN	NaN	NaN	NaN	NaN	NaN
1.2114938874962	NaN	NaN	NaN	NaN	NaN	NaN
0.263316352485869	NaN	NaN	NaN	NaN	NaN	NaN
0.292978404294688	NaN	NaN	NaN	NaN	NaN	NaN
1.15251285830164	NaN	NaN	NaN	NaN	NaN	NaN
1.09599682674161	NaN	NaN	NaN	NaN	NaN	NaN
0.960177528068401	NaN	NaN	NaN	NaN	NaN	NaN
1.52020098772741	NaN	NaN	NaN	NaN	NaN	NaN
0.416474899928767	NaN	NaN	NaN	NaN	NaN	NaN
0.536043525635861	NaN	NaN	NaN	NaN	NaN	NaN
0.649070780994398	NaN	NaN	NaN	NaN	NaN	NaN
0.940880759019012	NaN	NaN	NaN	NaN	NaN	NaN
0.476093737748876	NaN	NaN	NaN	NaN	NaN	NaN
0.333022514052793	NaN	NaN	NaN	NaN	NaN	NaN
0.640835088521931	NaN	NaN	NaN	NaN	NaN	NaN
0.33776995498632	NaN	NaN	NaN	NaN	NaN	NaN
1.04200413146402	NaN	NaN	NaN	NaN	NaN	NaN
0.188220654998901	NaN	NaN	NaN	NaN	NaN	NaN
0.601889569626738	NaN	NaN	NaN	NaN	NaN	NaN
0.949290854203422	NaN	NaN	NaN	NaN	NaN	NaN
0.411263498903003	NaN	NaN	NaN	NaN	NaN	NaN
0.180636860616455	NaN	NaN	NaN	NaN	NaN	NaN
1.61772390986024	NaN	NaN	NaN	NaN	NaN	NaN
0.292300675934505	NaN	NaN	NaN	NaN	NaN	NaN
0.925483737982713	NaN	NaN	NaN	NaN	NaN	NaN
0.562872114920564	NaN	NaN	NaN	NaN	NaN	NaN
0.778951785704546	NaN	NaN	NaN	NaN	NaN	NaN
1.2773016392566	NaN	NaN	NaN	NaN	NaN	NaN
0.346480468397947	NaN	NaN	NaN	NaN	NaN	NaN
0.100791940547685	NaN	NaN	NaN	NaN	NaN	NaN
0.487660415043643	NaN	NaN	NaN	NaN	NaN	NaN
0.829850536357719	NaN	NaN	NaN	NaN	NaN	NaN
-0.0270034454722914	NaN	NaN	NaN	NaN	NaN	NaN
0.563866733260967	NaN	NaN	NaN	NaN	NaN	NaN
0.865311245647275	NaN	NaN	NaN	NaN	NaN	NaN
0.393323049146891	NaN	NaN	NaN	NaN	NaN	NaN
0.267544436661164	NaN	NaN	NaN	NaN	NaN	NaN
0.318473005243629	NaN	NaN	NaN	NaN	NaN	NaN
-0.14141038672408	NaN	NaN	NaN	NaN	NaN	NaN
1.18884497467227	NaN	NaN	NaN	NaN	NaN	NaN
0.115578220316831	NaN	NaN	NaN	NaN	NaN	NaN
0.619460907253216	NaN	NaN	NaN	NaN	NaN	NaN
0.257208743647432	NaN	NaN	NaN	NaN	NaN	NaN
1.15148779591697	NaN	NaN	NaN	NaN	NaN	NaN
0.585683082583302	NaN	NaN	NaN	NaN	NaN	NaN
0.273327454007892	NaN	NaN	NaN	NaN	NaN	NaN
0.313060783663397	NaN	NaN	NaN	NaN	NaN	NaN
1.05874004969111	NaN	NaN	NaN	NaN	NaN	NaN
0.348959053585063	NaN	NaN	NaN	NaN	NaN	NaN
0.450231307847	NaN	NaN	NaN	NaN	NaN	NaN
0.353587252427031	NaN	NaN	NaN	NaN	NaN	NaN
0.673021960809941	NaN	NaN	NaN	NaN	NaN	NaN
1.12291470600114	NaN	NaN	NaN	NaN	NaN	NaN
1.26180095426642	NaN	NaN	NaN	NaN	NaN	NaN
1.4445773641723	NaN	NaN	NaN	NaN	NaN	NaN
1.21568821531088	NaN	NaN	NaN	NaN	NaN	NaN
0.623378499363852	NaN	NaN	NaN	NaN	NaN	NaN
0.319796108879301	NaN	NaN	NaN	NaN	NaN	NaN
0.505239483212359	NaN	NaN	NaN	NaN	NaN	NaN
1.35953942187829	NaN	NaN	NaN	NaN	NaN	NaN
0.771736225267694	NaN	NaN	NaN	NaN	NaN	NaN
0.645288381998977	NaN	NaN	NaN	NaN	NaN	NaN
0.587938019525042	NaN	NaN	NaN	NaN	NaN	NaN
0.830308476647824	NaN	NaN	NaN	NaN	NaN	NaN
0.501950859689257	NaN	NaN	NaN	NaN	NaN	NaN
0.269531933609953	NaN	NaN	NaN	NaN	NaN	NaN
0.130557189464378	NaN	NaN	NaN	NaN	NaN	NaN
0.350741277925159	NaN	NaN	NaN	NaN	NaN	NaN
0.634778414725826	NaN	NaN	NaN	NaN	NaN	NaN
0.256781757572218	NaN	NaN	NaN	NaN	NaN	NaN
0.385761028975565	NaN	NaN	NaN	NaN	NaN	NaN
0.713885742350286	NaN	NaN	NaN	NaN	NaN	NaN
0.437817015247036	NaN	NaN	NaN	NaN	NaN	NaN
0.41669263715132	NaN	NaN	NaN	NaN	NaN	NaN
0.614411198627645	NaN	NaN	NaN	NaN	NaN	NaN
0.298041858774728	NaN	NaN	NaN	NaN	NaN	NaN
0.835750014655371	NaN	NaN	NaN	NaN	NaN	NaN
0.454731647488917	NaN	NaN	NaN	NaN	NaN	NaN
0.744372067093079	NaN	NaN	NaN	NaN	NaN	NaN
0.516648776403171	NaN	NaN	NaN	NaN	NaN	NaN
0.371836151229477	NaN	NaN	NaN	NaN	NaN	NaN
1.14546437152021	NaN	NaN	NaN	NaN	NaN	NaN
0.566058494614846	NaN	NaN	NaN	NaN	NaN	NaN
0.603032767941071	NaN	NaN	NaN	NaN	NaN	NaN
1.08278202657289	NaN	NaN	NaN	NaN	NaN	NaN
0.438588220801301	NaN	NaN	NaN	NaN	NaN	NaN
0.202487278811935	NaN	NaN	NaN	NaN	NaN	NaN
0.737916563303325	NaN	NaN	NaN	NaN	NaN	NaN
3.25111001025995	NaN	NaN	NaN	NaN	NaN	NaN
0.619629789911902	NaN	NaN	NaN	NaN	NaN	NaN
0.237433919086348	NaN	NaN	NaN	NaN	NaN	NaN
0.601258153481724	NaN	NaN	NaN	NaN	NaN	NaN
0.598591461402041	NaN	NaN	NaN	NaN	NaN	NaN
0.145500533005017	NaN	NaN	NaN	NaN	NaN	NaN
0.55210370328619	NaN	NaN	NaN	NaN	NaN	NaN
0.178137505449695	NaN	NaN	NaN	NaN	NaN	NaN
0.00243347955121713	NaN	NaN	NaN	NaN	NaN	NaN
0.663450615600522	NaN	NaN	NaN	NaN	NaN	NaN
0.461570681788456	NaN	NaN	NaN	NaN	NaN	NaN
0.734921462602943	NaN	NaN	NaN	NaN	NaN	NaN
0.517067151206635	NaN	NaN	NaN	NaN	NaN	NaN
0.86495205746771	NaN	NaN	NaN	NaN	NaN	NaN
0.908438066523897	NaN	NaN	NaN	NaN	NaN	NaN
0.641672193790606	NaN	NaN	NaN	NaN	NaN	NaN
0.890796453493577	NaN	NaN	NaN	NaN	NaN	NaN
0.734384666522851	NaN	NaN	NaN	NaN	NaN	NaN
0.728807341385316	NaN	NaN	NaN	NaN	NaN	NaN
0.46867468825685	NaN	NaN	NaN	NaN	NaN	NaN
0.610723471072296	NaN	NaN	NaN	NaN	NaN	NaN
0.770301182291132	NaN	NaN	NaN	NaN	NaN	NaN
0.240445501267993	NaN	NaN	NaN	NaN	NaN	NaN
0.885906744871458	NaN	NaN	NaN	NaN	NaN	NaN
1.47367890622259	NaN	NaN	NaN	NaN	NaN	NaN
1.08853901432379	NaN	NaN	NaN	NaN	NaN	NaN
0.291785428373849	NaN	NaN	NaN	NaN	NaN	NaN
0.393589708477791	NaN	NaN	NaN	NaN	NaN	NaN
0.796114563277819	NaN	NaN	NaN	NaN	NaN	NaN
0.733162933062833	NaN	NaN	NaN	NaN	NaN	NaN
0.349600322607219	NaN	NaN	NaN	NaN	NaN	NaN
0.894520466032273	NaN	NaN	NaN	NaN	NaN	NaN
0.435282026981969	NaN	NaN	NaN	NaN	NaN	NaN
0.897322520581996	NaN	NaN	NaN	NaN	NaN	NaN
0.558665985159928	NaN	NaN	NaN	NaN	NaN	NaN
-0.0978966788311721	NaN	NaN	NaN	NaN	NaN	NaN
0.577588750915394	NaN	NaN	NaN	NaN	NaN	NaN
0.879706284283073	NaN	NaN	NaN	NaN	NaN	NaN
0.87824979796785	NaN	NaN	NaN	NaN	NaN	NaN
0.417302682868914	NaN	NaN	NaN	NaN	NaN	NaN
0.226135661686524	NaN	NaN	NaN	NaN	NaN	NaN
0.846885805464943	NaN	NaN	NaN	NaN	NaN	NaN
0.675590412619411	NaN	NaN	NaN	NaN	NaN	NaN
0.869211497301693	NaN	NaN	NaN	NaN	NaN	NaN
0.214159853996204	NaN	NaN	NaN	NaN	NaN	NaN
0.109141176287441	NaN	NaN	NaN	NaN	NaN	NaN
-0.0382769437196805	NaN	NaN	NaN	NaN	NaN	NaN
0.40208780681519	NaN	NaN	NaN	NaN	NaN	NaN
0.419019882646958	NaN	NaN	NaN	NaN	NaN	NaN
0.875596510900241	NaN	NaN	NaN	NaN	NaN	NaN
1.01316203113976	NaN	NaN	NaN	NaN	NaN	NaN
0.32583356380629	NaN	NaN	NaN	NaN	NaN	NaN
0.437790946433369	NaN	NaN	NaN	NaN	NaN	NaN
0.512500579401411	NaN	NaN	NaN	NaN	NaN	NaN
0.466265352685456	NaN	NaN	NaN	NaN	NaN	NaN
0.356507613795051	NaN	NaN	NaN	NaN	NaN	NaN
-0.092506611682499	NaN	NaN	NaN	NaN	NaN	NaN
0.179934784602685	NaN	NaN	NaN	NaN	NaN	NaN
0.116714816015048	NaN	NaN	NaN	NaN	NaN	NaN
0.483396880632288	NaN	NaN	NaN	NaN	NaN	NaN
-0.0213844129092885	NaN	NaN	NaN	NaN	NaN	NaN
0.344824669135564	NaN	NaN	NaN	NaN	NaN	NaN
0.127900193409047	NaN	NaN	NaN	NaN	NaN	NaN
0.42175048373735	NaN	NaN	NaN	NaN	NaN	NaN
0.671824049364767	NaN	NaN	NaN	NaN	NaN	NaN
0.779779719576137	NaN	NaN	NaN	NaN	NaN	NaN
0.517441921347565	NaN	NaN	NaN	NaN	NaN	NaN
0.804195470839433	NaN	NaN	NaN	NaN	NaN	NaN
0.244821035718303	NaN	NaN	NaN	NaN	NaN	NaN
0.445131945059759	NaN	NaN	NaN	NaN	NaN	NaN
0.683613992408204	NaN	NaN	NaN	NaN	NaN	NaN
0.280151777071779	NaN	NaN	NaN	NaN	NaN	NaN
0.504720507863255	NaN	NaN	NaN	NaN	NaN	NaN
0.719495992962073	NaN	NaN	NaN	NaN	NaN	NaN
0.385083670698581	NaN	NaN	NaN	NaN	NaN	NaN
0.134522782181282	NaN	NaN	NaN	NaN	NaN	NaN
0.40402526904064	NaN	NaN	NaN	NaN	NaN	NaN
0.298137862806749	NaN	NaN	NaN	NaN	NaN	NaN
0.816557187354921	NaN	NaN	NaN	NaN	NaN	NaN
0.60214983417904	NaN	NaN	NaN	NaN	NaN	NaN
1.09927139889059	NaN	NaN	NaN	NaN	NaN	NaN
1.23457294632476	NaN	NaN	NaN	NaN	NaN	NaN
0.84292564074444	NaN	NaN	NaN	NaN	NaN	NaN
0.498727969929481	NaN	NaN	NaN	NaN	NaN	NaN
0.773484614090014	NaN	NaN	NaN	NaN	NaN	NaN
0.35437643231483	NaN	NaN	NaN	NaN	NaN	NaN
0.603174508753846	NaN	NaN	NaN	NaN	NaN	NaN
0.717962974003681	NaN	NaN	NaN	NaN	NaN	NaN
0.699414772454134	NaN	NaN	NaN	NaN	NaN	NaN
0.53360098264578	NaN	NaN	NaN	NaN	NaN	NaN
0.638010299740336	NaN	NaN	NaN	NaN	NaN	NaN
0.102028646236442	NaN	NaN	NaN	NaN	NaN	NaN
0.486419874777944	NaN	NaN	NaN	NaN	NaN	NaN
0.753149229418255	NaN	NaN	NaN	NaN	NaN	NaN
0.345567896432178	NaN	NaN	NaN	NaN	NaN	NaN
0.681867422485847	NaN	NaN	NaN	NaN	NaN	NaN
0.497717987382118	NaN	NaN	NaN	NaN	NaN	NaN
0.457242915471232	NaN	NaN	NaN	NaN	NaN	NaN
0.694838457364035	NaN	NaN	NaN	NaN	NaN	NaN
0.605537210062697	NaN	NaN	NaN	NaN	NaN	NaN
0.303837341940447	NaN	NaN	NaN	NaN	NaN	NaN
0.490060293432868	NaN	NaN	NaN	NaN	NaN	NaN
0.726062351516682	NaN	NaN	NaN	NaN	NaN	NaN
0.802962900920863	NaN	NaN	NaN	NaN	NaN	NaN
0.431542152559434	NaN	NaN	NaN	NaN	NaN	NaN
0.487834680957722	NaN	NaN	NaN	NaN	NaN	NaN
1.07245989269616	NaN	NaN	NaN	NaN	NaN	NaN
0.257731940752036	NaN	NaN	NaN	NaN	NaN	NaN
0.739770346096438	NaN	NaN	NaN	NaN	NaN	NaN
1.02121676570541	NaN	NaN	NaN	NaN	NaN	NaN
0.981685152490959	NaN	NaN	NaN	NaN	NaN	NaN
0.66269897340003	NaN	NaN	NaN	NaN	NaN	NaN
0.682977586268563	NaN	NaN	NaN	NaN	NaN	NaN
1.26271228111049	NaN	NaN	NaN	NaN	NaN	NaN
0.778399249893686	NaN	NaN	NaN	NaN	NaN	NaN
0.309947011846758	NaN	NaN	NaN	NaN	NaN	NaN
0.843211616368532	NaN	NaN	NaN	NaN	NaN	NaN
0.564818925010548	NaN	NaN	NaN	NaN	NaN	NaN
1.0943766484357	NaN	NaN	NaN	NaN	NaN	NaN
0.254569787003786	NaN	NaN	NaN	NaN	NaN	NaN
1.17372971088804	NaN	NaN	NaN	NaN	NaN	NaN
0.781642265310584	NaN	NaN	NaN	NaN	NaN	NaN
0.476834545727836	NaN	NaN	NaN	NaN	NaN	NaN
0.597606042665364	NaN	NaN	NaN	NaN	NaN	NaN
0.727107009451729	NaN	NaN	NaN	NaN	NaN	NaN
0.181704260734772	NaN	NaN	NaN	NaN	NaN	NaN
0.289669010839922	NaN	NaN	NaN	NaN	NaN	NaN
0.144681415654172	NaN	NaN	NaN	NaN	NaN	NaN
0.668014415247423	NaN	NaN	NaN	NaN	NaN	NaN
0.09575350566398	NaN	NaN	NaN	NaN	NaN	NaN
0.261929111163405	NaN	NaN	NaN	NaN	NaN	NaN
-0.000808812087486008	NaN	NaN	NaN	NaN	NaN	NaN
0.71820768585997	NaN	NaN	NaN	NaN	NaN	NaN
1.84943624209259	NaN	NaN	NaN	NaN	NaN	NaN
0.62653690520524	NaN	NaN	NaN	NaN	NaN	NaN
0.617079945960403	NaN	NaN	NaN	NaN	NaN	NaN
2.52562159892925	NaN	NaN	NaN	NaN	NaN	NaN
1.74846578049736	NaN	NaN	NaN	NaN	NaN	NaN
0.333902578132613	NaN	NaN	NaN	NaN	NaN	NaN
0.691713402603835	NaN	NaN	NaN	NaN	NaN	NaN
-0.144164202436791	NaN	NaN	NaN	NaN	NaN	NaN
0.31453050033979	NaN	NaN	NaN	NaN	NaN	NaN
0.982262705427202	NaN	NaN	NaN	NaN	NaN	NaN
0.251496379848034	NaN	NaN	NaN	NaN	NaN	NaN
0.428483902700679	NaN	NaN	NaN	NaN	NaN	NaN
0.509787723960326	NaN	NaN	NaN	NaN	NaN	NaN
0.247897139004997	NaN	NaN	NaN	NaN	NaN	NaN
0.209481001134063	NaN	NaN	NaN	NaN	NaN	NaN
0.590067015675573	NaN	NaN	NaN	NaN	NaN	NaN
0.76041697419425	NaN	NaN	NaN	NaN	NaN	NaN
2.43346490757774	NaN	NaN	NaN	NaN	NaN	NaN
0.305616259470548	NaN	NaN	NaN	NaN	NaN	NaN
0.617012202545234	NaN	NaN	NaN	NaN	NaN	NaN
0.0401371018823927	NaN	NaN	NaN	NaN	NaN	NaN
0.345003386327302	NaN	NaN	NaN	NaN	NaN	NaN
0.0854294075670893	NaN	NaN	NaN	NaN	NaN	NaN
0.651507047258238	NaN	NaN	NaN	NaN	NaN	NaN
0.550293745017839	NaN	NaN	NaN	NaN	NaN	NaN
0.471405763197918	NaN	NaN	NaN	NaN	NaN	NaN
0.800275853084485	NaN	NaN	NaN	NaN	NaN	NaN
0.386168057143315	NaN	NaN	NaN	NaN	NaN	NaN
-0.0117422877562114	NaN	NaN	NaN	NaN	NaN	NaN
0.89456508481023	NaN	NaN	NaN	NaN	NaN	NaN
0.963904550019289	NaN	NaN	NaN	NaN	NaN	NaN
0.540742728632344	NaN	NaN	NaN	NaN	NaN	NaN
0.0781392674259426	NaN	NaN	NaN	NaN	NaN	NaN
0.334809298942867	NaN	NaN	NaN	NaN	NaN	NaN
1.29826020594043	NaN	NaN	NaN	NaN	NaN	NaN
0.391156260311179	NaN	NaN	NaN	NaN	NaN	NaN
0.125120369339165	NaN	NaN	NaN	NaN	NaN	NaN
0.646684668096682	NaN	NaN	NaN	NaN	NaN	NaN
0.707316387541115	NaN	NaN	NaN	NaN	NaN	NaN
0.102215208364141	NaN	NaN	NaN	NaN	NaN	NaN
1.56241830086123	NaN	NaN	NaN	NaN	NaN	NaN
0.0487093533548132	NaN	NaN	NaN	NaN	NaN	NaN
0.141436169791345	NaN	NaN	NaN	NaN	NaN	NaN
0.357498348091966	NaN	NaN	NaN	NaN	NaN	NaN
0.667945499130393	NaN	NaN	NaN	NaN	NaN	NaN
0.793130266856485	NaN	NaN	NaN	NaN	NaN	NaN
0.311615529274614	NaN	NaN	NaN	NaN	NaN	NaN
0.702436896681622	NaN	NaN	NaN	NaN	NaN	NaN
0.616560696217176	NaN	NaN	NaN	NaN	NaN	NaN
0.566586942808963	NaN	NaN	NaN	NaN	NaN	NaN
0.118703226664596	NaN	NaN	NaN	NaN	NaN	NaN
0.583313316637399	NaN	NaN	NaN	NaN	NaN	NaN
0.317454407786777	NaN	NaN	NaN	NaN	NaN	NaN
0.297647474039809	NaN	NaN	NaN	NaN	NaN	NaN
0.30473746189717	NaN	NaN	NaN	NaN	NaN	NaN
1.38080616674891	NaN	NaN	NaN	NaN	NaN	NaN
0.153067560319725	NaN	NaN	NaN	NaN	NaN	NaN
0.195366955771926	NaN	NaN	NaN	NaN	NaN	NaN
0.798136544302918	NaN	NaN	NaN	NaN	NaN	NaN
0.655518624097873	NaN	NaN	NaN	NaN	NaN	NaN
0.613976794450305	NaN	NaN	NaN	NaN	NaN	NaN
0.580184486163991	NaN	NaN	NaN	NaN	NaN	NaN
0.439472349461685	NaN	NaN	NaN	NaN	NaN	NaN
0.109869829838868	NaN	NaN	NaN	NaN	NaN	NaN
0.620251876171767	NaN	NaN	NaN	NaN	NaN	NaN
0.175923187277453	NaN	NaN	NaN	NaN	NaN	NaN
0.394317692051112	NaN	NaN	NaN	NaN	NaN	NaN
0.667970961402965	NaN	NaN	NaN	NaN	NaN	NaN
0.337159822526114	NaN	NaN	NaN	NaN	NaN	NaN
0.418590488928723	NaN	NaN	NaN	NaN	NaN	NaN
0.423783287278979	NaN	NaN	NaN	NaN	NaN	NaN
0.440369082894352	NaN	NaN	NaN	NaN	NaN	NaN
0.245128696743087	NaN	NaN	NaN	NaN	NaN	NaN
0.796041845194058	NaN	NaN	NaN	NaN	NaN	NaN
0.537065088371468	NaN	NaN	NaN	NaN	NaN	NaN
0.68777243073632	NaN	NaN	NaN	NaN	NaN	NaN
0.643860777118757	NaN	NaN	NaN	NaN	NaN	NaN
0.38879993456816	NaN	NaN	NaN	NaN	NaN	NaN
0.16341968198575	NaN	NaN	NaN	NaN	NaN	NaN
0.152487117436129	NaN	NaN	NaN	NaN	NaN	NaN
0.171700407834228	NaN	NaN	NaN	NaN	NaN	NaN
0.479888775283203	NaN	NaN	NaN	NaN	NaN	NaN
0.848189143901657	NaN	NaN	NaN	NaN	NaN	NaN
0.523935897851841	NaN	NaN	NaN	NaN	NaN	NaN
0.539358740007696	NaN	NaN	NaN	NaN	NaN	NaN
0.0413052005614414	NaN	NaN	NaN	NaN	NaN	NaN
0.273749869089117	NaN	NaN	NaN	NaN	NaN	NaN
0.263936727625731	NaN	NaN	NaN	NaN	NaN	NaN
0.335621976831229	NaN	NaN	NaN	NaN	NaN	NaN
0.664353653718777	NaN	NaN	NaN	NaN	NaN	NaN
0.535680894189251	NaN	NaN	NaN	NaN	NaN	NaN
0.407409694292949	NaN	NaN	NaN	NaN	NaN	NaN
0.150832536782355	NaN	NaN	NaN	NaN	NaN	NaN
0.389728474273353	NaN	NaN	NaN	NaN	NaN	NaN
0.712047655729723	NaN	NaN	NaN	NaN	NaN	NaN
0.073094982367913	NaN	NaN	NaN	NaN	NaN	NaN
0.313040061697654	NaN	NaN	NaN	NaN	NaN	NaN
0.436611299250838	NaN	NaN	NaN	NaN	NaN	NaN
0.0153689077447555	NaN	NaN	NaN	NaN	NaN	NaN
1.07275465642664	NaN	NaN	NaN	NaN	NaN	NaN
0.494893159780922	NaN	NaN	NaN	NaN	NaN	NaN
1.36873831882268	NaN	NaN	NaN	NaN	NaN	NaN
1.05147311308178	NaN	NaN	NaN	NaN	NaN	NaN
2.00045679428248	NaN	NaN	NaN	NaN	NaN	NaN
1.20436072341046	NaN	NaN	NaN	NaN	NaN	NaN
0.736422150259964	NaN	NaN	NaN	NaN	NaN	NaN
1.28932822131559	NaN	NaN	NaN	NaN	NaN	NaN
2.4545592910075	NaN	NaN	NaN	NaN	NaN	NaN
2.64648156517508	NaN	NaN	NaN	NaN	NaN	NaN
0.978074198626648	NaN	NaN	NaN	NaN	NaN	NaN
3.20098308527993	NaN	NaN	NaN	NaN	NaN	NaN
3.72636532168839	NaN	NaN	NaN	NaN	NaN	NaN
1.47325965709927	NaN	NaN	NaN	NaN	NaN	NaN
1.20102984858039	NaN	NaN	NaN	NaN	NaN	NaN
2.20699029080044	NaN	NaN	NaN	NaN	NaN	NaN
1.5886670713246	NaN	NaN	NaN	NaN	NaN	NaN
1.3645894049903	NaN	NaN	NaN	NaN	NaN	NaN
0.659561378997611	NaN	NaN	NaN	NaN	NaN	NaN
2.7391984700199	NaN	NaN	NaN	NaN	NaN	NaN
1.92257708433316	NaN	NaN	NaN	NaN	NaN	NaN
1.61182954810741	NaN	NaN	NaN	NaN	NaN	NaN
0.818815448547233	NaN	NaN	NaN	NaN	NaN	NaN
3.01794540295316	NaN	NaN	NaN	NaN	NaN	NaN
1.92365864143898	NaN	NaN	NaN	NaN	NaN	NaN
3.60828631527744	NaN	NaN	NaN	NaN	NaN	NaN
1.69140803284776	NaN	NaN	NaN	NaN	NaN	NaN
1.60974113949244	NaN	NaN	NaN	NaN	NaN	NaN
3.41214140727111	NaN	NaN	NaN	NaN	NaN	NaN
2.29825882120224	NaN	NaN	NaN	NaN	NaN	NaN
1.03510456728787	NaN	NaN	NaN	NaN	NaN	NaN
2.09986185961813	NaN	NaN	NaN	NaN	NaN	NaN
0.0809111670511378	NaN	NaN	NaN	NaN	NaN	NaN
1.33526991640643	NaN	NaN	NaN	NaN	NaN	NaN
0.669756378862258	NaN	NaN	NaN	NaN	NaN	NaN
1.66386566728127	NaN	NaN	NaN	NaN	NaN	NaN
3.08931795668461	NaN	NaN	NaN	NaN	NaN	NaN
0.780662732628133	NaN	NaN	NaN	NaN	NaN	NaN
0.961201954902877	NaN	NaN	NaN	NaN	NaN	NaN
1.02344628191113	NaN	NaN	NaN	NaN	NaN	NaN
2.51828554189791	NaN	NaN	NaN	NaN	NaN	NaN
1.70986184000113	NaN	NaN	NaN	NaN	NaN	NaN
1.51544626176824	NaN	NaN	NaN	NaN	NaN	NaN
1.20786545526015	NaN	NaN	NaN	NaN	NaN	NaN
1.71812147564989	NaN	NaN	NaN	NaN	NaN	NaN
1.18061226828799	NaN	NaN	NaN	NaN	NaN	NaN
4.18433945815412	NaN	NaN	NaN	NaN	NaN	NaN
1.14845486641332	NaN	NaN	NaN	NaN	NaN	NaN
1.19795346907975	NaN	NaN	NaN	NaN	NaN	NaN
1.20840610737269	NaN	NaN	NaN	NaN	NaN	NaN
3.7874935465222	NaN	NaN	NaN	NaN	NaN	NaN
3.06165249625555	NaN	NaN	NaN	NaN	NaN	NaN
2.90573632854352	NaN	NaN	NaN	NaN	NaN	NaN
2.03164947262836	NaN	NaN	NaN	NaN	NaN	NaN
2.51660492203379	NaN	NaN	NaN	NaN	NaN	NaN
1.35404357054197	NaN	NaN	NaN	NaN	NaN	NaN
0.173963200032003	NaN	NaN	NaN	NaN	NaN	NaN
0.881933616065574	NaN	NaN	NaN	NaN	NaN	NaN
1.0251636419124	NaN	NaN	NaN	NaN	NaN	NaN
1.56272558303335	NaN	NaN	NaN	NaN	NaN	NaN
0.933745740312041	NaN	NaN	NaN	NaN	NaN	NaN
0.723415748704717	NaN	NaN	NaN	NaN	NaN	NaN
1.90353117809366	NaN	NaN	NaN	NaN	NaN	NaN
1.0175035014175	NaN	NaN	NaN	NaN	NaN	NaN
2.53642674373796	NaN	NaN	NaN	NaN	NaN	NaN
2.62005124195916	NaN	NaN	NaN	NaN	NaN	NaN
0.741579835277765	NaN	NaN	NaN	NaN	NaN	NaN
2.50804425593206	NaN	NaN	NaN	NaN	NaN	NaN
2.97840555159095	NaN	NaN	NaN	NaN	NaN	NaN
3.40481718262707	NaN	NaN	NaN	NaN	NaN	NaN
1.31344144232399	NaN	NaN	NaN	NaN	NaN	NaN
1.13620428365716	NaN	NaN	NaN	NaN	NaN	NaN
1.66488379307559	NaN	NaN	NaN	NaN	NaN	NaN
1.69063451272992	NaN	NaN	NaN	NaN	NaN	NaN
2.8057530619547	NaN	NaN	NaN	NaN	NaN	NaN
1.18125498892173	NaN	NaN	NaN	NaN	NaN	NaN
1.73443951593659	NaN	NaN	NaN	NaN	NaN	NaN
0.92368063341841	NaN	NaN	NaN	NaN	NaN	NaN
0.787985973425296	NaN	NaN	NaN	NaN	NaN	NaN
1.97801909931042	NaN	NaN	NaN	NaN	NaN	NaN
1.49572812130555	NaN	NaN	NaN	NaN	NaN	NaN
2.07782660459731	NaN	NaN	NaN	NaN	NaN	NaN
1.3049500492765	NaN	NaN	NaN	NaN	NaN	NaN
1.54733210466307	NaN	NaN	NaN	NaN	NaN	NaN
0.556124713451503	NaN	NaN	NaN	NaN	NaN	NaN
3.30132686125114	NaN	NaN	NaN	NaN	NaN	NaN
1.33978572323664	NaN	NaN	NaN	NaN	NaN	NaN
2.4039062723692	NaN	NaN	NaN	NaN	NaN	NaN
2.57538208982503	NaN	NaN	NaN	NaN	NaN	NaN
1.29479792530683	NaN	NaN	NaN	NaN	NaN	NaN
0.925089582932897	NaN	NaN	NaN	NaN	NaN	NaN
1.57673947503092	NaN	NaN	NaN	NaN	NaN	NaN
0.769404208924508	NaN	NaN	NaN	NaN	NaN	NaN
0.964752581871292	NaN	NaN	NaN	NaN	NaN	NaN
1.08599934246492	NaN	NaN	NaN	NaN	NaN	NaN
0.4310074980729	NaN	NaN	NaN	NaN	NaN	NaN
1.68069777289289	NaN	NaN	NaN	NaN	NaN	NaN
3.27960828565036	NaN	NaN	NaN	NaN	NaN	NaN
0.690496501406413	NaN	NaN	NaN	NaN	NaN	NaN
3.65888450946364	NaN	NaN	NaN	NaN	NaN	NaN
0.707448988878865	NaN	NaN	NaN	NaN	NaN	NaN
1.61620711623133	NaN	NaN	NaN	NaN	NaN	NaN
2.46092871190598	NaN	NaN	NaN	NaN	NaN	NaN
2.18678574363957	NaN	NaN	NaN	NaN	NaN	NaN
2.43923430865383	NaN	NaN	NaN	NaN	NaN	NaN
1.07103723972281	NaN	NaN	NaN	NaN	NaN	NaN
0.990114317240393	NaN	NaN	NaN	NaN	NaN	NaN
1.2219196381585	NaN	NaN	NaN	NaN	NaN	NaN
1.28124546449804	NaN	NaN	NaN	NaN	NaN	NaN
2.89270171441183	NaN	NaN	NaN	NaN	NaN	NaN
1.33667352955382	NaN	NaN	NaN	NaN	NaN	NaN
1.90401770721889	NaN	NaN	NaN	NaN	NaN	NaN
1.4459028390696	NaN	NaN	NaN	NaN	NaN	NaN
1.30476677914487	NaN	NaN	NaN	NaN	NaN	NaN
1.31499095097594	NaN	NaN	NaN	NaN	NaN	NaN
2.79909887602374	NaN	NaN	NaN	NaN	NaN	NaN
0.185128200409942	NaN	NaN	NaN	NaN	NaN	NaN
1.48641073926121	NaN	NaN	NaN	NaN	NaN	NaN
2.28041187568477	NaN	NaN	NaN	NaN	NaN	NaN
3.5420676152295	NaN	NaN	NaN	NaN	NaN	NaN
1.51730980533857	NaN	NaN	NaN	NaN	NaN	NaN
0.568937590985439	NaN	NaN	NaN	NaN	NaN	NaN
3.54688287438326	NaN	NaN	NaN	NaN	NaN	NaN
1.64135202857236	NaN	NaN	NaN	NaN	NaN	NaN
1.76536256743328	NaN	NaN	NaN	NaN	NaN	NaN
1.6381610437258	NaN	NaN	NaN	NaN	NaN	NaN
0.889689954282645	NaN	NaN	NaN	NaN	NaN	NaN
2.8767958846288	NaN	NaN	NaN	NaN	NaN	NaN
0.760656186541832	NaN	NaN	NaN	NaN	NaN	NaN
1.26243356438419	NaN	NaN	NaN	NaN	NaN	NaN
2.74143326959259	NaN	NaN	NaN	NaN	NaN	NaN
1.56571892615149	NaN	NaN	NaN	NaN	NaN	NaN
1.94421132784012	NaN	NaN	NaN	NaN	NaN	NaN
1.56074220412044	NaN	NaN	NaN	NaN	NaN	NaN
2.42523921054305	NaN	NaN	NaN	NaN	NaN	NaN
2.15466163504065	NaN	NaN	NaN	NaN	NaN	NaN
2.94278739765794	NaN	NaN	NaN	NaN	NaN	NaN
2.76788762213994	NaN	NaN	NaN	NaN	NaN	NaN
1.93304647321788	NaN	NaN	NaN	NaN	NaN	NaN
3.92947279081758	NaN	NaN	NaN	NaN	NaN	NaN
1.17225415342882	NaN	NaN	NaN	NaN	NaN	NaN
3.84601208341454	NaN	NaN	NaN	NaN	NaN	NaN
2.84476213398223	NaN	NaN	NaN	NaN	NaN	NaN
2.45057868823641	NaN	NaN	NaN	NaN	NaN	NaN
1.29744922942648	NaN	NaN	NaN	NaN	NaN	NaN
1.81000627253735	NaN	NaN	NaN	NaN	NaN	NaN
1.13562758099334	NaN	NaN	NaN	NaN	NaN	NaN
3.91305972655289	NaN	NaN	NaN	NaN	NaN	NaN
1.9001397274339	NaN	NaN	NaN	NaN	NaN	NaN
0.894374681390231	NaN	NaN	NaN	NaN	NaN	NaN
1.31265844275964	NaN	NaN	NaN	NaN	NaN	NaN
3.85674469688885	NaN	NaN	NaN	NaN	NaN	NaN
0.658678570992291	NaN	NaN	NaN	NaN	NaN	NaN
0.726420242580778	NaN	NaN	NaN	NaN	NaN	NaN
0.789287284961351	NaN	NaN	NaN	NaN	NaN	NaN
0.531034917606596	NaN	NaN	NaN	NaN	NaN	NaN
1.91404720095098	NaN	NaN	NaN	NaN	NaN	NaN
0.636568753560809	NaN	NaN	NaN	NaN	NaN	NaN
3.25809365291627	NaN	NaN	NaN	NaN	NaN	NaN
3.89165232275961	NaN	NaN	NaN	NaN	NaN	NaN
0.751332010030722	NaN	NaN	NaN	NaN	NaN	NaN
3.83271154751608	NaN	NaN	NaN	NaN	NaN	NaN
3.61691233063847	NaN	NaN	NaN	NaN	NaN	NaN
1.45987110985808	NaN	NaN	NaN	NaN	NaN	NaN
-1.07268177163416	NaN	NaN	NaN	NaN	NaN	NaN
3.62024196318552	NaN	NaN	NaN	NaN	NaN	NaN
3.38804961944237	NaN	NaN	NaN	NaN	NaN	NaN
0.491967935625295	NaN	NaN	NaN	NaN	NaN	NaN
1.23813591424932	NaN	NaN	NaN	NaN	NaN	NaN
0.760903994198365	NaN	NaN	NaN	NaN	NaN	NaN
2.3951239546086	NaN	NaN	NaN	NaN	NaN	NaN
2.33317326826777	NaN	NaN	NaN	NaN	NaN	NaN
3.12466477555943	NaN	NaN	NaN	NaN	NaN	NaN
1.26789162833691	NaN	NaN	NaN	NaN	NaN	NaN
1.86622489493996	NaN	NaN	NaN	NaN	NaN	NaN
1.46357310564669	NaN	NaN	NaN	NaN	NaN	NaN
1.72691218247268	NaN	NaN	NaN	NaN	NaN	NaN
0.716746148412712	NaN	NaN	NaN	NaN	NaN	NaN
2.42844451104171	NaN	NaN	NaN	NaN	NaN	NaN
2.5189054349123	NaN	NaN	NaN	NaN	NaN	NaN
1.6980689210447	NaN	NaN	NaN	NaN	NaN	NaN
0.43782664131129	NaN	NaN	NaN	NaN	NaN	NaN
3.54643926553273	NaN	NaN	NaN	NaN	NaN	NaN
1.91010579126367	NaN	NaN	NaN	NaN	NaN	NaN
1.44014130651727	NaN	NaN	NaN	NaN	NaN	NaN
3.75734963656568	NaN	NaN	NaN	NaN	NaN	NaN
0.825685011936316	NaN	NaN	NaN	NaN	NaN	NaN
3.45260836551	NaN	NaN	NaN	NaN	NaN	NaN
0.823478571585776	NaN	NaN	NaN	NaN	NaN	NaN
3.59682885409875	NaN	NaN	NaN	NaN	NaN	NaN
1.95295681175252	NaN	NaN	NaN	NaN	NaN	NaN
1.028442803489	NaN	NaN	NaN	NaN	NaN	NaN
1.27632323242096	NaN	NaN	NaN	NaN	NaN	NaN
2.96503990981486	NaN	NaN	NaN	NaN	NaN	NaN
3.46929634254206	NaN	NaN	NaN	NaN	NaN	NaN
0.775010419379988	NaN	NaN	NaN	NaN	NaN	NaN
3.24058129858925	NaN	NaN	NaN	NaN	NaN	NaN
1.14939496176279	NaN	NaN	NaN	NaN	NaN	NaN
2.21939003002955	NaN	NaN	NaN	NaN	NaN	NaN
2.29390542055818	NaN	NaN	NaN	NaN	NaN	NaN
2.05916450226933	NaN	NaN	NaN	NaN	NaN	NaN
0.501509768482785	NaN	NaN	NaN	NaN	NaN	NaN
1.19761129374345	NaN	NaN	NaN	NaN	NaN	NaN
1.78335031468638	NaN	NaN	NaN	NaN	NaN	NaN
0.979626630329656	NaN	NaN	NaN	NaN	NaN	NaN
3.22604917801998	NaN	NaN	NaN	NaN	NaN	NaN
1.39586553688467	NaN	NaN	NaN	NaN	NaN	NaN
1.71718872345178	NaN	NaN	NaN	NaN	NaN	NaN
1.05646634160975	NaN	NaN	NaN	NaN	NaN	NaN
1.28435120423269	NaN	NaN	NaN	NaN	NaN	NaN
2.10534469987232	NaN	NaN	NaN	NaN	NaN	NaN
0.869937825589922	NaN	NaN	NaN	NaN	NaN	NaN
0.20732540912249	NaN	NaN	NaN	NaN	NaN	NaN
0.666423112451636	NaN	NaN	NaN	NaN	NaN	NaN
0.99443470689225	NaN	NaN	NaN	NaN	NaN	NaN
0.773662656569716	NaN	NaN	NaN	NaN	NaN	NaN
1.30164325811276	NaN	NaN	NaN	NaN	NaN	NaN
1.87117419460627	NaN	NaN	NaN	NaN	NaN	NaN
0.896445111171109	NaN	NaN	NaN	NaN	NaN	NaN
0.863493369433332	NaN	NaN	NaN	NaN	NaN	NaN
1.19920179642186	NaN	NaN	NaN	NaN	NaN	NaN
2.87504127189983	NaN	NaN	NaN	NaN	NaN	NaN
2.43892456488893	NaN	NaN	NaN	NaN	NaN	NaN
2.98999076963697	NaN	NaN	NaN	NaN	NaN	NaN
1.3993108820752	NaN	NaN	NaN	NaN	NaN	NaN
0.0249671516384264	NaN	NaN	NaN	NaN	NaN	NaN
1.00874657497795	NaN	NaN	NaN	NaN	NaN	NaN
1.03498483620476	NaN	NaN	NaN	NaN	NaN	NaN
3.7976834524057	NaN	NaN	NaN	NaN	NaN	NaN
0.582566228615668	NaN	NaN	NaN	NaN	NaN	NaN
1.20986481521249	NaN	NaN	NaN	NaN	NaN	NaN
2.08533352951686	NaN	NaN	NaN	NaN	NaN	NaN
1.4370942666685	NaN	NaN	NaN	NaN	NaN	NaN
4.15795394474058	NaN	NaN	NaN	NaN	NaN	NaN
3.73682137873214	NaN	NaN	NaN	NaN	NaN	NaN
0.716293058193571	NaN	NaN	NaN	NaN	NaN	NaN
-1.65604926073973	NaN	NaN	NaN	NaN	NaN	NaN
4.09447833100052	NaN	NaN	NaN	NaN	NaN	NaN
1.37436525049038	NaN	NaN	NaN	NaN	NaN	NaN
0.747252426148524	NaN	NaN	NaN	NaN	NaN	NaN
2.05141865520586	NaN	NaN	NaN	NaN	NaN	NaN
2.66435891131069	NaN	NaN	NaN	NaN	NaN	NaN
2.02101942081483	NaN	NaN	NaN	NaN	NaN	NaN
0.805733499946007	NaN	NaN	NaN	NaN	NaN	NaN
0.364347606240457	NaN	NaN	NaN	NaN	NaN	NaN
1.99373355197765	NaN	NaN	NaN	NaN	NaN	NaN
2.33962675385987	NaN	NaN	NaN	NaN	NaN	NaN
2.13325767526109	NaN	NaN	NaN	NaN	NaN	NaN
2.61892894483567	NaN	NaN	NaN	NaN	NaN	NaN
-0.290244128181348	NaN	NaN	NaN	NaN	NaN	NaN
2.93658172906037	NaN	NaN	NaN	NaN	NaN	NaN
4.18323623095755	NaN	NaN	NaN	NaN	NaN	NaN
0.852585452708422	NaN	NaN	NaN	NaN	NaN	NaN
2.02922913807281	NaN	NaN	NaN	NaN	NaN	NaN
3.03785316942038	NaN	NaN	NaN	NaN	NaN	NaN
2.54194478884034	NaN	NaN	NaN	NaN	NaN	NaN
1.86253455333633	NaN	NaN	NaN	NaN	NaN	NaN
3.83994522655392	NaN	NaN	NaN	NaN	NaN	NaN
1.85701008116547	NaN	NaN	NaN	NaN	NaN	NaN
1.97800545412244	NaN	NaN	NaN	NaN	NaN	NaN
1.62641514963875	NaN	NaN	NaN	NaN	NaN	NaN
2.51247405834452	NaN	NaN	NaN	NaN	NaN	NaN
2.03833607454479	NaN	NaN	NaN	NaN	NaN	NaN
1.03856384274469	NaN	NaN	NaN	NaN	NaN	NaN
2.790618120201	NaN	NaN	NaN	NaN	NaN	NaN
1.15749468654521	NaN	NaN	NaN	NaN	NaN	NaN
1.94276139640893	NaN	NaN	NaN	NaN	NaN	NaN
1.88263930951216	NaN	NaN	NaN	NaN	NaN	NaN
1.6371386301837	NaN	NaN	NaN	NaN	NaN	NaN
1.48663766080424	NaN	NaN	NaN	NaN	NaN	NaN
1.62202062230568	NaN	NaN	NaN	NaN	NaN	NaN
1.43156912054363	NaN	NaN	NaN	NaN	NaN	NaN
1.52752794190671	NaN	NaN	NaN	NaN	NaN	NaN
0.251228831298111	NaN	NaN	NaN	NaN	NaN	NaN
3.42012949106538	NaN	NaN	NaN	NaN	NaN	NaN
3.91488127016006	NaN	NaN	NaN	NaN	NaN	NaN
3.26667542481444	NaN	NaN	NaN	NaN	NaN	NaN
2.95593803387356	NaN	NaN	NaN	NaN	NaN	NaN
1.56521958744487	NaN	NaN	NaN	NaN	NaN	NaN
1.05369588019892	NaN	NaN	NaN	NaN	NaN	NaN
0.977751985431253	NaN	NaN	NaN	NaN	NaN	NaN
-0.0772759484821372	NaN	NaN	NaN	NaN	NaN	NaN
2.72281334456241	NaN	NaN	NaN	NaN	NaN	NaN
1.69590117778153	NaN	NaN	NaN	NaN	NaN	NaN
1.32762001722953	NaN	NaN	NaN	NaN	NaN	NaN
0.312941671479008	NaN	NaN	NaN	NaN	NaN	NaN
0.686457727317035	NaN	NaN	NaN	NaN	NaN	NaN
-0.205167288373465	NaN	NaN	NaN	NaN	NaN	NaN
0.863516971953645	NaN	NaN	NaN	NaN	NaN	NaN
0.573749500778408	NaN	NaN	NaN	NaN	NaN	NaN
1.50132547647618	NaN	NaN	NaN	NaN	NaN	NaN
1.12478278911132	NaN	NaN	NaN	NaN	NaN	NaN
0.903199634885328	NaN	NaN	NaN	NaN	NaN	NaN
1.64156344549915	NaN	NaN	NaN	NaN	NaN	NaN
3.93220204720872	NaN	NaN	NaN	NaN	NaN	NaN
1.64819234262442	NaN	NaN	NaN	NaN	NaN	NaN
0.972395038235819	NaN	NaN	NaN	NaN	NaN	NaN
0.745754284737832	NaN	NaN	NaN	NaN	NaN	NaN
1.22951392415877	NaN	NaN	NaN	NaN	NaN	NaN
0.713555644433627	NaN	NaN	NaN	NaN	NaN	NaN
0.501548693090414	NaN	NaN	NaN	NaN	NaN	NaN
0.63965562561084	NaN	NaN	NaN	NaN	NaN	NaN
1.89866892536102	NaN	NaN	NaN	NaN	NaN	NaN
2.29139400595786	NaN	NaN	NaN	NaN	NaN	NaN
1.852926967628	NaN	NaN	NaN	NaN	NaN	NaN
1.28204381071151	NaN	NaN	NaN	NaN	NaN	NaN
1.54408860083181	NaN	NaN	NaN	NaN	NaN	NaN
0.936073597388913	NaN	NaN	NaN	NaN	NaN	NaN
0.849436339711896	NaN	NaN	NaN	NaN	NaN	NaN
1.32691009034919	NaN	NaN	NaN	NaN	NaN	NaN
1.66923680499431	NaN	NaN	NaN	NaN	NaN	NaN
1.85552792653729	NaN	NaN	NaN	NaN	NaN	NaN
1.58943830590745	NaN	NaN	NaN	NaN	NaN	NaN
0.837102694540236	NaN	NaN	NaN	NaN	NaN	NaN
2.11739855220156	NaN	NaN	NaN	NaN	NaN	NaN
3.60712727444621	NaN	NaN	NaN	NaN	NaN	NaN
1.81858111654408	NaN	NaN	NaN	NaN	NaN	NaN
1.95524686130805	NaN	NaN	NaN	NaN	NaN	NaN
0.953233387310291	NaN	NaN	NaN	NaN	NaN	NaN
1.0186309098575	NaN	NaN	NaN	NaN	NaN	NaN
1.1357762658498	NaN	NaN	NaN	NaN	NaN	NaN
1.99970997168169	NaN	NaN	NaN	NaN	NaN	NaN
0.722721481482644	NaN	NaN	NaN	NaN	NaN	NaN
0.197022789030157	NaN	NaN	NaN	NaN	NaN	NaN
1.51211505886431	NaN	NaN	NaN	NaN	NaN	NaN
1.88722125952528	NaN	NaN	NaN	NaN	NaN	NaN
2.05171828079604	NaN	NaN	NaN	NaN	NaN	NaN
2.21891972638472	NaN	NaN	NaN	NaN	NaN	NaN
1.58240967068725	NaN	NaN	NaN	NaN	NaN	NaN
2.09715924967611	NaN	NaN	NaN	NaN	NaN	NaN
2.39179250238971	NaN	NaN	NaN	NaN	NaN	NaN
3.73154956825374	NaN	NaN	NaN	NaN	NaN	NaN
1.49141937922647	NaN	NaN	NaN	NaN	NaN	NaN
2.65629237005576	NaN	NaN	NaN	NaN	NaN	NaN
2.37703572936281	NaN	NaN	NaN	NaN	NaN	NaN
1.38930523319469	NaN	NaN	NaN	NaN	NaN	NaN
0.485368539094102	NaN	NaN	NaN	NaN	NaN	NaN
1.45442523452569	NaN	NaN	NaN	NaN	NaN	NaN
1.37058806907528	NaN	NaN	NaN	NaN	NaN	NaN
1.40519323308667	NaN	NaN	NaN	NaN	NaN	NaN
0.716760077709273	NaN	NaN	NaN	NaN	NaN	NaN
1.411990770527	NaN	NaN	NaN	NaN	NaN	NaN
3.70316854162146	NaN	NaN	NaN	NaN	NaN	NaN
1.57630143270309	NaN	NaN	NaN	NaN	NaN	NaN
0.641978366360361	NaN	NaN	NaN	NaN	NaN	NaN
1.73066832301122	NaN	NaN	NaN	NaN	NaN	NaN
0.626182165572131	NaN	NaN	NaN	NaN	NaN	NaN
1.61822852516497	NaN	NaN	NaN	NaN	NaN	NaN
2.22190611136034	NaN	NaN	NaN	NaN	NaN	NaN
2.48868760791679	NaN	NaN	NaN	NaN	NaN	NaN
0.579634113081618	NaN	NaN	NaN	NaN	NaN	NaN
3.50897098473466	NaN	NaN	NaN	NaN	NaN	NaN
0.975811270682575	NaN	NaN	NaN	NaN	NaN	NaN
0.127607971313588	NaN	NaN	NaN	NaN	NaN	NaN
0.775494855585145	NaN	NaN	NaN	NaN	NaN	NaN
1.27023193216016	NaN	NaN	NaN	NaN	NaN	NaN
2.34449658721541	NaN	NaN	NaN	NaN	NaN	NaN
1.70080369392161	NaN	NaN	NaN	NaN	NaN	NaN
2.94049087021922	NaN	NaN	NaN	NaN	NaN	NaN
0.975378242755346	NaN	NaN	NaN	NaN	NaN	NaN
3.57434814951606	NaN	NaN	NaN	NaN	NaN	NaN
3.83804388714538	NaN	NaN	NaN	NaN	NaN	NaN
1.05495952404632	NaN	NaN	NaN	NaN	NaN	NaN
2.67124273578368	NaN	NaN	NaN	NaN	NaN	NaN
1.00609207027754	NaN	NaN	NaN	NaN	NaN	NaN
1.12181248487012	NaN	NaN	NaN	NaN	NaN	NaN
2.47186038020615	NaN	NaN	NaN	NaN	NaN	NaN
2.665389603443	NaN	NaN	NaN	NaN	NaN	NaN
0.847905590740508	NaN	NaN	NaN	NaN	NaN	NaN
0.905393080864767	NaN	NaN	NaN	NaN	NaN	NaN
1.38029204687058	NaN	NaN	NaN	NaN	NaN	NaN
2.15090582016536	NaN	NaN	NaN	NaN	NaN	NaN
1.32626537529682	NaN	NaN	NaN	NaN	NaN	NaN
0.831364880243051	NaN	NaN	NaN	NaN	NaN	NaN
2.37156583719589	NaN	NaN	NaN	NaN	NaN	NaN
1.51974130599662	NaN	NaN	NaN	NaN	NaN	NaN
1.3626205781604	NaN	NaN	NaN	NaN	NaN	NaN
2.65929133443901	NaN	NaN	NaN	NaN	NaN	NaN
3.58870378636234	NaN	NaN	NaN	NaN	NaN	NaN
2.60660429146701	NaN	NaN	NaN	NaN	NaN	NaN
1.84828669778189	NaN	NaN	NaN	NaN	NaN	NaN
1.86489302518425	NaN	NaN	NaN	NaN	NaN	NaN
0.806170599844303	NaN	NaN	NaN	NaN	NaN	NaN
1.16899172919293	NaN	NaN	NaN	NaN	NaN	NaN
1.05892888386745	NaN	NaN	NaN	NaN	NaN	NaN
1.62737407608791	NaN	NaN	NaN	NaN	NaN	NaN
0.545210239138993	NaN	NaN	NaN	NaN	NaN	NaN
0.243328485510038	NaN	NaN	NaN	NaN	NaN	NaN
0.39574138382001	NaN	NaN	NaN	NaN	NaN	NaN
0.499715332775411	NaN	NaN	NaN	NaN	NaN	NaN
0.258345790129804	NaN	NaN	NaN	NaN	NaN	NaN
0.490898890070711	NaN	NaN	NaN	NaN	NaN	NaN
0.787603368311937	NaN	NaN	NaN	NaN	NaN	NaN
1.86797011017857	NaN	NaN	NaN	NaN	NaN	NaN
0.91869826060166	NaN	NaN	NaN	NaN	NaN	NaN
0.793671107181601	NaN	NaN	NaN	NaN	NaN	NaN
0.947957007183944	NaN	NaN	NaN	NaN	NaN	NaN
3.00882740542669	NaN	NaN	NaN	NaN	NaN	NaN
1.13203217758222	NaN	NaN	NaN	NaN	NaN	NaN
1.56650989779724	NaN	NaN	NaN	NaN	NaN	NaN
1.25099466503002	NaN	NaN	NaN	NaN	NaN	NaN
0.404733433447457	NaN	NaN	NaN	NaN	NaN	NaN
-0.123468535018519	NaN	NaN	NaN	NaN	NaN	NaN
0.358894315518815	NaN	NaN	NaN	NaN	NaN	NaN
0.302244255762193	NaN	NaN	NaN	NaN	NaN	NaN
2.21975831214031	NaN	NaN	NaN	NaN	NaN	NaN
-0.196441518012976	NaN	NaN	NaN	NaN	NaN	NaN
1.2638177477875	NaN	NaN	NaN	NaN	NaN	NaN
1.03416065366501	NaN	NaN	NaN	NaN	NaN	NaN
1.68368211147242	NaN	NaN	NaN	NaN	NaN	NaN
0.403762608620149	NaN	NaN	NaN	NaN	NaN	NaN
0.190420657387129	NaN	NaN	NaN	NaN	NaN	NaN
0.489622273521984	NaN	NaN	NaN	NaN	NaN	NaN
0.398166481679268	NaN	NaN	NaN	NaN	NaN	NaN
0.33876403811887	NaN	NaN	NaN	NaN	NaN	NaN
0.611744067057799	NaN	NaN	NaN	NaN	NaN	NaN
1.01741772237572	NaN	NaN	NaN	NaN	NaN	NaN
0.111702687014474	NaN	NaN	NaN	NaN	NaN	NaN
1.21255464880989	NaN	NaN	NaN	NaN	NaN	NaN
0.351055265049204	NaN	NaN	NaN	NaN	NaN	NaN
0.589904606196807	NaN	NaN	NaN	NaN	NaN	NaN
1.96293114398489	NaN	NaN	NaN	NaN	NaN	NaN
0.226714792829788	NaN	NaN	NaN	NaN	NaN	NaN
0.395756754916669	NaN	NaN	NaN	NaN	NaN	NaN
0.663346134017809	NaN	NaN	NaN	NaN	NaN	NaN
2.31862848885774	NaN	NaN	NaN	NaN	NaN	NaN
0.434201122027363	NaN	NaN	NaN	NaN	NaN	NaN
0.495783019422709	NaN	NaN	NaN	NaN	NaN	NaN
0.900704127206272	NaN	NaN	NaN	NaN	NaN	NaN
0.643925306998127	NaN	NaN	NaN	NaN	NaN	NaN
2.47459585736667	NaN	NaN	NaN	NaN	NaN	NaN
1.51683897729566	NaN	NaN	NaN	NaN	NaN	NaN
0.666368709551621	NaN	NaN	NaN	NaN	NaN	NaN
0.664812956873153	NaN	NaN	NaN	NaN	NaN	NaN
0.475959658362672	NaN	NaN	NaN	NaN	NaN	NaN
0.412868038515307	NaN	NaN	NaN	NaN	NaN	NaN
0.222987273422103	NaN	NaN	NaN	NaN	NaN	NaN
1.30407360246416	NaN	NaN	NaN	NaN	NaN	NaN
0.701137486300243	NaN	NaN	NaN	NaN	NaN	NaN
1.28169744081321	NaN	NaN	NaN	NaN	NaN	NaN
0.278894816249787	NaN	NaN	NaN	NaN	NaN	NaN
0.53756829384321	NaN	NaN	NaN	NaN	NaN	NaN
1.66468051591698	NaN	NaN	NaN	NaN	NaN	NaN
1.8649995027647	NaN	NaN	NaN	NaN	NaN	NaN
2.61583436602897	NaN	NaN	NaN	NaN	NaN	NaN
0.391140493404377	NaN	NaN	NaN	NaN	NaN	NaN
0.788319908368393	NaN	NaN	NaN	NaN	NaN	NaN
1.03990816162287	NaN	NaN	NaN	NaN	NaN	NaN
0.686086443792895	NaN	NaN	NaN	NaN	NaN	NaN
1.33277169885612	NaN	NaN	NaN	NaN	NaN	NaN
0.842410684672351	NaN	NaN	NaN	NaN	NaN	NaN
0.47036250929869	NaN	NaN	NaN	NaN	NaN	NaN
1.71458704770131	NaN	NaN	NaN	NaN	NaN	NaN
0.793746763395597	NaN	NaN	NaN	NaN	NaN	NaN
0.416356558717633	NaN	NaN	NaN	NaN	NaN	NaN
0.429185205232907	NaN	NaN	NaN	NaN	NaN	NaN
0.53043560045993	NaN	NaN	NaN	NaN	NaN	NaN
0.417352079669339	NaN	NaN	NaN	NaN	NaN	NaN
-0.0263744844863292	NaN	NaN	NaN	NaN	NaN	NaN
0.417478461676418	NaN	NaN	NaN	NaN	NaN	NaN
1.06398438897308	NaN	NaN	NaN	NaN	NaN	NaN
0.616850516138761	NaN	NaN	NaN	NaN	NaN	NaN
2.14189941631498	NaN	NaN	NaN	NaN	NaN	NaN
0.236136389456599	NaN	NaN	NaN	NaN	NaN	NaN
3.36418142068907	NaN	NaN	NaN	NaN	NaN	NaN
0.65527686715906	NaN	NaN	NaN	NaN	NaN	NaN
0.630611523567909	NaN	NaN	NaN	NaN	NaN	NaN
NaN	NaN	NaN	NaN	NaN	NaN	NaN
0.272858032921882	NaN	NaN	NaN	NaN	NaN	NaN
0.933553208264334	NaN	NaN	NaN	NaN	NaN	NaN
1.05921871135244	NaN	NaN	NaN	NaN	NaN	NaN
0.695627732790319	NaN	NaN	NaN	NaN	NaN	NaN
0.0828669201883769	NaN	NaN	NaN	NaN	NaN	NaN
0.748365420823188	NaN	NaN	NaN	NaN	NaN	NaN
0.306886329221394	NaN	NaN	NaN	NaN	NaN	NaN
0.913852647499726	NaN	NaN	NaN	NaN	NaN	NaN
0.34338325644271	NaN	NaN	NaN	NaN	NaN	NaN
0.703468519547647	NaN	NaN	NaN	NaN	NaN	NaN
1.03351984371843	NaN	NaN	NaN	NaN	NaN	NaN
0.421536849436032	NaN	NaN	NaN	NaN	NaN	NaN
0.665940436051785	NaN	NaN	NaN	NaN	NaN	NaN
0.625245520748763	NaN	NaN	NaN	NaN	NaN	NaN
1.53381000446168	NaN	NaN	NaN	NaN	NaN	NaN
1.06283954771242	NaN	NaN	NaN	NaN	NaN	NaN
0.92094506674248	NaN	NaN	NaN	NaN	NaN	NaN
0.933116027810338	NaN	NaN	NaN	NaN	NaN	NaN
0.163479488253326	NaN	NaN	NaN	NaN	NaN	NaN
0.418016084285014	NaN	NaN	NaN	NaN	NaN	NaN
0.0334489805524525	NaN	NaN	NaN	NaN	NaN	NaN
1.08214394626129	NaN	NaN	NaN	NaN	NaN	NaN
1.47703912080603	NaN	NaN	NaN	NaN	NaN	NaN
0.556410051617358	NaN	NaN	NaN	NaN	NaN	NaN
1.93111424724919	NaN	NaN	NaN	NaN	NaN	NaN
0.444770276354642	NaN	NaN	NaN	NaN	NaN	NaN
0.382438897493438	NaN	NaN	NaN	NaN	NaN	NaN
0.310475922528825	NaN	NaN	NaN	NaN	NaN	NaN
0.571289968961516	NaN	NaN	NaN	NaN	NaN	NaN
2.56784298648487	NaN	NaN	NaN	NaN	NaN	NaN
3.49123045833157	NaN	NaN	NaN	NaN	NaN	NaN
0.958574147732756	NaN	NaN	NaN	NaN	NaN	NaN
1.51351735992246	NaN	NaN	NaN	NaN	NaN	NaN
0.268015239724961	NaN	NaN	NaN	NaN	NaN	NaN
0.647688055949517	NaN	NaN	NaN	NaN	NaN	NaN
0.261742493467481	NaN	NaN	NaN	NaN	NaN	NaN
0.416160619931178	NaN	NaN	NaN	NaN	NaN	NaN
0.929463743834007	NaN	NaN	NaN	NaN	NaN	NaN
1.12234042217172	NaN	NaN	NaN	NaN	NaN	NaN
0.301228430878269	NaN	NaN	NaN	NaN	NaN	NaN
0.0988517345452339	NaN	NaN	NaN	NaN	NaN	NaN
1.48292407343734	NaN	NaN	NaN	NaN	NaN	NaN
1.60191434896259	NaN	NaN	NaN	NaN	NaN	NaN
0.849196951179025	NaN	NaN	NaN	NaN	NaN	NaN
0.366775427983926	NaN	NaN	NaN	NaN	NaN	NaN
1.74705324631556	NaN	NaN	NaN	NaN	NaN	NaN
1.95810301364865	NaN	NaN	NaN	NaN	NaN	NaN
1.91202326585662	NaN	NaN	NaN	NaN	NaN	NaN
1.53556997680274	NaN	NaN	NaN	NaN	NaN	NaN
0.922903576697501	NaN	NaN	NaN	NaN	NaN	NaN
1.15279500039664	NaN	NaN	NaN	NaN	NaN	NaN
0.547636046447945	NaN	NaN	NaN	NaN	NaN	NaN
0.912870261905669	NaN	NaN	NaN	NaN	NaN	NaN
0.528531258070544	NaN	NaN	NaN	NaN	NaN	NaN
1.49586841771323	NaN	NaN	NaN	NaN	NaN	NaN
1.25015678361751	NaN	NaN	NaN	NaN	NaN	NaN
2.56762512795234	NaN	NaN	NaN	NaN	NaN	NaN
0.495409542339175	NaN	NaN	NaN	NaN	NaN	NaN
0.599724826874948	NaN	NaN	NaN	NaN	NaN	NaN
1.83491276513269	NaN	NaN	NaN	NaN	NaN	NaN
1.24400994142302	NaN	NaN	NaN	NaN	NaN	NaN
0.78314236292148	NaN	NaN	NaN	NaN	NaN	NaN
0.968931635676466	NaN	NaN	NaN	NaN	NaN	NaN
2.2129272813988	NaN	NaN	NaN	NaN	NaN	NaN
2.31118486058109	NaN	NaN	NaN	NaN	NaN	NaN
1.45497792123452	NaN	NaN	NaN	NaN	NaN	NaN
0.773749690884287	NaN	NaN	NaN	NaN	NaN	NaN
0.923230004212018	NaN	NaN	NaN	NaN	NaN	NaN
0.531016752901619	NaN	NaN	NaN	NaN	NaN	NaN
0.451860982113811	NaN	NaN	NaN	NaN	NaN	NaN
1.48178048309368	NaN	NaN	NaN	NaN	NaN	NaN
2.30545750050904	NaN	NaN	NaN	NaN	NaN	NaN
0.222817791518739	NaN	NaN	NaN	NaN	NaN	NaN
1.62341612352649	NaN	NaN	NaN	NaN	NaN	NaN
1.95043491265031	NaN	NaN	NaN	NaN	NaN	NaN
0.322422179282532	NaN	NaN	NaN	NaN	NaN	NaN
0.555104150900686	NaN	NaN	NaN	NaN	NaN	NaN
1.20975002682607	NaN	NaN	NaN	NaN	NaN	NaN
-0.527810034997465	NaN	NaN	NaN	NaN	NaN	NaN
0.920601785704972	NaN	NaN	NaN	NaN	NaN	NaN
1.33037676200963	NaN	NaN	NaN	NaN	NaN	NaN
0.547661508972607	NaN	NaN	NaN	NaN	NaN	NaN
1.15556573077278	NaN	NaN	NaN	NaN	NaN	NaN
0.927247011958338	NaN	NaN	NaN	NaN	NaN	NaN
0.632708539152582	NaN	NaN	NaN	NaN	NaN	NaN
0.132802532095756	NaN	NaN	NaN	NaN	NaN	NaN
1.37017629752257	NaN	NaN	NaN	NaN	NaN	NaN
0.141661250883181	NaN	NaN	NaN	NaN	NaN	NaN
0.512762248001283	NaN	NaN	NaN	NaN	NaN	NaN
0.144766969867034	NaN	NaN	NaN	NaN	NaN	NaN
0.386485287515895	NaN	NaN	NaN	NaN	NaN	NaN
0.238794816843907	NaN	NaN	NaN	NaN	NaN	NaN
0.451260692842067	NaN	NaN	NaN	NaN	NaN	NaN
0.0626254300659485	NaN	NaN	NaN	NaN	NaN	NaN
1.12746927818357	NaN	NaN	NaN	NaN	NaN	NaN
0.226259503476716	NaN	NaN	NaN	NaN	NaN	NaN
0.321279823825636	NaN	NaN	NaN	NaN	NaN	NaN
0.110151643769049	NaN	NaN	NaN	NaN	NaN	NaN
1.10820443897569	NaN	NaN	NaN	NaN	NaN	NaN
0.316649533317118	NaN	NaN	NaN	NaN	NaN	NaN
1.0598273442499	NaN	NaN	NaN	NaN	NaN	NaN
0.378292640300464	NaN	NaN	NaN	NaN	NaN	NaN
0.498024820692972	NaN	NaN	NaN	NaN	NaN	NaN
0.202681552162888	NaN	NaN	NaN	NaN	NaN	NaN
NaN	NaN	NaN	NaN	NaN	NaN	NaN
0.910887813535785	NaN	NaN	NaN	NaN	NaN	NaN
0.558602833385346	NaN	NaN	NaN	NaN	NaN	NaN
0.660891581231709	NaN	NaN	NaN	NaN	NaN	NaN
0.507522963468264	NaN	NaN	NaN	NaN	NaN	NaN
0.522449304765265	NaN	NaN	NaN	NaN	NaN	NaN
0.564549050912971	NaN	NaN	NaN	NaN	NaN	NaN
0.184031936959601	NaN	NaN	NaN	NaN	NaN	NaN
0.274655309100889	NaN	NaN	NaN	NaN	NaN	NaN
1.45531614086716	NaN	NaN	NaN	NaN	NaN	NaN
0.101832572741908	NaN	NaN	NaN	NaN	NaN	NaN
0.994730953672236	NaN	NaN	NaN	NaN	NaN	NaN
0.436495143971766	NaN	NaN	NaN	NaN	NaN	NaN
0.775374140608416	NaN	NaN	NaN	NaN	NaN	NaN
0.661411378489412	NaN	NaN	NaN	NaN	NaN	NaN
0.5534928226774	NaN	NaN	NaN	NaN	NaN	NaN
0.42824665693429	NaN	NaN	NaN	NaN	NaN	NaN
0.237347263330211	NaN	NaN	NaN	NaN	NaN	NaN
0.643771485870906	NaN	NaN	NaN	NaN	NaN	NaN
1.33669671776953	NaN	NaN	NaN	NaN	NaN	NaN
0.403515738447243	NaN	NaN	NaN	NaN	NaN	NaN
0.859728943058453	NaN	NaN	NaN	NaN	NaN	NaN
0.506243548368119	NaN	NaN	NaN	NaN	NaN	NaN
0.671625445717443	NaN	NaN	NaN	NaN	NaN	NaN
0.873928468525391	NaN	NaN	NaN	NaN	NaN	NaN
0.482462758525878	NaN	NaN	NaN	NaN	NaN	NaN
0.294570027507254	NaN	NaN	NaN	NaN	NaN	NaN
0.556924732339185	NaN	NaN	NaN	NaN	NaN	NaN
0.766431046921126	NaN	NaN	NaN	NaN	NaN	NaN
0.556158138207518	NaN	NaN	NaN	NaN	NaN	NaN
0.562303992654358	NaN	NaN	NaN	NaN	NaN	NaN
0.682549392452712	NaN	NaN	NaN	NaN	NaN	NaN
0.578290487556136	NaN	NaN	NaN	NaN	NaN	NaN
0.703278407660574	NaN	NaN	NaN	NaN	NaN	NaN
0.177273340833949	NaN	NaN	NaN	NaN	NaN	NaN
0.329297054232268	NaN	NaN	NaN	NaN	NaN	NaN
0.440649850315107	NaN	NaN	NaN	NaN	NaN	NaN
0.422267528337668	NaN	NaN	NaN	NaN	NaN	NaN
0.368852894208255	NaN	NaN	NaN	NaN	NaN	NaN
0.170296285535188	NaN	NaN	NaN	NaN	NaN	NaN
0.274291710984559	NaN	NaN	NaN	NaN	NaN	NaN
0.178890158668105	NaN	NaN	NaN	NaN	NaN	NaN
0.353828046678016	NaN	NaN	NaN	NaN	NaN	NaN
0.37065321328322	NaN	NaN	NaN	NaN	NaN	NaN
0.0221240407224038	NaN	NaN	NaN	NaN	NaN	NaN
0.209393566959844	NaN	NaN	NaN	NaN	NaN	NaN
1.44188012630814	NaN	NaN	NaN	NaN	NaN	NaN
0.128840122288838	NaN	NaN	NaN	NaN	NaN	NaN
0.865683578448126	NaN	NaN	NaN	NaN	NaN	NaN
0.950844105294102	NaN	NaN	NaN	NaN	NaN	NaN
0.28067952626521	NaN	NaN	NaN	NaN	NaN	NaN
0.296218147633734	NaN	NaN	NaN	NaN	NaN	NaN
0.612095311718862	NaN	NaN	NaN	NaN	NaN	NaN
0.36722521778268	NaN	NaN	NaN	NaN	NaN	NaN
0.370962370378016	NaN	NaN	NaN	NaN	NaN	NaN
0.490525134683108	NaN	NaN	NaN	NaN	NaN	NaN
0.219239603434536	NaN	NaN	NaN	NaN	NaN	NaN
0.432555012088881	NaN	NaN	NaN	NaN	NaN	NaN
1.91573143246914	NaN	NaN	NaN	NaN	NaN	NaN
1.7959343538582	NaN	NaN	NaN	NaN	NaN	NaN
1.44149623175454	NaN	NaN	NaN	NaN	NaN	NaN
0.937376920363365	NaN	NaN	NaN	NaN	NaN	NaN
0.131914207293971	NaN	NaN	NaN	NaN	NaN	NaN
1.02098098165912	NaN	NaN	NaN	NaN	NaN	NaN
1.08013291327516	NaN	NaN	NaN	NaN	NaN	NaN
0.296806362440461	NaN	NaN	NaN	NaN	NaN	NaN
1.41852588638516	NaN	NaN	NaN	NaN	NaN	NaN
0.438881784533346	NaN	NaN	NaN	NaN	NaN	NaN
0.373837146154192	NaN	NaN	NaN	NaN	NaN	NaN
0.0671839784366888	NaN	NaN	NaN	NaN	NaN	NaN
0.543812960295932	NaN	NaN	NaN	NaN	NaN	NaN
0.291033784161653	NaN	NaN	NaN	NaN	NaN	NaN
0.897430581117078	NaN	NaN	NaN	NaN	NaN	NaN
1.63370314571921	NaN	NaN	NaN	NaN	NaN	NaN
0.484114244750681	NaN	NaN	NaN	NaN	NaN	NaN
0.859579567938603	NaN	NaN	NaN	NaN	NaN	NaN
0.666290689190323	NaN	NaN	NaN	NaN	NaN	NaN
0.345866904584706	NaN	NaN	NaN	NaN	NaN	NaN
0.788208863338985	NaN	NaN	NaN	NaN	NaN	NaN
0.334483663847358	NaN	NaN	NaN	NaN	NaN	NaN
0.38941098146832	NaN	NaN	NaN	NaN	NaN	NaN
0.387146058194415	NaN	NaN	NaN	NaN	NaN	NaN
1.07648238909939	NaN	NaN	NaN	NaN	NaN	NaN
0.337402268195462	NaN	NaN	NaN	NaN	NaN	NaN
0.84406510958983	NaN	NaN	NaN	NaN	NaN	NaN
0.343532524513024	NaN	NaN	NaN	NaN	NaN	NaN
1.11069507765427	NaN	NaN	NaN	NaN	NaN	NaN
0.640013632896757	NaN	NaN	NaN	NaN	NaN	NaN
1.53623609605159	NaN	NaN	NaN	NaN	NaN	NaN
0.937059983830416	NaN	NaN	NaN	NaN	NaN	NaN
0.870484624717287	NaN	NaN	NaN	NaN	NaN	NaN
0.290686668319649	NaN	NaN	NaN	NaN	NaN	NaN
0.640635232250423	NaN	NaN	NaN	NaN	NaN	NaN
0.244262819755831	NaN	NaN	NaN	NaN	NaN	NaN
0.765672984810944	NaN	NaN	NaN	NaN	NaN	NaN
0.645364740611445	NaN	NaN	NaN	NaN	NaN	NaN
1.20561334208944	NaN	NaN	NaN	NaN	NaN	NaN
0.209413527106321	NaN	NaN	NaN	NaN	NaN	NaN
0.0897092775785426	NaN	NaN	NaN	NaN	NaN	NaN
0.260783048085973	NaN	NaN	NaN	NaN	NaN	NaN
0.553646545319901	NaN	NaN	NaN	NaN	NaN	NaN
0.229603399207031	NaN	NaN	NaN	NaN	NaN	NaN
0.509994771448094	NaN	NaN	NaN	NaN	NaN	NaN
0.316336977809648	NaN	NaN	NaN	NaN	NaN	NaN
0.627636922165988	NaN	NaN	NaN	NaN	NaN	NaN
0.959726293630419	NaN	NaN	NaN	NaN	NaN	NaN
0.516289063096727	NaN	NaN	NaN	NaN	NaN	NaN
0.295751497444759	NaN	NaN	NaN	NaN	NaN	NaN
1.12008663574754	NaN	NaN	NaN	NaN	NaN	NaN
0.162453438947289	NaN	NaN	NaN	NaN	NaN	NaN
1.67807215468751	NaN	NaN	NaN	NaN	NaN	NaN
0.148321509276184	NaN	NaN	NaN	NaN	NaN	NaN
0.254498219195926	NaN	NaN	NaN	NaN	NaN	NaN
0.971182871028203	NaN	NaN	NaN	NaN	NaN	NaN
NaN	NaN	NaN	NaN	NaN	NaN	NaN
0.601084534673355	NaN	NaN	NaN	NaN	NaN	NaN
NaN	NaN	NaN	NaN	NaN	NaN	NaN
0.866098636952842	NaN	NaN	NaN	NaN	NaN	NaN
2.29219069562555	NaN	NaN	NaN	NaN	NaN	NaN
0.501856504300391	NaN	NaN	NaN	NaN	NaN	NaN
0.863568263743354	NaN	NaN	NaN	NaN	NaN	NaN
0.311608792094233	NaN	NaN	NaN	NaN	NaN	NaN
0.440123359528988	NaN	NaN	NaN	NaN	NaN	NaN
0.377047610590264	NaN	NaN	NaN	NaN	NaN	NaN
0.818421523323891	NaN	NaN	NaN	NaN	NaN	NaN
1.3239117019521	NaN	NaN	NaN	NaN	NaN	NaN
0.598279033373719	NaN	NaN	NaN	NaN	NaN	NaN
0.752983081128766	NaN	NaN	NaN	NaN	NaN	NaN
0.564789477348467	NaN	NaN	NaN	NaN	NaN	NaN
0.458917160017013	NaN	NaN	NaN	NaN	NaN	NaN
0.198333724298384	NaN	NaN	NaN	NaN	NaN	NaN
0.242340801619094	NaN	NaN	NaN	NaN	NaN	NaN
0.523166900107849	NaN	NaN	NaN	NaN	NaN	NaN
0.474642474522831	NaN	NaN	NaN	NaN	NaN	NaN
0.320908158783147	NaN	NaN	NaN	NaN	NaN	NaN
1.32149784602021	NaN	NaN	NaN	NaN	NaN	NaN
0.370071105312281	NaN	NaN	NaN	NaN	NaN	NaN
1.16979842276448	NaN	NaN	NaN	NaN	NaN	NaN
0.716328008674152	NaN	NaN	NaN	NaN	NaN	NaN
0.605814520765812	NaN	NaN	NaN	NaN	NaN	NaN
0.162238400935605	NaN	NaN	NaN	NaN	NaN	NaN
0.655975263240893	NaN	NaN	NaN	NaN	NaN	NaN
0.351789930082791	NaN	NaN	NaN	NaN	NaN	NaN
0.731000028613471	NaN	NaN	NaN	NaN	NaN	NaN
0.567964592059237	NaN	NaN	NaN	NaN	NaN	NaN
1.82741070097324	NaN	NaN	NaN	NaN	NaN	NaN
1.80180271149248	NaN	NaN	NaN	NaN	NaN	NaN
0.538768567137857	NaN	NaN	NaN	NaN	NaN	NaN
0.851586184906815	NaN	NaN	NaN	NaN	NaN	NaN
3.85080231151874	NaN	NaN	NaN	NaN	NaN	NaN
1.90738672899956	NaN	NaN	NaN	NaN	NaN	NaN
0.803626860520328	NaN	NaN	NaN	NaN	NaN	NaN
0.361169452832226	NaN	NaN	NaN	NaN	NaN	NaN
0.553600205379418	NaN	NaN	NaN	NaN	NaN	NaN
0.196412621719065	NaN	NaN	NaN	NaN	NaN	NaN
3.14453515225001	NaN	NaN	NaN	NaN	NaN	NaN
0.912566956443358	NaN	NaN	NaN	NaN	NaN	NaN
0.452159228071718	NaN	NaN	NaN	NaN	NaN	NaN
0.958485111182986	NaN	NaN	NaN	NaN	NaN	NaN
1.78887990717111	NaN	NaN	NaN	NaN	NaN	NaN
0.175482456865028	NaN	NaN	NaN	NaN	NaN	NaN
0.481326279622821	NaN	NaN	NaN	NaN	NaN	NaN
0.864820872963727	NaN	NaN	NaN	NaN	NaN	NaN
0.264997872171138	NaN	NaN	NaN	NaN	NaN	NaN
0.264508984260745	NaN	NaN	NaN	NaN	NaN	NaN
0.264696629681457	NaN	NaN	NaN	NaN	NaN	NaN
0.247165634537527	NaN	NaN	NaN	NaN	NaN	NaN
1.26311409210406	NaN	NaN	NaN	NaN	NaN	NaN
0.403780473306344	NaN	NaN	NaN	NaN	NaN	NaN
0.71245537562483	NaN	NaN	NaN	NaN	NaN	NaN
2.11532969156159	NaN	NaN	NaN	NaN	NaN	NaN
0.306550948270144	NaN	NaN	NaN	NaN	NaN	NaN
0.467741321205806	NaN	NaN	NaN	NaN	NaN	NaN
0.668534531207997	NaN	NaN	NaN	NaN	NaN	NaN
1.32689258857396	NaN	NaN	NaN	NaN	NaN	NaN
0.316774720227395	NaN	NaN	NaN	NaN	NaN	NaN
0.759078632099304	NaN	NaN	NaN	NaN	NaN	NaN
-0.0782446905878324	NaN	NaN	NaN	NaN	NaN	NaN
0.504594818048415	NaN	NaN	NaN	NaN	NaN	NaN
2.07453404992582	NaN	NaN	NaN	NaN	NaN	NaN
0.69379492858983	NaN	NaN	NaN	NaN	NaN	NaN
0.831673684375214	NaN	NaN	NaN	NaN	NaN	NaN
1.73129039111212	NaN	NaN	NaN	NaN	NaN	NaN
1.37561566478801	NaN	NaN	NaN	NaN	NaN	NaN
1.8235243155154	NaN	NaN	NaN	NaN	NaN	NaN
0.879936130697367	NaN	NaN	NaN	NaN	NaN	NaN
0.764932896879174	NaN	NaN	NaN	NaN	NaN	NaN
2.21890613610547	NaN	NaN	NaN	NaN	NaN	NaN
0.518471428377831	NaN	NaN	NaN	NaN	NaN	NaN
0.530111476620492	NaN	NaN	NaN	NaN	NaN	NaN
0.489397956812458	NaN	NaN	NaN	NaN	NaN	NaN
0.908206919056584	NaN	NaN	NaN	NaN	NaN	NaN
0.85218739249625	NaN	NaN	NaN	NaN	NaN	NaN
1.43107300991081	NaN	NaN	NaN	NaN	NaN	NaN
0.633359335553199	NaN	NaN	NaN	NaN	NaN	NaN
1.46674557058794	NaN	NaN	NaN	NaN	NaN	NaN
1.7615932138185	NaN	NaN	NaN	NaN	NaN	NaN
2.60094928541232	NaN	NaN	NaN	NaN	NaN	NaN
0.213272542523351	NaN	NaN	NaN	NaN	NaN	NaN
0.117280001118599	NaN	NaN	NaN	NaN	NaN	NaN
0.483304867967283	NaN	NaN	NaN	NaN	NaN	NaN
0.878192465452672	NaN	NaN	NaN	NaN	NaN	NaN
1.06287862025362	NaN	NaN	NaN	NaN	NaN	NaN
0.734720559732474	NaN	NaN	NaN	NaN	NaN	NaN
0.790104610433274	NaN	NaN	NaN	NaN	NaN	NaN
-0.166246649872568	NaN	NaN	NaN	NaN	NaN	NaN
0.179210679345866	NaN	NaN	NaN	NaN	NaN	NaN
-0.142158880420933	NaN	NaN	NaN	NaN	NaN	NaN
0.596435632727267	NaN	NaN	NaN	NaN	NaN	NaN
1.81012369643623	NaN	NaN	NaN	NaN	NaN	NaN
0.714023562041002	NaN	NaN	NaN	NaN	NaN	NaN
2.59237774014174	NaN	NaN	NaN	NaN	NaN	NaN
0.248407633632983	NaN	NaN	NaN	NaN	NaN	NaN
0.20272798368802	NaN	NaN	NaN	NaN	NaN	NaN
0.674548940847031	NaN	NaN	NaN	NaN	NaN	NaN
0.874128742922132	NaN	NaN	NaN	NaN	NaN	NaN
0.100712963110825	NaN	NaN	NaN	NaN	NaN	NaN
2.23240954986566	NaN	NaN	NaN	NaN	NaN	NaN
0.475530978504713	NaN	NaN	NaN	NaN	NaN	NaN
NaN	NaN	NaN	NaN	NaN	NaN	NaN
0.971099963828932	NaN	NaN	NaN	NaN	NaN	NaN
0.916672855554386	NaN	NaN	NaN	NaN	NaN	NaN
1.01863412135902	NaN	NaN	NaN	NaN	NaN	NaN
1.08879388532135	NaN	NaN	NaN	NaN	NaN	NaN
0.0703660197334208	NaN	NaN	NaN	NaN	NaN	NaN
0.573572504280424	NaN	NaN	NaN	NaN	NaN	NaN
0.676808245922133	NaN	NaN	NaN	NaN	NaN	NaN
0.729798531527302	NaN	NaN	NaN	NaN	NaN	NaN
1.5912181486269	NaN	NaN	NaN	NaN	NaN	NaN
1.28966025737873	NaN	NaN	NaN	NaN	NaN	NaN
-0.231045491885096	NaN	NaN	NaN	NaN	NaN	NaN
0.813206582961649	NaN	NaN	NaN	NaN	NaN	NaN
0.732535071590588	NaN	NaN	NaN	NaN	NaN	NaN
1.23996759156998	NaN	NaN	NaN	NaN	NaN	NaN
1.05429163377486	NaN	NaN	NaN	NaN	NaN	NaN
0.194090063264309	NaN	NaN	NaN	NaN	NaN	NaN
0.0133898324151316	NaN	NaN	NaN	NaN	NaN	NaN
0.169508814571773	NaN	NaN	NaN	NaN	NaN	NaN
0.765113916833634	NaN	NaN	NaN	NaN	NaN	NaN
0.792093123299131	NaN	NaN	NaN	NaN	NaN	NaN
1.30629993994192	NaN	NaN	NaN	NaN	NaN	NaN
0.512503564634699	NaN	NaN	NaN	NaN	NaN	NaN
0.559054847420512	NaN	NaN	NaN	NaN	NaN	NaN
1.14964801355698	NaN	NaN	NaN	NaN	NaN	NaN
0.876310582308971	NaN	NaN	NaN	NaN	NaN	NaN
1.0840139911551	NaN	NaN	NaN	NaN	NaN	NaN
0.486751046419732	NaN	NaN	NaN	NaN	NaN	NaN
1.35801247956751	NaN	NaN	NaN	NaN	NaN	NaN
0.275020538473758	NaN	NaN	NaN	NaN	NaN	NaN
1.43072741390764	NaN	NaN	NaN	NaN	NaN	NaN
0.0398600030134155	NaN	NaN	NaN	NaN	NaN	NaN
1.09733381350274	NaN	NaN	NaN	NaN	NaN	NaN
0.74403819787824	NaN	NaN	NaN	NaN	NaN	NaN
0.142065220873222	NaN	NaN	NaN	NaN	NaN	NaN
0.430836761959065	NaN	NaN	NaN	NaN	NaN	NaN
0.97280035856377	NaN	NaN	NaN	NaN	NaN	NaN
0.566379123060854	NaN	NaN	NaN	NaN	NaN	NaN
0.680937429653653	NaN	NaN	NaN	NaN	NaN	NaN
1.07505378599866	NaN	NaN	NaN	NaN	NaN	NaN
0.267548980821067	NaN	NaN	NaN	NaN	NaN	NaN
0.340935803638249	NaN	NaN	NaN	NaN	NaN	NaN
0.202054543754645	NaN	NaN	NaN	NaN	NaN	NaN
0.123122511580337	NaN	NaN	NaN	NaN	NaN	NaN
0.45310786685303	NaN	NaN	NaN	NaN	NaN	NaN
0.321972790735433	NaN	NaN	NaN	NaN	NaN	NaN
0.682308854659429	NaN	NaN	NaN	NaN	NaN	NaN
0.696455794431391	NaN	NaN	NaN	NaN	NaN	NaN
0.484785496583815	NaN	NaN	NaN	NaN	NaN	NaN
0.577696428991617	NaN	NaN	NaN	NaN	NaN	NaN
0.445616523036004	NaN	NaN	NaN	NaN	NaN	NaN
0.196648421832711	NaN	NaN	NaN	NaN	NaN	NaN
0.823118573585991	NaN	NaN	NaN	NaN	NaN	NaN
0.422849406520132	NaN	NaN	NaN	NaN	NaN	NaN
0.316104074169215	NaN	NaN	NaN	NaN	NaN	NaN
0.435182329047976	NaN	NaN	NaN	NaN	NaN	NaN
0.179520931719542	NaN	NaN	NaN	NaN	NaN	NaN
0.386725678480626	NaN	NaN	NaN	NaN	NaN	NaN
0.295223019252804	NaN	NaN	NaN	NaN	NaN	NaN
0.316943416996044	NaN	NaN	NaN	NaN	NaN	NaN
0.370801119896452	NaN	NaN	NaN	NaN	NaN	NaN
0.35570644996135	NaN	NaN	NaN	NaN	NaN	NaN
0.739923306701265	NaN	NaN	NaN	NaN	NaN	NaN
0.183435693611454	NaN	NaN	NaN	NaN	NaN	NaN
0.270414387637879	NaN	NaN	NaN	NaN	NaN	NaN
0.483534897090007	NaN	NaN	NaN	NaN	NaN	NaN
0.15885260266204	NaN	NaN	NaN	NaN	NaN	NaN
0.53009090235101	NaN	NaN	NaN	NaN	NaN	NaN
-0.170897726065216	NaN	NaN	NaN	NaN	NaN	NaN
0.834178641653869	NaN	NaN	NaN	NaN	NaN	NaN
0.578530788611458	NaN	NaN	NaN	NaN	NaN	NaN
0.252567947268954	NaN	NaN	NaN	NaN	NaN	NaN
0.45607253471475	NaN	NaN	NaN	NaN	NaN	NaN
0.389019878001208	NaN	NaN	NaN	NaN	NaN	NaN
0.521891041409534	NaN	NaN	NaN	NaN	NaN	NaN
0.105272516394619	NaN	NaN	NaN	NaN	NaN	NaN
1.65732313948996	NaN	NaN	NaN	NaN	NaN	NaN
0.43496266622211	NaN	NaN	NaN	NaN	NaN	NaN
0.134177546145126	NaN	NaN	NaN	NaN	NaN	NaN
0.069653929942071	NaN	NaN	NaN	NaN	NaN	NaN
0.229300264812209	NaN	NaN	NaN	NaN	NaN	NaN
0.549339511723055	NaN	NaN	NaN	NaN	NaN	NaN
0.218176324886301	NaN	NaN	NaN	NaN	NaN	NaN
0.229983621963038	NaN	NaN	NaN	NaN	NaN	NaN
0.291954966754472	NaN	NaN	NaN	NaN	NaN	NaN
0.210559007637637	NaN	NaN	NaN	NaN	NaN	NaN
0.707747069019915	NaN	NaN	NaN	NaN	NaN	NaN
0.0491353327360114	NaN	NaN	NaN	NaN	NaN	NaN
0.253806252253664	NaN	NaN	NaN	NaN	NaN	NaN
0.863569244072474	NaN	NaN	NaN	NaN	NaN	NaN
0.338794560226321	NaN	NaN	NaN	NaN	NaN	NaN
0.390759398929666	NaN	NaN	NaN	NaN	NaN	NaN
0.9065552541774	NaN	NaN	NaN	NaN	NaN	NaN
0.519913240282458	NaN	NaN	NaN	NaN	NaN	NaN
0.361616377733782	NaN	NaN	NaN	NaN	NaN	NaN
1.0996378148482	NaN	NaN	NaN	NaN	NaN	NaN
1.36185488989796	NaN	NaN	NaN	NaN	NaN	NaN
0.074180703034867	NaN	NaN	NaN	NaN	NaN	NaN
0.314639877298177	NaN	NaN	NaN	NaN	NaN	NaN
0.414916799265913	NaN	NaN	NaN	NaN	NaN	NaN
0.342047472532475	NaN	NaN	NaN	NaN	NaN	NaN
0.19042678401355	NaN	NaN	NaN	NaN	NaN	NaN
0.191172189659156	NaN	NaN	NaN	NaN	NaN	NaN
0.234399894757438	NaN	NaN	NaN	NaN	NaN	NaN
0.216099219970349	NaN	NaN	NaN	NaN	NaN	NaN
0.76884668863028	NaN	NaN	NaN	NaN	NaN	NaN
0.784781505174442	NaN	NaN	NaN	NaN	NaN	NaN
0.501171435759663	NaN	NaN	NaN	NaN	NaN	NaN
0.270915721463053	NaN	NaN	NaN	NaN	NaN	NaN
0.401990271331828	NaN	NaN	NaN	NaN	NaN	NaN
0.852721116767121	NaN	NaN	NaN	NaN	NaN	NaN
0.238130432824656	NaN	NaN	NaN	NaN	NaN	NaN
0.1919538705517	NaN	NaN	NaN	NaN	NaN	NaN
0.468768641478934	NaN	NaN	NaN	NaN	NaN	NaN
0.0851596757196943	NaN	NaN	NaN	NaN	NaN	NaN
0.463862432658566	NaN	NaN	NaN	NaN	NaN	NaN
0.0242382906106462	NaN	NaN	NaN	NaN	NaN	NaN
2.0423294891295	NaN	NaN	NaN	NaN	NaN	NaN
0.500260035905067	NaN	NaN	NaN	NaN	NaN	NaN
0.592630992831129	NaN	NaN	NaN	NaN	NaN	NaN
0.550104668949157	NaN	NaN	NaN	NaN	NaN	NaN
0.4406390563352	NaN	NaN	NaN	NaN	NaN	NaN
0.171545795919781	NaN	NaN	NaN	NaN	NaN	NaN
0.837818222386507	NaN	NaN	NaN	NaN	NaN	NaN
0.217049810832444	NaN	NaN	NaN	NaN	NaN	NaN
1.03402447179483	NaN	NaN	NaN	NaN	NaN	NaN
0.762664314947301	NaN	NaN	NaN	NaN	NaN	NaN
1.08166295175655	NaN	NaN	NaN	NaN	NaN	NaN
0.100119517304104	NaN	NaN	NaN	NaN	NaN	NaN
0.275575409008698	NaN	NaN	NaN	NaN	NaN	NaN
0.564557520327751	NaN	NaN	NaN	NaN	NaN	NaN
0.411428332438538	NaN	NaN	NaN	NaN	NaN	NaN
0.455251202580611	NaN	NaN	NaN	NaN	NaN	NaN
0.304864048314724	NaN	NaN	NaN	NaN	NaN	NaN
0.839912160359287	NaN	NaN	NaN	NaN	NaN	NaN
0.743853255671376	NaN	NaN	NaN	NaN	NaN	NaN
1.64849871416745	NaN	NaN	NaN	NaN	NaN	NaN
0.823684339117027	NaN	NaN	NaN	NaN	NaN	NaN
0.85204743359109	NaN	NaN	NaN	NaN	NaN	NaN
0.797497822662706	NaN	NaN	NaN	NaN	NaN	NaN
0.347482635835756	NaN	NaN	NaN	NaN	NaN	NaN
0.65300597272433	NaN	NaN	NaN	NaN	NaN	NaN
0.701190065636606	NaN	NaN	NaN	NaN	NaN	NaN
1.59485908526944	NaN	NaN	NaN	NaN	NaN	NaN
0.0928690009883307	NaN	NaN	NaN	NaN	NaN	NaN
0.562425191162839	NaN	NaN	NaN	NaN	NaN	NaN
0.267428149137934	NaN	NaN	NaN	NaN	NaN	NaN
0.619353076347774	NaN	NaN	NaN	NaN	NaN	NaN
0.98833574403335	NaN	NaN	NaN	NaN	NaN	NaN
0.0957265993992617	NaN	NaN	NaN	NaN	NaN	NaN
0.429494788435994	NaN	NaN	NaN	NaN	NaN	NaN
1.58748180914751	NaN	NaN	NaN	NaN	NaN	NaN
0.642543622156227	NaN	NaN	NaN	NaN	NaN	NaN
0.0657915446169451	NaN	NaN	NaN	NaN	NaN	NaN
0.301270687066605	NaN	NaN	NaN	NaN	NaN	NaN
0.16568808446431	NaN	NaN	NaN	NaN	NaN	NaN
0.494724133310676	NaN	NaN	NaN	NaN	NaN	NaN
0.209789874993452	NaN	NaN	NaN	NaN	NaN	NaN
0.424505025729287	NaN	NaN	NaN	NaN	NaN	NaN
0.635040380441101	NaN	NaN	NaN	NaN	NaN	NaN
0.296902444159408	NaN	NaN	NaN	NaN	NaN	NaN
0.483633518487285	NaN	NaN	NaN	NaN	NaN	NaN
0.570588751820242	NaN	NaN	NaN	NaN	NaN	NaN
0.617527691464544	NaN	NaN	NaN	NaN	NaN	NaN
0.591102861181209	NaN	NaN	NaN	NaN	NaN	NaN
0.240835406423084	NaN	NaN	NaN	NaN	NaN	NaN
0.210478277683876	NaN	NaN	NaN	NaN	NaN	NaN
0.563690670150641	NaN	NaN	NaN	NaN	NaN	NaN
0.552500167727961	NaN	NaN	NaN	NaN	NaN	NaN
0.218912665414242	NaN	NaN	NaN	NaN	NaN	NaN
0.621953135414229	NaN	NaN	NaN	NaN	NaN	NaN
0.297816549231142	NaN	NaN	NaN	NaN	NaN	NaN
0.453321933908275	NaN	NaN	NaN	NaN	NaN	NaN
0.419247004650317	NaN	NaN	NaN	NaN	NaN	NaN
0.0842022823359093	NaN	NaN	NaN	NaN	NaN	NaN
0.2502643687936	NaN	NaN	NaN	NaN	NaN	NaN
0.471037145636358	NaN	NaN	NaN	NaN	NaN	NaN
0.353466308201501	NaN	NaN	NaN	NaN	NaN	NaN
0.132274635457888	NaN	NaN	NaN	NaN	NaN	NaN
0.688270526034481	NaN	NaN	NaN	NaN	NaN	NaN
0.272233847709234	NaN	NaN	NaN	NaN	NaN	NaN
0.307623908199497	NaN	NaN	NaN	NaN	NaN	NaN
0.511209573075983	NaN	NaN	NaN	NaN	NaN	NaN
0.234658814653412	NaN	NaN	NaN	NaN	NaN	NaN
0.349740104895567	NaN	NaN	NaN	NaN	NaN	NaN
0.698787847483066	NaN	NaN	NaN	NaN	NaN	NaN
2.18190819552052	NaN	NaN	NaN	NaN	NaN	NaN
0.212754042335135	NaN	NaN	NaN	NaN	NaN	NaN
0.723836530530502	NaN	NaN	NaN	NaN	NaN	NaN
0.209206563377431	NaN	NaN	NaN	NaN	NaN	NaN
0.215928340215113	NaN	NaN	NaN	NaN	NaN	NaN
1.24879918297562	NaN	NaN	NaN	NaN	NaN	NaN
0.249221838655366	NaN	NaN	NaN	NaN	NaN	NaN
0.11393995232919	NaN	NaN	NaN	NaN	NaN	NaN
0.365228311997777	NaN	NaN	NaN	NaN	NaN	NaN
0.139204370014107	NaN	NaN	NaN	NaN	NaN	NaN
0.336428694359581	NaN	NaN	NaN	NaN	NaN	NaN
0.606701276905728	NaN	NaN	NaN	NaN	NaN	NaN
0.167924624548277	NaN	NaN	NaN	NaN	NaN	NaN
0.370344159828734	NaN	NaN	NaN	NaN	NaN	NaN
0.480901251509454	NaN	NaN	NaN	NaN	NaN	NaN
0.147171271138632	NaN	NaN	NaN	NaN	NaN	NaN
1.46302313069623	NaN	NaN	NaN	NaN	NaN	NaN
0.150504740900384	NaN	NaN	NaN	NaN	NaN	NaN
0.372167302474045	NaN	NaN	NaN	NaN	NaN	NaN
-0.0126828074334649	NaN	NaN	NaN	NaN	NaN	NaN
0.354649884451141	NaN	NaN	NaN	NaN	NaN	NaN
0.184900277806666	NaN	NaN	NaN	NaN	NaN	NaN
1.15960154641608	NaN	NaN	NaN	NaN	NaN	NaN
0.821363796769271	NaN	NaN	NaN	NaN	NaN	NaN
NaN	NaN	NaN	NaN	NaN	NaN	NaN
0.458063669693805	NaN	NaN	NaN	NaN	NaN	NaN
0.433122848446201	NaN	NaN	NaN	NaN	NaN	NaN
0.436101621304696	NaN	NaN	NaN	NaN	NaN	NaN
0.891236922334687	NaN	NaN	NaN	NaN	NaN	NaN
0.912590919380226	NaN	NaN	NaN	NaN	NaN	NaN
NaN	NaN	NaN	NaN	NaN	NaN	NaN
0.107003144846558	NaN	NaN	NaN	NaN	NaN	NaN
0.573715930652566	NaN	NaN	NaN	NaN	NaN	NaN
0.360560452072016	NaN	NaN	NaN	NaN	NaN	NaN
0.267458102236072	NaN	NaN	NaN	NaN	NaN	NaN
0.910899015530291	NaN	NaN	NaN	NaN	NaN	NaN
1.88056209703675	NaN	NaN	NaN	NaN	NaN	NaN
0.667192505376988	NaN	NaN	NaN	NaN	NaN	NaN
0.504976872091818	NaN	NaN	NaN	NaN	NaN	NaN
0.582050306355329	NaN	NaN	NaN	NaN	NaN	NaN
0.484913859470917	NaN	NaN	NaN	NaN	NaN	NaN
0.450438420500919	NaN	NaN	NaN	NaN	NaN	NaN
0.514909017424513	NaN	NaN	NaN	NaN	NaN	NaN
1.57979675493917	NaN	NaN	NaN	NaN	NaN	NaN
0.136467652974378	NaN	NaN	NaN	NaN	NaN	NaN
