# Supplementary material for: Subfield-specific interneuron circuits govern the hippocampal response to novelty in male mice
Source: Nat Commun. 2024 Jan 24;15:714. doi: 10.1038/s41467-024-44882-3 (PMC10808551; doi:10.1038/s41467-024-44882-3)
Supplement: Supplementary file 4 — Source Data [file 41467_2024_44882_MOESM4_ESM.zip › SupplFig4e.txt]

CA1	CA1PV	CA1SOM	CA3PV	CA3SOM	DGPV	DGSOM
0.333907860239162	0.128261865205517	0.176140943967968	0.0587335862219334	0.0378721356391907	0.0352263049954395	0.202163254588536
0.193741234972681	0.0884573655391919	0.0799275829558095	0.04576351121068	0.0150793176144361	0.0736976093967943	0.119656329170725
0.285636831165472	0.0415765265165236	0.154216852102236	0.17806051671505	0.0317158885300159	0.00222271092202183	0.0628087910347573
0.274021638003571	0.169925401902492	0.117553981984707	0.100570328533649	0.0443706437945366	0.0458264793785225	0.166798483546075
0.225877216963606	0.0547353137205272	0.0549336212625019	0.0800858065485954	0.0513523295521736	0.0377686362351987	0.194593824915425
0.695434342605532	0.155138330275371	0.0773596847983769	0.0650508850812912	0.00827984604984522	0.0609292043057695	0.0831475129888158
0.463596789682637	0.118627888549901	0.187836598756567	0.0390283279120922	0.057688295841217	0.0542651926600475	0.271530399325836
0.242893931682774	0.142638332726304	0.102439236718684	0.104279041290283	0.0542327761650085	0.0777183313418837	0.0827900766453948
0.619963784501551	0.130479564825241	0.0578372199905314	0.101994454860687	0.0674670711159706	0.103382349062729	0.261220911232383
0.0773724360647852	0.0790841414184186	0.0973096024165335	0.116350747644901	0.0449315831065178	0.0197841763255656	0.178855116304658
0.490103434987762	0.0415227190426836	0.0533427267114892	0.0730729103088379	0.0978193879127502	0.0839041975700313	0.108376742444414
0.0977695444290021	0.0319134807557784	0.0817267225237251	0.0436858311295509	0.0879612192511559	0.0376092192339954	0.275586130498695
0.353699131081467	0.0306670851856986	0.113010728492919	0.0863436982035637	0.0775609761476517	0.0483110570552786	0.109555833682919
0.417402489761584	0.087481625118304	0.108453777903956	0.0487544275820255	0.054561261087656	0.125214962072025	0.185576282512635
0.185021591941248	0.162675269828414	0.0259758919689861	0.0277684833854437	0.0106550408527255	0.0812115009002304	0.21851956101578
0.152476046182182	0.0802795657984123	0.0132598273210214	0.0948247537016869	0.0379210337996483	0.033118089616012	0.0978791313672376
0.443274954123097	0.0670181558505665	0.114813061928015	0.0442525520920753	0.084240585565567	0.0333751904048758	0.0213705242156231
0.395363967499883	0.165790154231328	0.0335505343194463	0.0152568556368351	0.0410634130239487	0.0905578542565529	0.0504064193004592
0.388377851708489	0.0450106074152722	0.0321931234301051	0.0382791236042976	0.025975750759244	0.0733849450620363	0.108786025763662
0.481672987316664	0.121675455270981	0.0255727609440567	0.100977353751659	0.0259265657514334	0.0417543839581004	0.142394835396044
0.472589558980806	0.295301765375576	0.0159551859312311	0.130050659179688	0.04701067507267	0.0444070773670923	0.080247766907329
0.187357955695094	0.0727889579963872	0.150471696002836	0.0319902636110783	0.0892909616231918	0.079957137249363	0.110064524091719
0.507970796192097	0.0476961467329188	0.134833413101059	0.0234736781567335	0.0553307309746742	0.0445279954007035	0.102467272459064
0.0322903250375057	0.175149891391156	0.186619842606952	0.0509449020028114	0.0911922827363014	0.0441471700173367	0.12694242219568
1.05116295902435	0.10823953986038	0.011841708902349	0.124613590538502	0.0501174926757813	0.0363972171082851	0.146277593417688
0.256558505506156	0.0761045958947058	0.100146707836163	0.127281785011292	0.0350412204861641	0.0908289721120175	0.140032511987912
0.133396138022654	0.12405485195368	0.0778877784225922	0.0845377594232559	0.0449870973825455	0.0502318521538598	0.118199130641627
0.558045895704362	0.136477662695312	0.104928260111528	0.0871098712086678	0.0916502252221107	0.0647475952990282	0.139247468628361
0.65003774921488	0.131641240507567	0.0235131392972517	0.011370045132935	0.0213823821395636	0.0802634448094153	0.0661621919262314
0.414474750504697	0.145292102076695	0.047284725808244	0.0908358469605446	0.0526412129402161	0.0390987314862687	0.170040216579268
0.848961901294911	0.0325559077181404	0.0506184365060582	0.160218507051468	0.0148141477257013	0.0728235916307083	0.107764086695763
0.431056645323105	0.0438249882709102	0.107334756333092	0.0704530850052834	0.0624919719994068	0.0286821536185098	0.120082409040094
0.423632367008621	0.048055693317221	0.0673825878978689	0.111629523336887	0.0567143522202969	0.0458914221959174	0.160585687988121
0.317408974433687	0.0562555701218341	0.0525810255600012	0.0150334807112813	0.0230480972677469	0.0614154337050851	0.118191665542528
0.989625825849467	0.0351167703559304	0.024268743675962	0.0710663795471191	0.0447054989635944	0.0686228175507247	0.140203037434808
0.388818260335336	0.0904217081870811	0.0299134835264957	0.206508576869965	0.016113331541419	0.176183875994551	0.144215283633673
0.819721769055556	0.0395356757441226	0.0566180558252609	0.086482360959053	0.0691294893622398	0.0895660082527751	0.162453937043575
0.681430968347652	0.0182635750241842	0.02358001295785	0.0982636660337448	0.0970670655369759	0.0325593828793266	0.097415836565386
0.573749352195767	0.0243854522273849	0.0804776072464814	0.0671449899673462	0.103422746062279	0.0163996294140816	0.102202259369876
0.770579202482823	0.0311947703582375	0.0544727848571645	0.0813465118408203	0.219167411327362	0.0770535320043564	0.174593112476391
0.388468357604435	0.00515698968508751	0.0826741488931526	0.0778432264924049	0.0957864224910736	0.0434433072805405	0.0892800864441336
0.830422992734321	0.0373278451379459	0.0463336729682762	0.109276004135609	0.0575742572546005	0.124713562428951	0.0808848355375002
0.769835033525686	0.0618511466891354	0.0580848931940874	0.137604519724846	0.100854106247425	0.0782062783837318	0.0579498330477715
0.145470384824728	0.0222482914592287	0.0741502903087115	0.0987774580717087	0.0853306502103806	0.0901516005396843	0.22069470498193
0.533861929061943	0.0456300182193119	0.117403879848672	0.159431323409081	0.045969370752573	0.100222043693066	0.148610064450091
1.41994036975105	0.0334375770289758	0.0689095195151615	0.0755416601896286	0.0473533235490322	0.0784082189202309	0.0370998468543469
0.394330500112564	0.0331616637286374	0.0814216466686682	0.0190604869276285	0.0505895093083382	0.0658900365233421	0.0598835105269007
0.453652032381695	0.0273264552957162	0.1168034087489	0.0316453315317631	0.0948706194758415	0.0756049454212189	0.0771167998954942
0.370343971661304	0.0514754355497804	0.0528624079857257	0.130904704332352	0.110351219773293	0.0422589778900146	0.100050798348748
0.614735059932641	0.0252191328209853	0.187036485814144	0.0620577931404114	0.0351366400718689	0.0336994305253029	0.0406965245926047
0.316597913705891	0.101516578627969	0.156808490458432	0.116010777652264	0.0634039118885994	0.0228597521781921	0.0908701908722809
0.659070937887866	0.0261953642593569	0.0288461338348602	0.0423500165343285	0.127744942903519	0.046496108174324	0.081501343076334
0.872689337738679	0.0454471484633997	0.199133727740156	0.168984234333038	0.0914188697934151	0.0455204397439957	0.0968668233454365
0.782338217286645	0.0453463831187308	0.0532224320944917	0.0859025418758392	0.0810959786176682	0.0395152419805527	0.0847561205826709
0.394189097622873	0.0616007776638693	0.0490357171422966	0.0457273162901402	0.0211861468851566	0.0512140803039074	0.113314792627563
0.695988020748224	0.0265268139550415	0.0403158612924663	0.0961502566933632	0.132789924740791	0.0450238399207592	0.0672993352957715
0.511787749169441	0.00938257532569841	0.018425236738051	0.155587464570999	0.136140316724777	0.00537025136873126	0.079331089973642
0.164270624667772	0.0112155416058249	0.0955883139779116	0.180135145783424	0.119925260543823	0.0287494119256735	0.112111140943504
0.197259718915168	0.130380021583271	0.0554347961423197	0.114127151668072	0.0824000164866447	0.0513351708650589	0.0352141695855493
0.303220523295516	0.101597543342185	0.127006071535348	0.018883315846324	0.0303713455796242	0.0383909158408642	0.0328081467772589
0.523869812635387	0.0723731889694148	0.0223681774209199	0.106757052242756	0.0294822528958321	0.0155158694833517	0.0508718906158324
0.172612087302397	0.0549042312776861	0.0819462943568322	0.0354831479489803	0.0314633697271347	0.122733153402805	0.05053769346322
0.329400535670119	0.0869870341386191	0.0195594128304943	0.00643327878788114	0.108224511146545	0.121928468346596	0.0515653311688182
0.745659738046683	0.0924769842078842	0.0397510632819104	0.0480188988149166	0.0158175230026245	0.121234677731991	0.102446097891945
0.571239260325343	0.127751467030894	0.198140999938386	0.0846021845936775	0.0346430838108063	0.0782797783613205	0.0758662697129692
0.312532893746487	0.0509708598706269	0.0430157696406323	0.0252958033233881	0.0654792934656143	0.0947219803929329	0.145243532157983
0.873145865078836	0.0856187620301482	0.0971907024921859	0.0845180377364159	0.0169973596930504	0.116241179406643	0.0852726599533074
0.321622426262102	0.0397565122731684	0.11272861878807	0.0406407676637173	0.029602287337184	0.128421574831009	0.0610174285220227
0.545477709224643	0.0484320092276219	0.152815048933602	0.00447725551202893	0.0350181348621845	0.138315811753273	0.0850200167324274
0.131257416711799	0.0561269790781093	0.067710171448997	0.0523587241768837	0.0723425149917603	0.100226134061813	0.0626617162008592
0.0275370417051161	0.0707996979477198	0.130251120489705	0.0318378917872906	0.03433508425951	0.0246558487415314	0.05263491247919
0.515886514218453	0.0437950659288858	0.100774540062491	0.033410657197237	0.0515413470566273	0.11172442138195	0.107329896154809
0.443744241666193	0.0651577318651418	0.0627360983737075	0.0709231421351433	0.00651599979028106	0.172074273228645	0.0340940726611544
0.321819264563851	0.0427143364709658	0.0767012513712199	0.039186455309391	0.0258036721497774	0.0846954211592674	0.059060532234203
0.535507989178558	0.0745876075806571	0.0233132030301561	0.0338986180722713	0.021754527464509	0.155025318264961	0.0654931170899756
0.283386118174504	0.0490440915686342	0.0724298322601584	0.034565407782793	0.0229825992137194	0.107156343758106	0.0711236661012477
0.686282364366564	0.245285335463296	0.0196885456240855	0.035723190754652	0.0925152599811554	0.023552019149065	0.034775678900423
0.273360849293736	0.0896541796354023	0.196938278440819	0.00947279762476683	0.10884278267622	0.0204269625246525	0.0416303481128489
0.215067904244648	0.0843150580388964	0.0175590849571622	0.0121573321521282	0.0532952919602394	0.0179702043533325	0.0380302540012542
0.0167325291313916	0.070600413149314	0.0330623750182585	0.0455497354269028	0.0524387769401073	0.0243189632892609	0.152200204597989
0.794486840916838	0.0753326844539282	0.0480313950183681	0.0307251680642366	0.0370262078940868	0.0150951920077205	0.0360457475627261
0.760286004500871	0.0212065666370719	0.0308665089815669	0.0125519391149282	0.00406507961452007	0.0228629279881716	0.0771690859455297
0.370456623890397	0.106188190165923	0.0117677974645139	0.0233823154121637	0.0315135680139065	0.0296332854777575	0.070584153306414
0.427282840430707	0.0644582921706525	0.0231300206055775	0.00717975478619337	0.0996096506714821	0.00406619720160961	0.0892269514826905
0.470194863145002	0.0902106331848301	0.0524882864853233	0.00578968459740281	0.0221708919852972	0.0664126351475716	0.0937926616809057
0.753251672239536	0.0802447221156338	0.0546489513188834	0.0634057968854904	0.0719685629010201	0.0445722192525864	0.151649419139746
0.637719112844509	0.0543235048310783	0.0493100262311267	0.00854103546589613	0.0678596124053001	0.0112553350627422	0.0592064240748614
0.0387301651207051	0.112273168874334	0.050206632347338	0.00869450345635414	0.0833225473761559	0.0424335859715939	0.036871294828383
0.141322857068635	0.0655899586943151	0.0146360900190091	0.0224525611847639	0.0734667927026749	0.0119879590347409	0.0993877033582985
0.612796069483463	0.0612173189438294	0.0185213025476485	0.0252932198345661	0.0161019638180733	0.0359967835247517	0.0300485090474198
0.435222035172412	0.0583419376093761	0.0294358073030345	0.0167188104242086	0.0316011011600494	0.00873875990509987	0.150546045032313
0.281432194118123	0.0077416506179436	0.0189429742849465	0.0227663833647966	0.0218819826841354	0.0437647178769112	0.0957639245940282
0.464376537257937	0.00702038647276944	0.0664150786920306	0.0169973783195019	0.0303505919873714	0.0648851990699768	0.0583356511200363
0.361875840059077	0.175690199214539	0.101999691742344	0.0299526229500771	0.0369650572538376	0.0385790131986141	0.0310788894858907
0.216455884794608	0.0852551448104231	0.0322765575994963	0.0200861860066652	0.0484239757061005	0.065667025744915	0.037104560966933
0.176362393191403	0.0515018279991658	0.0712063099961844	0.0251948423683643	0.0206183139234781	0.0262494757771492	0.0387976638117143
0.419080651120539	0.0384927757937294	0.0857661388378175	0.0651360750198364	0.0449003279209137	0.0136378295719624	0.0234445227128885
0.606803056951491	0.109480170123351	0.0610611514423541	0.033697459846735	0.041623167693615	0.023552019149065	0.0213007318447019
0.329209336908801	0.116609242005426	0.0192934732546196	0.0145158478990197	0.067080982029438	0.0204269625246525	0.0252429148151501
0.517487182177238	0.12135477638245	0.0311928129544777	0.0230057071894407	0.0181493200361729	0.0179702043533325	0.0722962102046928
0.137430976467645	0.0652778067124708	0.0634118326077089	0.0271682515740395	0.108210727572441	0.0243189632892609	0.138878501955655
0.470802060631153	0.110297167526731	0.0356172945908925	0.012896167114377	0.0446262918412685	0.0150951920077205	0.0470924595235567
0.7154761666968	0.0733826362564501	0.0470741395390161	0.0225321147590876	0.0751316621899605	0.0228629279881716	0.174756878297644
0.321929166180005	0.182070314046297	0.0436390494381116	0.0225719008594751	0.0498595722019672	0.0296332854777575	0.129194911851877
0.430089729029169	0.0365276991213551	0.0258268010738393	0.0204317532479763	0.0351600535213947	0.00406619720160961	0.111184978748792
0.233511340548637	0.105379673125549	0.0419801697407653	0.0338285975158215	0.107039846479893	0.0664126351475716	0.0771085375660549
0.238941216824138	0.0196541164095103	0.101753491302761	0.0311383232474327	0.0256417766213417	0.0445722192525864	0.0958548090390394
0.217076158872011	0.113683157508895	0.0601732492879163	0.0125129986554384	0.0583118237555027	0.0112553350627422	0.0755506452675958
0.776939120638689	0.0565108353356434	0.0754920982752263	0.015803137794137	0.0654121339321136	0.0424335859715939	0.0182835737183343
0.877295846261871	0.0390274638030281	0.0568656010028651	NaN	0.0186788961291313	0.0119879590347409	0.170436198007628
0.128476996381969	0.0397245171843506	0.0977443751270642	NaN	0.0643586739897728	0.0359967835247517	0.096079699861182
0.321151185658567	0.0575813849435204	0.0503120641044297	NaN	0.0514353066682816	0.00873875990509987	0.0812891287527399
0.562857139718095	0.0250505480781285	0.0400779707022925	NaN	0.0259630847722292	0.0437647178769112	0.118073259447391
0.448362773100262	0.0435422842057496	NaN	NaN	0.0479146018624306	0.0648851990699768	0.0391236589307276
0.156324023014831	0.222941294474395	NaN	NaN	0.0816523358225822	0.0385790131986141	0.109273149986255
0.464622194007919	0.142019935860685	NaN	NaN	0.00909705087542534	0.065667025744915	0.0918366139563731
0.265132428609774	0.0536938540478281	NaN	NaN	0.0391608476638794	0.0262494757771492	0.0783285125311802
0.473930438911811	0.206291930233634	NaN	NaN	0.018385348841548	0.0136378295719624	0.0489270997277442
0.22815896216308	0.157459156005437	NaN	NaN	0.0402314178645611	0.17128498852253	0.0410693031138429
0.691862268977818	0.0275959793406781	NaN	NaN	0.0264400076121092	0.120328731834888	NaN
0.429909574097336	0.134013518608085	NaN	NaN	0.0614584907889366	0.261573195457458	NaN
0.672627930705975	0.0544167233291662	NaN	NaN	0.0105092553421855	0.20397986471653	NaN
0.0983692408624526	0.132957500189537	NaN	NaN	0.0597505122423172	0.153888002038002	NaN
0.557271786893824	0.104427094316287	NaN	NaN	0.0985946133732796	0.162862420082092	NaN
0.0707028278289594	0.0996470933584937	NaN	NaN	0.0238674767315388	0.107305884361267	NaN
0.213437987260807	0.113697791259203	NaN	NaN	0.0620595589280128	0.219345435500145	NaN
0.310348364842283	0.153710438215633	NaN	NaN	0.0505984500050545	0.163074240088463	NaN
0.541999092487648	0.065832347487833	NaN	NaN	0.0439688414335251	0.183299914002419	NaN
0.346099588557342	0.0207319377144504	NaN	NaN	0.0616356730461121	0.172421485185623	NaN
0.42658483020892	0.0890443748163704	NaN	NaN	0.0120326401665807	0.0752482861280441	NaN
0.025598683253528	0.0577835620124227	NaN	NaN	0.0150990076363087	0.082922674715519	NaN
0.194425716380394	0.075262855983498	NaN	NaN	0.0549249388277531	0.172619745135307	NaN
0.474198888938973	0.0483338016503256	NaN	NaN	0.0368464142084122	NaN	NaN
0.38792876873116	0.127478411254794	NaN	NaN	0.0560590401291847	NaN	NaN
0.507794664523828	0.0766088652428087	NaN	NaN	0.0441116131842136	NaN	NaN
0.306679299267785	0.0485760743122427	NaN	NaN	0.0356727093458176	NaN	NaN
0.414833302285157	0.122902286712444	NaN	NaN	0.0471365265548229	NaN	NaN
0.126326937780264	0.0758825403572838	NaN	NaN	0.0544790886342525	NaN	NaN
-0.198160181003466	0.0585656187851791	NaN	NaN	0.0157176963984966	NaN	NaN
0.127906395684046	0.0817086381747347	NaN	NaN	0.0438727177679539	NaN	NaN
0.307455416273058	0.15077296620657	NaN	NaN	0.0348985753953457	NaN	NaN
0.130427462284248	0.120671249646433	NaN	NaN	0.0801906585693359	NaN	NaN
0.385630440227271	0.128711007671639	NaN	NaN	0.0250208433717489	NaN	NaN
0.519327075191526	0.148474624437654	NaN	NaN	0.0238980073481798	NaN	NaN
0.527405595507394	0.187479941571258	NaN	NaN	0.0442138873040676	NaN	NaN
0.336908497274066	0.06343756978242	NaN	NaN	0.0601794421672821	NaN	NaN
0.640857290959007	0.0885276074716753	NaN	NaN	0.0301044508814812	NaN	NaN
0.350936004472398	0.181908030569821	NaN	NaN	0.0544053800404072	NaN	NaN
0.442713296779019	0.0493245283385622	NaN	NaN	0.0650518760085106	NaN	NaN
0.575730569101228	0.133902537807173	NaN	NaN	0.049265343695879	NaN	NaN
0.274532888643806	0.172536967978226	NaN	NaN	0.104181885719299	NaN	NaN
0.407018510310044	0.154816912966397	NaN	NaN	0.192690461874008	NaN	NaN
0.498178922193721	0.0830474949578102	NaN	NaN	0.0974296778440475	NaN	NaN
0.60504014427652	0.0925368244330733	NaN	NaN	0.0387425236403942	NaN	NaN
0.231166790317301	0.0943659107432286	NaN	NaN	0.0288371760398149	NaN	NaN
0.297071485999834	0.0409646547939081	NaN	NaN	0.0217893086373806	NaN	NaN
0.852497500214497	0.0382546281955477	NaN	NaN	0.0468424782156944	NaN	NaN
0.435894968012986	0.0510469953642911	NaN	NaN	0.0512423329055309	NaN	NaN
0.138252490242264	0.00913707192851471	NaN	NaN	0.103168360888958	NaN	NaN
0.444883194922093	0.0920110915032969	NaN	NaN	0.0812893882393837	NaN	NaN
0.854526045148945	0.108873220266754	NaN	NaN	0.0127205830067396	NaN	NaN
0.61244164656036	0.0436693956330882	NaN	NaN	0.115209177136421	NaN	NaN
0.627649734977365	0.111466179248231	NaN	NaN	0.0765394866466522	NaN	NaN
0.214537512890582	0.0149116884253102	NaN	NaN	0.0642978772521019	NaN	NaN
0.336445227173409	0.112619156869539	NaN	NaN	0.109643965959549	NaN	NaN
0.396264130422374	0.0377190316836076	NaN	NaN	0.0692847147583961	NaN	NaN
0.681498977364042	0.0817375364791521	NaN	NaN	0.143533185124397	NaN	NaN
0.140122260145435	0.021969329006239	NaN	NaN	0.0885607823729515	NaN	NaN
0.397265620947358	0.0984590582544014	NaN	NaN	0.0529447756707668	NaN	NaN
0.699351197001465	0.0509500720587766	NaN	NaN	0.082420140504837	NaN	NaN
0.50095129482357	0.0201205483783347	NaN	NaN	0.0810367688536644	NaN	NaN
0.340140708266952	0.0390023772285995	NaN	NaN	0.046294067054987	NaN	NaN
0.213272254383789	0.0553607131545107	NaN	NaN	0.0177112519741058	NaN	NaN
0.382247905643547	0.144450998299662	NaN	NaN	0.0125340996310115	NaN	NaN
0.540289397444283	0.106692364996488	NaN	NaN	0.0753496065735817	NaN	NaN
0.888073328492445	0.0594651538633832	NaN	NaN	0.0707741975784302	NaN	NaN
0.285579739149124	0.0712008391017637	NaN	NaN	0.082274466753006	NaN	NaN
0.388096175894718	0.082520274068019	NaN	NaN	0.0419158823788166	NaN	NaN
1.18892719941221	0.0494082170648553	NaN	NaN	0.0421246737241745	NaN	NaN
0.601006307522798	0.0549343808798965	NaN	NaN	0.050445668399334	NaN	NaN
0.131358528697289	0.114103944717144	NaN	NaN	0.0370316430926323	NaN	NaN
0.222028324210535	0.0882118365340543	NaN	NaN	0.0671551078557968	NaN	NaN
0.0972874376723332	0.184558072615015	NaN	NaN	0.0899269357323647	NaN	NaN
0.776538960084376	0.104566474152242	NaN	NaN	0.053948175162077	NaN	NaN
0.187817879077589	0.129397640483403	NaN	NaN	0.077554851770401	NaN	NaN
1.19823863207151	0.165866721971016	NaN	NaN	0.0418006256222725	NaN	NaN
0.580441270067592	0.0759378318537882	NaN	NaN	0.0910753905773163	NaN	NaN
0.33968395699636	0.0539776241229422	NaN	NaN	0.0846479088068008	NaN	NaN
0.258706530313908	0.111956926226854	NaN	NaN	0.0828419253230095	NaN	NaN
0.720187583596826	0.07457074654585	NaN	NaN	0.0547667481005192	NaN	NaN
0.356525306256051	0.026240009042371	NaN	NaN	0.0284008514136076	NaN	NaN
0.596151501551439	0.145035420877467	NaN	NaN	0.0667902752757072	NaN	NaN
0.551352990855101	0.0903472144912463	NaN	NaN	0.11612880975008	NaN	NaN
0.529818069619688	0.127246371449837	NaN	NaN	0.0383274517953396	NaN	NaN
0.861056058768332	0.105891695914392	NaN	NaN	0.0838106796145439	NaN	NaN
0.733685299202453	0.0895920913015378	NaN	NaN	0.112156450748444	NaN	NaN
0.363708930512322	0.0678663382037955	NaN	NaN	0.115423671901226	NaN	NaN
0.831730976092101	0.117540602536463	NaN	NaN	0.0526648983359337	NaN	NaN
0.546106302340316	0.033960760643463	NaN	NaN	0.0530010238289833	NaN	NaN
0.515066166107437	0.0832276723129011	NaN	NaN	0.0501663573086262	NaN	NaN
0.505331019867243	0.0766287217347424	NaN	NaN	0.0314028970897198	NaN	NaN
0.276914189813119	0.0312803189081487	NaN	NaN	0.0501064769923687	NaN	NaN
0.59227190861768	0.0650662225080654	NaN	NaN	0.025633841753006	NaN	NaN
0.580542512736222	0.109047809769223	NaN	NaN	0.0328900888562202	NaN	NaN
0.187318881787273	0.120569950033216	NaN	NaN	0.0481799840927124	NaN	NaN
0.189193177935027	0.0600016722326969	NaN	NaN	0.0120060779154301	NaN	NaN
0.446832967233031	0.0864490868900989	NaN	NaN	0.0151113457977772	NaN	NaN
0.519054626930594	0.130057580650069	NaN	NaN	0.0740632340312004	NaN	NaN
0.551379324686336	0.0638126456482399	NaN	NaN	0.0816938132047653	NaN	NaN
0.194291670529743	0.144682050677232	NaN	NaN	0.0780271738767624	NaN	NaN
0.235035774759825	0.0993989370651797	NaN	NaN	0.0499722249805927	NaN	NaN
0.175198158844913	0.129866630935115	NaN	NaN	0.12031252682209	NaN	NaN
0.0928565145176811	0.11899491622821	NaN	NaN	0.0551329739391804	NaN	NaN
1.22521505718209	0.0832645501598659	NaN	NaN	0.00840333942323923	NaN	NaN
0.0926115186848376	0.0720084640433827	NaN	NaN	0.0564362592995167	NaN	NaN
0.671787806774382	0.0842949073736148	NaN	NaN	0.124757938086987	NaN	NaN
0.143063527178522	0.0921741166268397	NaN	NaN	0.115640059113503	NaN	NaN
0.425667032211586	0.0942898318112682	NaN	NaN	0.0196096189320087	NaN	NaN
0.493348555663293	0.0739880516807708	NaN	NaN	0.0527831390500069	NaN	NaN
0.243318552953247	0.167663507294724	NaN	NaN	0.0733015313744545	NaN	NaN
0.632152259539865	0.135074670325813	NaN	NaN	0.0217333287000656	NaN	NaN
0.204051751488528	0.124650058167287	NaN	NaN	0.0479063168168068	NaN	NaN
0.23340272262302	0.0550226179839968	NaN	NaN	0.0114430021494627	NaN	NaN
0.781690107511736	0.0251543242704591	NaN	NaN	0.0777997598052025	NaN	NaN
0.351817024613046	0.112473407987043	NaN	NaN	0.019196767359972	NaN	NaN
0.119865098632734	0.100170070955179	NaN	NaN	0.0145349446684122	NaN	NaN
0.132141594988495	0.0625880708602923	NaN	NaN	0.10795895755291	NaN	NaN
0.373209816609926	0.121059333171464	NaN	NaN	0.0280720349401236	NaN	NaN
0.272978830312121	0.038620528137538	NaN	NaN	0.0606192536652088	NaN	NaN
0.296918023295017	0.0392053402796923	NaN	NaN	0.0270848665386438	NaN	NaN
0.302129032434215	0.0827729622247783	NaN	NaN	0.116280108690262	NaN	NaN
0.0582337027704717	0.191441318902015	NaN	NaN	0.101861119270325	NaN	NaN
0.602943352887797	0.0575708039616884	NaN	NaN	0.0616695657372475	NaN	NaN
0.339326239802409	0.0846849299873925	NaN	NaN	0.06521026045084	NaN	NaN
0.26050033429414	0.0508732606542351	NaN	NaN	0.0530519112944603	NaN	NaN
0.398767646259027	0.0689952974465211	NaN	NaN	0.0553897544741631	NaN	NaN
0.401498317922294	0.139168474815786	NaN	NaN	NaN	NaN	NaN
0.497275629514663	0.102181335344102	NaN	NaN	NaN	NaN	NaN
0.0829622061531565	0.236412314446377	NaN	NaN	NaN	NaN	NaN
0.877023245771106	0.0743995533537079	NaN	NaN	NaN	NaN	NaN
0.303820467346918	0.0754694342988894	NaN	NaN	NaN	NaN	NaN
0.831886660720244	0.025385072300146	NaN	NaN	NaN	NaN	NaN
0.474755652570116	0.039206056342442	NaN	NaN	NaN	NaN	NaN
0.475306839332922	0.0223979712950804	NaN	NaN	NaN	NaN	NaN
0.58987418464587	0.0762521761791874	NaN	NaN	NaN	NaN	NaN
0.395506869636687	0.0479854184576096	NaN	NaN	NaN	NaN	NaN
0.587845606881144	0.118682821220378	NaN	NaN	NaN	NaN	NaN
0.150886133091969	0.0429099929267701	NaN	NaN	NaN	NaN	NaN
0.237946999844899	0.145338320568674	NaN	NaN	NaN	NaN	NaN
0.710702207950366	0.0334317184840858	NaN	NaN	NaN	NaN	NaN
0.150510063436642	0.0237310986610474	NaN	NaN	NaN	NaN	NaN
0.289308005830502	0.0163819387017482	NaN	NaN	NaN	NaN	NaN
0.302001182193584	0.00165744019228506	NaN	NaN	NaN	NaN	NaN
0.244123312335001	0.0248336866399261	NaN	NaN	NaN	NaN	NaN
0.806235009860152	0.0303517049124004	NaN	NaN	NaN	NaN	NaN
0.400709340448727	0.114366334038173	NaN	NaN	NaN	NaN	NaN
0.190702404114636	0.132234668097876	NaN	NaN	NaN	NaN	NaN
0.234176064750784	0.0567877233876474	NaN	NaN	NaN	NaN	NaN
0.778732492904667	0.14274697623794	NaN	NaN	NaN	NaN	NaN
0.121463003700413	0.0752276335720342	NaN	NaN	NaN	NaN	NaN
0.230398129016527	0.0517384972698477	NaN	NaN	NaN	NaN	NaN
0.692838360355631	0.0525627208227122	NaN	NaN	NaN	NaN	NaN
0.321152000496663	0.16035627081928	NaN	NaN	NaN	NaN	NaN
0.264018327811483	0.0658939841998037	NaN	NaN	NaN	NaN	NaN
0.142436894940915	0.0681559836631386	NaN	NaN	NaN	NaN	NaN
0.528064436871444	0.0664423574722009	NaN	NaN	NaN	NaN	NaN
0.401023066408183	0.0820988794760672	NaN	NaN	NaN	NaN	NaN
0.100228696506503	0.0576271372239011	NaN	NaN	NaN	NaN	NaN
0.253565191068198	0.0725385820801989	NaN	NaN	NaN	NaN	NaN
0.561278672068019	0.0555173479749465	NaN	NaN	NaN	NaN	NaN
0.115411050849449	0.0390069920285467	NaN	NaN	NaN	NaN	NaN
0.163654901513873	0.0618272384569153	NaN	NaN	NaN	NaN	NaN
0.872729552188435	0.0213161349155942	NaN	NaN	NaN	NaN	NaN
0.249933303427245	0.045652082389659	NaN	NaN	NaN	NaN	NaN
0.28047469983763	0.0538526541792955	NaN	NaN	NaN	NaN	NaN
0.243593547986391	0.053060439585933	NaN	NaN	NaN	NaN	NaN
0.0535180997212185	0.0194633216450049	NaN	NaN	NaN	NaN	NaN
0.143306030087715	0.0377860514740135	NaN	NaN	NaN	NaN	NaN
0.16193440516159	0.0245424913407788	NaN	NaN	NaN	NaN	NaN
0.105070213503997	0.0237008180513612	NaN	NaN	NaN	NaN	NaN
0.331842495273626	0.0149348486811901	NaN	NaN	NaN	NaN	NaN
0.515338777329676	0.0702709836357756	NaN	NaN	NaN	NaN	NaN
0.500474650753002	0.0421634372369441	NaN	NaN	NaN	NaN	NaN
0.551509620645034	0.0113721610361348	NaN	NaN	NaN	NaN	NaN
0.534333943948359	0.0402071590696415	NaN	NaN	NaN	NaN	NaN
0.728204882649791	0.0524300525705247	NaN	NaN	NaN	NaN	NaN
0.166511963461537	0.0799488130924527	NaN	NaN	NaN	NaN	NaN
0.197096837373197	0.015432430473888	NaN	NaN	NaN	NaN	NaN
0.0416845343533753	0.047582587644666	NaN	NaN	NaN	NaN	NaN
0.0935212061190717	0.0345502505372228	NaN	NaN	NaN	NaN	NaN
0.479082432016852	0.0799858215504423	NaN	NaN	NaN	NaN	NaN
0.146621506325281	0.0469428282576789	NaN	NaN	NaN	NaN	NaN
0.260539009433337	0.0184200060108933	NaN	NaN	NaN	NaN	NaN
0.317601752651402	0.0525028923811291	NaN	NaN	NaN	NaN	NaN
0.0826386719779279	0.0490719387838672	NaN	NaN	NaN	NaN	NaN
0.136479275927596	0.0629450037688593	NaN	NaN	NaN	NaN	NaN
0.378739886037967	0.0271669176481871	NaN	NaN	NaN	NaN	NaN
0.484298197635093	0.173328069391531	NaN	NaN	NaN	NaN	NaN
1.18667492086388	0.0909020081850698	NaN	NaN	NaN	NaN	NaN
0.161509215011544	0.117157072882252	NaN	NaN	NaN	NaN	NaN
0.450042315012285	0.0152205710904238	NaN	NaN	NaN	NaN	NaN
0.317938506649345	0.0569894770129531	NaN	NaN	NaN	NaN	NaN
0.55124653939687	0.0114923852757328	NaN	NaN	NaN	NaN	NaN
0.654222329605449	0.0965720879305717	NaN	NaN	NaN	NaN	NaN
0.376936799945957	0.03841078887491	NaN	NaN	NaN	NaN	NaN
0.205344009429403	NaN	NaN	NaN	NaN	NaN	NaN
0.995393653335233	NaN	NaN	NaN	NaN	NaN	NaN
0.449447976593471	NaN	NaN	NaN	NaN	NaN	NaN
0.164816878189293	NaN	NaN	NaN	NaN	NaN	NaN
0.12724556459797	NaN	NaN	NaN	NaN	NaN	NaN
0.167337040827336	NaN	NaN	NaN	NaN	NaN	NaN
0.351200919360887	NaN	NaN	NaN	NaN	NaN	NaN
0.170603556824535	NaN	NaN	NaN	NaN	NaN	NaN
0.263277862631387	NaN	NaN	NaN	NaN	NaN	NaN
0.122776586941253	NaN	NaN	NaN	NaN	NaN	NaN
0.314232796242069	NaN	NaN	NaN	NaN	NaN	NaN
0.219331899434642	NaN	NaN	NaN	NaN	NaN	NaN
0.949746392116971	NaN	NaN	NaN	NaN	NaN	NaN
0.409555612381394	NaN	NaN	NaN	NaN	NaN	NaN
0.273447961758609	NaN	NaN	NaN	NaN	NaN	NaN
0.187635083248901	NaN	NaN	NaN	NaN	NaN	NaN
0.0565239960034077	NaN	NaN	NaN	NaN	NaN	NaN
0.341936602175147	NaN	NaN	NaN	NaN	NaN	NaN
1.39786415382117	NaN	NaN	NaN	NaN	NaN	NaN
0.597246440296416	NaN	NaN	NaN	NaN	NaN	NaN
0.558097268534959	NaN	NaN	NaN	NaN	NaN	NaN
0.404110400075443	NaN	NaN	NaN	NaN	NaN	NaN
0.193373505561919	NaN	NaN	NaN	NaN	NaN	NaN
0.342489274030204	NaN	NaN	NaN	NaN	NaN	NaN
0.671568266700232	NaN	NaN	NaN	NaN	NaN	NaN
0.287080333175213	NaN	NaN	NaN	NaN	NaN	NaN
0.64549281496197	NaN	NaN	NaN	NaN	NaN	NaN
0.147437354134201	NaN	NaN	NaN	NaN	NaN	NaN
0.124593091393925	NaN	NaN	NaN	NaN	NaN	NaN
0.854811491271777	NaN	NaN	NaN	NaN	NaN	NaN
0.529610467452266	NaN	NaN	NaN	NaN	NaN	NaN
0.409304227534591	NaN	NaN	NaN	NaN	NaN	NaN
0.143391225851644	NaN	NaN	NaN	NaN	NaN	NaN
0.234079040283352	NaN	NaN	NaN	NaN	NaN	NaN
0.676817855754633	NaN	NaN	NaN	NaN	NaN	NaN
0.0397154747905634	NaN	NaN	NaN	NaN	NaN	NaN
0.8446452598246	NaN	NaN	NaN	NaN	NaN	NaN
0.397519676872863	NaN	NaN	NaN	NaN	NaN	NaN
0.892796331641706	NaN	NaN	NaN	NaN	NaN	NaN
0.497418228079013	NaN	NaN	NaN	NaN	NaN	NaN
0.494481427766563	NaN	NaN	NaN	NaN	NaN	NaN
0.210408303242826	NaN	NaN	NaN	NaN	NaN	NaN
0.44367382968537	NaN	NaN	NaN	NaN	NaN	NaN
0.595407440553801	NaN	NaN	NaN	NaN	NaN	NaN
0.428602985488804	NaN	NaN	NaN	NaN	NaN	NaN
0.15920125820278	NaN	NaN	NaN	NaN	NaN	NaN
0.358559950087197	NaN	NaN	NaN	NaN	NaN	NaN
0.68508181274634	NaN	NaN	NaN	NaN	NaN	NaN
0.284588900536788	NaN	NaN	NaN	NaN	NaN	NaN
0.154771909057336	NaN	NaN	NaN	NaN	NaN	NaN
0.118666787938031	NaN	NaN	NaN	NaN	NaN	NaN
0.364988190450667	NaN	NaN	NaN	NaN	NaN	NaN
0.0554529487343884	NaN	NaN	NaN	NaN	NaN	NaN
0.306926648913228	NaN	NaN	NaN	NaN	NaN	NaN
0.175176347235099	NaN	NaN	NaN	NaN	NaN	NaN
0.139574146225674	NaN	NaN	NaN	NaN	NaN	NaN
0.214232077163658	NaN	NaN	NaN	NaN	NaN	NaN
0.445143154095573	NaN	NaN	NaN	NaN	NaN	NaN
0.465487825125204	NaN	NaN	NaN	NaN	NaN	NaN
0.203712072890503	NaN	NaN	NaN	NaN	NaN	NaN
0.207846507709857	NaN	NaN	NaN	NaN	NaN	NaN
0.223058737344297	NaN	NaN	NaN	NaN	NaN	NaN
0.176181646750549	NaN	NaN	NaN	NaN	NaN	NaN
0.0670788636346954	NaN	NaN	NaN	NaN	NaN	NaN
0.462438234024359	NaN	NaN	NaN	NaN	NaN	NaN
0.206566354017828	NaN	NaN	NaN	NaN	NaN	NaN
1.08891392406745	NaN	NaN	NaN	NaN	NaN	NaN
0.678928632074567	NaN	NaN	NaN	NaN	NaN	NaN
0.134422650892901	NaN	NaN	NaN	NaN	NaN	NaN
0.163816315747368	NaN	NaN	NaN	NaN	NaN	NaN
0.143737636296465	NaN	NaN	NaN	NaN	NaN	NaN
0.997384223815948	NaN	NaN	NaN	NaN	NaN	NaN
0.507891540712132	NaN	NaN	NaN	NaN	NaN	NaN
0.218515309267236	NaN	NaN	NaN	NaN	NaN	NaN
0.59377328888385	NaN	NaN	NaN	NaN	NaN	NaN
0.370162250590404	NaN	NaN	NaN	NaN	NaN	NaN
0.486078536519196	NaN	NaN	NaN	NaN	NaN	NaN
0.81424546989968	NaN	NaN	NaN	NaN	NaN	NaN
0.372427681803504	NaN	NaN	NaN	NaN	NaN	NaN
0.449988428195145	NaN	NaN	NaN	NaN	NaN	NaN
0.634521413504388	NaN	NaN	NaN	NaN	NaN	NaN
0.197628963007776	NaN	NaN	NaN	NaN	NaN	NaN
0.235827742746072	NaN	NaN	NaN	NaN	NaN	NaN
0.135753586088615	NaN	NaN	NaN	NaN	NaN	NaN
0.405856237594072	NaN	NaN	NaN	NaN	NaN	NaN
0.323981135486058	NaN	NaN	NaN	NaN	NaN	NaN
0.147532360448206	NaN	NaN	NaN	NaN	NaN	NaN
1.46488760686375	NaN	NaN	NaN	NaN	NaN	NaN
0.417037571263549	NaN	NaN	NaN	NaN	NaN	NaN
0.662121601028831	NaN	NaN	NaN	NaN	NaN	NaN
0.203131277319909	NaN	NaN	NaN	NaN	NaN	NaN
0.45400465473729	NaN	NaN	NaN	NaN	NaN	NaN
0.242068353286226	NaN	NaN	NaN	NaN	NaN	NaN
0.808314738543442	NaN	NaN	NaN	NaN	NaN	NaN
0.844084917460886	NaN	NaN	NaN	NaN	NaN	NaN
0.525461728395116	NaN	NaN	NaN	NaN	NaN	NaN
0.710716471385704	NaN	NaN	NaN	NaN	NaN	NaN
0.261201646975798	NaN	NaN	NaN	NaN	NaN	NaN
0.398877398926682	NaN	NaN	NaN	NaN	NaN	NaN
0.189099379502877	NaN	NaN	NaN	NaN	NaN	NaN
0.412468306242257	NaN	NaN	NaN	NaN	NaN	NaN
0.466851383618251	NaN	NaN	NaN	NaN	NaN	NaN
0.468039114102445	NaN	NaN	NaN	NaN	NaN	NaN
0.281217436691991	NaN	NaN	NaN	NaN	NaN	NaN
0.897171906034355	NaN	NaN	NaN	NaN	NaN	NaN
0.287764101073118	NaN	NaN	NaN	NaN	NaN	NaN
0.544136131522396	NaN	NaN	NaN	NaN	NaN	NaN
0.268354949528362	NaN	NaN	NaN	NaN	NaN	NaN
0.829800298225698	NaN	NaN	NaN	NaN	NaN	NaN
0.460578595311044	NaN	NaN	NaN	NaN	NaN	NaN
0.086380906184305	NaN	NaN	NaN	NaN	NaN	NaN
0.175055881002108	NaN	NaN	NaN	NaN	NaN	NaN
0.126319194471003	NaN	NaN	NaN	NaN	NaN	NaN
0.420843988770683	NaN	NaN	NaN	NaN	NaN	NaN
0.640724255271112	NaN	NaN	NaN	NaN	NaN	NaN
0.177385701196395	NaN	NaN	NaN	NaN	NaN	NaN
0.437476811574677	NaN	NaN	NaN	NaN	NaN	NaN
0.571553202390912	NaN	NaN	NaN	NaN	NaN	NaN
0.358616181063323	NaN	NaN	NaN	NaN	NaN	NaN
0.081810343305582	NaN	NaN	NaN	NaN	NaN	NaN
0.412224974859628	NaN	NaN	NaN	NaN	NaN	NaN
0.777833568035859	NaN	NaN	NaN	NaN	NaN	NaN
0.713523856540841	NaN	NaN	NaN	NaN	NaN	NaN
0.457470852932152	NaN	NaN	NaN	NaN	NaN	NaN
0.310504718268056	NaN	NaN	NaN	NaN	NaN	NaN
0.316081958635627	NaN	NaN	NaN	NaN	NaN	NaN
1.00737204190624	NaN	NaN	NaN	NaN	NaN	NaN
0.247970555969461	NaN	NaN	NaN	NaN	NaN	NaN
0.661408365049917	NaN	NaN	NaN	NaN	NaN	NaN
0.267225475192101	NaN	NaN	NaN	NaN	NaN	NaN
0.593519922991417	NaN	NaN	NaN	NaN	NaN	NaN
0.251342441996373	NaN	NaN	NaN	NaN	NaN	NaN
0.387634155469514	NaN	NaN	NaN	NaN	NaN	NaN
0.95427483599921	NaN	NaN	NaN	NaN	NaN	NaN
0.387322235019987	NaN	NaN	NaN	NaN	NaN	NaN
0.671214317744353	NaN	NaN	NaN	NaN	NaN	NaN
0.656779749223396	NaN	NaN	NaN	NaN	NaN	NaN
0.604534403163881	NaN	NaN	NaN	NaN	NaN	NaN
0.478899186705066	NaN	NaN	NaN	NaN	NaN	NaN
0.218998406930269	NaN	NaN	NaN	NaN	NaN	NaN
0.503102260310267	NaN	NaN	NaN	NaN	NaN	NaN
0.62385136271369	NaN	NaN	NaN	NaN	NaN	NaN
0.240030318169921	NaN	NaN	NaN	NaN	NaN	NaN
0.158812012613439	NaN	NaN	NaN	NaN	NaN	NaN
0.400735550483401	NaN	NaN	NaN	NaN	NaN	NaN
0.277522401388356	NaN	NaN	NaN	NaN	NaN	NaN
0.150765307510426	NaN	NaN	NaN	NaN	NaN	NaN
0.757708352432514	NaN	NaN	NaN	NaN	NaN	NaN
0.190202968589551	NaN	NaN	NaN	NaN	NaN	NaN
0.525618853141001	NaN	NaN	NaN	NaN	NaN	NaN
0.578794264976062	NaN	NaN	NaN	NaN	NaN	NaN
0.805629568563901	NaN	NaN	NaN	NaN	NaN	NaN
0.703087951837346	NaN	NaN	NaN	NaN	NaN	NaN
0.310335454323883	NaN	NaN	NaN	NaN	NaN	NaN
0.350896408198135	NaN	NaN	NaN	NaN	NaN	NaN
0.701655673854595	NaN	NaN	NaN	NaN	NaN	NaN
0.0906938399692342	NaN	NaN	NaN	NaN	NaN	NaN
0.114735848594528	NaN	NaN	NaN	NaN	NaN	NaN
0.224560661312344	NaN	NaN	NaN	NaN	NaN	NaN
0.129446603107071	NaN	NaN	NaN	NaN	NaN	NaN
0.137121871889878	NaN	NaN	NaN	NaN	NaN	NaN
0.593785757453517	NaN	NaN	NaN	NaN	NaN	NaN
0.767895650962565	NaN	NaN	NaN	NaN	NaN	NaN
0.484512069096517	NaN	NaN	NaN	NaN	NaN	NaN
0.281643718109241	NaN	NaN	NaN	NaN	NaN	NaN
0.353702156618661	NaN	NaN	NaN	NaN	NaN	NaN
0.139044136970126	NaN	NaN	NaN	NaN	NaN	NaN
0.672389242767579	NaN	NaN	NaN	NaN	NaN	NaN
0.301396733596535	NaN	NaN	NaN	NaN	NaN	NaN
0.0761933835524597	NaN	NaN	NaN	NaN	NaN	NaN
0.265642424096282	NaN	NaN	NaN	NaN	NaN	NaN
1.04189578472758	NaN	NaN	NaN	NaN	NaN	NaN
0.224238583149401	NaN	NaN	NaN	NaN	NaN	NaN
0.664521580719199	NaN	NaN	NaN	NaN	NaN	NaN
0.535273906798493	NaN	NaN	NaN	NaN	NaN	NaN
0.44596757941838	NaN	NaN	NaN	NaN	NaN	NaN
0.313556665548268	NaN	NaN	NaN	NaN	NaN	NaN
0.121684160028739	NaN	NaN	NaN	NaN	NaN	NaN
0.173569173209417	NaN	NaN	NaN	NaN	NaN	NaN
0.217620504712397	NaN	NaN	NaN	NaN	NaN	NaN
0.692477522427591	NaN	NaN	NaN	NaN	NaN	NaN
0.391688045680061	NaN	NaN	NaN	NaN	NaN	NaN
0.522078807481935	NaN	NaN	NaN	NaN	NaN	NaN
0.786735618296143	NaN	NaN	NaN	NaN	NaN	NaN
0.474995872762196	NaN	NaN	NaN	NaN	NaN	NaN
0.272478684933817	NaN	NaN	NaN	NaN	NaN	NaN
0.143192671141028	NaN	NaN	NaN	NaN	NaN	NaN
0.277924239149055	NaN	NaN	NaN	NaN	NaN	NaN
0.255456445859853	NaN	NaN	NaN	NaN	NaN	NaN
0.116415010039845	NaN	NaN	NaN	NaN	NaN	NaN
0.397219090372853	NaN	NaN	NaN	NaN	NaN	NaN
0.205541822462043	NaN	NaN	NaN	NaN	NaN	NaN
0.523757283439966	NaN	NaN	NaN	NaN	NaN	NaN
0.101599081845889	NaN	NaN	NaN	NaN	NaN	NaN
0.3488943981357	NaN	NaN	NaN	NaN	NaN	NaN
0.427474892095801	NaN	NaN	NaN	NaN	NaN	NaN
0.406681835211588	NaN	NaN	NaN	NaN	NaN	NaN
0.129711006137915	NaN	NaN	NaN	NaN	NaN	NaN
0.358516175475535	NaN	NaN	NaN	NaN	NaN	NaN
0.266101243541251	NaN	NaN	NaN	NaN	NaN	NaN
0.361431586156538	NaN	NaN	NaN	NaN	NaN	NaN
0.581008499644768	NaN	NaN	NaN	NaN	NaN	NaN
0.0501181054271233	NaN	NaN	NaN	NaN	NaN	NaN
0.543013650884228	NaN	NaN	NaN	NaN	NaN	NaN
0.278584886246482	NaN	NaN	NaN	NaN	NaN	NaN
0.417749458699771	NaN	NaN	NaN	NaN	NaN	NaN
0.132059142429144	NaN	NaN	NaN	NaN	NaN	NaN
0.094236537839575	NaN	NaN	NaN	NaN	NaN	NaN
0.21228330607013	NaN	NaN	NaN	NaN	NaN	NaN
0.514562008210784	NaN	NaN	NaN	NaN	NaN	NaN
0.176178686019162	NaN	NaN	NaN	NaN	NaN	NaN
0.267092602214961	NaN	NaN	NaN	NaN	NaN	NaN
0.221802444137817	NaN	NaN	NaN	NaN	NaN	NaN
0.503716962270327	NaN	NaN	NaN	NaN	NaN	NaN
0.551210017064583	NaN	NaN	NaN	NaN	NaN	NaN
0.161680188630932	NaN	NaN	NaN	NaN	NaN	NaN
0.62000463997219	NaN	NaN	NaN	NaN	NaN	NaN
0.367316977320022	NaN	NaN	NaN	NaN	NaN	NaN
0.152064249829759	NaN	NaN	NaN	NaN	NaN	NaN
0.251751028947739	NaN	NaN	NaN	NaN	NaN	NaN
0.217042329631946	NaN	NaN	NaN	NaN	NaN	NaN
0.171236380301981	NaN	NaN	NaN	NaN	NaN	NaN
0.514217592246038	NaN	NaN	NaN	NaN	NaN	NaN
0.254103583944404	NaN	NaN	NaN	NaN	NaN	NaN
0.0982913954113653	NaN	NaN	NaN	NaN	NaN	NaN
0.415843367091679	NaN	NaN	NaN	NaN	NaN	NaN
0.487859420633289	NaN	NaN	NaN	NaN	NaN	NaN
0.414789707025328	NaN	NaN	NaN	NaN	NaN	NaN
0.156259849726298	NaN	NaN	NaN	NaN	NaN	NaN
0.126784636730323	NaN	NaN	NaN	NaN	NaN	NaN
0.279223397162235	NaN	NaN	NaN	NaN	NaN	NaN
0.264585296151567	NaN	NaN	NaN	NaN	NaN	NaN
0.219909232298779	NaN	NaN	NaN	NaN	NaN	NaN
0.076969041738337	NaN	NaN	NaN	NaN	NaN	NaN
0.200948754259792	NaN	NaN	NaN	NaN	NaN	NaN
0.547497739549042	NaN	NaN	NaN	NaN	NaN	NaN
0.675137312467166	NaN	NaN	NaN	NaN	NaN	NaN
0.452227681766211	NaN	NaN	NaN	NaN	NaN	NaN
0.369464353095858	NaN	NaN	NaN	NaN	NaN	NaN
0.934588489496082	NaN	NaN	NaN	NaN	NaN	NaN
0.302461050976827	NaN	NaN	NaN	NaN	NaN	NaN
0.0843999399397365	NaN	NaN	NaN	NaN	NaN	NaN
0.64558989266855	NaN	NaN	NaN	NaN	NaN	NaN
0.215719864750392	NaN	NaN	NaN	NaN	NaN	NaN
0.591657968535872	NaN	NaN	NaN	NaN	NaN	NaN
0.560734420743653	NaN	NaN	NaN	NaN	NaN	NaN
0.263994300983841	NaN	NaN	NaN	NaN	NaN	NaN
0.459335406466831	NaN	NaN	NaN	NaN	NaN	NaN
0.383597734284524	NaN	NaN	NaN	NaN	NaN	NaN
0.0797825963812172	NaN	NaN	NaN	NaN	NaN	NaN
0.269156046534719	NaN	NaN	NaN	NaN	NaN	NaN
0.90185126037905	NaN	NaN	NaN	NaN	NaN	NaN
0.252246363214337	NaN	NaN	NaN	NaN	NaN	NaN
0.214568403550051	NaN	NaN	NaN	NaN	NaN	NaN
0.304254001008604	NaN	NaN	NaN	NaN	NaN	NaN
0.71688201565227	NaN	NaN	NaN	NaN	NaN	NaN
0.187837619869916	NaN	NaN	NaN	NaN	NaN	NaN
0.585569205815263	NaN	NaN	NaN	NaN	NaN	NaN
0.0380337019225484	NaN	NaN	NaN	NaN	NaN	NaN
0.16079940884763	NaN	NaN	NaN	NaN	NaN	NaN
0.15782689854773	NaN	NaN	NaN	NaN	NaN	NaN
0.697783890247288	NaN	NaN	NaN	NaN	NaN	NaN
0.665504837539724	NaN	NaN	NaN	NaN	NaN	NaN
0.269655140946487	NaN	NaN	NaN	NaN	NaN	NaN
0.0965915569713615	NaN	NaN	NaN	NaN	NaN	NaN
0.55223463766967	NaN	NaN	NaN	NaN	NaN	NaN
1.03022747675275	NaN	NaN	NaN	NaN	NaN	NaN
0.125515378328801	NaN	NaN	NaN	NaN	NaN	NaN
0.389580683951705	NaN	NaN	NaN	NaN	NaN	NaN
0.127306270507469	NaN	NaN	NaN	NaN	NaN	NaN
0.552335327622045	NaN	NaN	NaN	NaN	NaN	NaN
0.323297125487498	NaN	NaN	NaN	NaN	NaN	NaN
0.271414033431991	NaN	NaN	NaN	NaN	NaN	NaN
0.270444363566822	NaN	NaN	NaN	NaN	NaN	NaN
0.691349669811291	NaN	NaN	NaN	NaN	NaN	NaN
0.517347894737559	NaN	NaN	NaN	NaN	NaN	NaN
0.259755615483739	NaN	NaN	NaN	NaN	NaN	NaN
0.669816503285009	NaN	NaN	NaN	NaN	NaN	NaN
0.55677258665076	NaN	NaN	NaN	NaN	NaN	NaN
0.39344129853849	NaN	NaN	NaN	NaN	NaN	NaN
0.337793645634286	NaN	NaN	NaN	NaN	NaN	NaN
0.687346567283866	NaN	NaN	NaN	NaN	NaN	NaN
0.771440351876536	NaN	NaN	NaN	NaN	NaN	NaN
0.518241968537238	NaN	NaN	NaN	NaN	NaN	NaN
0.848900217057825	NaN	NaN	NaN	NaN	NaN	NaN
0.469893664949274	NaN	NaN	NaN	NaN	NaN	NaN
0.434818687243965	NaN	NaN	NaN	NaN	NaN	NaN
0.288882931377174	NaN	NaN	NaN	NaN	NaN	NaN
0.462988921285804	NaN	NaN	NaN	NaN	NaN	NaN
0.479317085771133	NaN	NaN	NaN	NaN	NaN	NaN
0.05106661104779	NaN	NaN	NaN	NaN	NaN	NaN
0.0934538091642329	NaN	NaN	NaN	NaN	NaN	NaN
0.508544954283804	NaN	NaN	NaN	NaN	NaN	NaN
0.770701394637088	NaN	NaN	NaN	NaN	NaN	NaN
0.502498406597863	NaN	NaN	NaN	NaN	NaN	NaN
0.154220979434453	NaN	NaN	NaN	NaN	NaN	NaN
0.361487522227037	NaN	NaN	NaN	NaN	NaN	NaN
0.165092370125746	NaN	NaN	NaN	NaN	NaN	NaN
0.238295440061778	NaN	NaN	NaN	NaN	NaN	NaN
0.434210252286594	NaN	NaN	NaN	NaN	NaN	NaN
0.375800097778224	NaN	NaN	NaN	NaN	NaN	NaN
0.486801281852768	NaN	NaN	NaN	NaN	NaN	NaN
0.662081202770981	NaN	NaN	NaN	NaN	NaN	NaN
0.48725758978948	NaN	NaN	NaN	NaN	NaN	NaN
0.404169275435918	NaN	NaN	NaN	NaN	NaN	NaN
0.234850797414099	NaN	NaN	NaN	NaN	NaN	NaN
0.416761235038233	NaN	NaN	NaN	NaN	NaN	NaN
0.154713175599492	NaN	NaN	NaN	NaN	NaN	NaN
0.310202142762187	NaN	NaN	NaN	NaN	NaN	NaN
0.21128211328168	NaN	NaN	NaN	NaN	NaN	NaN
0.212038813289437	NaN	NaN	NaN	NaN	NaN	NaN
0.650464732936279	NaN	NaN	NaN	NaN	NaN	NaN
0.691136613491284	NaN	NaN	NaN	NaN	NaN	NaN
0.584584960797638	NaN	NaN	NaN	NaN	NaN	NaN
0.80833406552504	NaN	NaN	NaN	NaN	NaN	NaN
0.118319483352607	NaN	NaN	NaN	NaN	NaN	NaN
0.117097242173418	NaN	NaN	NaN	NaN	NaN	NaN
0.137837916632568	NaN	NaN	NaN	NaN	NaN	NaN
0.53293194917697	NaN	NaN	NaN	NaN	NaN	NaN
0.583527738924256	NaN	NaN	NaN	NaN	NaN	NaN
0.18749826331713	NaN	NaN	NaN	NaN	NaN	NaN
0.457190654903784	NaN	NaN	NaN	NaN	NaN	NaN
0.0658021979593483	NaN	NaN	NaN	NaN	NaN	NaN
0.406468439710588	NaN	NaN	NaN	NaN	NaN	NaN
0.178193887988811	NaN	NaN	NaN	NaN	NaN	NaN
0.56339258742087	NaN	NaN	NaN	NaN	NaN	NaN
0.505663806188866	NaN	NaN	NaN	NaN	NaN	NaN
0.26661212164763	NaN	NaN	NaN	NaN	NaN	NaN
0.576316897181235	NaN	NaN	NaN	NaN	NaN	NaN
0.0849154210007224	NaN	NaN	NaN	NaN	NaN	NaN
0.509101910038187	NaN	NaN	NaN	NaN	NaN	NaN
0.445250604843672	NaN	NaN	NaN	NaN	NaN	NaN
0.550848682756544	NaN	NaN	NaN	NaN	NaN	NaN
0.346095710607735	NaN	NaN	NaN	NaN	NaN	NaN
0.290746691333639	NaN	NaN	NaN	NaN	NaN	NaN
0.735381169522596	NaN	NaN	NaN	NaN	NaN	NaN
0.380303914752706	NaN	NaN	NaN	NaN	NaN	NaN
0.343690509682832	NaN	NaN	NaN	NaN	NaN	NaN
0.630228328199722	NaN	NaN	NaN	NaN	NaN	NaN
0.121576648464675	NaN	NaN	NaN	NaN	NaN	NaN
0.365262319521946	NaN	NaN	NaN	NaN	NaN	NaN
0.603763420844277	NaN	NaN	NaN	NaN	NaN	NaN
0.679236330730906	NaN	NaN	NaN	NaN	NaN	NaN
0.279267189016628	NaN	NaN	NaN	NaN	NaN	NaN
0.461662451039168	NaN	NaN	NaN	NaN	NaN	NaN
0.326967950200832	NaN	NaN	NaN	NaN	NaN	NaN
0.309847172490069	NaN	NaN	NaN	NaN	NaN	NaN
0.580344207294309	NaN	NaN	NaN	NaN	NaN	NaN
0.887603259283784	NaN	NaN	NaN	NaN	NaN	NaN
0.326631482500828	NaN	NaN	NaN	NaN	NaN	NaN
0.272612409755038	NaN	NaN	NaN	NaN	NaN	NaN
0.0332723178496697	NaN	NaN	NaN	NaN	NaN	NaN
0.218739021500635	NaN	NaN	NaN	NaN	NaN	NaN
0.897179172882094	NaN	NaN	NaN	NaN	NaN	NaN
0.130119606092708	NaN	NaN	NaN	NaN	NaN	NaN
0.179852840412714	NaN	NaN	NaN	NaN	NaN	NaN
0.344542738198775	NaN	NaN	NaN	NaN	NaN	NaN
0.140244856310653	NaN	NaN	NaN	NaN	NaN	NaN
0.525432637487254	NaN	NaN	NaN	NaN	NaN	NaN
0.562235254330745	NaN	NaN	NaN	NaN	NaN	NaN
0.271363335773267	NaN	NaN	NaN	NaN	NaN	NaN
0.444320858135171	NaN	NaN	NaN	NaN	NaN	NaN
0.337143030698649	NaN	NaN	NaN	NaN	NaN	NaN
0.340735815475415	NaN	NaN	NaN	NaN	NaN	NaN
0.120585014654125	NaN	NaN	NaN	NaN	NaN	NaN
0.503647605440055	NaN	NaN	NaN	NaN	NaN	NaN
0.286024386733233	NaN	NaN	NaN	NaN	NaN	NaN
0.0856906956373713	NaN	NaN	NaN	NaN	NaN	NaN
0.311916598817501	NaN	NaN	NaN	NaN	NaN	NaN
0.39136062464917	NaN	NaN	NaN	NaN	NaN	NaN
0.303073503934934	NaN	NaN	NaN	NaN	NaN	NaN
0.146025643398797	NaN	NaN	NaN	NaN	NaN	NaN
0.434831495208598	NaN	NaN	NaN	NaN	NaN	NaN
0.382857643715611	NaN	NaN	NaN	NaN	NaN	NaN
0.534972486900409	NaN	NaN	NaN	NaN	NaN	NaN
0.335286008576965	NaN	NaN	NaN	NaN	NaN	NaN
0.421536019951683	NaN	NaN	NaN	NaN	NaN	NaN
0.117472067491754	NaN	NaN	NaN	NaN	NaN	NaN
0.480826686750005	NaN	NaN	NaN	NaN	NaN	NaN
0.351122227269419	NaN	NaN	NaN	NaN	NaN	NaN
0.131189584618082	NaN	NaN	NaN	NaN	NaN	NaN
0.144315712710214	NaN	NaN	NaN	NaN	NaN	NaN
0.490891072550843	NaN	NaN	NaN	NaN	NaN	NaN
0.668088209763947	NaN	NaN	NaN	NaN	NaN	NaN
0.678192226497777	NaN	NaN	NaN	NaN	NaN	NaN
0.742113038290291	NaN	NaN	NaN	NaN	NaN	NaN
0.68793942815464	NaN	NaN	NaN	NaN	NaN	NaN
0.372885596704533	NaN	NaN	NaN	NaN	NaN	NaN
0.414783286431388	NaN	NaN	NaN	NaN	NaN	NaN
0.416405385763931	NaN	NaN	NaN	NaN	NaN	NaN
0.870713929717901	NaN	NaN	NaN	NaN	NaN	NaN
0.568845096356572	NaN	NaN	NaN	NaN	NaN	NaN
0.434515952993528	NaN	NaN	NaN	NaN	NaN	NaN
0.400736167615439	NaN	NaN	NaN	NaN	NaN	NaN
0.377697986290728	NaN	NaN	NaN	NaN	NaN	NaN
0.538706413623727	NaN	NaN	NaN	NaN	NaN	NaN
0.158099615256593	NaN	NaN	NaN	NaN	NaN	NaN
0.664143275372732	NaN	NaN	NaN	NaN	NaN	NaN
0.439876911163754	NaN	NaN	NaN	NaN	NaN	NaN
0.264781596892235	NaN	NaN	NaN	NaN	NaN	NaN
0.792754231003742	NaN	NaN	NaN	NaN	NaN	NaN
0.23149385569551	NaN	NaN	NaN	NaN	NaN	NaN
0.602925725575052	NaN	NaN	NaN	NaN	NaN	NaN
0.128196444088632	NaN	NaN	NaN	NaN	NaN	NaN
0.292548407883263	NaN	NaN	NaN	NaN	NaN	NaN
0.219208935042591	NaN	NaN	NaN	NaN	NaN	NaN
0.141481449576886	NaN	NaN	NaN	NaN	NaN	NaN
1.18004830867352	NaN	NaN	NaN	NaN	NaN	NaN
0.403392793161686	NaN	NaN	NaN	NaN	NaN	NaN
0.501710801468791	NaN	NaN	NaN	NaN	NaN	NaN
0.389242169833857	NaN	NaN	NaN	NaN	NaN	NaN
0.309713881300069	NaN	NaN	NaN	NaN	NaN	NaN
0.627620262384011	NaN	NaN	NaN	NaN	NaN	NaN
0.278292049237882	NaN	NaN	NaN	NaN	NaN	NaN
0.0109259811458387	NaN	NaN	NaN	NaN	NaN	NaN
0.524687688599628	NaN	NaN	NaN	NaN	NaN	NaN
0.622076677320551	NaN	NaN	NaN	NaN	NaN	NaN
0.549630423963724	NaN	NaN	NaN	NaN	NaN	NaN
0.404142280325203	NaN	NaN	NaN	NaN	NaN	NaN
0.577064442735865	NaN	NaN	NaN	NaN	NaN	NaN
0.517089331935049	NaN	NaN	NaN	NaN	NaN	NaN
0.300716175897359	NaN	NaN	NaN	NaN	NaN	NaN
0.374522194665958	NaN	NaN	NaN	NaN	NaN	NaN
0.419979413816505	NaN	NaN	NaN	NaN	NaN	NaN
0.0959377624610438	NaN	NaN	NaN	NaN	NaN	NaN
0.262597000277047	NaN	NaN	NaN	NaN	NaN	NaN
0.26725114374133	NaN	NaN	NaN	NaN	NaN	NaN
0.740180104789879	NaN	NaN	NaN	NaN	NaN	NaN
0.634726966197524	NaN	NaN	NaN	NaN	NaN	NaN
0.309947848102052	NaN	NaN	NaN	NaN	NaN	NaN
0.589766743686171	NaN	NaN	NaN	NaN	NaN	NaN
0.489111433688599	NaN	NaN	NaN	NaN	NaN	NaN
0.459914627754681	NaN	NaN	NaN	NaN	NaN	NaN
0.894500565411418	NaN	NaN	NaN	NaN	NaN	NaN
0.314550709768005	NaN	NaN	NaN	NaN	NaN	NaN
0.520646553727503	NaN	NaN	NaN	NaN	NaN	NaN
0.644706451944482	NaN	NaN	NaN	NaN	NaN	NaN
0.697981064557397	NaN	NaN	NaN	NaN	NaN	NaN
0.505334084883843	NaN	NaN	NaN	NaN	NaN	NaN
0.392896199502849	NaN	NaN	NaN	NaN	NaN	NaN
0.304753673438693	NaN	NaN	NaN	NaN	NaN	NaN
0.571869795423761	NaN	NaN	NaN	NaN	NaN	NaN
0.165018916143786	NaN	NaN	NaN	NaN	NaN	NaN
0.594813419965382	NaN	NaN	NaN	NaN	NaN	NaN
0.748523501956223	NaN	NaN	NaN	NaN	NaN	NaN
0.585241562039051	NaN	NaN	NaN	NaN	NaN	NaN
0.479870326285592	NaN	NaN	NaN	NaN	NaN	NaN
0.321239733161387	NaN	NaN	NaN	NaN	NaN	NaN
0.352426835322615	NaN	NaN	NaN	NaN	NaN	NaN
0.0570277399145879	NaN	NaN	NaN	NaN	NaN	NaN
0.144547999752115	NaN	NaN	NaN	NaN	NaN	NaN
0.671182597733866	NaN	NaN	NaN	NaN	NaN	NaN
0.243774619266352	NaN	NaN	NaN	NaN	NaN	NaN
0.0169308338815659	NaN	NaN	NaN	NaN	NaN	NaN
0.404095207063863	NaN	NaN	NaN	NaN	NaN	NaN
0.260722683839071	NaN	NaN	NaN	NaN	NaN	NaN
0.465934377075189	NaN	NaN	NaN	NaN	NaN	NaN
0.482029769443974	NaN	NaN	NaN	NaN	NaN	NaN
0.298405435586458	NaN	NaN	NaN	NaN	NaN	NaN
0.377451659993649	NaN	NaN	NaN	NaN	NaN	NaN
0.575231072589215	NaN	NaN	NaN	NaN	NaN	NaN
0.570856555756598	NaN	NaN	NaN	NaN	NaN	NaN
0.411521875844439	NaN	NaN	NaN	NaN	NaN	NaN
0.380788664707988	NaN	NaN	NaN	NaN	NaN	NaN
0.308283278473139	NaN	NaN	NaN	NaN	NaN	NaN
0.332038551957866	NaN	NaN	NaN	NaN	NaN	NaN
0.147638989900201	NaN	NaN	NaN	NaN	NaN	NaN
0.460027528248516	NaN	NaN	NaN	NaN	NaN	NaN
0.344263260848438	NaN	NaN	NaN	NaN	NaN	NaN
0.72330564287582	NaN	NaN	NaN	NaN	NaN	NaN
0.32207225189053	NaN	NaN	NaN	NaN	NaN	NaN
0.350133836443873	NaN	NaN	NaN	NaN	NaN	NaN
0.269550389952965	NaN	NaN	NaN	NaN	NaN	NaN
0.505783364244725	NaN	NaN	NaN	NaN	NaN	NaN
0.193870952714688	NaN	NaN	NaN	NaN	NaN	NaN
0.396710447266383	NaN	NaN	NaN	NaN	NaN	NaN
0.155369064447555	NaN	NaN	NaN	NaN	NaN	NaN
0.148187421333544	NaN	NaN	NaN	NaN	NaN	NaN
0.265564362122549	NaN	NaN	NaN	NaN	NaN	NaN
0.21239987518418	NaN	NaN	NaN	NaN	NaN	NaN
0.358000785881885	NaN	NaN	NaN	NaN	NaN	NaN
0.238999672164724	NaN	NaN	NaN	NaN	NaN	NaN
0.181388462174819	NaN	NaN	NaN	NaN	NaN	NaN
0.475356642615816	NaN	NaN	NaN	NaN	NaN	NaN
0.600763726105334	NaN	NaN	NaN	NaN	NaN	NaN
0.352246536800418	NaN	NaN	NaN	NaN	NaN	NaN
0.66685571887273	NaN	NaN	NaN	NaN	NaN	NaN
0.519413349763255	NaN	NaN	NaN	NaN	NaN	NaN
0.480714255206996	NaN	NaN	NaN	NaN	NaN	NaN
0.73280911833172	NaN	NaN	NaN	NaN	NaN	NaN
0.139791764372443	NaN	NaN	NaN	NaN	NaN	NaN
0.493216301684734	NaN	NaN	NaN	NaN	NaN	NaN
0.570602978284294	NaN	NaN	NaN	NaN	NaN	NaN
0.218024548421501	NaN	NaN	NaN	NaN	NaN	NaN
0.371816542972733	NaN	NaN	NaN	NaN	NaN	NaN
0.644423762309388	NaN	NaN	NaN	NaN	NaN	NaN
0.316486981053897	NaN	NaN	NaN	NaN	NaN	NaN
0.155273688720489	NaN	NaN	NaN	NaN	NaN	NaN
0.0786959662674135	NaN	NaN	NaN	NaN	NaN	NaN
0.572839646961104	NaN	NaN	NaN	NaN	NaN	NaN
0.536377211849564	NaN	NaN	NaN	NaN	NaN	NaN
0.33485726387381	NaN	NaN	NaN	NaN	NaN	NaN
0.377648797057918	NaN	NaN	NaN	NaN	NaN	NaN
0.661354400058281	NaN	NaN	NaN	NaN	NaN	NaN
0.294084906748878	NaN	NaN	NaN	NaN	NaN	NaN
0.40066327368182	NaN	NaN	NaN	NaN	NaN	NaN
0.348138439025059	NaN	NaN	NaN	NaN	NaN	NaN
0.574382591595519	NaN	NaN	NaN	NaN	NaN	NaN
0.123728270389184	NaN	NaN	NaN	NaN	NaN	NaN
0.0315229043637555	NaN	NaN	NaN	NaN	NaN	NaN
0.139439878957963	NaN	NaN	NaN	NaN	NaN	NaN
0.360815068181527	NaN	NaN	NaN	NaN	NaN	NaN
0.237964630669794	NaN	NaN	NaN	NaN	NaN	NaN
0.0438551898084736	NaN	NaN	NaN	NaN	NaN	NaN
0.547159167044961	NaN	NaN	NaN	NaN	NaN	NaN
0.146228856782228	NaN	NaN	NaN	NaN	NaN	NaN
0.23224332121838	NaN	NaN	NaN	NaN	NaN	NaN
0.388626906803784	NaN	NaN	NaN	NaN	NaN	NaN
0.294796079096435	NaN	NaN	NaN	NaN	NaN	NaN
0.502346283599997	NaN	NaN	NaN	NaN	NaN	NaN
0.319016835343146	NaN	NaN	NaN	NaN	NaN	NaN
0.394552648229516	NaN	NaN	NaN	NaN	NaN	NaN
0.469343094942894	NaN	NaN	NaN	NaN	NaN	NaN
0.615159973395976	NaN	NaN	NaN	NaN	NaN	NaN
0.566717524350087	NaN	NaN	NaN	NaN	NaN	NaN
0.759776320199023	NaN	NaN	NaN	NaN	NaN	NaN
0.393135950742213	NaN	NaN	NaN	NaN	NaN	NaN
0.493468059322598	NaN	NaN	NaN	NaN	NaN	NaN
0.699668173744911	NaN	NaN	NaN	NaN	NaN	NaN
0.0918475426421919	NaN	NaN	NaN	NaN	NaN	NaN
0.523869211056534	NaN	NaN	NaN	NaN	NaN	NaN
0.154002444443021	NaN	NaN	NaN	NaN	NaN	NaN
0.422099596974276	NaN	NaN	NaN	NaN	NaN	NaN
0.351501314959606	NaN	NaN	NaN	NaN	NaN	NaN
0.150788616251109	NaN	NaN	NaN	NaN	NaN	NaN
0.228951915393475	NaN	NaN	NaN	NaN	NaN	NaN
0.255743107742134	NaN	NaN	NaN	NaN	NaN	NaN
0.4761141257591	NaN	NaN	NaN	NaN	NaN	NaN
0.138241299138486	NaN	NaN	NaN	NaN	NaN	NaN
0.618430798698429	NaN	NaN	NaN	NaN	NaN	NaN
0.270076047270435	NaN	NaN	NaN	NaN	NaN	NaN
0.20123634860195	NaN	NaN	NaN	NaN	NaN	NaN
0.565339345539912	NaN	NaN	NaN	NaN	NaN	NaN
0.326527731302246	NaN	NaN	NaN	NaN	NaN	NaN
0.35457435507659	NaN	NaN	NaN	NaN	NaN	NaN
0.664964118003058	NaN	NaN	NaN	NaN	NaN	NaN
0.258491735390864	NaN	NaN	NaN	NaN	NaN	NaN
0.194590363683336	NaN	NaN	NaN	NaN	NaN	NaN
0.434436475896267	NaN	NaN	NaN	NaN	NaN	NaN
0.148006618550231	NaN	NaN	NaN	NaN	NaN	NaN
0.0647916745801563	NaN	NaN	NaN	NaN	NaN	NaN
0.673364077363294	NaN	NaN	NaN	NaN	NaN	NaN
0.703706182714375	NaN	NaN	NaN	NaN	NaN	NaN
0.176599779306712	NaN	NaN	NaN	NaN	NaN	NaN
0.255171438423436	NaN	NaN	NaN	NaN	NaN	NaN
0.676090656782628	NaN	NaN	NaN	NaN	NaN	NaN
0.300556660782163	NaN	NaN	NaN	NaN	NaN	NaN
0.264623347494012	NaN	NaN	NaN	NaN	NaN	NaN
0.173756262731316	NaN	NaN	NaN	NaN	NaN	NaN
0.346098364342575	NaN	NaN	NaN	NaN	NaN	NaN
0.300628081080291	NaN	NaN	NaN	NaN	NaN	NaN
0.427447706502498	NaN	NaN	NaN	NaN	NaN	NaN
0.284016725643615	NaN	NaN	NaN	NaN	NaN	NaN
0.172828385750554	NaN	NaN	NaN	NaN	NaN	NaN
0.735180145843144	NaN	NaN	NaN	NaN	NaN	NaN
0.192328730800414	NaN	NaN	NaN	NaN	NaN	NaN
0.465886288693405	NaN	NaN	NaN	NaN	NaN	NaN
0.350348693660235	NaN	NaN	NaN	NaN	NaN	NaN
0.362489134305507	NaN	NaN	NaN	NaN	NaN	NaN
0.683657854500526	NaN	NaN	NaN	NaN	NaN	NaN
0.171554136570583	NaN	NaN	NaN	NaN	NaN	NaN
0.328443670526647	NaN	NaN	NaN	NaN	NaN	NaN
0.129481943846087	NaN	NaN	NaN	NaN	NaN	NaN
0.343054888752795	NaN	NaN	NaN	NaN	NaN	NaN
0.390529745481318	NaN	NaN	NaN	NaN	NaN	NaN
0.373103365280955	NaN	NaN	NaN	NaN	NaN	NaN
0.45930981179366	NaN	NaN	NaN	NaN	NaN	NaN
0.0930964064758594	NaN	NaN	NaN	NaN	NaN	NaN
0.372023935102173	NaN	NaN	NaN	NaN	NaN	NaN
0.183790851308714	NaN	NaN	NaN	NaN	NaN	NaN
0.68935359322978	NaN	NaN	NaN	NaN	NaN	NaN
0.0914680016159619	NaN	NaN	NaN	NaN	NaN	NaN
0.598623087121671	NaN	NaN	NaN	NaN	NaN	NaN
0.242152789255601	NaN	NaN	NaN	NaN	NaN	NaN
0.450363279243499	NaN	NaN	NaN	NaN	NaN	NaN
0.527116576236466	NaN	NaN	NaN	NaN	NaN	NaN
0.518204220845171	NaN	NaN	NaN	NaN	NaN	NaN
0.163911935676274	NaN	NaN	NaN	NaN	NaN	NaN
0.244914947642969	NaN	NaN	NaN	NaN	NaN	NaN
0.302094092253758	NaN	NaN	NaN	NaN	NaN	NaN
0.49066737190839	NaN	NaN	NaN	NaN	NaN	NaN
0.0444956416689032	NaN	NaN	NaN	NaN	NaN	NaN
0.756350575380764	NaN	NaN	NaN	NaN	NaN	NaN
0.168436343086534	NaN	NaN	NaN	NaN	NaN	NaN
0.597003278985546	NaN	NaN	NaN	NaN	NaN	NaN
0.173684243304559	NaN	NaN	NaN	NaN	NaN	NaN
0.488246610884947	NaN	NaN	NaN	NaN	NaN	NaN
0.0185442309163018	NaN	NaN	NaN	NaN	NaN	NaN
0.203810904931797	NaN	NaN	NaN	NaN	NaN	NaN
0.565170651476811	NaN	NaN	NaN	NaN	NaN	NaN
0.456476582323923	NaN	NaN	NaN	NaN	NaN	NaN
0.656921766012168	NaN	NaN	NaN	NaN	NaN	NaN
0.591198903582061	NaN	NaN	NaN	NaN	NaN	NaN
0.705533754001562	NaN	NaN	NaN	NaN	NaN	NaN
0.625420784853649	NaN	NaN	NaN	NaN	NaN	NaN
1.014073854319	NaN	NaN	NaN	NaN	NaN	NaN
0.0557748772692529	NaN	NaN	NaN	NaN	NaN	NaN
0.89063309238003	NaN	NaN	NaN	NaN	NaN	NaN
0.530051160067747	NaN	NaN	NaN	NaN	NaN	NaN
0.179847962570384	NaN	NaN	NaN	NaN	NaN	NaN
0.402231721613337	NaN	NaN	NaN	NaN	NaN	NaN
0.459635601570962	NaN	NaN	NaN	NaN	NaN	NaN
0.534258189433105	NaN	NaN	NaN	NaN	NaN	NaN
1.22492592511528	NaN	NaN	NaN	NaN	NaN	NaN
0.522672805487894	NaN	NaN	NaN	NaN	NaN	NaN
0.649031374690189	NaN	NaN	NaN	NaN	NaN	NaN
0.55855219019246	NaN	NaN	NaN	NaN	NaN	NaN
0.175717665814087	NaN	NaN	NaN	NaN	NaN	NaN
0.329546726979421	NaN	NaN	NaN	NaN	NaN	NaN
0.533550162480598	NaN	NaN	NaN	NaN	NaN	NaN
0.541166491501456	NaN	NaN	NaN	NaN	NaN	NaN
0.426298400245624	NaN	NaN	NaN	NaN	NaN	NaN
0.555431199040813	NaN	NaN	NaN	NaN	NaN	NaN
0.716079078275956	NaN	NaN	NaN	NaN	NaN	NaN
0.347061516328849	NaN	NaN	NaN	NaN	NaN	NaN
0.510879782706384	NaN	NaN	NaN	NaN	NaN	NaN
0.344161480410495	NaN	NaN	NaN	NaN	NaN	NaN
0.18237384523634	NaN	NaN	NaN	NaN	NaN	NaN
0.484231785285625	NaN	NaN	NaN	NaN	NaN	NaN
0.710055786591374	NaN	NaN	NaN	NaN	NaN	NaN
0.0613128753696183	NaN	NaN	NaN	NaN	NaN	NaN
0.245164298479796	NaN	NaN	NaN	NaN	NaN	NaN
0.512706574573145	NaN	NaN	NaN	NaN	NaN	NaN
0.273903503160997	NaN	NaN	NaN	NaN	NaN	NaN
1.24940266267829	NaN	NaN	NaN	NaN	NaN	NaN
0.22110764725057	NaN	NaN	NaN	NaN	NaN	NaN
0.974865150849619	NaN	NaN	NaN	NaN	NaN	NaN
0.442214104426285	NaN	NaN	NaN	NaN	NaN	NaN
0.183132700554826	NaN	NaN	NaN	NaN	NaN	NaN
0.774498283652982	NaN	NaN	NaN	NaN	NaN	NaN
0.301045404411037	NaN	NaN	NaN	NaN	NaN	NaN
0.328431399799293	NaN	NaN	NaN	NaN	NaN	NaN
0.437789197334314	NaN	NaN	NaN	NaN	NaN	NaN
0.311736299033825	NaN	NaN	NaN	NaN	NaN	NaN
0.201033932903507	NaN	NaN	NaN	NaN	NaN	NaN
0.23504969612766	NaN	NaN	NaN	NaN	NaN	NaN
0.520967573419152	NaN	NaN	NaN	NaN	NaN	NaN
0.37119698038747	NaN	NaN	NaN	NaN	NaN	NaN
0.168372011915755	NaN	NaN	NaN	NaN	NaN	NaN
0.189358214371186	NaN	NaN	NaN	NaN	NaN	NaN
0.236269403863894	NaN	NaN	NaN	NaN	NaN	NaN
0.319319077507993	NaN	NaN	NaN	NaN	NaN	NaN
0.0750830271198747	NaN	NaN	NaN	NaN	NaN	NaN
1.15113216384404	NaN	NaN	NaN	NaN	NaN	NaN
0.467857353231099	NaN	NaN	NaN	NaN	NaN	NaN
0.430278461601951	NaN	NaN	NaN	NaN	NaN	NaN
0.579689943852194	NaN	NaN	NaN	NaN	NaN	NaN
0.710344290199018	NaN	NaN	NaN	NaN	NaN	NaN
0.159532659933039	NaN	NaN	NaN	NaN	NaN	NaN
0.281194469567688	NaN	NaN	NaN	NaN	NaN	NaN
0.957036561456126	NaN	NaN	NaN	NaN	NaN	NaN
0.199755480441231	NaN	NaN	NaN	NaN	NaN	NaN
0.294625668460214	NaN	NaN	NaN	NaN	NaN	NaN
0.267821018781054	NaN	NaN	NaN	NaN	NaN	NaN
0.683864536070667	NaN	NaN	NaN	NaN	NaN	NaN
1.20908215927165	NaN	NaN	NaN	NaN	NaN	NaN
0.0390918421595959	NaN	NaN	NaN	NaN	NaN	NaN
0.188733826301191	NaN	NaN	NaN	NaN	NaN	NaN
0.482266243785892	NaN	NaN	NaN	NaN	NaN	NaN
0.516181625586388	NaN	NaN	NaN	NaN	NaN	NaN
1.93833796371859	NaN	NaN	NaN	NaN	NaN	NaN
0.579228697912693	NaN	NaN	NaN	NaN	NaN	NaN
0.394461514375166	NaN	NaN	NaN	NaN	NaN	NaN
0.149516546302598	NaN	NaN	NaN	NaN	NaN	NaN
1.00855670281427	NaN	NaN	NaN	NaN	NaN	NaN
0.801659833266783	NaN	NaN	NaN	NaN	NaN	NaN
0.766929140002442	NaN	NaN	NaN	NaN	NaN	NaN
0.217437128333926	NaN	NaN	NaN	NaN	NaN	NaN
0.200065221792772	NaN	NaN	NaN	NaN	NaN	NaN
0.583552028925153	NaN	NaN	NaN	NaN	NaN	NaN
0.513419642151557	NaN	NaN	NaN	NaN	NaN	NaN
0.0946671482998847	NaN	NaN	NaN	NaN	NaN	NaN
0.394258934324941	NaN	NaN	NaN	NaN	NaN	NaN
0.977422374005026	NaN	NaN	NaN	NaN	NaN	NaN
0.48139599008505	NaN	NaN	NaN	NaN	NaN	NaN
0.477616626780329	NaN	NaN	NaN	NaN	NaN	NaN
0.0501945985107997	NaN	NaN	NaN	NaN	NaN	NaN
0.187087117238645	NaN	NaN	NaN	NaN	NaN	NaN
0.927628685597286	NaN	NaN	NaN	NaN	NaN	NaN
-0.0583699979415431	NaN	NaN	NaN	NaN	NaN	NaN
0.437434410756844	NaN	NaN	NaN	NaN	NaN	NaN
1.57494582593295	NaN	NaN	NaN	NaN	NaN	NaN
1.13547356234206	NaN	NaN	NaN	NaN	NaN	NaN
0.295833754157378	NaN	NaN	NaN	NaN	NaN	NaN
0.218563377881936	NaN	NaN	NaN	NaN	NaN	NaN
0.181715347843459	NaN	NaN	NaN	NaN	NaN	NaN
0.338699573831596	NaN	NaN	NaN	NaN	NaN	NaN
0.230304802577496	NaN	NaN	NaN	NaN	NaN	NaN
0.807117765411907	NaN	NaN	NaN	NaN	NaN	NaN
1.29228811397753	NaN	NaN	NaN	NaN	NaN	NaN
0.528537605767116	NaN	NaN	NaN	NaN	NaN	NaN
1.1543970382917	NaN	NaN	NaN	NaN	NaN	NaN
0.447794878213846	NaN	NaN	NaN	NaN	NaN	NaN
0.274524105984736	NaN	NaN	NaN	NaN	NaN	NaN
0.107657906774412	NaN	NaN	NaN	NaN	NaN	NaN
0.528204752759464	NaN	NaN	NaN	NaN	NaN	NaN
0.828761564197739	NaN	NaN	NaN	NaN	NaN	NaN
0.497951263409588	NaN	NaN	NaN	NaN	NaN	NaN
0.217627686360503	NaN	NaN	NaN	NaN	NaN	NaN
0.700581051430933	NaN	NaN	NaN	NaN	NaN	NaN
0.344559216495829	NaN	NaN	NaN	NaN	NaN	NaN
1.16537901982966	NaN	NaN	NaN	NaN	NaN	NaN
1.26545144143379	NaN	NaN	NaN	NaN	NaN	NaN
1.34253306515499	NaN	NaN	NaN	NaN	NaN	NaN
0.180639973873597	NaN	NaN	NaN	NaN	NaN	NaN
1.3454714259777	NaN	NaN	NaN	NaN	NaN	NaN
0.506732132717317	NaN	NaN	NaN	NaN	NaN	NaN
0.367828160002589	NaN	NaN	NaN	NaN	NaN	NaN
0.730742054330289	NaN	NaN	NaN	NaN	NaN	NaN
-0.398894927612048	NaN	NaN	NaN	NaN	NaN	NaN
0.127089306136686	NaN	NaN	NaN	NaN	NaN	NaN
0.689232034024908	NaN	NaN	NaN	NaN	NaN	NaN
1.55552802737086	NaN	NaN	NaN	NaN	NaN	NaN
0.225798837132172	NaN	NaN	NaN	NaN	NaN	NaN
0.531377990933135	NaN	NaN	NaN	NaN	NaN	NaN
0.765030450823755	NaN	NaN	NaN	NaN	NaN	NaN
0.485428870746338	NaN	NaN	NaN	NaN	NaN	NaN
0.347358371305211	NaN	NaN	NaN	NaN	NaN	NaN
0.400665434075064	NaN	NaN	NaN	NaN	NaN	NaN
0.139476017563037	NaN	NaN	NaN	NaN	NaN	NaN
0.452398943469413	NaN	NaN	NaN	NaN	NaN	NaN
0.238341026495432	NaN	NaN	NaN	NaN	NaN	NaN
0.180797022070989	NaN	NaN	NaN	NaN	NaN	NaN
0.344201551481036	NaN	NaN	NaN	NaN	NaN	NaN
0.639905656916625	NaN	NaN	NaN	NaN	NaN	NaN
0.539832553256742	NaN	NaN	NaN	NaN	NaN	NaN
0.295777411249267	NaN	NaN	NaN	NaN	NaN	NaN
0.238655705128179	NaN	NaN	NaN	NaN	NaN	NaN
0.0983391076925031	NaN	NaN	NaN	NaN	NaN	NaN
-0.511236734595712	NaN	NaN	NaN	NaN	NaN	NaN
0.476762916686021	NaN	NaN	NaN	NaN	NaN	NaN
0.0840017051113237	NaN	NaN	NaN	NaN	NaN	NaN
0.356779463197738	NaN	NaN	NaN	NaN	NaN	NaN
0.515780307533554	NaN	NaN	NaN	NaN	NaN	NaN
0.855139153137832	NaN	NaN	NaN	NaN	NaN	NaN
0.240391301245053	NaN	NaN	NaN	NaN	NaN	NaN
0.371135245264463	NaN	NaN	NaN	NaN	NaN	NaN
1.93293202676331	NaN	NaN	NaN	NaN	NaN	NaN
0.324321357979305	NaN	NaN	NaN	NaN	NaN	NaN
0.632568009860066	NaN	NaN	NaN	NaN	NaN	NaN
0.591727367522388	NaN	NaN	NaN	NaN	NaN	NaN
0.482286602563197	NaN	NaN	NaN	NaN	NaN	NaN
0.163389647231929	NaN	NaN	NaN	NaN	NaN	NaN
0.343514823444247	NaN	NaN	NaN	NaN	NaN	NaN
0.292427903967354	NaN	NaN	NaN	NaN	NaN	NaN
0.307775759063379	NaN	NaN	NaN	NaN	NaN	NaN
0.344766300261017	NaN	NaN	NaN	NaN	NaN	NaN
0.545636317959785	NaN	NaN	NaN	NaN	NaN	NaN
0.262264435189494	NaN	NaN	NaN	NaN	NaN	NaN
1.13806615405262	NaN	NaN	NaN	NaN	NaN	NaN
0.458326101322013	NaN	NaN	NaN	NaN	NaN	NaN
0.398579637084633	NaN	NaN	NaN	NaN	NaN	NaN
1.5556708115473	NaN	NaN	NaN	NaN	NaN	NaN
0.321860091035678	NaN	NaN	NaN	NaN	NaN	NaN
0.262518173368014	NaN	NaN	NaN	NaN	NaN	NaN
0.591209810909673	NaN	NaN	NaN	NaN	NaN	NaN
0.322124505415713	NaN	NaN	NaN	NaN	NaN	NaN
0.210635928680911	NaN	NaN	NaN	NaN	NaN	NaN
0.361034021458182	NaN	NaN	NaN	NaN	NaN	NaN
0.431102767695786	NaN	NaN	NaN	NaN	NaN	NaN
0.233557617754681	NaN	NaN	NaN	NaN	NaN	NaN
0.658791792228081	NaN	NaN	NaN	NaN	NaN	NaN
0.657559512746115	NaN	NaN	NaN	NaN	NaN	NaN
1.07975094923207	NaN	NaN	NaN	NaN	NaN	NaN
0.0850570277511443	NaN	NaN	NaN	NaN	NaN	NaN
0.247878229709628	NaN	NaN	NaN	NaN	NaN	NaN
-0.579497151383019	NaN	NaN	NaN	NaN	NaN	NaN
0.512240827027746	NaN	NaN	NaN	NaN	NaN	NaN
0.872698945677301	NaN	NaN	NaN	NaN	NaN	NaN
-0.578360721006744	NaN	NaN	NaN	NaN	NaN	NaN
1.21721812005571	NaN	NaN	NaN	NaN	NaN	NaN
0.445411643058826	NaN	NaN	NaN	NaN	NaN	NaN
0.822313653111042	NaN	NaN	NaN	NaN	NaN	NaN
-0.201012918142311	NaN	NaN	NaN	NaN	NaN	NaN
-0.97827911626779	NaN	NaN	NaN	NaN	NaN	NaN
-0.873130804168705	NaN	NaN	NaN	NaN	NaN	NaN
1.31390846573307	NaN	NaN	NaN	NaN	NaN	NaN
0.959313011944764	NaN	NaN	NaN	NaN	NaN	NaN
0.811867171328908	NaN	NaN	NaN	NaN	NaN	NaN
0.923425862414047	NaN	NaN	NaN	NaN	NaN	NaN
0.171544610315357	NaN	NaN	NaN	NaN	NaN	NaN
0.0910890546221646	NaN	NaN	NaN	NaN	NaN	NaN
0.524574300065774	NaN	NaN	NaN	NaN	NaN	NaN
0.855803297304382	NaN	NaN	NaN	NaN	NaN	NaN
1.74736073305484	NaN	NaN	NaN	NaN	NaN	NaN
0.402711737153292	NaN	NaN	NaN	NaN	NaN	NaN
0.365944469315497	NaN	NaN	NaN	NaN	NaN	NaN
1.52470635635167	NaN	NaN	NaN	NaN	NaN	NaN
-0.543027234728055	NaN	NaN	NaN	NaN	NaN	NaN
-0.71368178476677	NaN	NaN	NaN	NaN	NaN	NaN
-0.882585663383965	NaN	NaN	NaN	NaN	NaN	NaN
-0.991779745313175	NaN	NaN	NaN	NaN	NaN	NaN
-0.404967849267673	NaN	NaN	NaN	NaN	NaN	NaN
-0.0892089662769502	NaN	NaN	NaN	NaN	NaN	NaN
-0.80870695156223	NaN	NaN	NaN	NaN	NaN	NaN
-0.0873760046352031	NaN	NaN	NaN	NaN	NaN	NaN
-0.318009208775717	NaN	NaN	NaN	NaN	NaN	NaN
-0.408873300809634	NaN	NaN	NaN	NaN	NaN	NaN
-0.147111618459465	NaN	NaN	NaN	NaN	NaN	NaN
-0.935768406948161	NaN	NaN	NaN	NaN	NaN	NaN
-0.238982278796534	NaN	NaN	NaN	NaN	NaN	NaN
0.19408819489174	NaN	NaN	NaN	NaN	NaN	NaN
0.478375415859452	NaN	NaN	NaN	NaN	NaN	NaN
0.652885066808325	NaN	NaN	NaN	NaN	NaN	NaN
0.228034168539377	NaN	NaN	NaN	NaN	NaN	NaN
-0.559727538969744	NaN	NaN	NaN	NaN	NaN	NaN
0.544371115270764	NaN	NaN	NaN	NaN	NaN	NaN
-0.759492110850913	NaN	NaN	NaN	NaN	NaN	NaN
-0.821302504651525	NaN	NaN	NaN	NaN	NaN	NaN
0.972145494376859	NaN	NaN	NaN	NaN	NaN	NaN
0.826990087680739	NaN	NaN	NaN	NaN	NaN	NaN
0.289085565894415	NaN	NaN	NaN	NaN	NaN	NaN
0.602601401125727	NaN	NaN	NaN	NaN	NaN	NaN
-0.444243100386603	NaN	NaN	NaN	NaN	NaN	NaN
0.60604692702062	NaN	NaN	NaN	NaN	NaN	NaN
1.36964938139079	NaN	NaN	NaN	NaN	NaN	NaN
0.312997458211608	NaN	NaN	NaN	NaN	NaN	NaN
-0.770571087253309	NaN	NaN	NaN	NaN	NaN	NaN
1.90032480243868	NaN	NaN	NaN	NaN	NaN	NaN
0.476693053422877	NaN	NaN	NaN	NaN	NaN	NaN
0.507615045535016	NaN	NaN	NaN	NaN	NaN	NaN
0.274559996398323	NaN	NaN	NaN	NaN	NaN	NaN
0.338639043443134	NaN	NaN	NaN	NaN	NaN	NaN
0.246720959829141	NaN	NaN	NaN	NaN	NaN	NaN
0.542441406035807	NaN	NaN	NaN	NaN	NaN	NaN
0.0221322711477031	NaN	NaN	NaN	NaN	NaN	NaN
0.293158290087746	NaN	NaN	NaN	NaN	NaN	NaN
0.50652103397484	NaN	NaN	NaN	NaN	NaN	NaN
0.112892992873313	NaN	NaN	NaN	NaN	NaN	NaN
0.641734772979639	NaN	NaN	NaN	NaN	NaN	NaN
0.445734596987689	NaN	NaN	NaN	NaN	NaN	NaN
0.446353036281021	NaN	NaN	NaN	NaN	NaN	NaN
1.41521619015489	NaN	NaN	NaN	NaN	NaN	NaN
0.329326454301022	NaN	NaN	NaN	NaN	NaN	NaN
0.132975037783153	NaN	NaN	NaN	NaN	NaN	NaN
0.689561165278447	NaN	NaN	NaN	NaN	NaN	NaN
0.388401189791099	NaN	NaN	NaN	NaN	NaN	NaN
0.848466385359664	NaN	NaN	NaN	NaN	NaN	NaN
0.718887128695673	NaN	NaN	NaN	NaN	NaN	NaN
0.246922780044953	NaN	NaN	NaN	NaN	NaN	NaN
0.436285874389068	NaN	NaN	NaN	NaN	NaN	NaN
1.20855729317423	NaN	NaN	NaN	NaN	NaN	NaN
0.506689424329614	NaN	NaN	NaN	NaN	NaN	NaN
0.45449738885252	NaN	NaN	NaN	NaN	NaN	NaN
0.364568124445339	NaN	NaN	NaN	NaN	NaN	NaN
0.125313984816564	NaN	NaN	NaN	NaN	NaN	NaN
0.760334825198075	NaN	NaN	NaN	NaN	NaN	NaN
0.400401959831111	NaN	NaN	NaN	NaN	NaN	NaN
0.218954864814715	NaN	NaN	NaN	NaN	NaN	NaN
0.416115994861592	NaN	NaN	NaN	NaN	NaN	NaN
0.422782196927417	NaN	NaN	NaN	NaN	NaN	NaN
0.762207733261493	NaN	NaN	NaN	NaN	NaN	NaN
0.576503411301142	NaN	NaN	NaN	NaN	NaN	NaN
0.59264782994973	NaN	NaN	NaN	NaN	NaN	NaN
0.136858799245073	NaN	NaN	NaN	NaN	NaN	NaN
0.826149245623842	NaN	NaN	NaN	NaN	NaN	NaN
0.146401744237699	NaN	NaN	NaN	NaN	NaN	NaN
0.151224748601723	NaN	NaN	NaN	NaN	NaN	NaN
0.0826035339526972	NaN	NaN	NaN	NaN	NaN	NaN
1.19880746401035	NaN	NaN	NaN	NaN	NaN	NaN
0.699745746943873	NaN	NaN	NaN	NaN	NaN	NaN
0.501778040841123	NaN	NaN	NaN	NaN	NaN	NaN
1.07331812343097	NaN	NaN	NaN	NaN	NaN	NaN
0.602650602324229	NaN	NaN	NaN	NaN	NaN	NaN
1.7208930231622	NaN	NaN	NaN	NaN	NaN	NaN
0.222885953527598	NaN	NaN	NaN	NaN	NaN	NaN
0.531767712968664	NaN	NaN	NaN	NaN	NaN	NaN
1.70506308370044	NaN	NaN	NaN	NaN	NaN	NaN
-0.682796282164652	NaN	NaN	NaN	NaN	NaN	NaN
0.819120327113445	NaN	NaN	NaN	NaN	NaN	NaN
0.0909482519551253	NaN	NaN	NaN	NaN	NaN	NaN
0.341529652304626	NaN	NaN	NaN	NaN	NaN	NaN
0.382668174759677	NaN	NaN	NaN	NaN	NaN	NaN
0.274287521761372	NaN	NaN	NaN	NaN	NaN	NaN
0.386551273532275	NaN	NaN	NaN	NaN	NaN	NaN
0.392936523570026	NaN	NaN	NaN	NaN	NaN	NaN
-1.00940716085059	NaN	NaN	NaN	NaN	NaN	NaN
0.355581572574623	NaN	NaN	NaN	NaN	NaN	NaN
0.194650621632985	NaN	NaN	NaN	NaN	NaN	NaN
0.0815137703234642	NaN	NaN	NaN	NaN	NaN	NaN
0.171628542799677	NaN	NaN	NaN	NaN	NaN	NaN
0.656978295512839	NaN	NaN	NaN	NaN	NaN	NaN
0.27260877971239	NaN	NaN	NaN	NaN	NaN	NaN
0.260331936919408	NaN	NaN	NaN	NaN	NaN	NaN
1.0215606590158	NaN	NaN	NaN	NaN	NaN	NaN
0.471698840861154	NaN	NaN	NaN	NaN	NaN	NaN
0.653196203036982	NaN	NaN	NaN	NaN	NaN	NaN
0.889283596745894	NaN	NaN	NaN	NaN	NaN	NaN
0.446671435991616	NaN	NaN	NaN	NaN	NaN	NaN
0.0893692384301948	NaN	NaN	NaN	NaN	NaN	NaN
0.134602221046825	NaN	NaN	NaN	NaN	NaN	NaN
0.579508406308176	NaN	NaN	NaN	NaN	NaN	NaN
0.210441841177956	NaN	NaN	NaN	NaN	NaN	NaN
0.739989931624386	NaN	NaN	NaN	NaN	NaN	NaN
0.594962076174806	NaN	NaN	NaN	NaN	NaN	NaN
0.268921959147819	NaN	NaN	NaN	NaN	NaN	NaN
0.356991588848147	NaN	NaN	NaN	NaN	NaN	NaN
0.410471397278577	NaN	NaN	NaN	NaN	NaN	NaN
0.863917800101228	NaN	NaN	NaN	NaN	NaN	NaN
0.82491866146295	NaN	NaN	NaN	NaN	NaN	NaN
0.594743547623978	NaN	NaN	NaN	NaN	NaN	NaN
-0.987378402238836	NaN	NaN	NaN	NaN	NaN	NaN
0.803021412482299	NaN	NaN	NaN	NaN	NaN	NaN
0.457294395418738	NaN	NaN	NaN	NaN	NaN	NaN
0.809537221393074	NaN	NaN	NaN	NaN	NaN	NaN
0.658106542574449	NaN	NaN	NaN	NaN	NaN	NaN
1.44394191283007	NaN	NaN	NaN	NaN	NaN	NaN
0.772098101032361	NaN	NaN	NaN	NaN	NaN	NaN
1.70213435916174	NaN	NaN	NaN	NaN	NaN	NaN
0.730846474210592	NaN	NaN	NaN	NaN	NaN	NaN
1.76912741291019	NaN	NaN	NaN	NaN	NaN	NaN
0.243986054623094	NaN	NaN	NaN	NaN	NaN	NaN
0.748436770936991	NaN	NaN	NaN	NaN	NaN	NaN
0.324235751263015	NaN	NaN	NaN	NaN	NaN	NaN
0.257248257289927	NaN	NaN	NaN	NaN	NaN	NaN
1.05120557684359	NaN	NaN	NaN	NaN	NaN	NaN
0.0517762505163206	NaN	NaN	NaN	NaN	NaN	NaN
0.953110047636932	NaN	NaN	NaN	NaN	NaN	NaN
0.704504491132341	NaN	NaN	NaN	NaN	NaN	NaN
0.21862281535431	NaN	NaN	NaN	NaN	NaN	NaN
1.36510308104579	NaN	NaN	NaN	NaN	NaN	NaN
0.465810238735345	NaN	NaN	NaN	NaN	NaN	NaN
1.37728899769197	NaN	NaN	NaN	NaN	NaN	NaN
0.701293407966335	NaN	NaN	NaN	NaN	NaN	NaN
0.927510527411092	NaN	NaN	NaN	NaN	NaN	NaN
1.46243180876321	NaN	NaN	NaN	NaN	NaN	NaN
1.74173886626454	NaN	NaN	NaN	NaN	NaN	NaN
-0.575742345407278	NaN	NaN	NaN	NaN	NaN	NaN
0.734588217630877	NaN	NaN	NaN	NaN	NaN	NaN
0.333473551732381	NaN	NaN	NaN	NaN	NaN	NaN
0.558658755762311	NaN	NaN	NaN	NaN	NaN	NaN
0.195819201196102	NaN	NaN	NaN	NaN	NaN	NaN
0.449061087772188	NaN	NaN	NaN	NaN	NaN	NaN
0.28250997428889	NaN	NaN	NaN	NaN	NaN	NaN
0.696905867126756	NaN	NaN	NaN	NaN	NaN	NaN
0.319589694368282	NaN	NaN	NaN	NaN	NaN	NaN
0.902858161889506	NaN	NaN	NaN	NaN	NaN	NaN
0.176500501016692	NaN	NaN	NaN	NaN	NaN	NaN
0.221613996112279	NaN	NaN	NaN	NaN	NaN	NaN
0.3329853404692	NaN	NaN	NaN	NaN	NaN	NaN
1.0453408184592	NaN	NaN	NaN	NaN	NaN	NaN
0.641014284269994	NaN	NaN	NaN	NaN	NaN	NaN
0.52796607502322	NaN	NaN	NaN	NaN	NaN	NaN
0.267187411839304	NaN	NaN	NaN	NaN	NaN	NaN
1.43218511884217	NaN	NaN	NaN	NaN	NaN	NaN
0.574045822369624	NaN	NaN	NaN	NaN	NaN	NaN
0.356255358404722	NaN	NaN	NaN	NaN	NaN	NaN
0.895638293635906	NaN	NaN	NaN	NaN	NaN	NaN
0.626979334791102	NaN	NaN	NaN	NaN	NaN	NaN
0.262268673336293	NaN	NaN	NaN	NaN	NaN	NaN
1.56269802164361	NaN	NaN	NaN	NaN	NaN	NaN
0.254772430264739	NaN	NaN	NaN	NaN	NaN	NaN
-0.817795396239729	NaN	NaN	NaN	NaN	NaN	NaN
1.23340071731919	NaN	NaN	NaN	NaN	NaN	NaN
-0.87820643008105	NaN	NaN	NaN	NaN	NaN	NaN
-0.499737580368905	NaN	NaN	NaN	NaN	NaN	NaN
-0.195642467795552	NaN	NaN	NaN	NaN	NaN	NaN
1.23135015498617	NaN	NaN	NaN	NaN	NaN	NaN
-0.170699470168906	NaN	NaN	NaN	NaN	NaN	NaN
-0.954021739241442	NaN	NaN	NaN	NaN	NaN	NaN
1.84999582853544	NaN	NaN	NaN	NaN	NaN	NaN
0.900656130921349	NaN	NaN	NaN	NaN	NaN	NaN
1.29295885034988	NaN	NaN	NaN	NaN	NaN	NaN
1.8315054993249	NaN	NaN	NaN	NaN	NaN	NaN
0.343811444415622	NaN	NaN	NaN	NaN	NaN	NaN
0.465818877484483	NaN	NaN	NaN	NaN	NaN	NaN
1.72379839756164	NaN	NaN	NaN	NaN	NaN	NaN
0.326730510552691	NaN	NaN	NaN	NaN	NaN	NaN
0.386674042458786	NaN	NaN	NaN	NaN	NaN	NaN
1.57854157412843	NaN	NaN	NaN	NaN	NaN	NaN
1.02903734853751	NaN	NaN	NaN	NaN	NaN	NaN
0.282411125389036	NaN	NaN	NaN	NaN	NaN	NaN
0.463314556230228	NaN	NaN	NaN	NaN	NaN	NaN
1.46969896755542	NaN	NaN	NaN	NaN	NaN	NaN
0.120621368566526	NaN	NaN	NaN	NaN	NaN	NaN
0.237042242754084	NaN	NaN	NaN	NaN	NaN	NaN
0.521149308755282	NaN	NaN	NaN	NaN	NaN	NaN
0.757501191954324	NaN	NaN	NaN	NaN	NaN	NaN
0.225783509801518	NaN	NaN	NaN	NaN	NaN	NaN
0.265289425872573	NaN	NaN	NaN	NaN	NaN	NaN
0.663079903094288	NaN	NaN	NaN	NaN	NaN	NaN
0.218971447467477	NaN	NaN	NaN	NaN	NaN	NaN
1.75327592927798	NaN	NaN	NaN	NaN	NaN	NaN
-0.197314102068977	NaN	NaN	NaN	NaN	NaN	NaN
-0.864750199781975	NaN	NaN	NaN	NaN	NaN	NaN
0.304470595862077	NaN	NaN	NaN	NaN	NaN	NaN
0.965459987162513	NaN	NaN	NaN	NaN	NaN	NaN
0.133539767424588	NaN	NaN	NaN	NaN	NaN	NaN
0.135817703542939	NaN	NaN	NaN	NaN	NaN	NaN
0.285454417727648	NaN	NaN	NaN	NaN	NaN	NaN
0.135756315933718	NaN	NaN	NaN	NaN	NaN	NaN
0.653118680147144	NaN	NaN	NaN	NaN	NaN	NaN
0.242031618877867	NaN	NaN	NaN	NaN	NaN	NaN
0.0614824450393087	NaN	NaN	NaN	NaN	NaN	NaN
0.296811004967183	NaN	NaN	NaN	NaN	NaN	NaN
0.393328401459675	NaN	NaN	NaN	NaN	NaN	NaN
0.100537172303239	NaN	NaN	NaN	NaN	NaN	NaN
0.509183177768549	NaN	NaN	NaN	NaN	NaN	NaN
0.5555577862577	NaN	NaN	NaN	NaN	NaN	NaN
1.5086397628098	NaN	NaN	NaN	NaN	NaN	NaN
0.127606093079773	NaN	NaN	NaN	NaN	NaN	NaN
-0.605268288624866	NaN	NaN	NaN	NaN	NaN	NaN
0.232324125404315	NaN	NaN	NaN	NaN	NaN	NaN
0.391337951962004	NaN	NaN	NaN	NaN	NaN	NaN
0.704713500994074	NaN	NaN	NaN	NaN	NaN	NaN
0.0325831180282771	NaN	NaN	NaN	NaN	NaN	NaN
0.859271998880878	NaN	NaN	NaN	NaN	NaN	NaN
0.593438040019639	NaN	NaN	NaN	NaN	NaN	NaN
1.02970855128557	NaN	NaN	NaN	NaN	NaN	NaN
-0.496719679558748	NaN	NaN	NaN	NaN	NaN	NaN
-0.152289765017046	NaN	NaN	NaN	NaN	NaN	NaN
-0.391510950684347	NaN	NaN	NaN	NaN	NaN	NaN
-0.757164990686216	NaN	NaN	NaN	NaN	NaN	NaN
0.37429526320008	NaN	NaN	NaN	NaN	NaN	NaN
0.190993514577989	NaN	NaN	NaN	NaN	NaN	NaN
1.3857432827554	NaN	NaN	NaN	NaN	NaN	NaN
0.186654008192605	NaN	NaN	NaN	NaN	NaN	NaN
1.431782212126	NaN	NaN	NaN	NaN	NaN	NaN
0.618351985719392	NaN	NaN	NaN	NaN	NaN	NaN
0.668770676970481	NaN	NaN	NaN	NaN	NaN	NaN
0.480462570153069	NaN	NaN	NaN	NaN	NaN	NaN
0.421155464254598	NaN	NaN	NaN	NaN	NaN	NaN
1.01995222733101	NaN	NaN	NaN	NaN	NaN	NaN
-0.77840850458216	NaN	NaN	NaN	NaN	NaN	NaN
0.055743261274253	NaN	NaN	NaN	NaN	NaN	NaN
-0.412658617452004	NaN	NaN	NaN	NaN	NaN	NaN
0.523878443662054	NaN	NaN	NaN	NaN	NaN	NaN
0.370170633038231	NaN	NaN	NaN	NaN	NaN	NaN
0.17941567495332	NaN	NaN	NaN	NaN	NaN	NaN
0.198879139006439	NaN	NaN	NaN	NaN	NaN	NaN
0.308118689771191	NaN	NaN	NaN	NaN	NaN	NaN
0.657853022446978	NaN	NaN	NaN	NaN	NaN	NaN
0.425338860729407	NaN	NaN	NaN	NaN	NaN	NaN
0.107092846432595	NaN	NaN	NaN	NaN	NaN	NaN
0.0515833886960921	NaN	NaN	NaN	NaN	NaN	NaN
0.119724913522886	NaN	NaN	NaN	NaN	NaN	NaN
0.45326545297386	NaN	NaN	NaN	NaN	NaN	NaN
0.304373259937153	NaN	NaN	NaN	NaN	NaN	NaN
0.70734786683903	NaN	NaN	NaN	NaN	NaN	NaN
0.505455410110429	NaN	NaN	NaN	NaN	NaN	NaN
0.129509018814819	NaN	NaN	NaN	NaN	NaN	NaN
1.46008948172996	NaN	NaN	NaN	NaN	NaN	NaN
1.18896268849011	NaN	NaN	NaN	NaN	NaN	NaN
0.585803007009665	NaN	NaN	NaN	NaN	NaN	NaN
1.74843169012754	NaN	NaN	NaN	NaN	NaN	NaN
1.74616895538391	NaN	NaN	NaN	NaN	NaN	NaN
1.32303913552213	NaN	NaN	NaN	NaN	NaN	NaN
1.40623887861542	NaN	NaN	NaN	NaN	NaN	NaN
1.60585602692892	NaN	NaN	NaN	NaN	NaN	NaN
0.732556411694182	NaN	NaN	NaN	NaN	NaN	NaN
0.387555122843958	NaN	NaN	NaN	NaN	NaN	NaN
0.446499945225257	NaN	NaN	NaN	NaN	NaN	NaN
-0.870124655651697	NaN	NaN	NaN	NaN	NaN	NaN
-0.31989588859551	NaN	NaN	NaN	NaN	NaN	NaN
-0.836819575580453	NaN	NaN	NaN	NaN	NaN	NaN
1.13756191811609	NaN	NaN	NaN	NaN	NaN	NaN
-0.787698412925217	NaN	NaN	NaN	NaN	NaN	NaN
1.48467564478067	NaN	NaN	NaN	NaN	NaN	NaN
-0.632512038629477	NaN	NaN	NaN	NaN	NaN	NaN
0.944557129364378	NaN	NaN	NaN	NaN	NaN	NaN
-0.63163747904041	NaN	NaN	NaN	NaN	NaN	NaN
0.679083323219179	NaN	NaN	NaN	NaN	NaN	NaN
0.499740137683107	NaN	NaN	NaN	NaN	NaN	NaN
0.405430188537906	NaN	NaN	NaN	NaN	NaN	NaN
0.980107712171541	NaN	NaN	NaN	NaN	NaN	NaN
0.617541865765571	NaN	NaN	NaN	NaN	NaN	NaN
0.268044877509961	NaN	NaN	NaN	NaN	NaN	NaN
0.546516437695935	NaN	NaN	NaN	NaN	NaN	NaN
0.922367047920366	NaN	NaN	NaN	NaN	NaN	NaN
0.118005937274241	NaN	NaN	NaN	NaN	NaN	NaN
0.129126508238616	NaN	NaN	NaN	NaN	NaN	NaN
0.678862069090563	NaN	NaN	NaN	NaN	NaN	NaN
0.82588029557616	NaN	NaN	NaN	NaN	NaN	NaN
0.165465460266842	NaN	NaN	NaN	NaN	NaN	NaN
0.192043073591188	NaN	NaN	NaN	NaN	NaN	NaN
0.721448078660583	NaN	NaN	NaN	NaN	NaN	NaN
0.497412289578598	NaN	NaN	NaN	NaN	NaN	NaN
0.56879519438931	NaN	NaN	NaN	NaN	NaN	NaN
0.182442234051354	NaN	NaN	NaN	NaN	NaN	NaN
0.352988033660976	NaN	NaN	NaN	NaN	NaN	NaN
0.152524786054927	NaN	NaN	NaN	NaN	NaN	NaN
0.113180570659019	NaN	NaN	NaN	NaN	NaN	NaN
0.294514967780663	NaN	NaN	NaN	NaN	NaN	NaN
1.09791614457346	NaN	NaN	NaN	NaN	NaN	NaN
0.369878566412034	NaN	NaN	NaN	NaN	NaN	NaN
0.653797694570845	NaN	NaN	NaN	NaN	NaN	NaN
0.446494585098566	NaN	NaN	NaN	NaN	NaN	NaN
0.987274711533841	NaN	NaN	NaN	NaN	NaN	NaN
0.42604701578143	NaN	NaN	NaN	NaN	NaN	NaN
0.738008216256611	NaN	NaN	NaN	NaN	NaN	NaN
0.283983357529724	NaN	NaN	NaN	NaN	NaN	NaN
0.619670529702415	NaN	NaN	NaN	NaN	NaN	NaN
0.150938310080007	NaN	NaN	NaN	NaN	NaN	NaN
0.259114489493678	NaN	NaN	NaN	NaN	NaN	NaN
0.540331809294522	NaN	NaN	NaN	NaN	NaN	NaN
1.49248549324894	NaN	NaN	NaN	NaN	NaN	NaN
0.512951573147454	NaN	NaN	NaN	NaN	NaN	NaN
0.127305628739823	NaN	NaN	NaN	NaN	NaN	NaN
1.59309348730887	NaN	NaN	NaN	NaN	NaN	NaN
0.0515520616781999	NaN	NaN	NaN	NaN	NaN	NaN
0.0841197740479582	NaN	NaN	NaN	NaN	NaN	NaN
0.0820278476507743	NaN	NaN	NaN	NaN	NaN	NaN
0.30932196430446	NaN	NaN	NaN	NaN	NaN	NaN
0.644848600819809	NaN	NaN	NaN	NaN	NaN	NaN
0.263367964471838	NaN	NaN	NaN	NaN	NaN	NaN
0.165423698911855	NaN	NaN	NaN	NaN	NaN	NaN
0.30641992273843	NaN	NaN	NaN	NaN	NaN	NaN
0.24108439195357	NaN	NaN	NaN	NaN	NaN	NaN
0.841585328432261	NaN	NaN	NaN	NaN	NaN	NaN
0.428419528168809	NaN	NaN	NaN	NaN	NaN	NaN
0.180745418308834	NaN	NaN	NaN	NaN	NaN	NaN
0.10849841900296	NaN	NaN	NaN	NaN	NaN	NaN
1.15871918916816	NaN	NaN	NaN	NaN	NaN	NaN
0.108861849762301	NaN	NaN	NaN	NaN	NaN	NaN
0.542191788845178	NaN	NaN	NaN	NaN	NaN	NaN
0.697091391305353	NaN	NaN	NaN	NaN	NaN	NaN
0.479719253361057	NaN	NaN	NaN	NaN	NaN	NaN
0.421857787415328	NaN	NaN	NaN	NaN	NaN	NaN
0.252797923727384	NaN	NaN	NaN	NaN	NaN	NaN
0.45531490956543	NaN	NaN	NaN	NaN	NaN	NaN
0.881886412915458	NaN	NaN	NaN	NaN	NaN	NaN
0.560983589771773	NaN	NaN	NaN	NaN	NaN	NaN
0.689277193118227	NaN	NaN	NaN	NaN	NaN	NaN
0.345290734229104	NaN	NaN	NaN	NaN	NaN	NaN
0.649813361296563	NaN	NaN	NaN	NaN	NaN	NaN
0.764225928679588	NaN	NaN	NaN	NaN	NaN	NaN
0.384436459092702	NaN	NaN	NaN	NaN	NaN	NaN
0.499267906618144	NaN	NaN	NaN	NaN	NaN	NaN
0.547961603221068	NaN	NaN	NaN	NaN	NaN	NaN
0.653081398460246	NaN	NaN	NaN	NaN	NaN	NaN
0.189406218528623	NaN	NaN	NaN	NaN	NaN	NaN
1.05038388489032	NaN	NaN	NaN	NaN	NaN	NaN
0.220056966858665	NaN	NaN	NaN	NaN	NaN	NaN
0.555003746179463	NaN	NaN	NaN	NaN	NaN	NaN
0.0792679300032123	NaN	NaN	NaN	NaN	NaN	NaN
0.0756582463537623	NaN	NaN	NaN	NaN	NaN	NaN
0.338373667419938	NaN	NaN	NaN	NaN	NaN	NaN
0.116476591828427	NaN	NaN	NaN	NaN	NaN	NaN
0.752398074397929	NaN	NaN	NaN	NaN	NaN	NaN
0.200043734745351	NaN	NaN	NaN	NaN	NaN	NaN
0.978184711299144	NaN	NaN	NaN	NaN	NaN	NaN
0.367928888716225	NaN	NaN	NaN	NaN	NaN	NaN
0.621654970032667	NaN	NaN	NaN	NaN	NaN	NaN
NaN	NaN	NaN	NaN	NaN	NaN	NaN
0.322998046127541	NaN	NaN	NaN	NaN	NaN	NaN
0.558451333235872	NaN	NaN	NaN	NaN	NaN	NaN
0.414335144981337	NaN	NaN	NaN	NaN	NaN	NaN
0.731911682243913	NaN	NaN	NaN	NaN	NaN	NaN
0.168842665733931	NaN	NaN	NaN	NaN	NaN	NaN
0.287953199657147	NaN	NaN	NaN	NaN	NaN	NaN
0.410530213033305	NaN	NaN	NaN	NaN	NaN	NaN
0.69171152734173	NaN	NaN	NaN	NaN	NaN	NaN
0.651494215465514	NaN	NaN	NaN	NaN	NaN	NaN
0.528601924219396	NaN	NaN	NaN	NaN	NaN	NaN
0.445004674944135	NaN	NaN	NaN	NaN	NaN	NaN
0.230931882115064	NaN	NaN	NaN	NaN	NaN	NaN
0.51106024796414	NaN	NaN	NaN	NaN	NaN	NaN
0.909421612546089	NaN	NaN	NaN	NaN	NaN	NaN
0.816957387825629	NaN	NaN	NaN	NaN	NaN	NaN
0.779585033929015	NaN	NaN	NaN	NaN	NaN	NaN
0.862285347967257	NaN	NaN	NaN	NaN	NaN	NaN
0.443142380783382	NaN	NaN	NaN	NaN	NaN	NaN
0.714895795440057	NaN	NaN	NaN	NaN	NaN	NaN
0.822880009554216	NaN	NaN	NaN	NaN	NaN	NaN
0.886980166357038	NaN	NaN	NaN	NaN	NaN	NaN
0.50034068271372	NaN	NaN	NaN	NaN	NaN	NaN
0.49837251316442	NaN	NaN	NaN	NaN	NaN	NaN
0.320776261666003	NaN	NaN	NaN	NaN	NaN	NaN
0.801046366756451	NaN	NaN	NaN	NaN	NaN	NaN
0.525392654019895	NaN	NaN	NaN	NaN	NaN	NaN
1.78245073790645	NaN	NaN	NaN	NaN	NaN	NaN
1.75274058985281	NaN	NaN	NaN	NaN	NaN	NaN
0.827689942789787	NaN	NaN	NaN	NaN	NaN	NaN
0.681065182687248	NaN	NaN	NaN	NaN	NaN	NaN
0.271721103792974	NaN	NaN	NaN	NaN	NaN	NaN
0.308173236794364	NaN	NaN	NaN	NaN	NaN	NaN
0.323601398069357	NaN	NaN	NaN	NaN	NaN	NaN
0.397948100726544	NaN	NaN	NaN	NaN	NaN	NaN
0.197924523266887	NaN	NaN	NaN	NaN	NaN	NaN
0.798837176062081	NaN	NaN	NaN	NaN	NaN	NaN
0.648270890175551	NaN	NaN	NaN	NaN	NaN	NaN
0.26328501455968	NaN	NaN	NaN	NaN	NaN	NaN
0.96497512848646	NaN	NaN	NaN	NaN	NaN	NaN
0.473798738710863	NaN	NaN	NaN	NaN	NaN	NaN
0.95174008916582	NaN	NaN	NaN	NaN	NaN	NaN
0.583195637169249	NaN	NaN	NaN	NaN	NaN	NaN
1.02802527250247	NaN	NaN	NaN	NaN	NaN	NaN
0.719459095907869	NaN	NaN	NaN	NaN	NaN	NaN
0.428082361364731	NaN	NaN	NaN	NaN	NaN	NaN
0.242570779244691	NaN	NaN	NaN	NaN	NaN	NaN
0.602844556642233	NaN	NaN	NaN	NaN	NaN	NaN
0.823390674969704	NaN	NaN	NaN	NaN	NaN	NaN
0.901597761466558	NaN	NaN	NaN	NaN	NaN	NaN
0.456842334022308	NaN	NaN	NaN	NaN	NaN	NaN
0.762862036285224	NaN	NaN	NaN	NaN	NaN	NaN
1.02412766337417	NaN	NaN	NaN	NaN	NaN	NaN
0.77836315524804	NaN	NaN	NaN	NaN	NaN	NaN
0.392428418149888	NaN	NaN	NaN	NaN	NaN	NaN
0.0504800977198899	NaN	NaN	NaN	NaN	NaN	NaN
0.340936743257238	NaN	NaN	NaN	NaN	NaN	NaN
0.711476416884786	NaN	NaN	NaN	NaN	NaN	NaN
0.184083477075373	NaN	NaN	NaN	NaN	NaN	NaN
0.693380399042022	NaN	NaN	NaN	NaN	NaN	NaN
0.0417843126775357	NaN	NaN	NaN	NaN	NaN	NaN
0.688432971029906	NaN	NaN	NaN	NaN	NaN	NaN
0.164608380549238	NaN	NaN	NaN	NaN	NaN	NaN
0.318674407081473	NaN	NaN	NaN	NaN	NaN	NaN
0.863421233415809	NaN	NaN	NaN	NaN	NaN	NaN
0.864137529871605	NaN	NaN	NaN	NaN	NaN	NaN
0.646362738340091	NaN	NaN	NaN	NaN	NaN	NaN
0.480715271331116	NaN	NaN	NaN	NaN	NaN	NaN
0.608177843182826	NaN	NaN	NaN	NaN	NaN	NaN
0.397855389894595	NaN	NaN	NaN	NaN	NaN	NaN
1.26210125852435	NaN	NaN	NaN	NaN	NaN	NaN
0.484234016707204	NaN	NaN	NaN	NaN	NaN	NaN
0.762063708439449	NaN	NaN	NaN	NaN	NaN	NaN
1.23228064153651	NaN	NaN	NaN	NaN	NaN	NaN
0.729206524637843	NaN	NaN	NaN	NaN	NaN	NaN
0.598308629772688	NaN	NaN	NaN	NaN	NaN	NaN
0.526073670305112	NaN	NaN	NaN	NaN	NaN	NaN
0.173729159957067	NaN	NaN	NaN	NaN	NaN	NaN
0.475571531310383	NaN	NaN	NaN	NaN	NaN	NaN
0.27282138171689	NaN	NaN	NaN	NaN	NaN	NaN
0.128161626853248	NaN	NaN	NaN	NaN	NaN	NaN
0.613213581802381	NaN	NaN	NaN	NaN	NaN	NaN
0.400486624062593	NaN	NaN	NaN	NaN	NaN	NaN
0.684002075643993	NaN	NaN	NaN	NaN	NaN	NaN
0.255269776488543	NaN	NaN	NaN	NaN	NaN	NaN
0.538794102880032	NaN	NaN	NaN	NaN	NaN	NaN
0.259698418163016	NaN	NaN	NaN	NaN	NaN	NaN
0.616079636202903	NaN	NaN	NaN	NaN	NaN	NaN
0.301027887682304	NaN	NaN	NaN	NaN	NaN	NaN
0.189881303319594	NaN	NaN	NaN	NaN	NaN	NaN
0.0576947332163467	NaN	NaN	NaN	NaN	NaN	NaN
0.428991474737541	NaN	NaN	NaN	NaN	NaN	NaN
0.454405413287733	NaN	NaN	NaN	NaN	NaN	NaN
0.0989345648781502	NaN	NaN	NaN	NaN	NaN	NaN
0.711846197053514	NaN	NaN	NaN	NaN	NaN	NaN
0.0996509386944268	NaN	NaN	NaN	NaN	NaN	NaN
0.394182235407926	NaN	NaN	NaN	NaN	NaN	NaN
0.770517895131154	NaN	NaN	NaN	NaN	NaN	NaN
0.449696464025316	NaN	NaN	NaN	NaN	NaN	NaN
0.162160155700535	NaN	NaN	NaN	NaN	NaN	NaN
0.193474705013533	NaN	NaN	NaN	NaN	NaN	NaN
1.86397029114203	NaN	NaN	NaN	NaN	NaN	NaN
1.88411893135587	NaN	NaN	NaN	NaN	NaN	NaN
NaN	NaN	NaN	NaN	NaN	NaN	NaN
0.281946412363866	NaN	NaN	NaN	NaN	NaN	NaN
0.345931325984732	NaN	NaN	NaN	NaN	NaN	NaN
0.122448988818504	NaN	NaN	NaN	NaN	NaN	NaN
0.232453841761405	NaN	NaN	NaN	NaN	NaN	NaN
0.697960317256691	NaN	NaN	NaN	NaN	NaN	NaN
0.648069305225045	NaN	NaN	NaN	NaN	NaN	NaN
0.965605374731483	NaN	NaN	NaN	NaN	NaN	NaN
0.310027103024381	NaN	NaN	NaN	NaN	NaN	NaN
0.503717250160991	NaN	NaN	NaN	NaN	NaN	NaN
0.212867967934051	NaN	NaN	NaN	NaN	NaN	NaN
0.295650916337922	NaN	NaN	NaN	NaN	NaN	NaN
0.288528817525305	NaN	NaN	NaN	NaN	NaN	NaN
0.44403456803368	NaN	NaN	NaN	NaN	NaN	NaN
0.315954067302303	NaN	NaN	NaN	NaN	NaN	NaN
0.268001531324766	NaN	NaN	NaN	NaN	NaN	NaN
0.656893809440823	NaN	NaN	NaN	NaN	NaN	NaN
1.02256072880571	NaN	NaN	NaN	NaN	NaN	NaN
0.766896073442624	NaN	NaN	NaN	NaN	NaN	NaN
0.133255528327532	NaN	NaN	NaN	NaN	NaN	NaN
0.337938757616951	NaN	NaN	NaN	NaN	NaN	NaN
1.48123538084395	NaN	NaN	NaN	NaN	NaN	NaN
1.08529759124759	NaN	NaN	NaN	NaN	NaN	NaN
0.720452650316421	NaN	NaN	NaN	NaN	NaN	NaN
0.250336657895291	NaN	NaN	NaN	NaN	NaN	NaN
0.510007706886873	NaN	NaN	NaN	NaN	NaN	NaN
0.230590834746107	NaN	NaN	NaN	NaN	NaN	NaN
0.0456698757618805	NaN	NaN	NaN	NaN	NaN	NaN
0.433229583149013	NaN	NaN	NaN	NaN	NaN	NaN
1.14379658920223	NaN	NaN	NaN	NaN	NaN	NaN
0.196277833662615	NaN	NaN	NaN	NaN	NaN	NaN
0.246834178618789	NaN	NaN	NaN	NaN	NaN	NaN
0.353278331986721	NaN	NaN	NaN	NaN	NaN	NaN
0.425605332669508	NaN	NaN	NaN	NaN	NaN	NaN
0.308584447086387	NaN	NaN	NaN	NaN	NaN	NaN
0.298318220709141	NaN	NaN	NaN	NaN	NaN	NaN
0.624817532436958	NaN	NaN	NaN	NaN	NaN	NaN
0.604472219983021	NaN	NaN	NaN	NaN	NaN	NaN
1.46703341485465	NaN	NaN	NaN	NaN	NaN	NaN
0.742881155212747	NaN	NaN	NaN	NaN	NaN	NaN
0.424340681809224	NaN	NaN	NaN	NaN	NaN	NaN
0.45024395254023	NaN	NaN	NaN	NaN	NaN	NaN
0.543549971971866	NaN	NaN	NaN	NaN	NaN	NaN
0.565904710867818	NaN	NaN	NaN	NaN	NaN	NaN
0.134094419747244	NaN	NaN	NaN	NaN	NaN	NaN
0.550821789429551	NaN	NaN	NaN	NaN	NaN	NaN
0.409618643921409	NaN	NaN	NaN	NaN	NaN	NaN
0.148945869788426	NaN	NaN	NaN	NaN	NaN	NaN
0.101910352672607	NaN	NaN	NaN	NaN	NaN	NaN
0.403131765338012	NaN	NaN	NaN	NaN	NaN	NaN
0.418981388693781	NaN	NaN	NaN	NaN	NaN	NaN
0.376843592495289	NaN	NaN	NaN	NaN	NaN	NaN
0.793679367365857	NaN	NaN	NaN	NaN	NaN	NaN
0.109848791109791	NaN	NaN	NaN	NaN	NaN	NaN
0.863575747835979	NaN	NaN	NaN	NaN	NaN	NaN
0.933072084917388	NaN	NaN	NaN	NaN	NaN	NaN
0.434758310762797	NaN	NaN	NaN	NaN	NaN	NaN
0.493695048481288	NaN	NaN	NaN	NaN	NaN	NaN
0.193416093106693	NaN	NaN	NaN	NaN	NaN	NaN
0.482739976143121	NaN	NaN	NaN	NaN	NaN	NaN
1.94172658904377	NaN	NaN	NaN	NaN	NaN	NaN
0.180617805592774	NaN	NaN	NaN	NaN	NaN	NaN
0.541988208751726	NaN	NaN	NaN	NaN	NaN	NaN
0.264498173665578	NaN	NaN	NaN	NaN	NaN	NaN
0.507416816206035	NaN	NaN	NaN	NaN	NaN	NaN
-0.602686972704839	NaN	NaN	NaN	NaN	NaN	NaN
0.754260247840779	NaN	NaN	NaN	NaN	NaN	NaN
0.525130029744987	NaN	NaN	NaN	NaN	NaN	NaN
0.38001257618026	NaN	NaN	NaN	NaN	NaN	NaN
0.512741653489999	NaN	NaN	NaN	NaN	NaN	NaN
1.02759132543683	NaN	NaN	NaN	NaN	NaN	NaN
0.613360546767913	NaN	NaN	NaN	NaN	NaN	NaN
0.246356611284277	NaN	NaN	NaN	NaN	NaN	NaN
0.47656876255789	NaN	NaN	NaN	NaN	NaN	NaN
0.124653686045021	NaN	NaN	NaN	NaN	NaN	NaN
0.0680218363669992	NaN	NaN	NaN	NaN	NaN	NaN
0.433973960739601	NaN	NaN	NaN	NaN	NaN	NaN
0.517137220717856	NaN	NaN	NaN	NaN	NaN	NaN
0.233706900042479	NaN	NaN	NaN	NaN	NaN	NaN
0.0825373613952867	NaN	NaN	NaN	NaN	NaN	NaN
0.135602567005702	NaN	NaN	NaN	NaN	NaN	NaN
0.185215090478609	NaN	NaN	NaN	NaN	NaN	NaN
0.205016579068007	NaN	NaN	NaN	NaN	NaN	NaN
0.494559617697875	NaN	NaN	NaN	NaN	NaN	NaN
0.867120161305817	NaN	NaN	NaN	NaN	NaN	NaN
0.533123912865244	NaN	NaN	NaN	NaN	NaN	NaN
0.677536156911463	NaN	NaN	NaN	NaN	NaN	NaN
1.19525369166913	NaN	NaN	NaN	NaN	NaN	NaN
0.168182238859768	NaN	NaN	NaN	NaN	NaN	NaN
0.341137918792977	NaN	NaN	NaN	NaN	NaN	NaN
0.18670105387767	NaN	NaN	NaN	NaN	NaN	NaN
0.938026282130817	NaN	NaN	NaN	NaN	NaN	NaN
0.447464600619433	NaN	NaN	NaN	NaN	NaN	NaN
0.368516106677734	NaN	NaN	NaN	NaN	NaN	NaN
0.434480527575278	NaN	NaN	NaN	NaN	NaN	NaN
0.504638446076012	NaN	NaN	NaN	NaN	NaN	NaN
0.120555467310659	NaN	NaN	NaN	NaN	NaN	NaN
0.5059690545574	NaN	NaN	NaN	NaN	NaN	NaN
0.233494316222967	NaN	NaN	NaN	NaN	NaN	NaN
0.879367295549848	NaN	NaN	NaN	NaN	NaN	NaN
0.615127685548629	NaN	NaN	NaN	NaN	NaN	NaN
0.350492051457322	NaN	NaN	NaN	NaN	NaN	NaN
1.3111087397892	NaN	NaN	NaN	NaN	NaN	NaN
0.808345936582987	NaN	NaN	NaN	NaN	NaN	NaN
0.823136089139827	NaN	NaN	NaN	NaN	NaN	NaN
0.515455032361433	NaN	NaN	NaN	NaN	NaN	NaN
0.994485206339118	NaN	NaN	NaN	NaN	NaN	NaN
0.544489967983792	NaN	NaN	NaN	NaN	NaN	NaN
NaN	NaN	NaN	NaN	NaN	NaN	NaN
0.471276501778025	NaN	NaN	NaN	NaN	NaN	NaN
NaN	NaN	NaN	NaN	NaN	NaN	NaN
0.474619082790332	NaN	NaN	NaN	NaN	NaN	NaN
0.766880581280602	NaN	NaN	NaN	NaN	NaN	NaN
0.265795865734676	NaN	NaN	NaN	NaN	NaN	NaN
0.550872944905928	NaN	NaN	NaN	NaN	NaN	NaN
0.907115254804885	NaN	NaN	NaN	NaN	NaN	NaN
0.219334977206004	NaN	NaN	NaN	NaN	NaN	NaN
0.226118223234863	NaN	NaN	NaN	NaN	NaN	NaN
0.54561530672359	NaN	NaN	NaN	NaN	NaN	NaN
0.608970215560431	NaN	NaN	NaN	NaN	NaN	NaN
1.10611133351887	NaN	NaN	NaN	NaN	NaN	NaN
0.537856068313754	NaN	NaN	NaN	NaN	NaN	NaN
0.601576328333893	NaN	NaN	NaN	NaN	NaN	NaN
0.205469438363636	NaN	NaN	NaN	NaN	NaN	NaN
0.795505531323673	NaN	NaN	NaN	NaN	NaN	NaN
0.352935644368823	NaN	NaN	NaN	NaN	NaN	NaN
0.523456350740598	NaN	NaN	NaN	NaN	NaN	NaN
0.190883499518458	NaN	NaN	NaN	NaN	NaN	NaN
0.13708285518517	NaN	NaN	NaN	NaN	NaN	NaN
0.768201362667778	NaN	NaN	NaN	NaN	NaN	NaN
0.066008626544876	NaN	NaN	NaN	NaN	NaN	NaN
0.720032397046829	NaN	NaN	NaN	NaN	NaN	NaN
0.718892239099484	NaN	NaN	NaN	NaN	NaN	NaN
0.882786838968586	NaN	NaN	NaN	NaN	NaN	NaN
1.05535079324031	NaN	NaN	NaN	NaN	NaN	NaN
0.460036433518653	NaN	NaN	NaN	NaN	NaN	NaN
0.991055299396113	NaN	NaN	NaN	NaN	NaN	NaN
0.77262660106172	NaN	NaN	NaN	NaN	NaN	NaN
0.400548765567744	NaN	NaN	NaN	NaN	NaN	NaN
0.902665274362601	NaN	NaN	NaN	NaN	NaN	NaN
0.795643562969962	NaN	NaN	NaN	NaN	NaN	NaN
0.338228058156186	NaN	NaN	NaN	NaN	NaN	NaN
0.689744454477029	NaN	NaN	NaN	NaN	NaN	NaN
0.733477248343317	NaN	NaN	NaN	NaN	NaN	NaN
0.990126395135668	NaN	NaN	NaN	NaN	NaN	NaN
0.741180781108929	NaN	NaN	NaN	NaN	NaN	NaN
0.218679036264065	NaN	NaN	NaN	NaN	NaN	NaN
0.26886901160224	NaN	NaN	NaN	NaN	NaN	NaN
0.059191790141543	NaN	NaN	NaN	NaN	NaN	NaN
0.818091407836203	NaN	NaN	NaN	NaN	NaN	NaN
0.232287532747054	NaN	NaN	NaN	NaN	NaN	NaN
0.181142505372386	NaN	NaN	NaN	NaN	NaN	NaN
0.380994477851795	NaN	NaN	NaN	NaN	NaN	NaN
0.542364708297547	NaN	NaN	NaN	NaN	NaN	NaN
0.285998513888231	NaN	NaN	NaN	NaN	NaN	NaN
0.376406061459985	NaN	NaN	NaN	NaN	NaN	NaN
0.374323393435517	NaN	NaN	NaN	NaN	NaN	NaN
0.496705737965196	NaN	NaN	NaN	NaN	NaN	NaN
0.521682544704566	NaN	NaN	NaN	NaN	NaN	NaN
1.28468280330814	NaN	NaN	NaN	NaN	NaN	NaN
0.60080821571607	NaN	NaN	NaN	NaN	NaN	NaN
0.646083230404964	NaN	NaN	NaN	NaN	NaN	NaN
0.954877334796876	NaN	NaN	NaN	NaN	NaN	NaN
0.281128101232115	NaN	NaN	NaN	NaN	NaN	NaN
0.496725153272178	NaN	NaN	NaN	NaN	NaN	NaN
0.0652639810170361	NaN	NaN	NaN	NaN	NaN	NaN
0.568734727618886	NaN	NaN	NaN	NaN	NaN	NaN
0.482628573129848	NaN	NaN	NaN	NaN	NaN	NaN
1.58255638854723	NaN	NaN	NaN	NaN	NaN	NaN
0.245965809977948	NaN	NaN	NaN	NaN	NaN	NaN
0.285207974136092	NaN	NaN	NaN	NaN	NaN	NaN
0.779523853982686	NaN	NaN	NaN	NaN	NaN	NaN
0.146549320894107	NaN	NaN	NaN	NaN	NaN	NaN
0.430561331862586	NaN	NaN	NaN	NaN	NaN	NaN
0.664129904351711	NaN	NaN	NaN	NaN	NaN	NaN
0.729174625253673	NaN	NaN	NaN	NaN	NaN	NaN
0.595798683905654	NaN	NaN	NaN	NaN	NaN	NaN
0.191126105209406	NaN	NaN	NaN	NaN	NaN	NaN
0.0884530636520958	NaN	NaN	NaN	NaN	NaN	NaN
0.930914712706778	NaN	NaN	NaN	NaN	NaN	NaN
0.528775557795424	NaN	NaN	NaN	NaN	NaN	NaN
0.477375106672579	NaN	NaN	NaN	NaN	NaN	NaN
0.156012074617953	NaN	NaN	NaN	NaN	NaN	NaN
0.402878654726551	NaN	NaN	NaN	NaN	NaN	NaN
0.556012601971946	NaN	NaN	NaN	NaN	NaN	NaN
0.363356034306223	NaN	NaN	NaN	NaN	NaN	NaN
0.207123325857802	NaN	NaN	NaN	NaN	NaN	NaN
0.372058289321079	NaN	NaN	NaN	NaN	NaN	NaN
0.628507676409746	NaN	NaN	NaN	NaN	NaN	NaN
0.747038311944238	NaN	NaN	NaN	NaN	NaN	NaN
0.379864661532506	NaN	NaN	NaN	NaN	NaN	NaN
0.733610446619838	NaN	NaN	NaN	NaN	NaN	NaN
0.412629122736957	NaN	NaN	NaN	NaN	NaN	NaN
0.403819805404668	NaN	NaN	NaN	NaN	NaN	NaN
0.647771388187751	NaN	NaN	NaN	NaN	NaN	NaN
0.7895094355186	NaN	NaN	NaN	NaN	NaN	NaN
0.133869385567932	NaN	NaN	NaN	NaN	NaN	NaN
1.68172243443396	NaN	NaN	NaN	NaN	NaN	NaN
0.835439000515309	NaN	NaN	NaN	NaN	NaN	NaN
0.943970857100188	NaN	NaN	NaN	NaN	NaN	NaN
0.533406788095739	NaN	NaN	NaN	NaN	NaN	NaN
0.918045489532334	NaN	NaN	NaN	NaN	NaN	NaN
0.290341368487359	NaN	NaN	NaN	NaN	NaN	NaN
0.667561859317142	NaN	NaN	NaN	NaN	NaN	NaN
1.33332564843551	NaN	NaN	NaN	NaN	NaN	NaN
0.0996645022753631	NaN	NaN	NaN	NaN	NaN	NaN
0.408580236931368	NaN	NaN	NaN	NaN	NaN	NaN
0.545524354078636	NaN	NaN	NaN	NaN	NaN	NaN
0.971335454742049	NaN	NaN	NaN	NaN	NaN	NaN
1.55812326037563	NaN	NaN	NaN	NaN	NaN	NaN
NaN	NaN	NaN	NaN	NaN	NaN	NaN
0.132606014065393	NaN	NaN	NaN	NaN	NaN	NaN
0.58609279790368	NaN	NaN	NaN	NaN	NaN	NaN
0.532214067743625	NaN	NaN	NaN	NaN	NaN	NaN
0.365929986828388	NaN	NaN	NaN	NaN	NaN	NaN
0.715237300851511	NaN	NaN	NaN	NaN	NaN	NaN
0.176131805083352	NaN	NaN	NaN	NaN	NaN	NaN
0.366787845637022	NaN	NaN	NaN	NaN	NaN	NaN
0.391172809881461	NaN	NaN	NaN	NaN	NaN	NaN
0.991862019277952	NaN	NaN	NaN	NaN	NaN	NaN
0.280608284003921	NaN	NaN	NaN	NaN	NaN	NaN
0.414455562164268	NaN	NaN	NaN	NaN	NaN	NaN
0.260205858494001	NaN	NaN	NaN	NaN	NaN	NaN
0.375161686047901	NaN	NaN	NaN	NaN	NaN	NaN
0.651747092185052	NaN	NaN	NaN	NaN	NaN	NaN
0.562076533016384	NaN	NaN	NaN	NaN	NaN	NaN
0.377866663214135	NaN	NaN	NaN	NaN	NaN	NaN
0.75598581085152	NaN	NaN	NaN	NaN	NaN	NaN
0.242642637099116	NaN	NaN	NaN	NaN	NaN	NaN
1.83065875188526	NaN	NaN	NaN	NaN	NaN	NaN
0.534643936840137	NaN	NaN	NaN	NaN	NaN	NaN
0.849999519734505	NaN	NaN	NaN	NaN	NaN	NaN
0.664694088591971	NaN	NaN	NaN	NaN	NaN	NaN
0.185322452030325	NaN	NaN	NaN	NaN	NaN	NaN
1.05876810486758	NaN	NaN	NaN	NaN	NaN	NaN
0.523360738606768	NaN	NaN	NaN	NaN	NaN	NaN
0.458326087829975	NaN	NaN	NaN	NaN	NaN	NaN
0.304785870562089	NaN	NaN	NaN	NaN	NaN	NaN
0.405799557946604	NaN	NaN	NaN	NaN	NaN	NaN
0.195030242048883	NaN	NaN	NaN	NaN	NaN	NaN
0.81223273373359	NaN	NaN	NaN	NaN	NaN	NaN
0.160957328741882	NaN	NaN	NaN	NaN	NaN	NaN
0.449374005655008	NaN	NaN	NaN	NaN	NaN	NaN
0.267790993323038	NaN	NaN	NaN	NaN	NaN	NaN
0.104093554561469	NaN	NaN	NaN	NaN	NaN	NaN
0.287030537437511	NaN	NaN	NaN	NaN	NaN	NaN
0.422221058142623	NaN	NaN	NaN	NaN	NaN	NaN
0.25840591014471	NaN	NaN	NaN	NaN	NaN	NaN
0.479500001995867	NaN	NaN	NaN	NaN	NaN	NaN
0.306492678999698	NaN	NaN	NaN	NaN	NaN	NaN
0.161726585034492	NaN	NaN	NaN	NaN	NaN	NaN
0.199194345777764	NaN	NaN	NaN	NaN	NaN	NaN
0.0998158768333251	NaN	NaN	NaN	NaN	NaN	NaN
0.224607821186613	NaN	NaN	NaN	NaN	NaN	NaN
0.227657714505229	NaN	NaN	NaN	NaN	NaN	NaN
0.645416477637133	NaN	NaN	NaN	NaN	NaN	NaN
0.534776350077493	NaN	NaN	NaN	NaN	NaN	NaN
0.435104852707872	NaN	NaN	NaN	NaN	NaN	NaN
0.0937110770794906	NaN	NaN	NaN	NaN	NaN	NaN
0.424629640013104	NaN	NaN	NaN	NaN	NaN	NaN
0.783398676261479	NaN	NaN	NaN	NaN	NaN	NaN
0.44603147385296	NaN	NaN	NaN	NaN	NaN	NaN
0.214035083427014	NaN	NaN	NaN	NaN	NaN	NaN
0.291769940839845	NaN	NaN	NaN	NaN	NaN	NaN
0.419027368713071	NaN	NaN	NaN	NaN	NaN	NaN
0.705620741324907	NaN	NaN	NaN	NaN	NaN	NaN
0.571491010685302	NaN	NaN	NaN	NaN	NaN	NaN
0.335927105416747	NaN	NaN	NaN	NaN	NaN	NaN
0.145861210171168	NaN	NaN	NaN	NaN	NaN	NaN
0.140620721419666	NaN	NaN	NaN	NaN	NaN	NaN
0.768051619811348	NaN	NaN	NaN	NaN	NaN	NaN
1.20665320537556	NaN	NaN	NaN	NaN	NaN	NaN
0.554528650902045	NaN	NaN	NaN	NaN	NaN	NaN
0.565669959309303	NaN	NaN	NaN	NaN	NaN	NaN
0.271707813829771	NaN	NaN	NaN	NaN	NaN	NaN
0.170373877801273	NaN	NaN	NaN	NaN	NaN	NaN
0.510209764813869	NaN	NaN	NaN	NaN	NaN	NaN
0.520802575833435	NaN	NaN	NaN	NaN	NaN	NaN
0.590053353233395	NaN	NaN	NaN	NaN	NaN	NaN
0.6600060282057	NaN	NaN	NaN	NaN	NaN	NaN
0.763627933476415	NaN	NaN	NaN	NaN	NaN	NaN
0.365966511920323	NaN	NaN	NaN	NaN	NaN	NaN
0.312326325186023	NaN	NaN	NaN	NaN	NaN	NaN
0.175885729245864	NaN	NaN	NaN	NaN	NaN	NaN
0.111316738807269	NaN	NaN	NaN	NaN	NaN	NaN
0.445645492338695	NaN	NaN	NaN	NaN	NaN	NaN
0.386633055505445	NaN	NaN	NaN	NaN	NaN	NaN
0.51313468526515	NaN	NaN	NaN	NaN	NaN	NaN
0.602391898359545	NaN	NaN	NaN	NaN	NaN	NaN
0.536923579056911	NaN	NaN	NaN	NaN	NaN	NaN
0.308733342585227	NaN	NaN	NaN	NaN	NaN	NaN
0.108944114243753	NaN	NaN	NaN	NaN	NaN	NaN
0.346891741884556	NaN	NaN	NaN	NaN	NaN	NaN
0.216617732694131	NaN	NaN	NaN	NaN	NaN	NaN
0.180688555726983	NaN	NaN	NaN	NaN	NaN	NaN
1.27536715493874	NaN	NaN	NaN	NaN	NaN	NaN
0.350772589196717	NaN	NaN	NaN	NaN	NaN	NaN
0.178669965916587	NaN	NaN	NaN	NaN	NaN	NaN
0.203525090770483	NaN	NaN	NaN	NaN	NaN	NaN
0.469717972093551	NaN	NaN	NaN	NaN	NaN	NaN
0.104951607031362	NaN	NaN	NaN	NaN	NaN	NaN
0.53837676669567	NaN	NaN	NaN	NaN	NaN	NaN
0.120025654079078	NaN	NaN	NaN	NaN	NaN	NaN
0.482972807462027	NaN	NaN	NaN	NaN	NaN	NaN
0.312918338182389	NaN	NaN	NaN	NaN	NaN	NaN
0.260272182174843	NaN	NaN	NaN	NaN	NaN	NaN
0.194702026580572	NaN	NaN	NaN	NaN	NaN	NaN
0.17090111516672	NaN	NaN	NaN	NaN	NaN	NaN
0.46539952575716	NaN	NaN	NaN	NaN	NaN	NaN
0.385837652675322	NaN	NaN	NaN	NaN	NaN	NaN
0.433261488922315	NaN	NaN	NaN	NaN	NaN	NaN
0.310348947276377	NaN	NaN	NaN	NaN	NaN	NaN
0.199711898055372	NaN	NaN	NaN	NaN	NaN	NaN
0.406633482981752	NaN	NaN	NaN	NaN	NaN	NaN
0.618934544393409	NaN	NaN	NaN	NaN	NaN	NaN
0.174215284442106	NaN	NaN	NaN	NaN	NaN	NaN
1.05753179124923	NaN	NaN	NaN	NaN	NaN	NaN
0.702862581148302	NaN	NaN	NaN	NaN	NaN	NaN
0.381283652132184	NaN	NaN	NaN	NaN	NaN	NaN
1.76877652715847	NaN	NaN	NaN	NaN	NaN	NaN
0.231469881192121	NaN	NaN	NaN	NaN	NaN	NaN
0.252725609394896	NaN	NaN	NaN	NaN	NaN	NaN
0.462846493374727	NaN	NaN	NaN	NaN	NaN	NaN
1.76998522262424	NaN	NaN	NaN	NaN	NaN	NaN
0.93734540726102	NaN	NaN	NaN	NaN	NaN	NaN
0.873260949710249	NaN	NaN	NaN	NaN	NaN	NaN
0.0963637456560899	NaN	NaN	NaN	NaN	NaN	NaN
0.896615185818556	NaN	NaN	NaN	NaN	NaN	NaN
0.0942472168759075	NaN	NaN	NaN	NaN	NaN	NaN
0.657241229271329	NaN	NaN	NaN	NaN	NaN	NaN
0.307631427711294	NaN	NaN	NaN	NaN	NaN	NaN
1.11512927466041	NaN	NaN	NaN	NaN	NaN	NaN
0.137382255168869	NaN	NaN	NaN	NaN	NaN	NaN
0.680954595485963	NaN	NaN	NaN	NaN	NaN	NaN
0.543684061373306	NaN	NaN	NaN	NaN	NaN	NaN
0.537251206978161	NaN	NaN	NaN	NaN	NaN	NaN
0.626759872269502	NaN	NaN	NaN	NaN	NaN	NaN
0.523420874083439	NaN	NaN	NaN	NaN	NaN	NaN
0.349469551397985	NaN	NaN	NaN	NaN	NaN	NaN
0.406980051054624	NaN	NaN	NaN	NaN	NaN	NaN
0.530378205031038	NaN	NaN	NaN	NaN	NaN	NaN
0.138901967223264	NaN	NaN	NaN	NaN	NaN	NaN
0.349353323164496	NaN	NaN	NaN	NaN	NaN	NaN
0.430931575516493	NaN	NaN	NaN	NaN	NaN	NaN
0.717793071408374	NaN	NaN	NaN	NaN	NaN	NaN
0.475154711368556	NaN	NaN	NaN	NaN	NaN	NaN
0.880870953700387	NaN	NaN	NaN	NaN	NaN	NaN
0.477545936714814	NaN	NaN	NaN	NaN	NaN	NaN
1.15647873470308	NaN	NaN	NaN	NaN	NaN	NaN
0.472985472128519	NaN	NaN	NaN	NaN	NaN	NaN
0.301713809855694	NaN	NaN	NaN	NaN	NaN	NaN
0.735101191459859	NaN	NaN	NaN	NaN	NaN	NaN
0.377070022484163	NaN	NaN	NaN	NaN	NaN	NaN
0.221290614717758	NaN	NaN	NaN	NaN	NaN	NaN
0.407421021893529	NaN	NaN	NaN	NaN	NaN	NaN
0.0283764552188376	NaN	NaN	NaN	NaN	NaN	NaN
0.662086096204877	NaN	NaN	NaN	NaN	NaN	NaN
0.0669054475977201	NaN	NaN	NaN	NaN	NaN	NaN
0.417142666634209	NaN	NaN	NaN	NaN	NaN	NaN
0.204121265730649	NaN	NaN	NaN	NaN	NaN	NaN
0.761583835521488	NaN	NaN	NaN	NaN	NaN	NaN
1.76244841259347	NaN	NaN	NaN	NaN	NaN	NaN
0.459551565914021	NaN	NaN	NaN	NaN	NaN	NaN
0.0540065441081657	NaN	NaN	NaN	NaN	NaN	NaN
0.256763561659286	NaN	NaN	NaN	NaN	NaN	NaN
1.19735227126362	NaN	NaN	NaN	NaN	NaN	NaN
0.485128018156017	NaN	NaN	NaN	NaN	NaN	NaN
0.796661501363187	NaN	NaN	NaN	NaN	NaN	NaN
0.264312507746333	NaN	NaN	NaN	NaN	NaN	NaN
0.429807895988367	NaN	NaN	NaN	NaN	NaN	NaN
0.587919333414945	NaN	NaN	NaN	NaN	NaN	NaN
0.595526252033934	NaN	NaN	NaN	NaN	NaN	NaN
0.279185222619087	NaN	NaN	NaN	NaN	NaN	NaN
1.16367563332636	NaN	NaN	NaN	NaN	NaN	NaN
0.984238751706093	NaN	NaN	NaN	NaN	NaN	NaN
0.528203811754369	NaN	NaN	NaN	NaN	NaN	NaN
0.171416954998703	NaN	NaN	NaN	NaN	NaN	NaN
0.841141864691036	NaN	NaN	NaN	NaN	NaN	NaN
0.30899448709981	NaN	NaN	NaN	NaN	NaN	NaN
0.11901567792406	NaN	NaN	NaN	NaN	NaN	NaN
0.291913794277908	NaN	NaN	NaN	NaN	NaN	NaN
0.298459458080634	NaN	NaN	NaN	NaN	NaN	NaN
0.700384183862983	NaN	NaN	NaN	NaN	NaN	NaN
0.0212162164579599	NaN	NaN	NaN	NaN	NaN	NaN
1.17932012972625	NaN	NaN	NaN	NaN	NaN	NaN
0.529486834350193	NaN	NaN	NaN	NaN	NaN	NaN
0.0271419122667677	NaN	NaN	NaN	NaN	NaN	NaN
0.908583388098331	NaN	NaN	NaN	NaN	NaN	NaN
0.425711982134224	NaN	NaN	NaN	NaN	NaN	NaN
1.83611918717231	NaN	NaN	NaN	NaN	NaN	NaN
1.31099241890593	NaN	NaN	NaN	NaN	NaN	NaN
0.472789021925692	NaN	NaN	NaN	NaN	NaN	NaN
1.01657455995859	NaN	NaN	NaN	NaN	NaN	NaN
0.692125313281581	NaN	NaN	NaN	NaN	NaN	NaN
0.689714955970069	NaN	NaN	NaN	NaN	NaN	NaN
0.623224558489545	NaN	NaN	NaN	NaN	NaN	NaN
0.265447632579053	NaN	NaN	NaN	NaN	NaN	NaN
0.923521436588612	NaN	NaN	NaN	NaN	NaN	NaN
0.536594925106876	NaN	NaN	NaN	NaN	NaN	NaN
0.40310231874509	NaN	NaN	NaN	NaN	NaN	NaN
0.815283003105292	NaN	NaN	NaN	NaN	NaN	NaN
0.0980149599812589	NaN	NaN	NaN	NaN	NaN	NaN
0.276932939168571	NaN	NaN	NaN	NaN	NaN	NaN
0.403198817945603	NaN	NaN	NaN	NaN	NaN	NaN
0.383024600118301	NaN	NaN	NaN	NaN	NaN	NaN
1.58392857142801	NaN	NaN	NaN	NaN	NaN	NaN
0.587439549418034	NaN	NaN	NaN	NaN	NaN	NaN
0.866004996483316	NaN	NaN	NaN	NaN	NaN	NaN
0.295741026611615	NaN	NaN	NaN	NaN	NaN	NaN
0.743439272144813	NaN	NaN	NaN	NaN	NaN	NaN
1.0368614532592	NaN	NaN	NaN	NaN	NaN	NaN
0.332222053273162	NaN	NaN	NaN	NaN	NaN	NaN
0.812204821030269	NaN	NaN	NaN	NaN	NaN	NaN
0.7406793148901	NaN	NaN	NaN	NaN	NaN	NaN
0.480999025447862	NaN	NaN	NaN	NaN	NaN	NaN
NaN	NaN	NaN	NaN	NaN	NaN	NaN
0.470798578374798	NaN	NaN	NaN	NaN	NaN	NaN
0.254289718036868	NaN	NaN	NaN	NaN	NaN	NaN
0.833810016459846	NaN	NaN	NaN	NaN	NaN	NaN
0.564396558963416	NaN	NaN	NaN	NaN	NaN	NaN
NaN	NaN	NaN	NaN	NaN	NaN	NaN
1.39978225781711	NaN	NaN	NaN	NaN	NaN	NaN
0.476717821692131	NaN	NaN	NaN	NaN	NaN	NaN
1.23579788640222	NaN	NaN	NaN	NaN	NaN	NaN
0.613292960837949	NaN	NaN	NaN	NaN	NaN	NaN
0.973625565208528	NaN	NaN	NaN	NaN	NaN	NaN
0.408139347357972	NaN	NaN	NaN	NaN	NaN	NaN
0.738571056649133	NaN	NaN	NaN	NaN	NaN	NaN
0.403686132086	NaN	NaN	NaN	NaN	NaN	NaN
0.720099801679053	NaN	NaN	NaN	NaN	NaN	NaN
0.412275807124805	NaN	NaN	NaN	NaN	NaN	NaN
1.01364889578325	NaN	NaN	NaN	NaN	NaN	NaN
0.520722167468501	NaN	NaN	NaN	NaN	NaN	NaN
