# Supplementary material for: Subfield-specific interneuron circuits govern the hippocampal response to novelty in male mice
Source: Nat Commun. 2024 Jan 24;15:714. doi: 10.1038/s41467-024-44882-3 (PMC10808551; doi:10.1038/s41467-024-44882-3)
Supplement: Supplementary file 4 — Source Data [file 41467_2024_44882_MOESM4_ESM.zip › SupplFig4f.txt]

CA1	CA1PV	CA1SOM	CA3PV	CA3SOM	DGPV	DGSOM
0.192430880808404	0.536309331599247	0.371175839951816	0.375540998513447	0.163033974321855	0.152620692957677	0.431793098865126
0.302265402398398	0.48762618504285	0.358038181505234	0.295717276382696	0.209913558621098	0.2026092787482	0.3428027381226
0.266701374040101	0.574589447272881	0.353455247691521	0.204937051054866	0.193432764263032	0.16171327083869	0.42371356327272
0.153110696217389	0.557429460698779	0.329578509959267	0.286201954047666	0.194117420091038	0.14507318346966	0.441416659756828
0.237727548761163	0.444868706667829	0.511867108754644	0.234560023902044	0.176958574932941	0.176663981278849	0.342679389450099
0.288584653959323	0.338211381809642	0.397254474053673	0.281525593229581	0.173904515967843	0.157232824564641	0.443613645167836
0.144340166220817	0.350733866592731	0.443848891207633	0.208341406332171	0.178576556270926	0.18454891321022	0.379305007036014
0.112129651617944	0.289877840997661	0.380817299490762	0.176271434168619	0.177419077925678	0.197930547700115	0.354658629087738
0.170216463692549	0.268671920103554	0.413405331366873	0.254328591398193	0.200024572823373	0.183168715690338	0.423562444366148
0.289512882013515	0.329567679676999	0.35534949857109	0.229420313390832	0.142772342493594	0.160873049739565	0.268734187258408
0.205853135070631	0.299240750003116	0.252050298718102	0.19810167826217	0.172915012885173	0.154147542711347	0.156822108312987
0.219753406269114	0.260020919813829	0.248648534313275	0.237627528819169	0.166265533452373	0.173767608889384	0.194851394496872
0.10650179255614	0.361298330914765	0.252392542773018	0.253339008047829	0.170224520954124	0.148738951983707	0.245595553520653
0.191478037725426	0.418110273290809	0.243061929539893	0.235484046414741	0.171755337933499	0.228618161469569	0.214685501517911
0.228980512793764	0.323794967233914	0.206817796754168	0.196339157920695	0.14317929451804	0.199549140690398	0.236648464359663
0.168870015754067	0.384310510154549	0.253729637471421	0.245754363411976	0.169813310420081	0.176155610085893	0.219867541680022
0.13292325960229	0.530990290765453	0.261332307816027	0.205737340933564	0.178521040760639	0.160889447086942	0.219832210716301
0.140288293724804	0.517959043231329	0.26172484936774	0.175471755657388	0.184802453501908	0.194600425248609	0.245301789596605
0.17089251595315	0.44980716560688	0.297197163973095	0.169292536198899	0.150071347236111	0.187835787848326	0.23313338137304
0.16591337481834	0.496745001527805	0.265633391902018	0.200837041024545	0.163624397701283	0.178272211174225	0.216157215580559
0.133100854724795	0.483275416671858	0.246872496144167	0.239370640905177	0.135446414798604	0.176004605274134	0.24648800811538
0.125261369750466	0.464145716669279	0.311590755255056	0.256151445798559	0.165173360948342	0.188683902823142	0.156717053349636
0.140353493582231	0.528053021679455	0.287516444721095	0.276028970193959	0.157722583769903	0.176293039280075	0.287721353614629
0.218094053046762	0.365910543182322	0.304476793900065	0.250764469180308	0.17270992054632	0.153276167593196	0.193844991781901
0.120769210739006	0.42999933251413	0.29145231742109	0.208597118116213	0.132853437814256	0.214084647996265	0.240320735999835
0.171074767907625	0.39922221175059	0.261133776186056	0.265692616200855	0.131835456123458	0.218018211274038	0.259909310210684
0.160177685976632	0.212643091825622	0.234935417366501	0.181847962878379	0.141364408583829	0.165746613431439	0.205535978794339
0.138239386200191	0.200003578480174	0.29060378250031	0.260017558324982	0.177764935889042	0.236117295815899	0.223824268839948
0.369035124595003	0.229127788220746	0.143381412502424	0.17953078387603	0.142668855247854	0.1918015600703	0.250469838615365
0.146660992772861	0.254551195660862	0.153401283416583	0.157216097653678	0.136390062086925	0.189899546626644	0.251764461788786
0.153161110662698	0.201082084939068	0.166628356339523	0.218702469517924	0.120264016844199	0.247798374145544	0.193055641005175
0.415266852918722	0.136601160159856	0.207134257763246	0.208991474088439	0.139558482725897	0.201300136647284	0.238001593564473
0.117017838604177	0.141854057302084	0.167832785458952	0.279714823523418	0.140367735969404	0.22202804656491	0.235689384342287
0.145646515476952	0.161393093188864	0.191750919973411	0.223436121008058	0.126787317659078	0.177153974219629	0.172602267764113
0.126486652096788	0.140495673604489	0.191358742938137	0.226771629102885	0.15272514860668	0.182236683904044	0.163630558559036
0.141430720333616	0.114555804827266	0.177534890751504	0.255857718914219	0.146056128170583	0.229033116772719	0.194595946110582
0.157300437129742	0.150064567966197	0.220305699734605	0.251655815833753	0.163417738800974	0.222397709257555	0.313982782783236
0.15662017319194	0.108898145835474	0.241522996074516	0.207525141654061	0.134422325035046	0.23654973422469	0.279493609765073
0.287128677471196	0.124663054929921	0.198581934955457	0.214078513180775	0.193864970111766	0.195447056108251	0.216928307810462
0.207346471175009	0.110649215219404	0.251563387146362	0.175642645408392	0.155221304258291	0.226500111634478	0.140578441983659
0.21412203329242	0.106553920963297	0.236912500529335	0.200976790815998	0.160086600044995	0.287896635211547	0.182175413677352
0.125583080715927	0.117980602171205	0.211842026485226	0.164446490765149	0.128105991545929	0.300238536513973	0.214892412875464
0.32084628245986	0.0981031992276902	0.206326781006994	0.254211337980183	0.164964096388473	0.329307334291418	0.172927232927603
0.365468218688464	0.121850950879433	0.37754855073294	0.252063235345023	0.151146800548491	0.28730203335986	0.155251769908743
0.11379176689309	0.0990108212625032	0.367145177530771	0.232942093126643	0.124703129256657	0.243277558690044	0.155399090522027
0.142735112519149	0.112159706793656	0.414146466668637	0.317552066278208	0.157585513187669	0.216505055445208	0.181598215717928
0.121721673112954	0.127852568138823	0.365056335209794	0.303583741639341	0.118383905818375	0.31404067476206	0.161438430918692
0.1688307520912	0.126885698583275	0.345472114471165	0.273868157674247	0.150036214640461	0.225151815374918	0.246022943324781
0.14857967851644	0.107171855135753	0.285087075190955	0.298745885307529	0.154761998059921	0.217248223291048	0.176162414686213
0.208242536943411	0.135373789768425	0.4255781623723	0.259123102212691	0.12885672811711	0.215072717280725	0.18200938095313
0.145993876996028	0.0894172205038677	0.321247153826546	0.28856313083772	0.131918858885871	0.246778727778609	0.216024763045396
0.178510004258332	0.115583277529015	0.325962277619114	0.22337173291102	0.183468487379129	0.221170243514032	0.128143102207334
0.157113810086152	0.10833715275853	0.361980865222097	0.328431390876327	0.158764977280001	0.215621395905457	0.127851493557072
0.297018503403497	0.112828782483189	0.114863512947346	0.238591047215598	0.192856247713833	0.129300426573946	0.145231363056959
0.229421705938142	0.114665296715721	0.120058453526728	0.176076644232652	0.161351807495109	0.148150007446177	0.136854448322409
0.140024045004161	0.0963866316018068	0.0979057809691407	0.203335421593957	0.178800905298911	0.130383387923351	0.179845440278708
0.219130959825625	0.103597299069554	0.0799456342666796	0.293961172931351	0.211721448606226	0.140590148922005	0.186008956070662
0.222498375279354	0.249852384783673	0.160466514848136	0.225394998450626	0.166533982264779	0.148250176542869	0.182671894019936
0.184239860833324	0.23493312786301	0.151971335000365	0.201529379730504	0.149090698392156	0.153306348282913	0.219676896111641
0.147894312919325	0.257915084124929	0.173431476573794	0.249956966028687	0.171525184675235	0.168482806676294	0.190866335401887
0.164224642004391	0.22008133591922	0.083796900473667	0.279822027774608	0.185291946419601	0.148438402597782	0.147399305867836
0.20697274974183	0.225031030883425	0.133115568926173	0.183685573258253	0.150244606382317	0.348551052540172	0.26526004698661
0.252887472577315	0.231784870000984	0.0865109450398821	0.194009039253286	0.163084126449109	0.331904383178834	0.222010019267544
0.136402530170156	0.23665672096482	0.105346543636361	0.198689443933477	0.136134138817898	0.328234343493887	0.205046270522743
0.197440457489449	0.178436203384733	0.200599011757086	0.24929175483792	0.147426736283047	0.387910025041247	0.233643208792413
0.263164060284969	0.212416896468703	0.128207468632791	0.177662341642501	0.142487124409587	0.304750763474901	0.222282028926463
0.127575900095005	0.220272726854816	0.299113196778362	0.21422343141375	0.126843463379027	0.373656468036134	0.177580794232823
0.408766338276051	0.222437953908519	0.312785756709021	0.253019589311463	0.117239218464044	0.348851741528766	0.208376570226068
0.165001111677011	0.229638859706034	0.351111855532612	0.219292086059133	0.153373772926771	0.334999151263199	0.289144313238745
0.263728317775705	0.212054557951881	0.288317592523392	0.273995532391145	0.134948422532821	0.374767225182738	0.190775892282189
0.12607277965895	0.226789753933682	0.289404082055271	0.237497437200613	0.147592705708528	0.283574190958111	0.198094266007321
0.121228943784815	0.193166188695382	0.235046165504797	0.218160646922054	0.119629992414438	0.307055718720812	0.22699492120531
0.174383359294677	0.211919816381771	0.275250026568367	0.175765859511355	0.132561960941562	0.353293278427789	0.229000499894571
0.153486176101331	0.235388286198341	0.254212636111246	0.128358037620437	0.378486663911133	0.353762517534911	0.205515373927657
0.143052294447651	0.25313374089339	0.244035946807629	0.124721540861297	0.424887748527497	0.36441114990299	0.22099376067942
0.143921683073808	0.202416539282439	0.295984356399794	0.0996840683676083	0.312732334821578	0.329783280726245	0.215820999802647
0.116380842376188	0.233343958375476	0.228159699001466	0.118753901468532	0.25383797187901	0.171214934826277	0.215691659719214
0.282867564596311	0.202576113628414	0.256931186774216	0.109527247964802	0.352181915216982	0.172692050180217	0.228378702727193
0.122444177538942	0.22098899400659	0.0764120665882016	0.098326575188275	0.391228206830792	0.175855009921129	0.241070246063782
0.11866229575256	0.259903625899827	0.0869360505759734	0.119419159048106	0.31325175838602	0.195595634638191	0.172014837396957
0.139314971119603	0.175551676003281	0.101342672995998	0.124920662858694	0.294620289047448	0.192547119930181	0.16232204978534
0.23420462391392	0.219478098491498	0.0931727905479153	0.130381109325151	0.317521695905177	0.139647195315205	0.197342835617763
0.269128883243839	0.265112623236103	0.0808718649906624	0.107110132133388	0.159411913565629	0.168123469052472	0.204462748246817
0.194536309820387	0.217060795804389	0.0908418272255108	0.110185161168442	0.283632105041533	0.153410952614899	0.246323857268275
0.194055890288879	0.220189330460996	0.10020851975937	0.0679121123339268	0.234457857687539	0.200870261207691	0.19529676550902
0.119287882271342	0.196831410454797	0.0944505897847461	0.0897795205846374	0.26543709041878	0.179901552407974	0.21965397970918
0.132812142557365	0.205523736314714	0.103629379173364	0.0665564030596931	0.307246842409666	0.170792670238345	0.151705418453395
0.278161291033304	0.186770906975322	0.0879750160026858	0.0801853027388401	0.288004562299438	0.191701424841782	0.197210881627306
0.122053439525016	0.208552604563004	0.0843640257367798	0.0761022744104582	0.2963918681341	0.179702419557682	0.178265620305128
0.117721360834468	0.203663802003691	0.102496899727916	0.0706548159807926	0.255208534962711	0.193544012830953	0.172178766870691
0.163071419560064	0.182812143146664	0.106064072641256	0.0676772774330305	0.306194694355205	0.176365020429635	0.17174043270757
0.248195027690873	0.186996503372629	0.120291412815168	0.0690114327307184	0.208120217686694	0.190950586640619	0.174859948872668
0.131540466096442	0.264095802476361	0.131297153384162	0.0686581862979609	0.206467629524432	0.204199360978722	0.168914237971784
0.133996183257322	0.234722470249198	0.134686854396713	0.0730844373293686	0.199218057609492	0.181960708792899	0.235506785479296
0.1334034422904	0.245390863256429	0.1109919820464	0.0709766041205609	0.270336739468951	0.211301851190543	0.160283791663661
0.112979061910319	0.192333543580873	0.123160287298293	0.0742717772625871	0.178775071401152	0.153230379806124	0.189944864487835
0.154498106243454	0.235571267117772	0.156540829760223	0.152348118497502	0.236620373356477	0.180493233321924	0.174272339907533
0.133621665399803	0.27258979458403	0.113510854229991	0.0889692495202523	0.281224409748728	0.171214934826277	0.199886029239206
0.287418628041094	0.218867193855906	0.114708510918659	0.0906428738977933	0.310020310682831	0.172692050180217	0.143818917214413
0.15909095149153	0.215093587727245	0.107267547313345	0.0766958795171063	0.236630733790743	0.175855009921129	0.15908678487378
0.283478864080297	0.213139871017023	0.110713245163491	0.10263694523821	0.287077105640159	0.195595634638191	0.205507444902459
0.156382785776373	0.234980681035229	0.0946212827012645	0.0847176145836478	0.303248284565011	0.192547119930181	0.184790590827268
0.215054297876132	0.310606114236715	0.129324727308815	0.0899326450655637	0.228131899753413	0.139647195315205	0.22208623721618
0.189876784567442	0.199112782280174	0.128859965794997	0.0830382746099307	0.224885280500249	0.168123469052472	0.168269187743796
0.129217591187003	0.237113497042122	0.104841720935811	0.0841600885925872	0.323499625371595	0.153410952614899	0.160403577657656
0.148564811203744	0.20564686094958	0.140547845992752	0.0813494854232795	0.259457818819961	0.200870261207691	0.216224951582345
0.118869430645562	0.197068264325672	0.116310224747826	0.0796827865133579	0.254404695986038	0.179901552407974	0.128186322249176
0.122835051496005	0.199771381004577	0.114559613964935	0.0799897326701561	0.313252850084488	0.170792670238345	0.190393705929413
0.147968322873843	0.209479501822459	0.130589797253399	0.0660383742238361	0.22666191374795	0.191701424841782	0.176764462763883
0.339340586264456	0.202511751009923	0.108036665650843	NaN	0.270904967973977	0.179702419557682	0.164478938575064
0.355297787299732	0.205502239784371	0.13784843332922	NaN	0.30208375571877	0.193544012830953	0.162772092926694
0.154074827816353	0.188900342466093	0.131891276496514	NaN	0.189540083539878	0.176365020429635	0.184643072946782
0.154408475001131	0.210592247495489	0.0977622099690324	NaN	0.22305432007981	0.190950586640619	NaN
0.13249309546542	0.307546985459221	NaN	NaN	0.387204448259107	0.204199360978722	NaN
0.212358476668362	0.41941420408312	NaN	NaN	0.321225760058411	0.181960708792899	NaN
0.153119730622478	0.356620362732892	NaN	NaN	0.299334730629823	0.211301851190543	NaN
0.138669965066915	0.369276551586113	NaN	NaN	0.234785742763546	0.153230379806124	NaN
0.157328922555854	0.415009664678751	NaN	NaN	0.271504394773966	0.180493233321924	NaN
0.11186927397303	0.30009057524539	NaN	NaN	0.289396300742628	0.396241295231423	NaN
0.118783223520886	0.356526746521096	NaN	NaN	0.212164266345394	0.38913487908726	NaN
0.252966749472631	0.433833831192912	NaN	NaN	0.27089289835732	0.382086916146766	NaN
0.131075065317083	0.347922027953466	NaN	NaN	0.265797826627661	0.373505324300425	NaN
0.150498666492572	0.328014533687595	NaN	NaN	0.270753265598608	0.38913838844852	NaN
0.179629347281847	0.28332681555551	NaN	NaN	0.264231302763387	0.359510615931217	NaN
0.112042438443617	0.297881214653722	NaN	NaN	0.204906245109688	0.320141113963602	NaN
0.114656321242829	0.374043718796098	NaN	NaN	0.273747109848038	0.415822681085906	NaN
0.150306329960788	0.26838804375182	NaN	NaN	0.237266106041391	0.473013217174351	NaN
0.145091601642967	0.262599695085447	NaN	NaN	0.199260686473193	0.578284806799124	NaN
0.222741495946381	0.244231447482194	NaN	NaN	0.256245998063058	0.42703823869443	NaN
0.159890679264713	0.329935024713176	NaN	NaN	0.24192901770138	0.394464205352277	NaN
0.205795606410971	0.271490397205146	NaN	NaN	0.213277021038203	0.380023936769518	NaN
0.1181600388445	0.239160946101897	NaN	NaN	0.263557076266039	0.297344304474155	NaN
0.133948230000197	0.279369595083206	NaN	NaN	0.215998288577886	0.377875490220229	NaN
0.161286996421992	0.28837398847655	NaN	NaN	0.181914216133032	NaN	NaN
0.118627342452548	0.26336590647264	NaN	NaN	0.214620332427928	NaN	NaN
0.149212460760094	0.27481276602411	NaN	NaN	0.196161310399982	NaN	NaN
0.121687697662735	0.277138537840764	NaN	NaN	0.218926339042617	NaN	NaN
0.138319044780627	0.271944247788756	NaN	NaN	0.269602391115526	NaN	NaN
0.112112677162596	0.332005961273364	NaN	NaN	0.231418502679665	NaN	NaN
0.100329348834048	0.330130329213799	NaN	NaN	0.226679590099964	NaN	NaN
0.119383201144864	0.402931520158922	NaN	NaN	0.218296094792942	NaN	NaN
0.135347950528738	0.343564732027517	NaN	NaN	0.247771072127765	NaN	NaN
0.125986651906464	0.361498732405545	NaN	NaN	0.231481782749648	NaN	NaN
0.152943450986004	0.337233728223359	NaN	NaN	0.222639060808225	NaN	NaN
0.252289012547591	0.364166820953903	NaN	NaN	0.217765616841664	NaN	NaN
0.146429142863405	0.390966142762561	NaN	NaN	0.385412823783486	NaN	NaN
0.134313692471442	0.318012698126826	NaN	NaN	0.290322008842902	NaN	NaN
0.230101838997553	0.374705204258486	NaN	NaN	0.282271675002952	NaN	NaN
0.145472924073048	0.312751666838427	NaN	NaN	0.2333387003675	NaN	NaN
0.167307381176124	0.296864747254105	NaN	NaN	0.265882778406856	NaN	NaN
0.149213551263188	0.349377254311471	NaN	NaN	0.307803819659316	NaN	NaN
0.132060829603827	0.344870439221922	NaN	NaN	0.315496261446769	NaN	NaN
0.114691260258752	0.302647989615661	NaN	NaN	0.342552375061884	NaN	NaN
0.17088530856732	0.35275399373359	NaN	NaN	0.309717426237766	NaN	NaN
0.123206274442289	0.342817920652529	NaN	NaN	0.240567058473603	NaN	NaN
0.130859906743186	0.291622535889939	NaN	NaN	0.284785560751395	NaN	NaN
0.125397343738918	0.293654688121998	NaN	NaN	0.280664567841931	NaN	NaN
0.209415092876587	0.331598241624394	NaN	NaN	0.271815438320477	NaN	NaN
0.139245735462492	0.31075631350067	NaN	NaN	0.339222050361685	NaN	NaN
0.153907516598575	0.28914323924982	NaN	NaN	0.390842267024488	NaN	NaN
0.172252013345783	0.333918564714604	NaN	NaN	0.38348539726461	NaN	NaN
0.127352913398077	0.327221656847246	NaN	NaN	0.321463095899799	NaN	NaN
0.201543848942045	0.245445650446847	NaN	NaN	0.316314368480191	NaN	NaN
0.173862639120039	0.302644677211326	NaN	NaN	0.269943851879527	NaN	NaN
0.127943123898488	0.285004688698498	NaN	NaN	0.331972627611839	NaN	NaN
0.118853146665305	0.32472612807272	NaN	NaN	0.311022564780147	NaN	NaN
0.111594150374673	0.228260439412429	NaN	NaN	0.300301574131671	NaN	NaN
0.225817785298302	0.293870520139225	NaN	NaN	0.325507171648341	NaN	NaN
0.129015463933247	0.286365517262551	NaN	NaN	0.282532650598374	NaN	NaN
0.125496715553809	0.26130494082194	NaN	NaN	0.233124427004907	NaN	NaN
0.224650454763265	0.261923043676405	NaN	NaN	0.192110390312599	NaN	NaN
0.168440276269583	0.306607471356566	NaN	NaN	0.155865101321996	NaN	NaN
0.202311617272369	0.225528936520016	NaN	NaN	0.188748749506393	NaN	NaN
0.1168463774719	0.265057875053503	NaN	NaN	0.168514972142932	NaN	NaN
0.180537098802514	0.195716444485841	NaN	NaN	0.194526311212644	NaN	NaN
0.152632231432942	0.26577611513906	NaN	NaN	0.181535603110911	NaN	NaN
0.215429127599819	0.231825457259216	NaN	NaN	0.17871101747334	NaN	NaN
0.142253634402889	0.238748735800947	NaN	NaN	0.161957788617021	NaN	NaN
0.140168183091989	0.22652876482296	NaN	NaN	0.132000559531185	NaN	NaN
0.151502607060431	0.242132558595693	NaN	NaN	0.155394055007271	NaN	NaN
0.111980529667728	0.203194585779488	NaN	NaN	0.144526526377358	NaN	NaN
0.108196389540608	0.206402972686376	NaN	NaN	0.169250989806942	NaN	NaN
0.104721177781449	0.223683032612928	NaN	NaN	0.201042383883897	NaN	NaN
0.113293974089546	0.252971984776869	NaN	NaN	0.16706506756761	NaN	NaN
0.174526230334377	0.237093042598393	NaN	NaN	0.178338030363006	NaN	NaN
0.123297439905156	0.234174801659324	NaN	NaN	0.171654019352842	NaN	NaN
0.123612661017892	0.202241780109047	NaN	NaN	0.186843068847091	NaN	NaN
0.170994307828503	0.233185174570816	NaN	NaN	0.160738627227018	NaN	NaN
0.144114248046398	0.216403208325306	NaN	NaN	0.190443132127904	NaN	NaN
0.121803857568728	0.274325876266227	NaN	NaN	0.157206650789918	NaN	NaN
0.228795487448908	0.22473220346163	NaN	NaN	0.154115989256773	NaN	NaN
0.128146959156859	0.227175199859843	NaN	NaN	0.183646917360189	NaN	NaN
0.168045181727261	0.208509964633521	NaN	NaN	0.224093809641164	NaN	NaN
0.132510136921592	0.205970558359497	NaN	NaN	0.143472349468572	NaN	NaN
0.204447694482864	0.203974581335526	NaN	NaN	0.200871694001893	NaN	NaN
0.329602296691772	0.236406952524381	NaN	NaN	0.181691456815003	NaN	NaN
0.146956200012707	0.246809547534343	NaN	NaN	0.188192924140081	NaN	NaN
0.180197589832441	0.200293311360407	NaN	NaN	0.156893549444569	NaN	NaN
0.175061370634404	0.255285146266643	NaN	NaN	0.215775415349783	NaN	NaN
0.116998749357886	0.227167388487268	NaN	NaN	0.174430687134431	NaN	NaN
0.211910958196721	0.21107652937469	NaN	NaN	0.160846988928005	NaN	NaN
0.120531177908777	0.219839178220809	NaN	NaN	0.164374391679323	NaN	NaN
0.151448421471484	0.1894984060642	NaN	NaN	0.150268232128228	NaN	NaN
0.218507239456938	0.251426777092923	NaN	NaN	0.163340843872363	NaN	NaN
0.187826996464186	0.225953056680363	NaN	NaN	0.138815947237761	NaN	NaN
0.12234697382687	0.212358163067643	NaN	NaN	0.129910501845228	NaN	NaN
0.176394685657641	0.220744637853957	NaN	NaN	0.176872541485338	NaN	NaN
0.10485359601425	0.222459739033205	NaN	NaN	0.400517780557009	NaN	NaN
0.127938972889985	0.220706510403577	NaN	NaN	0.459244355092513	NaN	NaN
0.119035174478612	0.265772035136835	NaN	NaN	0.493034019597781	NaN	NaN
0.136664633169997	0.240487053478955	NaN	NaN	0.433372556885583	NaN	NaN
0.121685966431745	0.260769629104698	NaN	NaN	0.396023227462648	NaN	NaN
0.119224972629348	0.196045922395785	NaN	NaN	0.192568530370059	NaN	NaN
0.139604581631563	0.192813028241688	NaN	NaN	0.179195681605388	NaN	NaN
0.11759506832065	0.236176811258072	NaN	NaN	0.223175037870987	NaN	NaN
0.125536873049811	0.23813271839952	NaN	NaN	0.245999476229946	NaN	NaN
0.110191149584215	0.202621182113403	NaN	NaN	0.214132130199865	NaN	NaN
0.123933788819399	0.25401164749372	NaN	NaN	0.209796870117343	NaN	NaN
0.125819542416557	0.183863782477558	NaN	NaN	0.184157439756182	NaN	NaN
0.234551662917465	0.289537977473744	NaN	NaN	0.187118181069809	NaN	NaN
0.199533503110944	0.247654951844563	NaN	NaN	0.181146714722511	NaN	NaN
0.121676236415934	0.210068014803738	NaN	NaN	0.248107903984332	NaN	NaN
0.120089256744807	0.188548431408633	NaN	NaN	0.239146297472044	NaN	NaN
0.131063603068413	0.171230592590101	NaN	NaN	0.158501822294696	NaN	NaN
0.173408428725714	0.246527926727821	NaN	NaN	0.187820143947942	NaN	NaN
0.228796843898143	0.244341988127507	NaN	NaN	0.150879070391484	NaN	NaN
0.118994949529767	0.219502807985961	NaN	NaN	0.245519972153219	NaN	NaN
0.156511175062013	0.229534717643752	NaN	NaN	0.218508766685368	NaN	NaN
0.139882695018129	0.243907947834892	NaN	NaN	0.158815236204312	NaN	NaN
0.141070618926484	0.19148338634379	NaN	NaN	0.177200829563876	NaN	NaN
0.108383932184343	0.207330352130031	NaN	NaN	0.263298674363042	NaN	NaN
0.192564212800122	0.339685575241421	NaN	NaN	0.294177068792652	NaN	NaN
0.138435404533169	0.408706198790691	NaN	NaN	0.25816476955542	NaN	NaN
0.101025677193719	0.363350474541752	NaN	NaN	0.320554939951292	NaN	NaN
0.202278903048635	0.324147284605928	NaN	NaN	0.235772608207218	NaN	NaN
0.110377476888573	0.297760826405297	NaN	NaN	0.34955233573429	NaN	NaN
0.157350534968945	0.392474769574228	NaN	NaN	0.256261452207065	NaN	NaN
0.135060302291163	0.330932213091676	NaN	NaN	NaN	NaN	NaN
0.128871240005833	0.367036350060334	NaN	NaN	NaN	NaN	NaN
0.158646468374277	0.386515088643557	NaN	NaN	NaN	NaN	NaN
0.14769628921275	0.339679641332165	NaN	NaN	NaN	NaN	NaN
0.147666299166239	0.319132136227085	NaN	NaN	NaN	NaN	NaN
0.10981520476887	0.279989589469464	NaN	NaN	NaN	NaN	NaN
0.145534665710986	0.378961676692489	NaN	NaN	NaN	NaN	NaN
0.127992856542358	0.419403470819155	NaN	NaN	NaN	NaN	NaN
0.155673802570325	0.319122090336304	NaN	NaN	NaN	NaN	NaN
0.124934834207526	0.35730323613168	NaN	NaN	NaN	NaN	NaN
0.13604653650263	0.359924729868043	NaN	NaN	NaN	NaN	NaN
0.117791035253972	0.367793568444728	NaN	NaN	NaN	NaN	NaN
0.115916573891452	0.325116996126993	NaN	NaN	NaN	NaN	NaN
0.116225739189103	0.302809803258896	NaN	NaN	NaN	NaN	NaN
0.123145868379191	0.28514082399602	NaN	NaN	NaN	NaN	NaN
0.130761772757638	0.344790208943967	NaN	NaN	NaN	NaN	NaN
0.110615921517179	0.423795678132913	NaN	NaN	NaN	NaN	NaN
0.14144363742128	0.477359788377187	NaN	NaN	NaN	NaN	NaN
0.186568584481034	0.394459952829727	NaN	NaN	NaN	NaN	NaN
0.116073654424582	0.479933964368666	NaN	NaN	NaN	NaN	NaN
0.146247289558369	0.439833736337695	NaN	NaN	NaN	NaN	NaN
0.133769327800622	0.435358149468998	NaN	NaN	NaN	NaN	NaN
0.163131707285069	0.491331575259343	NaN	NaN	NaN	NaN	NaN
0.121559914356792	0.455662548944085	NaN	NaN	NaN	NaN	NaN
0.11945297970388	0.533035929050646	NaN	NaN	NaN	NaN	NaN
0.12561359306914	0.482572656933016	NaN	NaN	NaN	NaN	NaN
0.142611986878919	0.461059736978871	NaN	NaN	NaN	NaN	NaN
0.13440550509255	0.432082335758307	NaN	NaN	NaN	NaN	NaN
0.130496125346038	0.417645478258006	NaN	NaN	NaN	NaN	NaN
0.175745579531606	0.378451872875111	NaN	NaN	NaN	NaN	NaN
0.134780120045314	0.177392523294254	NaN	NaN	NaN	NaN	NaN
0.11120848214522	0.183957496341475	NaN	NaN	NaN	NaN	NaN
0.151241604661289	0.148199128995703	NaN	NaN	NaN	NaN	NaN
0.170688563240384	0.206434451937074	NaN	NaN	NaN	NaN	NaN
0.145878062506921	0.166675078445844	NaN	NaN	NaN	NaN	NaN
0.109798511820314	0.141598651561949	NaN	NaN	NaN	NaN	NaN
0.119722111970291	0.187047134689629	NaN	NaN	NaN	NaN	NaN
0.127520670488621	0.163597906821023	NaN	NaN	NaN	NaN	NaN
0.115460439624324	0.1512080768878	NaN	NaN	NaN	NaN	NaN
0.112326042275846	0.175083831246428	NaN	NaN	NaN	NaN	NaN
0.104888784025439	0.186012179823655	NaN	NaN	NaN	NaN	NaN
0.100458614562046	0.172144174624165	NaN	NaN	NaN	NaN	NaN
0.1361223491987	0.14347832366948	NaN	NaN	NaN	NaN	NaN
0.116377190284658	0.133726054870615	NaN	NaN	NaN	NaN	NaN
0.135142654163674	0.170326639335456	NaN	NaN	NaN	NaN	NaN
0.124200983987473	0.160244698748184	NaN	NaN	NaN	NaN	NaN
0.225226632036623	0.154491186688361	NaN	NaN	NaN	NaN	NaN
0.114046437351927	0.193824929249256	NaN	NaN	NaN	NaN	NaN
0.115676596462555	0.14259845053902	NaN	NaN	NaN	NaN	NaN
0.156486852920429	0.212492068328944	NaN	NaN	NaN	NaN	NaN
0.135901171045658	0.146547198420414	NaN	NaN	NaN	NaN	NaN
0.157820733924929	0.182852385491071	NaN	NaN	NaN	NaN	NaN
0.126566479507512	0.16316932391736	NaN	NaN	NaN	NaN	NaN
0.24825825089349	0.180899199079686	NaN	NaN	NaN	NaN	NaN
0.238271051469542	0.128060793075712	NaN	NaN	NaN	NaN	NaN
0.118682847338947	0.119624001057677	NaN	NaN	NaN	NaN	NaN
0.117565239864376	0.121778711455244	NaN	NaN	NaN	NaN	NaN
0.109006528757009	0.149909707100966	NaN	NaN	NaN	NaN	NaN
0.17537437791457	0.155111729923933	NaN	NaN	NaN	NaN	NaN
0.133425784591002	0.213533886416986	NaN	NaN	NaN	NaN	NaN
0.166577396638045	0.229803603623414	NaN	NaN	NaN	NaN	NaN
0.188065982023287	0.186642791768705	NaN	NaN	NaN	NaN	NaN
0.113780080719505	0.219900860059085	NaN	NaN	NaN	NaN	NaN
0.127982655497715	0.141527229076197	NaN	NaN	NaN	NaN	NaN
0.143076342552008	0.187208579022702	NaN	NaN	NaN	NaN	NaN
0.151554428675342	0.125596639636304	NaN	NaN	NaN	NaN	NaN
0.162819358904628	0.191684022690617	NaN	NaN	NaN	NaN	NaN
0.142895369054823	0.156472485000268	NaN	NaN	NaN	NaN	NaN
0.134693571597858	NaN	NaN	NaN	NaN	NaN	NaN
0.110394731749849	NaN	NaN	NaN	NaN	NaN	NaN
0.132421023442484	NaN	NaN	NaN	NaN	NaN	NaN
0.12919588283673	NaN	NaN	NaN	NaN	NaN	NaN
0.117058251404794	NaN	NaN	NaN	NaN	NaN	NaN
0.113884056484739	NaN	NaN	NaN	NaN	NaN	NaN
0.143230808439393	NaN	NaN	NaN	NaN	NaN	NaN
0.105381437059073	NaN	NaN	NaN	NaN	NaN	NaN
0.112438180611082	NaN	NaN	NaN	NaN	NaN	NaN
0.136562886384492	NaN	NaN	NaN	NaN	NaN	NaN
0.12570234392914	NaN	NaN	NaN	NaN	NaN	NaN
0.115914184667346	NaN	NaN	NaN	NaN	NaN	NaN
0.108472898678446	NaN	NaN	NaN	NaN	NaN	NaN
0.11983516718479	NaN	NaN	NaN	NaN	NaN	NaN
0.141306062464599	NaN	NaN	NaN	NaN	NaN	NaN
0.123362299215409	NaN	NaN	NaN	NaN	NaN	NaN
0.119787840373624	NaN	NaN	NaN	NaN	NaN	NaN
0.11179718488142	NaN	NaN	NaN	NaN	NaN	NaN
0.109815875455179	NaN	NaN	NaN	NaN	NaN	NaN
0.122791624436595	NaN	NaN	NaN	NaN	NaN	NaN
0.153514484502494	NaN	NaN	NaN	NaN	NaN	NaN
0.148663066676709	NaN	NaN	NaN	NaN	NaN	NaN
0.129963942587913	NaN	NaN	NaN	NaN	NaN	NaN
0.133541604719693	NaN	NaN	NaN	NaN	NaN	NaN
0.115571283137788	NaN	NaN	NaN	NaN	NaN	NaN
0.127409625255495	NaN	NaN	NaN	NaN	NaN	NaN
0.143968996730524	NaN	NaN	NaN	NaN	NaN	NaN
0.127249055952524	NaN	NaN	NaN	NaN	NaN	NaN
0.122149455736719	NaN	NaN	NaN	NaN	NaN	NaN
0.110356374579732	NaN	NaN	NaN	NaN	NaN	NaN
0.130273556593424	NaN	NaN	NaN	NaN	NaN	NaN
0.130733958540719	NaN	NaN	NaN	NaN	NaN	NaN
0.198184607975853	NaN	NaN	NaN	NaN	NaN	NaN
0.137238338096692	NaN	NaN	NaN	NaN	NaN	NaN
0.116283954603165	NaN	NaN	NaN	NaN	NaN	NaN
0.121727975611612	NaN	NaN	NaN	NaN	NaN	NaN
0.169594267399618	NaN	NaN	NaN	NaN	NaN	NaN
0.119441548368841	NaN	NaN	NaN	NaN	NaN	NaN
0.16061075338832	NaN	NaN	NaN	NaN	NaN	NaN
0.113622218289402	NaN	NaN	NaN	NaN	NaN	NaN
0.118868283578021	NaN	NaN	NaN	NaN	NaN	NaN
0.131048110753067	NaN	NaN	NaN	NaN	NaN	NaN
0.168058334871375	NaN	NaN	NaN	NaN	NaN	NaN
0.106041866887015	NaN	NaN	NaN	NaN	NaN	NaN
0.122609694597936	NaN	NaN	NaN	NaN	NaN	NaN
0.213162122012478	NaN	NaN	NaN	NaN	NaN	NaN
0.114071976259641	NaN	NaN	NaN	NaN	NaN	NaN
0.159962406537034	NaN	NaN	NaN	NaN	NaN	NaN
0.107218559873422	NaN	NaN	NaN	NaN	NaN	NaN
0.122323444122182	NaN	NaN	NaN	NaN	NaN	NaN
0.113208178208929	NaN	NaN	NaN	NaN	NaN	NaN
0.140013014643493	NaN	NaN	NaN	NaN	NaN	NaN
0.116684597511304	NaN	NaN	NaN	NaN	NaN	NaN
0.106778999511436	NaN	NaN	NaN	NaN	NaN	NaN
0.131835777874625	NaN	NaN	NaN	NaN	NaN	NaN
0.130879542672538	NaN	NaN	NaN	NaN	NaN	NaN
0.115580314048259	NaN	NaN	NaN	NaN	NaN	NaN
0.130619963010267	NaN	NaN	NaN	NaN	NaN	NaN
0.123563849734894	NaN	NaN	NaN	NaN	NaN	NaN
0.114591449208204	NaN	NaN	NaN	NaN	NaN	NaN
0.101042065704034	NaN	NaN	NaN	NaN	NaN	NaN
0.10390349668309	NaN	NaN	NaN	NaN	NaN	NaN
0.114119608549117	NaN	NaN	NaN	NaN	NaN	NaN
0.131617617565444	NaN	NaN	NaN	NaN	NaN	NaN
0.134421676660668	NaN	NaN	NaN	NaN	NaN	NaN
0.099138035500991	NaN	NaN	NaN	NaN	NaN	NaN
0.149833269257715	NaN	NaN	NaN	NaN	NaN	NaN
0.103737766180088	NaN	NaN	NaN	NaN	NaN	NaN
0.1545341317714	NaN	NaN	NaN	NaN	NaN	NaN
0.120631971618365	NaN	NaN	NaN	NaN	NaN	NaN
0.109379908156112	NaN	NaN	NaN	NaN	NaN	NaN
0.115032406189458	NaN	NaN	NaN	NaN	NaN	NaN
0.114303784858663	NaN	NaN	NaN	NaN	NaN	NaN
0.115125556232171	NaN	NaN	NaN	NaN	NaN	NaN
0.18194426173248	NaN	NaN	NaN	NaN	NaN	NaN
0.112396474428041	NaN	NaN	NaN	NaN	NaN	NaN
0.129780605745768	NaN	NaN	NaN	NaN	NaN	NaN
0.131150814166743	NaN	NaN	NaN	NaN	NaN	NaN
0.129649271737888	NaN	NaN	NaN	NaN	NaN	NaN
0.135461660480446	NaN	NaN	NaN	NaN	NaN	NaN
0.153384395558418	NaN	NaN	NaN	NaN	NaN	NaN
0.177450777019105	NaN	NaN	NaN	NaN	NaN	NaN
0.293289425627628	NaN	NaN	NaN	NaN	NaN	NaN
0.111890798564677	NaN	NaN	NaN	NaN	NaN	NaN
0.112919882526128	NaN	NaN	NaN	NaN	NaN	NaN
0.12012163653856	NaN	NaN	NaN	NaN	NaN	NaN
0.105659706460297	NaN	NaN	NaN	NaN	NaN	NaN
0.122204637318389	NaN	NaN	NaN	NaN	NaN	NaN
0.126347081461258	NaN	NaN	NaN	NaN	NaN	NaN
0.131654277515378	NaN	NaN	NaN	NaN	NaN	NaN
0.145442557448194	NaN	NaN	NaN	NaN	NaN	NaN
0.10281667413516	NaN	NaN	NaN	NaN	NaN	NaN
0.115648130346641	NaN	NaN	NaN	NaN	NaN	NaN
0.122397857718886	NaN	NaN	NaN	NaN	NaN	NaN
0.161140086182713	NaN	NaN	NaN	NaN	NaN	NaN
0.128268091801131	NaN	NaN	NaN	NaN	NaN	NaN
0.105896370224217	NaN	NaN	NaN	NaN	NaN	NaN
0.122749017902613	NaN	NaN	NaN	NaN	NaN	NaN
0.159703405730746	NaN	NaN	NaN	NaN	NaN	NaN
0.106281012534435	NaN	NaN	NaN	NaN	NaN	NaN
0.109274664059354	NaN	NaN	NaN	NaN	NaN	NaN
0.128929618688525	NaN	NaN	NaN	NaN	NaN	NaN
0.135632890824485	NaN	NaN	NaN	NaN	NaN	NaN
0.105986362605474	NaN	NaN	NaN	NaN	NaN	NaN
0.0965810021854996	NaN	NaN	NaN	NaN	NaN	NaN
0.126398198433184	NaN	NaN	NaN	NaN	NaN	NaN
0.11884439300707	NaN	NaN	NaN	NaN	NaN	NaN
0.149916811689182	NaN	NaN	NaN	NaN	NaN	NaN
0.121135957604987	NaN	NaN	NaN	NaN	NaN	NaN
0.116462951176054	NaN	NaN	NaN	NaN	NaN	NaN
0.201172069441633	NaN	NaN	NaN	NaN	NaN	NaN
0.130168630653489	NaN	NaN	NaN	NaN	NaN	NaN
0.100944682247588	NaN	NaN	NaN	NaN	NaN	NaN
0.112293518621593	NaN	NaN	NaN	NaN	NaN	NaN
0.150783775010693	NaN	NaN	NaN	NaN	NaN	NaN
0.154453500041615	NaN	NaN	NaN	NaN	NaN	NaN
0.166833858015272	NaN	NaN	NaN	NaN	NaN	NaN
0.118540373316019	NaN	NaN	NaN	NaN	NaN	NaN
0.170311469446703	NaN	NaN	NaN	NaN	NaN	NaN
0.17091321509232	NaN	NaN	NaN	NaN	NaN	NaN
0.262012393334345	NaN	NaN	NaN	NaN	NaN	NaN
0.127627228695875	NaN	NaN	NaN	NaN	NaN	NaN
0.144955670438066	NaN	NaN	NaN	NaN	NaN	NaN
0.201257361226598	NaN	NaN	NaN	NaN	NaN	NaN
0.13330926176587	NaN	NaN	NaN	NaN	NaN	NaN
0.128869800785788	NaN	NaN	NaN	NaN	NaN	NaN
0.152419066953375	NaN	NaN	NaN	NaN	NaN	NaN
0.290142042836444	NaN	NaN	NaN	NaN	NaN	NaN
0.268222345225377	NaN	NaN	NaN	NaN	NaN	NaN
0.109918356257644	NaN	NaN	NaN	NaN	NaN	NaN
0.182982812401989	NaN	NaN	NaN	NaN	NaN	NaN
0.135664260312359	NaN	NaN	NaN	NaN	NaN	NaN
0.212140270572311	NaN	NaN	NaN	NaN	NaN	NaN
0.185558628164331	NaN	NaN	NaN	NaN	NaN	NaN
0.161948181328781	NaN	NaN	NaN	NaN	NaN	NaN
0.327295022687276	NaN	NaN	NaN	NaN	NaN	NaN
0.218008015113791	NaN	NaN	NaN	NaN	NaN	NaN
0.250575541467848	NaN	NaN	NaN	NaN	NaN	NaN
0.172676427100527	NaN	NaN	NaN	NaN	NaN	NaN
0.136128285533775	NaN	NaN	NaN	NaN	NaN	NaN
0.142081819783625	NaN	NaN	NaN	NaN	NaN	NaN
0.135553444036429	NaN	NaN	NaN	NaN	NaN	NaN
0.158826990034544	NaN	NaN	NaN	NaN	NaN	NaN
0.124653664768423	NaN	NaN	NaN	NaN	NaN	NaN
0.119739300227804	NaN	NaN	NaN	NaN	NaN	NaN
0.188045863421773	NaN	NaN	NaN	NaN	NaN	NaN
0.110886402707829	NaN	NaN	NaN	NaN	NaN	NaN
0.15916774845077	NaN	NaN	NaN	NaN	NaN	NaN
0.120441918911424	NaN	NaN	NaN	NaN	NaN	NaN
0.133235297312398	NaN	NaN	NaN	NaN	NaN	NaN
0.19084903871374	NaN	NaN	NaN	NaN	NaN	NaN
0.188953460341895	NaN	NaN	NaN	NaN	NaN	NaN
0.157596883246491	NaN	NaN	NaN	NaN	NaN	NaN
0.158683428982864	NaN	NaN	NaN	NaN	NaN	NaN
0.255496374515085	NaN	NaN	NaN	NaN	NaN	NaN
0.137977287471	NaN	NaN	NaN	NaN	NaN	NaN
0.161792340962397	NaN	NaN	NaN	NaN	NaN	NaN
0.114807990432929	NaN	NaN	NaN	NaN	NaN	NaN
0.162844838767817	NaN	NaN	NaN	NaN	NaN	NaN
0.118707290944945	NaN	NaN	NaN	NaN	NaN	NaN
0.100350476995729	NaN	NaN	NaN	NaN	NaN	NaN
0.138175535313203	NaN	NaN	NaN	NaN	NaN	NaN
0.125237071907072	NaN	NaN	NaN	NaN	NaN	NaN
0.115736337112501	NaN	NaN	NaN	NaN	NaN	NaN
0.147990957647377	NaN	NaN	NaN	NaN	NaN	NaN
0.247046896237289	NaN	NaN	NaN	NaN	NaN	NaN
0.227891388694377	NaN	NaN	NaN	NaN	NaN	NaN
0.117620216894808	NaN	NaN	NaN	NaN	NaN	NaN
0.134324493712266	NaN	NaN	NaN	NaN	NaN	NaN
0.12564791214278	NaN	NaN	NaN	NaN	NaN	NaN
0.126560987226947	NaN	NaN	NaN	NaN	NaN	NaN
0.131367832203316	NaN	NaN	NaN	NaN	NaN	NaN
0.113634585937537	NaN	NaN	NaN	NaN	NaN	NaN
0.111352227108138	NaN	NaN	NaN	NaN	NaN	NaN
0.184610461611554	NaN	NaN	NaN	NaN	NaN	NaN
0.114667746768283	NaN	NaN	NaN	NaN	NaN	NaN
0.12112773752689	NaN	NaN	NaN	NaN	NaN	NaN
0.208254747875045	NaN	NaN	NaN	NaN	NaN	NaN
0.162380425587702	NaN	NaN	NaN	NaN	NaN	NaN
0.122493893356633	NaN	NaN	NaN	NaN	NaN	NaN
0.127076580532764	NaN	NaN	NaN	NaN	NaN	NaN
0.111440159351638	NaN	NaN	NaN	NaN	NaN	NaN
0.116469724154786	NaN	NaN	NaN	NaN	NaN	NaN
0.184087177335971	NaN	NaN	NaN	NaN	NaN	NaN
0.133596109328186	NaN	NaN	NaN	NaN	NaN	NaN
0.125591356723455	NaN	NaN	NaN	NaN	NaN	NaN
0.101666585729619	NaN	NaN	NaN	NaN	NaN	NaN
0.349200332439724	NaN	NaN	NaN	NaN	NaN	NaN
0.112012227939781	NaN	NaN	NaN	NaN	NaN	NaN
0.119423352974166	NaN	NaN	NaN	NaN	NaN	NaN
0.118512322890346	NaN	NaN	NaN	NaN	NaN	NaN
0.190564235632204	NaN	NaN	NaN	NaN	NaN	NaN
0.126176686735932	NaN	NaN	NaN	NaN	NaN	NaN
0.103749774027034	NaN	NaN	NaN	NaN	NaN	NaN
0.126418583957567	NaN	NaN	NaN	NaN	NaN	NaN
0.119861363961717	NaN	NaN	NaN	NaN	NaN	NaN
0.122687183499198	NaN	NaN	NaN	NaN	NaN	NaN
0.102337236105567	NaN	NaN	NaN	NaN	NaN	NaN
0.216346728133683	NaN	NaN	NaN	NaN	NaN	NaN
0.109942136039136	NaN	NaN	NaN	NaN	NaN	NaN
0.142837939802851	NaN	NaN	NaN	NaN	NaN	NaN
0.116836558881949	NaN	NaN	NaN	NaN	NaN	NaN
0.14271292435038	NaN	NaN	NaN	NaN	NaN	NaN
0.141493324609157	NaN	NaN	NaN	NaN	NaN	NaN
0.110766793310982	NaN	NaN	NaN	NaN	NaN	NaN
0.0997770669969479	NaN	NaN	NaN	NaN	NaN	NaN
0.118808101635865	NaN	NaN	NaN	NaN	NaN	NaN
0.108417330230909	NaN	NaN	NaN	NaN	NaN	NaN
0.140695069581208	NaN	NaN	NaN	NaN	NaN	NaN
0.125369731443792	NaN	NaN	NaN	NaN	NaN	NaN
0.108410167106425	NaN	NaN	NaN	NaN	NaN	NaN
0.113194829103346	NaN	NaN	NaN	NaN	NaN	NaN
0.136283792671034	NaN	NaN	NaN	NaN	NaN	NaN
0.144414647768516	NaN	NaN	NaN	NaN	NaN	NaN
0.117696271225494	NaN	NaN	NaN	NaN	NaN	NaN
0.118460410546919	NaN	NaN	NaN	NaN	NaN	NaN
0.112292104837786	NaN	NaN	NaN	NaN	NaN	NaN
0.107213373781373	NaN	NaN	NaN	NaN	NaN	NaN
0.126397161980501	NaN	NaN	NaN	NaN	NaN	NaN
0.136166708707046	NaN	NaN	NaN	NaN	NaN	NaN
0.17179910689629	NaN	NaN	NaN	NaN	NaN	NaN
0.107865622623112	NaN	NaN	NaN	NaN	NaN	NaN
0.111364974639521	NaN	NaN	NaN	NaN	NaN	NaN
0.113368523049057	NaN	NaN	NaN	NaN	NaN	NaN
0.113308556399303	NaN	NaN	NaN	NaN	NaN	NaN
0.102980520385283	NaN	NaN	NaN	NaN	NaN	NaN
0.168015830239098	NaN	NaN	NaN	NaN	NaN	NaN
0.120503499478122	NaN	NaN	NaN	NaN	NaN	NaN
0.103055261696629	NaN	NaN	NaN	NaN	NaN	NaN
0.124124894713906	NaN	NaN	NaN	NaN	NaN	NaN
0.148622789135697	NaN	NaN	NaN	NaN	NaN	NaN
0.191001277957951	NaN	NaN	NaN	NaN	NaN	NaN
0.109852705583441	NaN	NaN	NaN	NaN	NaN	NaN
0.134323067136951	NaN	NaN	NaN	NaN	NaN	NaN
0.110332504187324	NaN	NaN	NaN	NaN	NaN	NaN
0.130170613635231	NaN	NaN	NaN	NaN	NaN	NaN
0.108674586439852	NaN	NaN	NaN	NaN	NaN	NaN
0.112731203914319	NaN	NaN	NaN	NaN	NaN	NaN
0.108826175492188	NaN	NaN	NaN	NaN	NaN	NaN
0.109080275990188	NaN	NaN	NaN	NaN	NaN	NaN
0.149097336794759	NaN	NaN	NaN	NaN	NaN	NaN
0.15512908141336	NaN	NaN	NaN	NaN	NaN	NaN
0.129740194324266	NaN	NaN	NaN	NaN	NaN	NaN
0.137903645546775	NaN	NaN	NaN	NaN	NaN	NaN
0.153433720523389	NaN	NaN	NaN	NaN	NaN	NaN
0.122171906752955	NaN	NaN	NaN	NaN	NaN	NaN
0.170873928916901	NaN	NaN	NaN	NaN	NaN	NaN
0.151813437846978	NaN	NaN	NaN	NaN	NaN	NaN
0.103324936378617	NaN	NaN	NaN	NaN	NaN	NaN
0.158910880499262	NaN	NaN	NaN	NaN	NaN	NaN
0.116250975676844	NaN	NaN	NaN	NaN	NaN	NaN
0.123173441149865	NaN	NaN	NaN	NaN	NaN	NaN
0.0984101965394947	NaN	NaN	NaN	NaN	NaN	NaN
0.0986738448410902	NaN	NaN	NaN	NaN	NaN	NaN
0.165559785846512	NaN	NaN	NaN	NaN	NaN	NaN
0.175550996354815	NaN	NaN	NaN	NaN	NaN	NaN
0.115357859160899	NaN	NaN	NaN	NaN	NaN	NaN
0.113015070174604	NaN	NaN	NaN	NaN	NaN	NaN
0.12825749497431	NaN	NaN	NaN	NaN	NaN	NaN
0.0987436079190906	NaN	NaN	NaN	NaN	NaN	NaN
0.109650639808987	NaN	NaN	NaN	NaN	NaN	NaN
0.125413707407566	NaN	NaN	NaN	NaN	NaN	NaN
0.112659309648417	NaN	NaN	NaN	NaN	NaN	NaN
0.110937213052111	NaN	NaN	NaN	NaN	NaN	NaN
0.140630569970381	NaN	NaN	NaN	NaN	NaN	NaN
0.145887752831087	NaN	NaN	NaN	NaN	NaN	NaN
0.117782444717284	NaN	NaN	NaN	NaN	NaN	NaN
0.139329407101427	NaN	NaN	NaN	NaN	NaN	NaN
0.122250524739227	NaN	NaN	NaN	NaN	NaN	NaN
0.289612503335011	NaN	NaN	NaN	NaN	NaN	NaN
0.251710350383199	NaN	NaN	NaN	NaN	NaN	NaN
0.193846021684897	NaN	NaN	NaN	NaN	NaN	NaN
0.190620787097666	NaN	NaN	NaN	NaN	NaN	NaN
0.224643762901685	NaN	NaN	NaN	NaN	NaN	NaN
0.24634007771712	NaN	NaN	NaN	NaN	NaN	NaN
0.214676435954627	NaN	NaN	NaN	NaN	NaN	NaN
0.195480535833764	NaN	NaN	NaN	NaN	NaN	NaN
0.207318515415683	NaN	NaN	NaN	NaN	NaN	NaN
0.234561313243367	NaN	NaN	NaN	NaN	NaN	NaN
0.198784508126001	NaN	NaN	NaN	NaN	NaN	NaN
0.17077596479207	NaN	NaN	NaN	NaN	NaN	NaN
0.313640883824035	NaN	NaN	NaN	NaN	NaN	NaN
0.18112601186971	NaN	NaN	NaN	NaN	NaN	NaN
0.270695450383985	NaN	NaN	NaN	NaN	NaN	NaN
0.171752190511106	NaN	NaN	NaN	NaN	NaN	NaN
0.244423413334633	NaN	NaN	NaN	NaN	NaN	NaN
0.330468105708026	NaN	NaN	NaN	NaN	NaN	NaN
0.515151245570077	NaN	NaN	NaN	NaN	NaN	NaN
0.556197823679797	NaN	NaN	NaN	NaN	NaN	NaN
0.221506051239715	NaN	NaN	NaN	NaN	NaN	NaN
0.19681337427482	NaN	NaN	NaN	NaN	NaN	NaN
0.155144555241662	NaN	NaN	NaN	NaN	NaN	NaN
0.221025523685392	NaN	NaN	NaN	NaN	NaN	NaN
0.281032289387698	NaN	NaN	NaN	NaN	NaN	NaN
0.162971332582117	NaN	NaN	NaN	NaN	NaN	NaN
0.13809601284588	NaN	NaN	NaN	NaN	NaN	NaN
0.186968278365388	NaN	NaN	NaN	NaN	NaN	NaN
0.183983109518507	NaN	NaN	NaN	NaN	NaN	NaN
0.259443792881809	NaN	NaN	NaN	NaN	NaN	NaN
0.19523881424081	NaN	NaN	NaN	NaN	NaN	NaN
0.274807372041369	NaN	NaN	NaN	NaN	NaN	NaN
0.205203840162727	NaN	NaN	NaN	NaN	NaN	NaN
0.181223434447462	NaN	NaN	NaN	NaN	NaN	NaN
0.264770406906009	NaN	NaN	NaN	NaN	NaN	NaN
0.173741161476187	NaN	NaN	NaN	NaN	NaN	NaN
0.212337994372341	NaN	NaN	NaN	NaN	NaN	NaN
0.257417222351051	NaN	NaN	NaN	NaN	NaN	NaN
0.192693088939324	NaN	NaN	NaN	NaN	NaN	NaN
0.22471468032517	NaN	NaN	NaN	NaN	NaN	NaN
0.158650822043814	NaN	NaN	NaN	NaN	NaN	NaN
0.227829482418608	NaN	NaN	NaN	NaN	NaN	NaN
0.194653156074757	NaN	NaN	NaN	NaN	NaN	NaN
0.266697737031384	NaN	NaN	NaN	NaN	NaN	NaN
0.182623526243501	NaN	NaN	NaN	NaN	NaN	NaN
0.161358279234795	NaN	NaN	NaN	NaN	NaN	NaN
0.434000410800432	NaN	NaN	NaN	NaN	NaN	NaN
0.195737409683987	NaN	NaN	NaN	NaN	NaN	NaN
0.163839370340512	NaN	NaN	NaN	NaN	NaN	NaN
0.212089101079768	NaN	NaN	NaN	NaN	NaN	NaN
0.208959223453453	NaN	NaN	NaN	NaN	NaN	NaN
0.221303830382025	NaN	NaN	NaN	NaN	NaN	NaN
0.294575837060641	NaN	NaN	NaN	NaN	NaN	NaN
0.270257094473838	NaN	NaN	NaN	NaN	NaN	NaN
0.251452370187829	NaN	NaN	NaN	NaN	NaN	NaN
0.199194498591025	NaN	NaN	NaN	NaN	NaN	NaN
0.200643348787611	NaN	NaN	NaN	NaN	NaN	NaN
0.188858788196471	NaN	NaN	NaN	NaN	NaN	NaN
0.219572369643979	NaN	NaN	NaN	NaN	NaN	NaN
0.188076220130747	NaN	NaN	NaN	NaN	NaN	NaN
0.330563125440042	NaN	NaN	NaN	NaN	NaN	NaN
0.343402510270856	NaN	NaN	NaN	NaN	NaN	NaN
0.24176791022748	NaN	NaN	NaN	NaN	NaN	NaN
0.356895704733638	NaN	NaN	NaN	NaN	NaN	NaN
0.1384745590499	NaN	NaN	NaN	NaN	NaN	NaN
0.286443331753761	NaN	NaN	NaN	NaN	NaN	NaN
0.169923004329885	NaN	NaN	NaN	NaN	NaN	NaN
0.298532874321373	NaN	NaN	NaN	NaN	NaN	NaN
0.183345189626891	NaN	NaN	NaN	NaN	NaN	NaN
0.177842485273879	NaN	NaN	NaN	NaN	NaN	NaN
0.386773123121852	NaN	NaN	NaN	NaN	NaN	NaN
0.356884627925954	NaN	NaN	NaN	NaN	NaN	NaN
0.343925780466764	NaN	NaN	NaN	NaN	NaN	NaN
0.395241739711888	NaN	NaN	NaN	NaN	NaN	NaN
0.185612223468607	NaN	NaN	NaN	NaN	NaN	NaN
0.208908550556051	NaN	NaN	NaN	NaN	NaN	NaN
0.288895643852466	NaN	NaN	NaN	NaN	NaN	NaN
0.262386661746361	NaN	NaN	NaN	NaN	NaN	NaN
0.193901865212003	NaN	NaN	NaN	NaN	NaN	NaN
0.191272715453846	NaN	NaN	NaN	NaN	NaN	NaN
0.230771843308078	NaN	NaN	NaN	NaN	NaN	NaN
0.206865332490291	NaN	NaN	NaN	NaN	NaN	NaN
0.224911146137905	NaN	NaN	NaN	NaN	NaN	NaN
0.142425719549957	NaN	NaN	NaN	NaN	NaN	NaN
0.276994214317233	NaN	NaN	NaN	NaN	NaN	NaN
0.265426437316648	NaN	NaN	NaN	NaN	NaN	NaN
0.17260998974574	NaN	NaN	NaN	NaN	NaN	NaN
0.160781933253198	NaN	NaN	NaN	NaN	NaN	NaN
0.276696185863037	NaN	NaN	NaN	NaN	NaN	NaN
0.162195875240681	NaN	NaN	NaN	NaN	NaN	NaN
0.266803192699382	NaN	NaN	NaN	NaN	NaN	NaN
0.194887526836686	NaN	NaN	NaN	NaN	NaN	NaN
0.18183195991431	NaN	NaN	NaN	NaN	NaN	NaN
0.337089090512193	NaN	NaN	NaN	NaN	NaN	NaN
0.180039407840875	NaN	NaN	NaN	NaN	NaN	NaN
0.157769426057575	NaN	NaN	NaN	NaN	NaN	NaN
0.181704205893413	NaN	NaN	NaN	NaN	NaN	NaN
0.233014106291062	NaN	NaN	NaN	NaN	NaN	NaN
0.188570768931949	NaN	NaN	NaN	NaN	NaN	NaN
0.23407808707633	NaN	NaN	NaN	NaN	NaN	NaN
0.296696688547857	NaN	NaN	NaN	NaN	NaN	NaN
0.200937177018357	NaN	NaN	NaN	NaN	NaN	NaN
0.180293763785419	NaN	NaN	NaN	NaN	NaN	NaN
0.135984939460235	NaN	NaN	NaN	NaN	NaN	NaN
0.146839087489099	NaN	NaN	NaN	NaN	NaN	NaN
0.320503904718173	NaN	NaN	NaN	NaN	NaN	NaN
0.17079374275257	NaN	NaN	NaN	NaN	NaN	NaN
0.169062302944555	NaN	NaN	NaN	NaN	NaN	NaN
0.156530196144741	NaN	NaN	NaN	NaN	NaN	NaN
0.21527241677082	NaN	NaN	NaN	NaN	NaN	NaN
0.175609601277495	NaN	NaN	NaN	NaN	NaN	NaN
0.193889754655776	NaN	NaN	NaN	NaN	NaN	NaN
0.157454268988811	NaN	NaN	NaN	NaN	NaN	NaN
0.284154348638112	NaN	NaN	NaN	NaN	NaN	NaN
0.225519785495406	NaN	NaN	NaN	NaN	NaN	NaN
0.190250867222156	NaN	NaN	NaN	NaN	NaN	NaN
0.212795383405276	NaN	NaN	NaN	NaN	NaN	NaN
0.192241147776549	NaN	NaN	NaN	NaN	NaN	NaN
0.206055884511432	NaN	NaN	NaN	NaN	NaN	NaN
0.2144907843682	NaN	NaN	NaN	NaN	NaN	NaN
0.202572335333979	NaN	NaN	NaN	NaN	NaN	NaN
0.253101775706018	NaN	NaN	NaN	NaN	NaN	NaN
0.230520690900537	NaN	NaN	NaN	NaN	NaN	NaN
0.202738447744562	NaN	NaN	NaN	NaN	NaN	NaN
0.15678437347458	NaN	NaN	NaN	NaN	NaN	NaN
0.268182436613184	NaN	NaN	NaN	NaN	NaN	NaN
0.287027518761331	NaN	NaN	NaN	NaN	NaN	NaN
0.208424835998036	NaN	NaN	NaN	NaN	NaN	NaN
0.255685838734598	NaN	NaN	NaN	NaN	NaN	NaN
0.276902647241803	NaN	NaN	NaN	NaN	NaN	NaN
0.165546012348389	NaN	NaN	NaN	NaN	NaN	NaN
0.183818054680923	NaN	NaN	NaN	NaN	NaN	NaN
0.159801722327878	NaN	NaN	NaN	NaN	NaN	NaN
0.181735193979474	NaN	NaN	NaN	NaN	NaN	NaN
0.233931111667825	NaN	NaN	NaN	NaN	NaN	NaN
0.146231330196632	NaN	NaN	NaN	NaN	NaN	NaN
0.1773123687555	NaN	NaN	NaN	NaN	NaN	NaN
0.209396301601127	NaN	NaN	NaN	NaN	NaN	NaN
0.192511787359078	NaN	NaN	NaN	NaN	NaN	NaN
0.199178135006501	NaN	NaN	NaN	NaN	NaN	NaN
0.240766483120547	NaN	NaN	NaN	NaN	NaN	NaN
0.15926777296233	NaN	NaN	NaN	NaN	NaN	NaN
0.238562652846687	NaN	NaN	NaN	NaN	NaN	NaN
0.206308798132287	NaN	NaN	NaN	NaN	NaN	NaN
0.208711948252603	NaN	NaN	NaN	NaN	NaN	NaN
0.197038949480867	NaN	NaN	NaN	NaN	NaN	NaN
0.226798089794628	NaN	NaN	NaN	NaN	NaN	NaN
0.312332987203573	NaN	NaN	NaN	NaN	NaN	NaN
0.253860982193099	NaN	NaN	NaN	NaN	NaN	NaN
0.219595510276161	NaN	NaN	NaN	NaN	NaN	NaN
0.254828807933241	NaN	NaN	NaN	NaN	NaN	NaN
0.18145799020801	NaN	NaN	NaN	NaN	NaN	NaN
0.19170015376863	NaN	NaN	NaN	NaN	NaN	NaN
0.268639538497338	NaN	NaN	NaN	NaN	NaN	NaN
0.298275917640237	NaN	NaN	NaN	NaN	NaN	NaN
0.248458923073167	NaN	NaN	NaN	NaN	NaN	NaN
0.171159385779406	NaN	NaN	NaN	NaN	NaN	NaN
0.172560600045895	NaN	NaN	NaN	NaN	NaN	NaN
0.286460203679619	NaN	NaN	NaN	NaN	NaN	NaN
0.159859326409036	NaN	NaN	NaN	NaN	NaN	NaN
0.200001422288616	NaN	NaN	NaN	NaN	NaN	NaN
0.145329403670173	NaN	NaN	NaN	NaN	NaN	NaN
0.17394089259511	NaN	NaN	NaN	NaN	NaN	NaN
0.264757775197608	NaN	NaN	NaN	NaN	NaN	NaN
0.223744282017786	NaN	NaN	NaN	NaN	NaN	NaN
0.194652754182745	NaN	NaN	NaN	NaN	NaN	NaN
0.208288257964003	NaN	NaN	NaN	NaN	NaN	NaN
0.201078968751166	NaN	NaN	NaN	NaN	NaN	NaN
0.155552486841374	NaN	NaN	NaN	NaN	NaN	NaN
0.20699836137475	NaN	NaN	NaN	NaN	NaN	NaN
0.277697540600635	NaN	NaN	NaN	NaN	NaN	NaN
0.187810805123853	NaN	NaN	NaN	NaN	NaN	NaN
0.174388539296924	NaN	NaN	NaN	NaN	NaN	NaN
0.187575562022106	NaN	NaN	NaN	NaN	NaN	NaN
0.204867896849404	NaN	NaN	NaN	NaN	NaN	NaN
0.256098038296658	NaN	NaN	NaN	NaN	NaN	NaN
0.184968086397102	NaN	NaN	NaN	NaN	NaN	NaN
0.257096208531761	NaN	NaN	NaN	NaN	NaN	NaN
0.450165220376548	NaN	NaN	NaN	NaN	NaN	NaN
0.275145501454593	NaN	NaN	NaN	NaN	NaN	NaN
0.244976224916795	NaN	NaN	NaN	NaN	NaN	NaN
0.173367130798444	NaN	NaN	NaN	NaN	NaN	NaN
0.282684197683507	NaN	NaN	NaN	NaN	NaN	NaN
0.174639659653717	NaN	NaN	NaN	NaN	NaN	NaN
0.167473816340612	NaN	NaN	NaN	NaN	NaN	NaN
0.233906533924518	NaN	NaN	NaN	NaN	NaN	NaN
0.18869057798972	NaN	NaN	NaN	NaN	NaN	NaN
0.240908546794289	NaN	NaN	NaN	NaN	NaN	NaN
0.173495575938322	NaN	NaN	NaN	NaN	NaN	NaN
0.141731786578925	NaN	NaN	NaN	NaN	NaN	NaN
0.312323921427071	NaN	NaN	NaN	NaN	NaN	NaN
0.175911548064167	NaN	NaN	NaN	NaN	NaN	NaN
0.208859969081397	NaN	NaN	NaN	NaN	NaN	NaN
0.18988666897793	NaN	NaN	NaN	NaN	NaN	NaN
0.157520933582885	NaN	NaN	NaN	NaN	NaN	NaN
0.204718993932825	NaN	NaN	NaN	NaN	NaN	NaN
0.200028337387383	NaN	NaN	NaN	NaN	NaN	NaN
0.159251735198112	NaN	NaN	NaN	NaN	NaN	NaN
0.163571450983246	NaN	NaN	NaN	NaN	NaN	NaN
0.154336514206078	NaN	NaN	NaN	NaN	NaN	NaN
0.156217508961342	NaN	NaN	NaN	NaN	NaN	NaN
0.175017849024502	NaN	NaN	NaN	NaN	NaN	NaN
0.166004115713663	NaN	NaN	NaN	NaN	NaN	NaN
0.181185508959221	NaN	NaN	NaN	NaN	NaN	NaN
0.279806536067285	NaN	NaN	NaN	NaN	NaN	NaN
0.297949741039243	NaN	NaN	NaN	NaN	NaN	NaN
0.20876996299865	NaN	NaN	NaN	NaN	NaN	NaN
0.252960700178768	NaN	NaN	NaN	NaN	NaN	NaN
0.255281570894418	NaN	NaN	NaN	NaN	NaN	NaN
0.222742709040719	NaN	NaN	NaN	NaN	NaN	NaN
0.141379722324939	NaN	NaN	NaN	NaN	NaN	NaN
0.187219580937723	NaN	NaN	NaN	NaN	NaN	NaN
0.175770010369026	NaN	NaN	NaN	NaN	NaN	NaN
0.262527853135705	NaN	NaN	NaN	NaN	NaN	NaN
0.142397331270567	NaN	NaN	NaN	NaN	NaN	NaN
0.163426309766265	NaN	NaN	NaN	NaN	NaN	NaN
0.202768715480211	NaN	NaN	NaN	NaN	NaN	NaN
0.165867787641954	NaN	NaN	NaN	NaN	NaN	NaN
0.180550640264581	NaN	NaN	NaN	NaN	NaN	NaN
0.190135698457562	NaN	NaN	NaN	NaN	NaN	NaN
0.165301722028786	NaN	NaN	NaN	NaN	NaN	NaN
0.193740315220785	NaN	NaN	NaN	NaN	NaN	NaN
0.151610303623419	NaN	NaN	NaN	NaN	NaN	NaN
0.184741813521962	NaN	NaN	NaN	NaN	NaN	NaN
0.168817253500636	NaN	NaN	NaN	NaN	NaN	NaN
0.17543656058317	NaN	NaN	NaN	NaN	NaN	NaN
0.182354923579889	NaN	NaN	NaN	NaN	NaN	NaN
0.141456015974259	NaN	NaN	NaN	NaN	NaN	NaN
0.185994433748319	NaN	NaN	NaN	NaN	NaN	NaN
0.153635899786232	NaN	NaN	NaN	NaN	NaN	NaN
0.243758066911223	NaN	NaN	NaN	NaN	NaN	NaN
0.168705304873905	NaN	NaN	NaN	NaN	NaN	NaN
0.260306729531554	NaN	NaN	NaN	NaN	NaN	NaN
0.217610530570203	NaN	NaN	NaN	NaN	NaN	NaN
0.2296790191804	NaN	NaN	NaN	NaN	NaN	NaN
0.458242913897599	NaN	NaN	NaN	NaN	NaN	NaN
0.379755996046898	NaN	NaN	NaN	NaN	NaN	NaN
0.227522926629367	NaN	NaN	NaN	NaN	NaN	NaN
0.250805758208224	NaN	NaN	NaN	NaN	NaN	NaN
0.158978308945041	NaN	NaN	NaN	NaN	NaN	NaN
0.254906151634654	NaN	NaN	NaN	NaN	NaN	NaN
0.27383612048324	NaN	NaN	NaN	NaN	NaN	NaN
0.265331431692772	NaN	NaN	NaN	NaN	NaN	NaN
0.21614191878177	NaN	NaN	NaN	NaN	NaN	NaN
0.196866352958726	NaN	NaN	NaN	NaN	NaN	NaN
0.127513936750565	NaN	NaN	NaN	NaN	NaN	NaN
0.208728005677637	NaN	NaN	NaN	NaN	NaN	NaN
0.183706996855909	NaN	NaN	NaN	NaN	NaN	NaN
0.161815921981716	NaN	NaN	NaN	NaN	NaN	NaN
0.247150146379775	NaN	NaN	NaN	NaN	NaN	NaN
0.194833107055519	NaN	NaN	NaN	NaN	NaN	NaN
0.262076571039725	NaN	NaN	NaN	NaN	NaN	NaN
0.266264267665049	NaN	NaN	NaN	NaN	NaN	NaN
0.174912950247061	NaN	NaN	NaN	NaN	NaN	NaN
0.148972786963247	NaN	NaN	NaN	NaN	NaN	NaN
0.211950358170717	NaN	NaN	NaN	NaN	NaN	NaN
0.18339440957798	NaN	NaN	NaN	NaN	NaN	NaN
0.247969381182776	NaN	NaN	NaN	NaN	NaN	NaN
0.162394922662745	NaN	NaN	NaN	NaN	NaN	NaN
0.224859407218032	NaN	NaN	NaN	NaN	NaN	NaN
0.296378566620898	NaN	NaN	NaN	NaN	NaN	NaN
0.200163199330416	NaN	NaN	NaN	NaN	NaN	NaN
0.221989496304512	NaN	NaN	NaN	NaN	NaN	NaN
0.256035372099736	NaN	NaN	NaN	NaN	NaN	NaN
0.174534960305194	NaN	NaN	NaN	NaN	NaN	NaN
0.22702849023773	NaN	NaN	NaN	NaN	NaN	NaN
0.167755471110442	NaN	NaN	NaN	NaN	NaN	NaN
0.290711247083994	NaN	NaN	NaN	NaN	NaN	NaN
0.210299842313818	NaN	NaN	NaN	NaN	NaN	NaN
0.169280238286245	NaN	NaN	NaN	NaN	NaN	NaN
0.205578670868836	NaN	NaN	NaN	NaN	NaN	NaN
0.210102893233589	NaN	NaN	NaN	NaN	NaN	NaN
0.170661979172796	NaN	NaN	NaN	NaN	NaN	NaN
0.176185632697817	NaN	NaN	NaN	NaN	NaN	NaN
0.174084444056805	NaN	NaN	NaN	NaN	NaN	NaN
0.191527351811124	NaN	NaN	NaN	NaN	NaN	NaN
0.230750192792378	NaN	NaN	NaN	NaN	NaN	NaN
0.259986389248195	NaN	NaN	NaN	NaN	NaN	NaN
0.194797180040095	NaN	NaN	NaN	NaN	NaN	NaN
0.209230403406968	NaN	NaN	NaN	NaN	NaN	NaN
0.19568436328236	NaN	NaN	NaN	NaN	NaN	NaN
0.193249372022031	NaN	NaN	NaN	NaN	NaN	NaN
0.215501973898105	NaN	NaN	NaN	NaN	NaN	NaN
0.18613117392589	NaN	NaN	NaN	NaN	NaN	NaN
0.123977504103374	NaN	NaN	NaN	NaN	NaN	NaN
0.166321333119322	NaN	NaN	NaN	NaN	NaN	NaN
0.233459932077613	NaN	NaN	NaN	NaN	NaN	NaN
0.189527354682772	NaN	NaN	NaN	NaN	NaN	NaN
0.230423174388269	NaN	NaN	NaN	NaN	NaN	NaN
0.173631052403927	NaN	NaN	NaN	NaN	NaN	NaN
0.233581987982803	NaN	NaN	NaN	NaN	NaN	NaN
0.250682596447383	NaN	NaN	NaN	NaN	NaN	NaN
0.172775909205046	NaN	NaN	NaN	NaN	NaN	NaN
0.173731615194982	NaN	NaN	NaN	NaN	NaN	NaN
0.189664592992644	NaN	NaN	NaN	NaN	NaN	NaN
0.140506940520707	NaN	NaN	NaN	NaN	NaN	NaN
0.154108004498243	NaN	NaN	NaN	NaN	NaN	NaN
0.201547702618457	NaN	NaN	NaN	NaN	NaN	NaN
0.194337996108028	NaN	NaN	NaN	NaN	NaN	NaN
0.202908169265957	NaN	NaN	NaN	NaN	NaN	NaN
0.186703198096976	NaN	NaN	NaN	NaN	NaN	NaN
0.200242688541444	NaN	NaN	NaN	NaN	NaN	NaN
0.176475804423132	NaN	NaN	NaN	NaN	NaN	NaN
0.148624806871266	NaN	NaN	NaN	NaN	NaN	NaN
0.348302762768641	NaN	NaN	NaN	NaN	NaN	NaN
0.154779450009678	NaN	NaN	NaN	NaN	NaN	NaN
0.190529892313703	NaN	NaN	NaN	NaN	NaN	NaN
0.154169736550616	NaN	NaN	NaN	NaN	NaN	NaN
0.168139884288753	NaN	NaN	NaN	NaN	NaN	NaN
0.166265046146762	NaN	NaN	NaN	NaN	NaN	NaN
0.163019948988379	NaN	NaN	NaN	NaN	NaN	NaN
0.184267403172248	NaN	NaN	NaN	NaN	NaN	NaN
0.158045591413486	NaN	NaN	NaN	NaN	NaN	NaN
0.21204424917731	NaN	NaN	NaN	NaN	NaN	NaN
0.17390143992709	NaN	NaN	NaN	NaN	NaN	NaN
0.170462475764247	NaN	NaN	NaN	NaN	NaN	NaN
0.179902267362423	NaN	NaN	NaN	NaN	NaN	NaN
0.187988202397672	NaN	NaN	NaN	NaN	NaN	NaN
0.218296486989649	NaN	NaN	NaN	NaN	NaN	NaN
0.177934406885596	NaN	NaN	NaN	NaN	NaN	NaN
0.159973175129591	NaN	NaN	NaN	NaN	NaN	NaN
0.240092534274391	NaN	NaN	NaN	NaN	NaN	NaN
0.167989163842043	NaN	NaN	NaN	NaN	NaN	NaN
0.174588259301676	NaN	NaN	NaN	NaN	NaN	NaN
0.18041741659985	NaN	NaN	NaN	NaN	NaN	NaN
0.207817612775972	NaN	NaN	NaN	NaN	NaN	NaN
0.169733303813267	NaN	NaN	NaN	NaN	NaN	NaN
0.206056090142264	NaN	NaN	NaN	NaN	NaN	NaN
0.150966744464925	NaN	NaN	NaN	NaN	NaN	NaN
0.147738003567633	NaN	NaN	NaN	NaN	NaN	NaN
0.151245113036959	NaN	NaN	NaN	NaN	NaN	NaN
0.177946846610554	NaN	NaN	NaN	NaN	NaN	NaN
0.147009327790914	NaN	NaN	NaN	NaN	NaN	NaN
0.14906398681179	NaN	NaN	NaN	NaN	NaN	NaN
0.170494028433225	NaN	NaN	NaN	NaN	NaN	NaN
0.193178137836012	NaN	NaN	NaN	NaN	NaN	NaN
0.144071239902841	NaN	NaN	NaN	NaN	NaN	NaN
0.154880133156704	NaN	NaN	NaN	NaN	NaN	NaN
0.168913094549644	NaN	NaN	NaN	NaN	NaN	NaN
0.143335452760056	NaN	NaN	NaN	NaN	NaN	NaN
0.160216179816058	NaN	NaN	NaN	NaN	NaN	NaN
0.161675880066604	NaN	NaN	NaN	NaN	NaN	NaN
0.321889305041702	NaN	NaN	NaN	NaN	NaN	NaN
0.131205550155414	NaN	NaN	NaN	NaN	NaN	NaN
0.169535569584966	NaN	NaN	NaN	NaN	NaN	NaN
0.24647265252489	NaN	NaN	NaN	NaN	NaN	NaN
0.221015719255301	NaN	NaN	NaN	NaN	NaN	NaN
0.157108476027616	NaN	NaN	NaN	NaN	NaN	NaN
0.245727554391509	NaN	NaN	NaN	NaN	NaN	NaN
0.179545893630303	NaN	NaN	NaN	NaN	NaN	NaN
0.161470775622884	NaN	NaN	NaN	NaN	NaN	NaN
0.21347247179879	NaN	NaN	NaN	NaN	NaN	NaN
0.158775234954267	NaN	NaN	NaN	NaN	NaN	NaN
0.187331737744492	NaN	NaN	NaN	NaN	NaN	NaN
0.255575943775576	NaN	NaN	NaN	NaN	NaN	NaN
0.163317021153652	NaN	NaN	NaN	NaN	NaN	NaN
0.186773062343163	NaN	NaN	NaN	NaN	NaN	NaN
0.186643220447466	NaN	NaN	NaN	NaN	NaN	NaN
0.212617795584356	NaN	NaN	NaN	NaN	NaN	NaN
0.145753387784493	NaN	NaN	NaN	NaN	NaN	NaN
0.237282294953605	NaN	NaN	NaN	NaN	NaN	NaN
0.156451634812671	NaN	NaN	NaN	NaN	NaN	NaN
0.165154778706731	NaN	NaN	NaN	NaN	NaN	NaN
0.138667250631273	NaN	NaN	NaN	NaN	NaN	NaN
0.156276615561921	NaN	NaN	NaN	NaN	NaN	NaN
0.176817262192676	NaN	NaN	NaN	NaN	NaN	NaN
0.180439452972865	NaN	NaN	NaN	NaN	NaN	NaN
0.139979801029814	NaN	NaN	NaN	NaN	NaN	NaN
0.165992166028961	NaN	NaN	NaN	NaN	NaN	NaN
0.163700822663876	NaN	NaN	NaN	NaN	NaN	NaN
0.139784434531153	NaN	NaN	NaN	NaN	NaN	NaN
0.178711336942469	NaN	NaN	NaN	NaN	NaN	NaN
0.169635936882203	NaN	NaN	NaN	NaN	NaN	NaN
0.155699634558571	NaN	NaN	NaN	NaN	NaN	NaN
0.171137005884885	NaN	NaN	NaN	NaN	NaN	NaN
0.154329475968682	NaN	NaN	NaN	NaN	NaN	NaN
0.199130687805524	NaN	NaN	NaN	NaN	NaN	NaN
0.207779364990141	NaN	NaN	NaN	NaN	NaN	NaN
0.152031100104576	NaN	NaN	NaN	NaN	NaN	NaN
0.168587903787455	NaN	NaN	NaN	NaN	NaN	NaN
0.179209765419188	NaN	NaN	NaN	NaN	NaN	NaN
0.152620221852446	NaN	NaN	NaN	NaN	NaN	NaN
0.142393884077982	NaN	NaN	NaN	NaN	NaN	NaN
0.146762784085408	NaN	NaN	NaN	NaN	NaN	NaN
0.176302935274529	NaN	NaN	NaN	NaN	NaN	NaN
0.139618052332925	NaN	NaN	NaN	NaN	NaN	NaN
0.333977742008384	NaN	NaN	NaN	NaN	NaN	NaN
0.309526298111514	NaN	NaN	NaN	NaN	NaN	NaN
0.20666016290304	NaN	NaN	NaN	NaN	NaN	NaN
0.352841812775978	NaN	NaN	NaN	NaN	NaN	NaN
0.265301225525005	NaN	NaN	NaN	NaN	NaN	NaN
0.229668407162696	NaN	NaN	NaN	NaN	NaN	NaN
0.198658983846707	NaN	NaN	NaN	NaN	NaN	NaN
0.475075057120726	NaN	NaN	NaN	NaN	NaN	NaN
0.267247765795279	NaN	NaN	NaN	NaN	NaN	NaN
0.283731675605951	NaN	NaN	NaN	NaN	NaN	NaN
0.536127895668893	NaN	NaN	NaN	NaN	NaN	NaN
0.26349290893748	NaN	NaN	NaN	NaN	NaN	NaN
0.218903668942883	NaN	NaN	NaN	NaN	NaN	NaN
0.292734175651264	NaN	NaN	NaN	NaN	NaN	NaN
0.322618142094424	NaN	NaN	NaN	NaN	NaN	NaN
0.324817082957237	NaN	NaN	NaN	NaN	NaN	NaN
0.240885309561554	NaN	NaN	NaN	NaN	NaN	NaN
0.259620922225122	NaN	NaN	NaN	NaN	NaN	NaN
0.247780603282702	NaN	NaN	NaN	NaN	NaN	NaN
0.235124896417467	NaN	NaN	NaN	NaN	NaN	NaN
0.27592128093697	NaN	NaN	NaN	NaN	NaN	NaN
0.312830188632272	NaN	NaN	NaN	NaN	NaN	NaN
0.225618457959286	NaN	NaN	NaN	NaN	NaN	NaN
0.308132345576256	NaN	NaN	NaN	NaN	NaN	NaN
0.261041432731939	NaN	NaN	NaN	NaN	NaN	NaN
0.242626978817907	NaN	NaN	NaN	NaN	NaN	NaN
0.246589100963099	NaN	NaN	NaN	NaN	NaN	NaN
0.293114254139005	NaN	NaN	NaN	NaN	NaN	NaN
0.264333605451381	NaN	NaN	NaN	NaN	NaN	NaN
0.221063530049055	NaN	NaN	NaN	NaN	NaN	NaN
0.201806483402945	NaN	NaN	NaN	NaN	NaN	NaN
0.253955685310532	NaN	NaN	NaN	NaN	NaN	NaN
0.224750643005357	NaN	NaN	NaN	NaN	NaN	NaN
0.263911724480617	NaN	NaN	NaN	NaN	NaN	NaN
0.322120271692042	NaN	NaN	NaN	NaN	NaN	NaN
0.308829923431875	NaN	NaN	NaN	NaN	NaN	NaN
0.364793595992973	NaN	NaN	NaN	NaN	NaN	NaN
0.240542646011787	NaN	NaN	NaN	NaN	NaN	NaN
0.197807363351398	NaN	NaN	NaN	NaN	NaN	NaN
0.386281262979237	NaN	NaN	NaN	NaN	NaN	NaN
0.223543977942519	NaN	NaN	NaN	NaN	NaN	NaN
0.259158224607436	NaN	NaN	NaN	NaN	NaN	NaN
0.31269980623424	NaN	NaN	NaN	NaN	NaN	NaN
0.262120552048149	NaN	NaN	NaN	NaN	NaN	NaN
0.216833534487962	NaN	NaN	NaN	NaN	NaN	NaN
0.242000153624726	NaN	NaN	NaN	NaN	NaN	NaN
0.188510196631554	NaN	NaN	NaN	NaN	NaN	NaN
0.24801571550342	NaN	NaN	NaN	NaN	NaN	NaN
0.305304590832709	NaN	NaN	NaN	NaN	NaN	NaN
0.434062316082377	NaN	NaN	NaN	NaN	NaN	NaN
0.227713967351592	NaN	NaN	NaN	NaN	NaN	NaN
0.394664078553535	NaN	NaN	NaN	NaN	NaN	NaN
0.266475489031744	NaN	NaN	NaN	NaN	NaN	NaN
0.393897783408787	NaN	NaN	NaN	NaN	NaN	NaN
0.304904552381038	NaN	NaN	NaN	NaN	NaN	NaN
0.4809929529565	NaN	NaN	NaN	NaN	NaN	NaN
0.362311017332139	NaN	NaN	NaN	NaN	NaN	NaN
0.292785094131418	NaN	NaN	NaN	NaN	NaN	NaN
0.282196191291512	NaN	NaN	NaN	NaN	NaN	NaN
0.27231529380128	NaN	NaN	NaN	NaN	NaN	NaN
0.439114543511953	NaN	NaN	NaN	NaN	NaN	NaN
0.428012942018043	NaN	NaN	NaN	NaN	NaN	NaN
0.344801609094396	NaN	NaN	NaN	NaN	NaN	NaN
0.416137175788885	NaN	NaN	NaN	NaN	NaN	NaN
0.264892229690916	NaN	NaN	NaN	NaN	NaN	NaN
0.278639603455784	NaN	NaN	NaN	NaN	NaN	NaN
0.265011532521252	NaN	NaN	NaN	NaN	NaN	NaN
0.503428904817386	NaN	NaN	NaN	NaN	NaN	NaN
0.421132856141541	NaN	NaN	NaN	NaN	NaN	NaN
0.247438911700739	NaN	NaN	NaN	NaN	NaN	NaN
0.459271962905423	NaN	NaN	NaN	NaN	NaN	NaN
0.44809204548885	NaN	NaN	NaN	NaN	NaN	NaN
0.230581343183252	NaN	NaN	NaN	NaN	NaN	NaN
0.334058122989018	NaN	NaN	NaN	NaN	NaN	NaN
0.284634736670845	NaN	NaN	NaN	NaN	NaN	NaN
0.328348653272461	NaN	NaN	NaN	NaN	NaN	NaN
0.225929845912402	NaN	NaN	NaN	NaN	NaN	NaN
0.285296110570058	NaN	NaN	NaN	NaN	NaN	NaN
0.199014852890156	NaN	NaN	NaN	NaN	NaN	NaN
0.291364542920149	NaN	NaN	NaN	NaN	NaN	NaN
0.235136354837843	NaN	NaN	NaN	NaN	NaN	NaN
0.30843299623637	NaN	NaN	NaN	NaN	NaN	NaN
0.218717378582175	NaN	NaN	NaN	NaN	NaN	NaN
0.250378153511997	NaN	NaN	NaN	NaN	NaN	NaN
0.366788950900028	NaN	NaN	NaN	NaN	NaN	NaN
0.301440495761348	NaN	NaN	NaN	NaN	NaN	NaN
0.227117710238182	NaN	NaN	NaN	NaN	NaN	NaN
0.285276780973519	NaN	NaN	NaN	NaN	NaN	NaN
0.181082674819875	NaN	NaN	NaN	NaN	NaN	NaN
0.223646809013627	NaN	NaN	NaN	NaN	NaN	NaN
0.296004470820303	NaN	NaN	NaN	NaN	NaN	NaN
0.232351051494845	NaN	NaN	NaN	NaN	NaN	NaN
0.263902753877347	NaN	NaN	NaN	NaN	NaN	NaN
0.235404345295401	NaN	NaN	NaN	NaN	NaN	NaN
0.241911762161316	NaN	NaN	NaN	NaN	NaN	NaN
0.322076941438468	NaN	NaN	NaN	NaN	NaN	NaN
0.209744823385252	NaN	NaN	NaN	NaN	NaN	NaN
0.326022160642316	NaN	NaN	NaN	NaN	NaN	NaN
0.236103005837192	NaN	NaN	NaN	NaN	NaN	NaN
0.324903721085555	NaN	NaN	NaN	NaN	NaN	NaN
0.248006735436217	NaN	NaN	NaN	NaN	NaN	NaN
0.315507378187208	NaN	NaN	NaN	NaN	NaN	NaN
0.373754492421207	NaN	NaN	NaN	NaN	NaN	NaN
0.472919620326575	NaN	NaN	NaN	NaN	NaN	NaN
0.351756964902078	NaN	NaN	NaN	NaN	NaN	NaN
0.265471489537225	NaN	NaN	NaN	NaN	NaN	NaN
0.213239039419641	NaN	NaN	NaN	NaN	NaN	NaN
0.275163117104377	NaN	NaN	NaN	NaN	NaN	NaN
0.213370744451583	NaN	NaN	NaN	NaN	NaN	NaN
0.279871477712315	NaN	NaN	NaN	NaN	NaN	NaN
0.214074678300908	NaN	NaN	NaN	NaN	NaN	NaN
0.222902438379216	NaN	NaN	NaN	NaN	NaN	NaN
0.318811443407863	NaN	NaN	NaN	NaN	NaN	NaN
0.312718975434308	NaN	NaN	NaN	NaN	NaN	NaN
0.331270675127522	NaN	NaN	NaN	NaN	NaN	NaN
0.239979757974756	NaN	NaN	NaN	NaN	NaN	NaN
0.352079248483385	NaN	NaN	NaN	NaN	NaN	NaN
0.22683684213011	NaN	NaN	NaN	NaN	NaN	NaN
0.32702007302406	NaN	NaN	NaN	NaN	NaN	NaN
0.293299316231958	NaN	NaN	NaN	NaN	NaN	NaN
0.283618556141384	NaN	NaN	NaN	NaN	NaN	NaN
0.272286866008164	NaN	NaN	NaN	NaN	NaN	NaN
0.232302269571292	NaN	NaN	NaN	NaN	NaN	NaN
0.270815983618221	NaN	NaN	NaN	NaN	NaN	NaN
0.17950199097513	NaN	NaN	NaN	NaN	NaN	NaN
0.213325166335281	NaN	NaN	NaN	NaN	NaN	NaN
0.262346658145705	NaN	NaN	NaN	NaN	NaN	NaN
0.205313061498493	NaN	NaN	NaN	NaN	NaN	NaN
0.278884179836543	NaN	NaN	NaN	NaN	NaN	NaN
0.278431618628463	NaN	NaN	NaN	NaN	NaN	NaN
0.277430955195002	NaN	NaN	NaN	NaN	NaN	NaN
0.258275833765735	NaN	NaN	NaN	NaN	NaN	NaN
0.274297859954328	NaN	NaN	NaN	NaN	NaN	NaN
0.23905948269039	NaN	NaN	NaN	NaN	NaN	NaN
0.306514791297726	NaN	NaN	NaN	NaN	NaN	NaN
0.301550134392764	NaN	NaN	NaN	NaN	NaN	NaN
0.456989265256027	NaN	NaN	NaN	NaN	NaN	NaN
0.263130943009258	NaN	NaN	NaN	NaN	NaN	NaN
0.241410025502391	NaN	NaN	NaN	NaN	NaN	NaN
0.263051688677993	NaN	NaN	NaN	NaN	NaN	NaN
0.281920955332512	NaN	NaN	NaN	NaN	NaN	NaN
0.360446222721373	NaN	NaN	NaN	NaN	NaN	NaN
0.464733777834446	NaN	NaN	NaN	NaN	NaN	NaN
0.483368837159268	NaN	NaN	NaN	NaN	NaN	NaN
0.407151904277316	NaN	NaN	NaN	NaN	NaN	NaN
0.193252394947301	NaN	NaN	NaN	NaN	NaN	NaN
0.200505120837934	NaN	NaN	NaN	NaN	NaN	NaN
0.239340974609411	NaN	NaN	NaN	NaN	NaN	NaN
0.21495262236315	NaN	NaN	NaN	NaN	NaN	NaN
0.246883411380787	NaN	NaN	NaN	NaN	NaN	NaN
0.196179923358775	NaN	NaN	NaN	NaN	NaN	NaN
0.187884819237563	NaN	NaN	NaN	NaN	NaN	NaN
0.220201686573501	NaN	NaN	NaN	NaN	NaN	NaN
0.281241198409468	NaN	NaN	NaN	NaN	NaN	NaN
0.207111602860088	NaN	NaN	NaN	NaN	NaN	NaN
0.227792200568485	NaN	NaN	NaN	NaN	NaN	NaN
0.185285594678982	NaN	NaN	NaN	NaN	NaN	NaN
0.250687497702461	NaN	NaN	NaN	NaN	NaN	NaN
0.209840788720239	NaN	NaN	NaN	NaN	NaN	NaN
0.268753187234195	NaN	NaN	NaN	NaN	NaN	NaN
0.220267969005637	NaN	NaN	NaN	NaN	NaN	NaN
0.322930408700736	NaN	NaN	NaN	NaN	NaN	NaN
0.232264657296754	NaN	NaN	NaN	NaN	NaN	NaN
0.196334843349388	NaN	NaN	NaN	NaN	NaN	NaN
0.29408032312679	NaN	NaN	NaN	NaN	NaN	NaN
0.216757402204954	NaN	NaN	NaN	NaN	NaN	NaN
0.207695119120047	NaN	NaN	NaN	NaN	NaN	NaN
0.230945983033647	NaN	NaN	NaN	NaN	NaN	NaN
0.208290354477187	NaN	NaN	NaN	NaN	NaN	NaN
0.227863010052166	NaN	NaN	NaN	NaN	NaN	NaN
0.217177922193703	NaN	NaN	NaN	NaN	NaN	NaN
0.203216149189984	NaN	NaN	NaN	NaN	NaN	NaN
0.229807035174695	NaN	NaN	NaN	NaN	NaN	NaN
0.208623340888443	NaN	NaN	NaN	NaN	NaN	NaN
0.187223602342784	NaN	NaN	NaN	NaN	NaN	NaN
0.228407703734773	NaN	NaN	NaN	NaN	NaN	NaN
0.220839589927746	NaN	NaN	NaN	NaN	NaN	NaN
0.20566188672909	NaN	NaN	NaN	NaN	NaN	NaN
0.192021841214574	NaN	NaN	NaN	NaN	NaN	NaN
0.175127561166726	NaN	NaN	NaN	NaN	NaN	NaN
0.20297495374311	NaN	NaN	NaN	NaN	NaN	NaN
0.227210371019669	NaN	NaN	NaN	NaN	NaN	NaN
0.225927016926861	NaN	NaN	NaN	NaN	NaN	NaN
0.22327180001988	NaN	NaN	NaN	NaN	NaN	NaN
0.201451881451436	NaN	NaN	NaN	NaN	NaN	NaN
0.19633031640552	NaN	NaN	NaN	NaN	NaN	NaN
0.1996616008341	NaN	NaN	NaN	NaN	NaN	NaN
0.187479896544364	NaN	NaN	NaN	NaN	NaN	NaN
0.190809860896308	NaN	NaN	NaN	NaN	NaN	NaN
0.217234691516853	NaN	NaN	NaN	NaN	NaN	NaN
0.185619370371338	NaN	NaN	NaN	NaN	NaN	NaN
0.29615003800889	NaN	NaN	NaN	NaN	NaN	NaN
0.215457114164725	NaN	NaN	NaN	NaN	NaN	NaN
0.186924587055459	NaN	NaN	NaN	NaN	NaN	NaN
0.21710123595759	NaN	NaN	NaN	NaN	NaN	NaN
0.412707095910203	NaN	NaN	NaN	NaN	NaN	NaN
0.204882299351923	NaN	NaN	NaN	NaN	NaN	NaN
0.183067403418268	NaN	NaN	NaN	NaN	NaN	NaN
0.205420588708128	NaN	NaN	NaN	NaN	NaN	NaN
0.17465013963697	NaN	NaN	NaN	NaN	NaN	NaN
0.199645040263583	NaN	NaN	NaN	NaN	NaN	NaN
0.174916727366332	NaN	NaN	NaN	NaN	NaN	NaN
0.171582410176136	NaN	NaN	NaN	NaN	NaN	NaN
0.241538731044856	NaN	NaN	NaN	NaN	NaN	NaN
0.243555085234539	NaN	NaN	NaN	NaN	NaN	NaN
0.217503941683759	NaN	NaN	NaN	NaN	NaN	NaN
0.187900911363186	NaN	NaN	NaN	NaN	NaN	NaN
0.23942066775993	NaN	NaN	NaN	NaN	NaN	NaN
0.254641252765779	NaN	NaN	NaN	NaN	NaN	NaN
0.19652791051996	NaN	NaN	NaN	NaN	NaN	NaN
0.229332617477899	NaN	NaN	NaN	NaN	NaN	NaN
0.293725075876084	NaN	NaN	NaN	NaN	NaN	NaN
0.19036824610677	NaN	NaN	NaN	NaN	NaN	NaN
0.203063823897587	NaN	NaN	NaN	NaN	NaN	NaN
0.275748698294142	NaN	NaN	NaN	NaN	NaN	NaN
0.246151048004069	NaN	NaN	NaN	NaN	NaN	NaN
0.19866902695234	NaN	NaN	NaN	NaN	NaN	NaN
0.253358907687523	NaN	NaN	NaN	NaN	NaN	NaN
0.273782314896847	NaN	NaN	NaN	NaN	NaN	NaN
0.190669031224639	NaN	NaN	NaN	NaN	NaN	NaN
0.190626396801728	NaN	NaN	NaN	NaN	NaN	NaN
0.28952883406892	NaN	NaN	NaN	NaN	NaN	NaN
0.218399421225341	NaN	NaN	NaN	NaN	NaN	NaN
0.216621947411741	NaN	NaN	NaN	NaN	NaN	NaN
0.217465300452649	NaN	NaN	NaN	NaN	NaN	NaN
0.22117836160291	NaN	NaN	NaN	NaN	NaN	NaN
0.225712735551984	NaN	NaN	NaN	NaN	NaN	NaN
0.255690684743418	NaN	NaN	NaN	NaN	NaN	NaN
0.24840173725032	NaN	NaN	NaN	NaN	NaN	NaN
0.197599116231743	NaN	NaN	NaN	NaN	NaN	NaN
0.227613493808714	NaN	NaN	NaN	NaN	NaN	NaN
0.313943378331773	NaN	NaN	NaN	NaN	NaN	NaN
0.239976474941829	NaN	NaN	NaN	NaN	NaN	NaN
0.248219595976191	NaN	NaN	NaN	NaN	NaN	NaN
0.321982480573937	NaN	NaN	NaN	NaN	NaN	NaN
0.302871267678486	NaN	NaN	NaN	NaN	NaN	NaN
0.290053697532417	NaN	NaN	NaN	NaN	NaN	NaN
0.323179828140698	NaN	NaN	NaN	NaN	NaN	NaN
0.202440923239097	NaN	NaN	NaN	NaN	NaN	NaN
0.267619792736112	NaN	NaN	NaN	NaN	NaN	NaN
0.336156352370649	NaN	NaN	NaN	NaN	NaN	NaN
0.205549525798388	NaN	NaN	NaN	NaN	NaN	NaN
0.219782543379099	NaN	NaN	NaN	NaN	NaN	NaN
0.268752629654924	NaN	NaN	NaN	NaN	NaN	NaN
0.243448352194816	NaN	NaN	NaN	NaN	NaN	NaN
0.333121737098564	NaN	NaN	NaN	NaN	NaN	NaN
0.344411477881314	NaN	NaN	NaN	NaN	NaN	NaN
0.227432320773359	NaN	NaN	NaN	NaN	NaN	NaN
0.286736712717513	NaN	NaN	NaN	NaN	NaN	NaN
0.269031663725173	NaN	NaN	NaN	NaN	NaN	NaN
0.222604896733264	NaN	NaN	NaN	NaN	NaN	NaN
0.203342929227161	NaN	NaN	NaN	NaN	NaN	NaN
0.224072991918898	NaN	NaN	NaN	NaN	NaN	NaN
0.291789702639288	NaN	NaN	NaN	NaN	NaN	NaN
0.317275053240856	NaN	NaN	NaN	NaN	NaN	NaN
0.247116819671907	NaN	NaN	NaN	NaN	NaN	NaN
0.261900534092128	NaN	NaN	NaN	NaN	NaN	NaN
0.23393057905343	NaN	NaN	NaN	NaN	NaN	NaN
0.282145027505573	NaN	NaN	NaN	NaN	NaN	NaN
0.336412800805591	NaN	NaN	NaN	NaN	NaN	NaN
0.311108898960315	NaN	NaN	NaN	NaN	NaN	NaN
0.202827148448086	NaN	NaN	NaN	NaN	NaN	NaN
0.220606367824013	NaN	NaN	NaN	NaN	NaN	NaN
0.232847718540193	NaN	NaN	NaN	NaN	NaN	NaN
0.255520603422978	NaN	NaN	NaN	NaN	NaN	NaN
0.212944548234449	NaN	NaN	NaN	NaN	NaN	NaN
0.178049622916794	NaN	NaN	NaN	NaN	NaN	NaN
0.200220493151806	NaN	NaN	NaN	NaN	NaN	NaN
0.184216099319864	NaN	NaN	NaN	NaN	NaN	NaN
0.19462831338572	NaN	NaN	NaN	NaN	NaN	NaN
0.257462085974275	NaN	NaN	NaN	NaN	NaN	NaN
0.215633091416768	NaN	NaN	NaN	NaN	NaN	NaN
0.211306445256298	NaN	NaN	NaN	NaN	NaN	NaN
0.222527717330276	NaN	NaN	NaN	NaN	NaN	NaN
0.315400344369517	NaN	NaN	NaN	NaN	NaN	NaN
0.233087425916386	NaN	NaN	NaN	NaN	NaN	NaN
0.226559150435213	NaN	NaN	NaN	NaN	NaN	NaN
0.220863783685678	NaN	NaN	NaN	NaN	NaN	NaN
0.23189307191204	NaN	NaN	NaN	NaN	NaN	NaN
0.323403781137692	NaN	NaN	NaN	NaN	NaN	NaN
0.234956258081804	NaN	NaN	NaN	NaN	NaN	NaN
0.240726226057593	NaN	NaN	NaN	NaN	NaN	NaN
0.20483417732542	NaN	NaN	NaN	NaN	NaN	NaN
0.207939401453948	NaN	NaN	NaN	NaN	NaN	NaN
0.234064652643368	NaN	NaN	NaN	NaN	NaN	NaN
0.199193774532828	NaN	NaN	NaN	NaN	NaN	NaN
0.258656088826244	NaN	NaN	NaN	NaN	NaN	NaN
0.211780025564195	NaN	NaN	NaN	NaN	NaN	NaN
0.292864556579774	NaN	NaN	NaN	NaN	NaN	NaN
0.230615949333351	NaN	NaN	NaN	NaN	NaN	NaN
0.44149457076839	NaN	NaN	NaN	NaN	NaN	NaN
0.219479401501971	NaN	NaN	NaN	NaN	NaN	NaN
0.202791433317846	NaN	NaN	NaN	NaN	NaN	NaN
0.218778666742203	NaN	NaN	NaN	NaN	NaN	NaN
0.2300703733283	NaN	NaN	NaN	NaN	NaN	NaN
0.213677894495938	NaN	NaN	NaN	NaN	NaN	NaN
0.239648959111467	NaN	NaN	NaN	NaN	NaN	NaN
0.311443234312885	NaN	NaN	NaN	NaN	NaN	NaN
0.307708822450665	NaN	NaN	NaN	NaN	NaN	NaN
0.261745272465935	NaN	NaN	NaN	NaN	NaN	NaN
0.213658122342877	NaN	NaN	NaN	NaN	NaN	NaN
0.19554279052193	NaN	NaN	NaN	NaN	NaN	NaN
0.236434592076675	NaN	NaN	NaN	NaN	NaN	NaN
0.295213919578133	NaN	NaN	NaN	NaN	NaN	NaN
0.301215300678166	NaN	NaN	NaN	NaN	NaN	NaN
0.237500516068651	NaN	NaN	NaN	NaN	NaN	NaN
0.220731369285285	NaN	NaN	NaN	NaN	NaN	NaN
0.245249006205676	NaN	NaN	NaN	NaN	NaN	NaN
0.363974401945603	NaN	NaN	NaN	NaN	NaN	NaN
0.227014452656566	NaN	NaN	NaN	NaN	NaN	NaN
0.272978325351653	NaN	NaN	NaN	NaN	NaN	NaN
0.225885617913233	NaN	NaN	NaN	NaN	NaN	NaN
0.236670728693369	NaN	NaN	NaN	NaN	NaN	NaN
0.266358417898925	NaN	NaN	NaN	NaN	NaN	NaN
0.171901484106383	NaN	NaN	NaN	NaN	NaN	NaN
0.170830866975308	NaN	NaN	NaN	NaN	NaN	NaN
0.287155619540959	NaN	NaN	NaN	NaN	NaN	NaN
0.319273955534295	NaN	NaN	NaN	NaN	NaN	NaN
0.219329113578777	NaN	NaN	NaN	NaN	NaN	NaN
0.20099806538727	NaN	NaN	NaN	NaN	NaN	NaN
0.197113392358908	NaN	NaN	NaN	NaN	NaN	NaN
0.196123179481422	NaN	NaN	NaN	NaN	NaN	NaN
0.210285973143087	NaN	NaN	NaN	NaN	NaN	NaN
0.250592766397598	NaN	NaN	NaN	NaN	NaN	NaN
0.241473507078027	NaN	NaN	NaN	NaN	NaN	NaN
0.202017586544172	NaN	NaN	NaN	NaN	NaN	NaN
0.222242624053833	NaN	NaN	NaN	NaN	NaN	NaN
0.371504198248787	NaN	NaN	NaN	NaN	NaN	NaN
0.314043107605502	NaN	NaN	NaN	NaN	NaN	NaN
0.23214595132277	NaN	NaN	NaN	NaN	NaN	NaN
0.221331449600919	NaN	NaN	NaN	NaN	NaN	NaN
0.414801113826449	NaN	NaN	NaN	NaN	NaN	NaN
0.279322366285096	NaN	NaN	NaN	NaN	NaN	NaN
0.194525461192357	NaN	NaN	NaN	NaN	NaN	NaN
0.211288845130037	NaN	NaN	NaN	NaN	NaN	NaN
0.248267690244197	NaN	NaN	NaN	NaN	NaN	NaN
0.239675159186436	NaN	NaN	NaN	NaN	NaN	NaN
0.220774228435785	NaN	NaN	NaN	NaN	NaN	NaN
0.2993814122495	NaN	NaN	NaN	NaN	NaN	NaN
0.326254112538929	NaN	NaN	NaN	NaN	NaN	NaN
0.206228731772536	NaN	NaN	NaN	NaN	NaN	NaN
0.291150733945385	NaN	NaN	NaN	NaN	NaN	NaN
0.254362773356604	NaN	NaN	NaN	NaN	NaN	NaN
0.262889618284265	NaN	NaN	NaN	NaN	NaN	NaN
0.239894652159892	NaN	NaN	NaN	NaN	NaN	NaN
0.200042468009245	NaN	NaN	NaN	NaN	NaN	NaN
0.206122223174172	NaN	NaN	NaN	NaN	NaN	NaN
0.286927174244719	NaN	NaN	NaN	NaN	NaN	NaN
0.287983333972924	NaN	NaN	NaN	NaN	NaN	NaN
0.278730962469373	NaN	NaN	NaN	NaN	NaN	NaN
0.316355229367884	NaN	NaN	NaN	NaN	NaN	NaN
0.262029942728332	NaN	NaN	NaN	NaN	NaN	NaN
0.307710108456592	NaN	NaN	NaN	NaN	NaN	NaN
0.246344557397357	NaN	NaN	NaN	NaN	NaN	NaN
0.322458998692404	NaN	NaN	NaN	NaN	NaN	NaN
0.212081670898658	NaN	NaN	NaN	NaN	NaN	NaN
0.263121418047656	NaN	NaN	NaN	NaN	NaN	NaN
0.290412072414521	NaN	NaN	NaN	NaN	NaN	NaN
0.257118547014061	NaN	NaN	NaN	NaN	NaN	NaN
0.30063329605113	NaN	NaN	NaN	NaN	NaN	NaN
0.224951727256132	NaN	NaN	NaN	NaN	NaN	NaN
0.409607430883571	NaN	NaN	NaN	NaN	NaN	NaN
0.205418114292187	NaN	NaN	NaN	NaN	NaN	NaN
0.233063859512901	NaN	NaN	NaN	NaN	NaN	NaN
0.493686493287856	NaN	NaN	NaN	NaN	NaN	NaN
0.207407096637788	NaN	NaN	NaN	NaN	NaN	NaN
0.256158322303228	NaN	NaN	NaN	NaN	NaN	NaN
0.225400200434369	NaN	NaN	NaN	NaN	NaN	NaN
0.19720011257144	NaN	NaN	NaN	NaN	NaN	NaN
0.190960823850121	NaN	NaN	NaN	NaN	NaN	NaN
0.256029556269601	NaN	NaN	NaN	NaN	NaN	NaN
0.199097774897075	NaN	NaN	NaN	NaN	NaN	NaN
0.201587146445801	NaN	NaN	NaN	NaN	NaN	NaN
0.204111435176278	NaN	NaN	NaN	NaN	NaN	NaN
0.312628420628526	NaN	NaN	NaN	NaN	NaN	NaN
0.231198065650386	NaN	NaN	NaN	NaN	NaN	NaN
0.180442584849069	NaN	NaN	NaN	NaN	NaN	NaN
0.185357756412132	NaN	NaN	NaN	NaN	NaN	NaN
0.194712691201895	NaN	NaN	NaN	NaN	NaN	NaN
0.224380840152576	NaN	NaN	NaN	NaN	NaN	NaN
0.208581850988921	NaN	NaN	NaN	NaN	NaN	NaN
0.300573764768353	NaN	NaN	NaN	NaN	NaN	NaN
0.183643036831243	NaN	NaN	NaN	NaN	NaN	NaN
0.185434137336993	NaN	NaN	NaN	NaN	NaN	NaN
0.18842124069038	NaN	NaN	NaN	NaN	NaN	NaN
0.17808211178812	NaN	NaN	NaN	NaN	NaN	NaN
0.19989254815718	NaN	NaN	NaN	NaN	NaN	NaN
0.194288647523237	NaN	NaN	NaN	NaN	NaN	NaN
0.232302699358297	NaN	NaN	NaN	NaN	NaN	NaN
0.253929081244238	NaN	NaN	NaN	NaN	NaN	NaN
0.266195531952816	NaN	NaN	NaN	NaN	NaN	NaN
0.2029725327333	NaN	NaN	NaN	NaN	NaN	NaN
0.215765991195315	NaN	NaN	NaN	NaN	NaN	NaN
0.205597171780515	NaN	NaN	NaN	NaN	NaN	NaN
0.29307897196197	NaN	NaN	NaN	NaN	NaN	NaN
0.184009156491576	NaN	NaN	NaN	NaN	NaN	NaN
0.398045602601299	NaN	NaN	NaN	NaN	NaN	NaN
0.324715173199881	NaN	NaN	NaN	NaN	NaN	NaN
0.178400438377057	NaN	NaN	NaN	NaN	NaN	NaN
0.399085084837545	NaN	NaN	NaN	NaN	NaN	NaN
0.219220499668204	NaN	NaN	NaN	NaN	NaN	NaN
0.393333380501746	NaN	NaN	NaN	NaN	NaN	NaN
0.202748129575255	NaN	NaN	NaN	NaN	NaN	NaN
0.192373430060098	NaN	NaN	NaN	NaN	NaN	NaN
0.34143366161768	NaN	NaN	NaN	NaN	NaN	NaN
0.439440202298158	NaN	NaN	NaN	NaN	NaN	NaN
0.194718794010964	NaN	NaN	NaN	NaN	NaN	NaN
0.519615235901445	NaN	NaN	NaN	NaN	NaN	NaN
0.264410614991793	NaN	NaN	NaN	NaN	NaN	NaN
0.357870559332268	NaN	NaN	NaN	NaN	NaN	NaN
0.197172941222513	NaN	NaN	NaN	NaN	NaN	NaN
0.192227009046861	NaN	NaN	NaN	NaN	NaN	NaN
0.210053398665924	NaN	NaN	NaN	NaN	NaN	NaN
0.251441788124794	NaN	NaN	NaN	NaN	NaN	NaN
0.209026998273547	NaN	NaN	NaN	NaN	NaN	NaN
0.305577851047972	NaN	NaN	NaN	NaN	NaN	NaN
0.418596295842318	NaN	NaN	NaN	NaN	NaN	NaN
0.225859221949691	NaN	NaN	NaN	NaN	NaN	NaN
0.182001514977567	NaN	NaN	NaN	NaN	NaN	NaN
0.219158098243845	NaN	NaN	NaN	NaN	NaN	NaN
0.25135253337663	NaN	NaN	NaN	NaN	NaN	NaN
0.279553113023612	NaN	NaN	NaN	NaN	NaN	NaN
0.253797704411031	NaN	NaN	NaN	NaN	NaN	NaN
0.243392228825261	NaN	NaN	NaN	NaN	NaN	NaN
0.217962575357733	NaN	NaN	NaN	NaN	NaN	NaN
0.232641583241281	NaN	NaN	NaN	NaN	NaN	NaN
0.249192429250351	NaN	NaN	NaN	NaN	NaN	NaN
0.223297045750936	NaN	NaN	NaN	NaN	NaN	NaN
0.298983983451397	NaN	NaN	NaN	NaN	NaN	NaN
0.268237097704502	NaN	NaN	NaN	NaN	NaN	NaN
0.192526589328235	NaN	NaN	NaN	NaN	NaN	NaN
0.404400427603474	NaN	NaN	NaN	NaN	NaN	NaN
0.49073490564649	NaN	NaN	NaN	NaN	NaN	NaN
0.255288381853288	NaN	NaN	NaN	NaN	NaN	NaN
0.239308629552614	NaN	NaN	NaN	NaN	NaN	NaN
0.228024206628775	NaN	NaN	NaN	NaN	NaN	NaN
0.269758648301218	NaN	NaN	NaN	NaN	NaN	NaN
0.198776042703168	NaN	NaN	NaN	NaN	NaN	NaN
0.224564354543102	NaN	NaN	NaN	NaN	NaN	NaN
0.386603523452961	NaN	NaN	NaN	NaN	NaN	NaN
0.19580970612533	NaN	NaN	NaN	NaN	NaN	NaN
0.232438498362928	NaN	NaN	NaN	NaN	NaN	NaN
0.202410025514946	NaN	NaN	NaN	NaN	NaN	NaN
0.214737017102313	NaN	NaN	NaN	NaN	NaN	NaN
0.190323241794997	NaN	NaN	NaN	NaN	NaN	NaN
0.219232526244635	NaN	NaN	NaN	NaN	NaN	NaN
0.188879521494214	NaN	NaN	NaN	NaN	NaN	NaN
0.319126759971084	NaN	NaN	NaN	NaN	NaN	NaN
0.263686602630881	NaN	NaN	NaN	NaN	NaN	NaN
0.227450447201875	NaN	NaN	NaN	NaN	NaN	NaN
0.243645151870339	NaN	NaN	NaN	NaN	NaN	NaN
0.537133451048242	NaN	NaN	NaN	NaN	NaN	NaN
0.296735643489313	NaN	NaN	NaN	NaN	NaN	NaN
0.222936228431662	NaN	NaN	NaN	NaN	NaN	NaN
0.210054306890326	NaN	NaN	NaN	NaN	NaN	NaN
0.199926228794819	NaN	NaN	NaN	NaN	NaN	NaN
0.219458417579965	NaN	NaN	NaN	NaN	NaN	NaN
0.189392547127711	NaN	NaN	NaN	NaN	NaN	NaN
0.18762013337606	NaN	NaN	NaN	NaN	NaN	NaN
0.180962455294098	NaN	NaN	NaN	NaN	NaN	NaN
0.328236158638475	NaN	NaN	NaN	NaN	NaN	NaN
0.224606927357488	NaN	NaN	NaN	NaN	NaN	NaN
0.519567840754028	NaN	NaN	NaN	NaN	NaN	NaN
0.239545028832552	NaN	NaN	NaN	NaN	NaN	NaN
0.19769502327936	NaN	NaN	NaN	NaN	NaN	NaN
0.208469102072113	NaN	NaN	NaN	NaN	NaN	NaN
0.199795764938986	NaN	NaN	NaN	NaN	NaN	NaN
0.201535580065402	NaN	NaN	NaN	NaN	NaN	NaN
0.207351135158692	NaN	NaN	NaN	NaN	NaN	NaN
0.193156739148571	NaN	NaN	NaN	NaN	NaN	NaN
0.192796798984989	NaN	NaN	NaN	NaN	NaN	NaN
0.26183781932124	NaN	NaN	NaN	NaN	NaN	NaN
0.293500773953971	NaN	NaN	NaN	NaN	NaN	NaN
0.202149709148788	NaN	NaN	NaN	NaN	NaN	NaN
0.181391255107987	NaN	NaN	NaN	NaN	NaN	NaN
0.222309788866508	NaN	NaN	NaN	NaN	NaN	NaN
0.275082007889074	NaN	NaN	NaN	NaN	NaN	NaN
0.219946199975109	NaN	NaN	NaN	NaN	NaN	NaN
0.240523313505438	NaN	NaN	NaN	NaN	NaN	NaN
0.220084422929499	NaN	NaN	NaN	NaN	NaN	NaN
0.190251422501284	NaN	NaN	NaN	NaN	NaN	NaN
0.160156624048831	NaN	NaN	NaN	NaN	NaN	NaN
0.190825318593685	NaN	NaN	NaN	NaN	NaN	NaN
0.178237000224723	NaN	NaN	NaN	NaN	NaN	NaN
0.235675712002676	NaN	NaN	NaN	NaN	NaN	NaN
0.17781719281535	NaN	NaN	NaN	NaN	NaN	NaN
0.20611962645902	NaN	NaN	NaN	NaN	NaN	NaN
0.217490170971356	NaN	NaN	NaN	NaN	NaN	NaN
0.219929999711503	NaN	NaN	NaN	NaN	NaN	NaN
0.444233784216161	NaN	NaN	NaN	NaN	NaN	NaN
0.233165072791021	NaN	NaN	NaN	NaN	NaN	NaN
0.290152723935931	NaN	NaN	NaN	NaN	NaN	NaN
0.22910428198142	NaN	NaN	NaN	NaN	NaN	NaN
0.192288545843474	NaN	NaN	NaN	NaN	NaN	NaN
0.1832374160273	NaN	NaN	NaN	NaN	NaN	NaN
0.181996374267436	NaN	NaN	NaN	NaN	NaN	NaN
0.266062001712551	NaN	NaN	NaN	NaN	NaN	NaN
0.352358747465691	NaN	NaN	NaN	NaN	NaN	NaN
0.191019786096186	NaN	NaN	NaN	NaN	NaN	NaN
0.204542292147044	NaN	NaN	NaN	NaN	NaN	NaN
0.217740386138748	NaN	NaN	NaN	NaN	NaN	NaN
0.292464921301144	NaN	NaN	NaN	NaN	NaN	NaN
0.469212190994961	NaN	NaN	NaN	NaN	NaN	NaN
0.248347746696904	NaN	NaN	NaN	NaN	NaN	NaN
0.284126515510241	NaN	NaN	NaN	NaN	NaN	NaN
0.201745493672072	NaN	NaN	NaN	NaN	NaN	NaN
0.202604300153132	NaN	NaN	NaN	NaN	NaN	NaN
0.177874184170171	NaN	NaN	NaN	NaN	NaN	NaN
0.178146661693172	NaN	NaN	NaN	NaN	NaN	NaN
0.197934031554949	NaN	NaN	NaN	NaN	NaN	NaN
0.215871666837356	NaN	NaN	NaN	NaN	NaN	NaN
0.175660758396461	NaN	NaN	NaN	NaN	NaN	NaN
0.205787120130552	NaN	NaN	NaN	NaN	NaN	NaN
0.221486850076092	NaN	NaN	NaN	NaN	NaN	NaN
0.213138141059372	NaN	NaN	NaN	NaN	NaN	NaN
0.32854623920559	NaN	NaN	NaN	NaN	NaN	NaN
0.291394003797369	NaN	NaN	NaN	NaN	NaN	NaN
0.312149722741115	NaN	NaN	NaN	NaN	NaN	NaN
0.209663723079491	NaN	NaN	NaN	NaN	NaN	NaN
0.235953827461133	NaN	NaN	NaN	NaN	NaN	NaN
0.25305907776772	NaN	NaN	NaN	NaN	NaN	NaN
0.290315746102889	NaN	NaN	NaN	NaN	NaN	NaN
0.229511262364056	NaN	NaN	NaN	NaN	NaN	NaN
0.273652890095289	NaN	NaN	NaN	NaN	NaN	NaN
0.265080223318815	NaN	NaN	NaN	NaN	NaN	NaN
0.378115195441529	NaN	NaN	NaN	NaN	NaN	NaN
0.177521390602775	NaN	NaN	NaN	NaN	NaN	NaN
0.219663201499197	NaN	NaN	NaN	NaN	NaN	NaN
0.200972657776413	NaN	NaN	NaN	NaN	NaN	NaN
0.213244680535511	NaN	NaN	NaN	NaN	NaN	NaN
0.19451530560486	NaN	NaN	NaN	NaN	NaN	NaN
0.179461326546026	NaN	NaN	NaN	NaN	NaN	NaN
0.173191744965312	NaN	NaN	NaN	NaN	NaN	NaN
0.175695252800277	NaN	NaN	NaN	NaN	NaN	NaN
0.208750264917964	NaN	NaN	NaN	NaN	NaN	NaN
0.227251612122144	NaN	NaN	NaN	NaN	NaN	NaN
0.231322334005485	NaN	NaN	NaN	NaN	NaN	NaN
0.455161666239893	NaN	NaN	NaN	NaN	NaN	NaN
0.341847139248194	NaN	NaN	NaN	NaN	NaN	NaN
0.419655890377213	NaN	NaN	NaN	NaN	NaN	NaN
0.210532775409792	NaN	NaN	NaN	NaN	NaN	NaN
0.37449741886805	NaN	NaN	NaN	NaN	NaN	NaN
0.242549094519165	NaN	NaN	NaN	NaN	NaN	NaN
0.325693275837744	NaN	NaN	NaN	NaN	NaN	NaN
0.303251981806627	NaN	NaN	NaN	NaN	NaN	NaN
0.199568633847177	NaN	NaN	NaN	NaN	NaN	NaN
0.181475772646543	NaN	NaN	NaN	NaN	NaN	NaN
0.190134889831441	NaN	NaN	NaN	NaN	NaN	NaN
0.18394865335703	NaN	NaN	NaN	NaN	NaN	NaN
0.327160089045115	NaN	NaN	NaN	NaN	NaN	NaN
0.167323108752345	NaN	NaN	NaN	NaN	NaN	NaN
0.322563364516266	NaN	NaN	NaN	NaN	NaN	NaN
0.250498456229249	NaN	NaN	NaN	NaN	NaN	NaN
0.457129791457964	NaN	NaN	NaN	NaN	NaN	NaN
0.185940844793487	NaN	NaN	NaN	NaN	NaN	NaN
0.188528871375518	NaN	NaN	NaN	NaN	NaN	NaN
0.210797294397692	NaN	NaN	NaN	NaN	NaN	NaN
0.200639909946688	NaN	NaN	NaN	NaN	NaN	NaN
0.213461817051541	NaN	NaN	NaN	NaN	NaN	NaN
0.243807478053913	NaN	NaN	NaN	NaN	NaN	NaN
0.316511916760958	NaN	NaN	NaN	NaN	NaN	NaN
0.205729662345605	NaN	NaN	NaN	NaN	NaN	NaN
0.248769112220967	NaN	NaN	NaN	NaN	NaN	NaN
0.188442551663888	NaN	NaN	NaN	NaN	NaN	NaN
0.233716858086146	NaN	NaN	NaN	NaN	NaN	NaN
0.20048797120944	NaN	NaN	NaN	NaN	NaN	NaN
0.203008938368709	NaN	NaN	NaN	NaN	NaN	NaN
0.197538815638972	NaN	NaN	NaN	NaN	NaN	NaN
0.346512298501519	NaN	NaN	NaN	NaN	NaN	NaN
0.190739125775525	NaN	NaN	NaN	NaN	NaN	NaN
0.170848412829452	NaN	NaN	NaN	NaN	NaN	NaN
0.238270606764414	NaN	NaN	NaN	NaN	NaN	NaN
0.417570445240012	NaN	NaN	NaN	NaN	NaN	NaN
0.434293085995365	NaN	NaN	NaN	NaN	NaN	NaN
0.25256919188019	NaN	NaN	NaN	NaN	NaN	NaN
0.257893092973671	NaN	NaN	NaN	NaN	NaN	NaN
0.198080736147601	NaN	NaN	NaN	NaN	NaN	NaN
0.249188333233943	NaN	NaN	NaN	NaN	NaN	NaN
0.189665744783959	NaN	NaN	NaN	NaN	NaN	NaN
0.170027797082266	NaN	NaN	NaN	NaN	NaN	NaN
0.200297101707246	NaN	NaN	NaN	NaN	NaN	NaN
0.260586275018831	NaN	NaN	NaN	NaN	NaN	NaN
0.380178384058369	NaN	NaN	NaN	NaN	NaN	NaN
0.208723451465266	NaN	NaN	NaN	NaN	NaN	NaN
0.202433015857429	NaN	NaN	NaN	NaN	NaN	NaN
0.456966703085096	NaN	NaN	NaN	NaN	NaN	NaN
0.412112916363412	NaN	NaN	NaN	NaN	NaN	NaN
0.262548708824481	NaN	NaN	NaN	NaN	NaN	NaN
0.28829506800599	NaN	NaN	NaN	NaN	NaN	NaN
0.361254566981089	NaN	NaN	NaN	NaN	NaN	NaN
0.260996314627165	NaN	NaN	NaN	NaN	NaN	NaN
0.29650322029935	NaN	NaN	NaN	NaN	NaN	NaN
0.263750993368677	NaN	NaN	NaN	NaN	NaN	NaN
0.184111872703393	NaN	NaN	NaN	NaN	NaN	NaN
0.413368787572931	NaN	NaN	NaN	NaN	NaN	NaN
0.294089277060608	NaN	NaN	NaN	NaN	NaN	NaN
0.301531137854256	NaN	NaN	NaN	NaN	NaN	NaN
0.197088384153808	NaN	NaN	NaN	NaN	NaN	NaN
0.193569659939594	NaN	NaN	NaN	NaN	NaN	NaN
0.204622094813269	NaN	NaN	NaN	NaN	NaN	NaN
0.187657000082327	NaN	NaN	NaN	NaN	NaN	NaN
0.17307539134219	NaN	NaN	NaN	NaN	NaN	NaN
0.319165933860589	NaN	NaN	NaN	NaN	NaN	NaN
0.214291733041933	NaN	NaN	NaN	NaN	NaN	NaN
0.504283690256019	NaN	NaN	NaN	NaN	NaN	NaN
0.231556296063952	NaN	NaN	NaN	NaN	NaN	NaN
0.269817352754176	NaN	NaN	NaN	NaN	NaN	NaN
0.364212493088556	NaN	NaN	NaN	NaN	NaN	NaN
0.366507995077102	NaN	NaN	NaN	NaN	NaN	NaN
0.433872438859828	NaN	NaN	NaN	NaN	NaN	NaN
0.21519192581013	NaN	NaN	NaN	NaN	NaN	NaN
0.281354146225832	NaN	NaN	NaN	NaN	NaN	NaN
0.24628276442446	NaN	NaN	NaN	NaN	NaN	NaN
0.23863331479913	NaN	NaN	NaN	NaN	NaN	NaN
0.187079731725851	NaN	NaN	NaN	NaN	NaN	NaN
0.214374843717038	NaN	NaN	NaN	NaN	NaN	NaN
0.214144902978322	NaN	NaN	NaN	NaN	NaN	NaN
0.277190612969441	NaN	NaN	NaN	NaN	NaN	NaN
0.283094138479663	NaN	NaN	NaN	NaN	NaN	NaN
0.335245907763912	NaN	NaN	NaN	NaN	NaN	NaN
0.441234952158504	NaN	NaN	NaN	NaN	NaN	NaN
0.360882229135298	NaN	NaN	NaN	NaN	NaN	NaN
0.443868000189475	NaN	NaN	NaN	NaN	NaN	NaN
0.331997815273244	NaN	NaN	NaN	NaN	NaN	NaN
0.402505798853579	NaN	NaN	NaN	NaN	NaN	NaN
0.494634066892118	NaN	NaN	NaN	NaN	NaN	NaN
0.449196764523342	NaN	NaN	NaN	NaN	NaN	NaN
0.305904921472777	NaN	NaN	NaN	NaN	NaN	NaN
0.225300749311208	NaN	NaN	NaN	NaN	NaN	NaN
0.336355168077844	NaN	NaN	NaN	NaN	NaN	NaN
0.289528280898566	NaN	NaN	NaN	NaN	NaN	NaN
0.309710305517039	NaN	NaN	NaN	NaN	NaN	NaN
0.389686233227876	NaN	NaN	NaN	NaN	NaN	NaN
0.252216585178954	NaN	NaN	NaN	NaN	NaN	NaN
0.349405861729865	NaN	NaN	NaN	NaN	NaN	NaN
0.194350599229661	NaN	NaN	NaN	NaN	NaN	NaN
0.282513795578798	NaN	NaN	NaN	NaN	NaN	NaN
0.223639490729161	NaN	NaN	NaN	NaN	NaN	NaN
0.255500333581102	NaN	NaN	NaN	NaN	NaN	NaN
0.414077068385366	NaN	NaN	NaN	NaN	NaN	NaN
0.48436223764964	NaN	NaN	NaN	NaN	NaN	NaN
0.213522278969299	NaN	NaN	NaN	NaN	NaN	NaN
0.453923347878308	NaN	NaN	NaN	NaN	NaN	NaN
0.206938200207608	NaN	NaN	NaN	NaN	NaN	NaN
0.234160452365925	NaN	NaN	NaN	NaN	NaN	NaN
0.186965454949905	NaN	NaN	NaN	NaN	NaN	NaN
0.273297981677466	NaN	NaN	NaN	NaN	NaN	NaN
0.300536269823103	NaN	NaN	NaN	NaN	NaN	NaN
0.41383071570501	NaN	NaN	NaN	NaN	NaN	NaN
0.218707443891935	NaN	NaN	NaN	NaN	NaN	NaN
0.247043484690283	NaN	NaN	NaN	NaN	NaN	NaN
0.341069863781728	NaN	NaN	NaN	NaN	NaN	NaN
0.316219108352787	NaN	NaN	NaN	NaN	NaN	NaN
0.369791041448488	NaN	NaN	NaN	NaN	NaN	NaN
0.447729771980632	NaN	NaN	NaN	NaN	NaN	NaN
0.343603216058651	NaN	NaN	NaN	NaN	NaN	NaN
0.48619369996371	NaN	NaN	NaN	NaN	NaN	NaN
0.472129552889615	NaN	NaN	NaN	NaN	NaN	NaN
0.543600346724868	NaN	NaN	NaN	NaN	NaN	NaN
0.272831062725353	NaN	NaN	NaN	NaN	NaN	NaN
0.282391388912901	NaN	NaN	NaN	NaN	NaN	NaN
0.333264586649931	NaN	NaN	NaN	NaN	NaN	NaN
0.333167943049267	NaN	NaN	NaN	NaN	NaN	NaN
0.258389026018344	NaN	NaN	NaN	NaN	NaN	NaN
0.465525236633053	NaN	NaN	NaN	NaN	NaN	NaN
0.382171360170904	NaN	NaN	NaN	NaN	NaN	NaN
0.342643690827141	NaN	NaN	NaN	NaN	NaN	NaN
0.177929164451017	NaN	NaN	NaN	NaN	NaN	NaN
0.239545457460818	NaN	NaN	NaN	NaN	NaN	NaN
0.373913609949781	NaN	NaN	NaN	NaN	NaN	NaN
0.330017923498457	NaN	NaN	NaN	NaN	NaN	NaN
0.185524498360027	NaN	NaN	NaN	NaN	NaN	NaN
0.398513102741772	NaN	NaN	NaN	NaN	NaN	NaN
0.30152337811179	NaN	NaN	NaN	NaN	NaN	NaN
0.314446308896406	NaN	NaN	NaN	NaN	NaN	NaN
0.377541521984079	NaN	NaN	NaN	NaN	NaN	NaN
0.371845309663668	NaN	NaN	NaN	NaN	NaN	NaN
0.274660455869877	NaN	NaN	NaN	NaN	NaN	NaN
0.250394829475746	NaN	NaN	NaN	NaN	NaN	NaN
0.213565221285257	NaN	NaN	NaN	NaN	NaN	NaN
0.236620472365406	NaN	NaN	NaN	NaN	NaN	NaN
0.420418905519298	NaN	NaN	NaN	NaN	NaN	NaN
0.304756521688191	NaN	NaN	NaN	NaN	NaN	NaN
0.266129124342735	NaN	NaN	NaN	NaN	NaN	NaN
0.443084477334213	NaN	NaN	NaN	NaN	NaN	NaN
0.176043152835908	NaN	NaN	NaN	NaN	NaN	NaN
0.376203378282272	NaN	NaN	NaN	NaN	NaN	NaN
0.416716606760552	NaN	NaN	NaN	NaN	NaN	NaN
0.175340650902963	NaN	NaN	NaN	NaN	NaN	NaN
0.304648033532026	NaN	NaN	NaN	NaN	NaN	NaN
0.24881771202144	NaN	NaN	NaN	NaN	NaN	NaN
0.233655968331422	NaN	NaN	NaN	NaN	NaN	NaN
0.281640645278733	NaN	NaN	NaN	NaN	NaN	NaN
0.278760976890592	NaN	NaN	NaN	NaN	NaN	NaN
0.227032310417636	NaN	NaN	NaN	NaN	NaN	NaN
0.157140656577906	NaN	NaN	NaN	NaN	NaN	NaN
0.219391991443039	NaN	NaN	NaN	NaN	NaN	NaN
0.212164938847052	NaN	NaN	NaN	NaN	NaN	NaN
0.224333172816627	NaN	NaN	NaN	NaN	NaN	NaN
0.182629782996656	NaN	NaN	NaN	NaN	NaN	NaN
0.194085821784686	NaN	NaN	NaN	NaN	NaN	NaN
0.182694858548686	NaN	NaN	NaN	NaN	NaN	NaN
0.196852425470839	NaN	NaN	NaN	NaN	NaN	NaN
0.160807362578435	NaN	NaN	NaN	NaN	NaN	NaN
0.225978806049769	NaN	NaN	NaN	NaN	NaN	NaN
0.190561731594516	NaN	NaN	NaN	NaN	NaN	NaN
0.180184042690756	NaN	NaN	NaN	NaN	NaN	NaN
0.19882390912322	NaN	NaN	NaN	NaN	NaN	NaN
0.28551739216759	NaN	NaN	NaN	NaN	NaN	NaN
0.210265740474003	NaN	NaN	NaN	NaN	NaN	NaN
0.197748602609098	NaN	NaN	NaN	NaN	NaN	NaN
0.191198334957017	NaN	NaN	NaN	NaN	NaN	NaN
0.209868930003996	NaN	NaN	NaN	NaN	NaN	NaN
0.21802414023844	NaN	NaN	NaN	NaN	NaN	NaN
0.537734526972112	NaN	NaN	NaN	NaN	NaN	NaN
0.330519259759129	NaN	NaN	NaN	NaN	NaN	NaN
0.200786003409773	NaN	NaN	NaN	NaN	NaN	NaN
0.166896013305287	NaN	NaN	NaN	NaN	NaN	NaN
0.188170445705782	NaN	NaN	NaN	NaN	NaN	NaN
0.276239912593408	NaN	NaN	NaN	NaN	NaN	NaN
0.242285888787237	NaN	NaN	NaN	NaN	NaN	NaN
0.214953087144479	NaN	NaN	NaN	NaN	NaN	NaN
0.190230540940101	NaN	NaN	NaN	NaN	NaN	NaN
0.295604534908937	NaN	NaN	NaN	NaN	NaN	NaN
0.176241057493448	NaN	NaN	NaN	NaN	NaN	NaN
0.209224971592614	NaN	NaN	NaN	NaN	NaN	NaN
0.221098446799269	NaN	NaN	NaN	NaN	NaN	NaN
0.243578363620717	NaN	NaN	NaN	NaN	NaN	NaN
0.198542561463524	NaN	NaN	NaN	NaN	NaN	NaN
0.232419598562505	NaN	NaN	NaN	NaN	NaN	NaN
0.2349390394891	NaN	NaN	NaN	NaN	NaN	NaN
0.261471280429507	NaN	NaN	NaN	NaN	NaN	NaN
0.212928080949053	NaN	NaN	NaN	NaN	NaN	NaN
0.248626047884019	NaN	NaN	NaN	NaN	NaN	NaN
0.214044867983517	NaN	NaN	NaN	NaN	NaN	NaN
0.273776462003726	NaN	NaN	NaN	NaN	NaN	NaN
0.255874143976145	NaN	NaN	NaN	NaN	NaN	NaN
0.256403004848175	NaN	NaN	NaN	NaN	NaN	NaN
0.354441712036566	NaN	NaN	NaN	NaN	NaN	NaN
0.205010426319949	NaN	NaN	NaN	NaN	NaN	NaN
0.19638270168405	NaN	NaN	NaN	NaN	NaN	NaN
0.166438924333732	NaN	NaN	NaN	NaN	NaN	NaN
0.181150625912665	NaN	NaN	NaN	NaN	NaN	NaN
0.239492197544017	NaN	NaN	NaN	NaN	NaN	NaN
0.300004348120532	NaN	NaN	NaN	NaN	NaN	NaN
0.320565978171651	NaN	NaN	NaN	NaN	NaN	NaN
0.224984635385966	NaN	NaN	NaN	NaN	NaN	NaN
0.268673011140403	NaN	NaN	NaN	NaN	NaN	NaN
0.195017733979453	NaN	NaN	NaN	NaN	NaN	NaN
0.19206659907358	NaN	NaN	NaN	NaN	NaN	NaN
0.218860546271562	NaN	NaN	NaN	NaN	NaN	NaN
0.230287809373269	NaN	NaN	NaN	NaN	NaN	NaN
0.227295524570374	NaN	NaN	NaN	NaN	NaN	NaN
0.187315427651152	NaN	NaN	NaN	NaN	NaN	NaN
0.275823695234739	NaN	NaN	NaN	NaN	NaN	NaN
0.193152424298505	NaN	NaN	NaN	NaN	NaN	NaN
0.270242562036476	NaN	NaN	NaN	NaN	NaN	NaN
0.201143614281032	NaN	NaN	NaN	NaN	NaN	NaN
0.220214481589843	NaN	NaN	NaN	NaN	NaN	NaN
0.184469944067264	NaN	NaN	NaN	NaN	NaN	NaN
0.481544245305497	NaN	NaN	NaN	NaN	NaN	NaN
0.175416803204657	NaN	NaN	NaN	NaN	NaN	NaN
0.321254888067755	NaN	NaN	NaN	NaN	NaN	NaN
0.215319166747418	NaN	NaN	NaN	NaN	NaN	NaN
0.18692592546655	NaN	NaN	NaN	NaN	NaN	NaN
0.197643796244835	NaN	NaN	NaN	NaN	NaN	NaN
0.213646373052061	NaN	NaN	NaN	NaN	NaN	NaN
0.193862447883058	NaN	NaN	NaN	NaN	NaN	NaN
0.193649076896219	NaN	NaN	NaN	NaN	NaN	NaN
0.26570411188886	NaN	NaN	NaN	NaN	NaN	NaN
0.205613855107097	NaN	NaN	NaN	NaN	NaN	NaN
0.223826988896947	NaN	NaN	NaN	NaN	NaN	NaN
0.54316429747797	NaN	NaN	NaN	NaN	NaN	NaN
0.20814693009707	NaN	NaN	NaN	NaN	NaN	NaN
0.266550271408771	NaN	NaN	NaN	NaN	NaN	NaN
0.204702612476206	NaN	NaN	NaN	NaN	NaN	NaN
0.242099676281532	NaN	NaN	NaN	NaN	NaN	NaN
0.25098456383927	NaN	NaN	NaN	NaN	NaN	NaN
0.176906337255342	NaN	NaN	NaN	NaN	NaN	NaN
0.262870447735581	NaN	NaN	NaN	NaN	NaN	NaN
0.172900752066055	NaN	NaN	NaN	NaN	NaN	NaN
0.296949997704069	NaN	NaN	NaN	NaN	NaN	NaN
0.219454430030426	NaN	NaN	NaN	NaN	NaN	NaN
0.349734467013574	NaN	NaN	NaN	NaN	NaN	NaN
0.208846892602383	NaN	NaN	NaN	NaN	NaN	NaN
0.330323826104167	NaN	NaN	NaN	NaN	NaN	NaN
0.414919754901953	NaN	NaN	NaN	NaN	NaN	NaN
0.245468316003362	NaN	NaN	NaN	NaN	NaN	NaN
0.242917359763971	NaN	NaN	NaN	NaN	NaN	NaN
0.23165877601184	NaN	NaN	NaN	NaN	NaN	NaN
0.210880262499516	NaN	NaN	NaN	NaN	NaN	NaN
0.371163393635202	NaN	NaN	NaN	NaN	NaN	NaN
0.160626247309112	NaN	NaN	NaN	NaN	NaN	NaN
0.180832366840705	NaN	NaN	NaN	NaN	NaN	NaN
0.185790480304779	NaN	NaN	NaN	NaN	NaN	NaN
0.287796795585544	NaN	NaN	NaN	NaN	NaN	NaN
0.206463506996337	NaN	NaN	NaN	NaN	NaN	NaN
0.402092876151168	NaN	NaN	NaN	NaN	NaN	NaN
0.237967971693384	NaN	NaN	NaN	NaN	NaN	NaN
0.495652252802413	NaN	NaN	NaN	NaN	NaN	NaN
0.435039470455684	NaN	NaN	NaN	NaN	NaN	NaN
0.371955335427116	NaN	NaN	NaN	NaN	NaN	NaN
0.533211353630217	NaN	NaN	NaN	NaN	NaN	NaN
0.337574844449041	NaN	NaN	NaN	NaN	NaN	NaN
0.184043483521539	NaN	NaN	NaN	NaN	NaN	NaN
0.269939658458462	NaN	NaN	NaN	NaN	NaN	NaN
0.192903764946313	NaN	NaN	NaN	NaN	NaN	NaN
0.326263935973698	NaN	NaN	NaN	NaN	NaN	NaN
0.249752550655021	NaN	NaN	NaN	NaN	NaN	NaN
0.404522866095306	NaN	NaN	NaN	NaN	NaN	NaN
0.20778649156283	NaN	NaN	NaN	NaN	NaN	NaN
0.187115365082938	NaN	NaN	NaN	NaN	NaN	NaN
0.245832500095687	NaN	NaN	NaN	NaN	NaN	NaN
0.254455856183714	NaN	NaN	NaN	NaN	NaN	NaN
0.244526411725765	NaN	NaN	NaN	NaN	NaN	NaN
0.283116288316499	NaN	NaN	NaN	NaN	NaN	NaN
0.191806089676242	NaN	NaN	NaN	NaN	NaN	NaN
0.200316069240655	NaN	NaN	NaN	NaN	NaN	NaN
0.499186783511956	NaN	NaN	NaN	NaN	NaN	NaN
0.206564563995077	NaN	NaN	NaN	NaN	NaN	NaN
0.298186995696282	NaN	NaN	NaN	NaN	NaN	NaN
0.503455238361268	NaN	NaN	NaN	NaN	NaN	NaN
0.279440736941478	NaN	NaN	NaN	NaN	NaN	NaN
0.292745327520477	NaN	NaN	NaN	NaN	NaN	NaN
0.166100448910888	NaN	NaN	NaN	NaN	NaN	NaN
0.164007460094263	NaN	NaN	NaN	NaN	NaN	NaN
0.309201610243807	NaN	NaN	NaN	NaN	NaN	NaN
0.334854173892959	NaN	NaN	NaN	NaN	NaN	NaN
0.285643225937214	NaN	NaN	NaN	NaN	NaN	NaN
0.38220589256447	NaN	NaN	NaN	NaN	NaN	NaN
0.302130474479929	NaN	NaN	NaN	NaN	NaN	NaN
0.3829956691088	NaN	NaN	NaN	NaN	NaN	NaN
0.280724874102988	NaN	NaN	NaN	NaN	NaN	NaN
0.21349694648311	NaN	NaN	NaN	NaN	NaN	NaN
0.176542784616729	NaN	NaN	NaN	NaN	NaN	NaN
0.448908445093778	NaN	NaN	NaN	NaN	NaN	NaN
0.314889992768579	NaN	NaN	NaN	NaN	NaN	NaN
0.328397124717827	NaN	NaN	NaN	NaN	NaN	NaN
0.346029774567678	NaN	NaN	NaN	NaN	NaN	NaN
0.239381849529477	NaN	NaN	NaN	NaN	NaN	NaN
0.185388523663329	NaN	NaN	NaN	NaN	NaN	NaN
0.200056996083318	NaN	NaN	NaN	NaN	NaN	NaN
0.201993460768322	NaN	NaN	NaN	NaN	NaN	NaN
0.295983258128547	NaN	NaN	NaN	NaN	NaN	NaN
0.185878495053227	NaN	NaN	NaN	NaN	NaN	NaN
0.210448122180853	NaN	NaN	NaN	NaN	NaN	NaN
0.257537887274685	NaN	NaN	NaN	NaN	NaN	NaN
0.251577707885856	NaN	NaN	NaN	NaN	NaN	NaN
0.242187985084034	NaN	NaN	NaN	NaN	NaN	NaN
0.292709357121366	NaN	NaN	NaN	NaN	NaN	NaN
0.244532819537999	NaN	NaN	NaN	NaN	NaN	NaN
0.318932375304361	NaN	NaN	NaN	NaN	NaN	NaN
0.248961668690856	NaN	NaN	NaN	NaN	NaN	NaN
0.225430839368547	NaN	NaN	NaN	NaN	NaN	NaN
0.251039621904726	NaN	NaN	NaN	NaN	NaN	NaN
0.224878112555564	NaN	NaN	NaN	NaN	NaN	NaN
0.277618989397028	NaN	NaN	NaN	NaN	NaN	NaN
0.545254035627497	NaN	NaN	NaN	NaN	NaN	NaN
0.295519684485603	NaN	NaN	NaN	NaN	NaN	NaN
0.360702714405916	NaN	NaN	NaN	NaN	NaN	NaN
0.544294029097643	NaN	NaN	NaN	NaN	NaN	NaN
0.341407994376342	NaN	NaN	NaN	NaN	NaN	NaN
0.336053970366162	NaN	NaN	NaN	NaN	NaN	NaN
0.19783599338024	NaN	NaN	NaN	NaN	NaN	NaN
0.179990223553095	NaN	NaN	NaN	NaN	NaN	NaN
0.164011475215119	NaN	NaN	NaN	NaN	NaN	NaN
0.342302424168626	NaN	NaN	NaN	NaN	NaN	NaN
0.252916910830406	NaN	NaN	NaN	NaN	NaN	NaN
0.200174646042955	NaN	NaN	NaN	NaN	NaN	NaN
0.433341987045012	NaN	NaN	NaN	NaN	NaN	NaN
0.399406668475034	NaN	NaN	NaN	NaN	NaN	NaN
0.246340383861871	NaN	NaN	NaN	NaN	NaN	NaN
0.227373080080751	NaN	NaN	NaN	NaN	NaN	NaN
0.284830529343968	NaN	NaN	NaN	NaN	NaN	NaN
0.196624189598654	NaN	NaN	NaN	NaN	NaN	NaN
0.267802410063799	NaN	NaN	NaN	NaN	NaN	NaN
0.217416995994041	NaN	NaN	NaN	NaN	NaN	NaN
0.205400049978938	NaN	NaN	NaN	NaN	NaN	NaN
0.394838034820284	NaN	NaN	NaN	NaN	NaN	NaN
0.249074383876275	NaN	NaN	NaN	NaN	NaN	NaN
0.343948668029305	NaN	NaN	NaN	NaN	NaN	NaN
0.260430444555358	NaN	NaN	NaN	NaN	NaN	NaN
0.202968885762521	NaN	NaN	NaN	NaN	NaN	NaN
0.242816559073774	NaN	NaN	NaN	NaN	NaN	NaN
0.173820074123645	NaN	NaN	NaN	NaN	NaN	NaN
0.414234817576457	NaN	NaN	NaN	NaN	NaN	NaN
0.270735362808576	NaN	NaN	NaN	NaN	NaN	NaN
0.224265927794898	NaN	NaN	NaN	NaN	NaN	NaN
0.193427650735881	NaN	NaN	NaN	NaN	NaN	NaN
0.330373811038533	NaN	NaN	NaN	NaN	NaN	NaN
0.290174936740716	NaN	NaN	NaN	NaN	NaN	NaN
0.347638119777465	NaN	NaN	NaN	NaN	NaN	NaN
0.432754392741172	NaN	NaN	NaN	NaN	NaN	NaN
0.392412622566565	NaN	NaN	NaN	NaN	NaN	NaN
0.368747410150038	NaN	NaN	NaN	NaN	NaN	NaN
0.295332566247984	NaN	NaN	NaN	NaN	NaN	NaN
0.291574834411354	NaN	NaN	NaN	NaN	NaN	NaN
0.19563889896175	NaN	NaN	NaN	NaN	NaN	NaN
0.387114825417125	NaN	NaN	NaN	NaN	NaN	NaN
0.348987570730102	NaN	NaN	NaN	NaN	NaN	NaN
0.263613266691563	NaN	NaN	NaN	NaN	NaN	NaN
0.309512272205806	NaN	NaN	NaN	NaN	NaN	NaN
0.467475501559111	NaN	NaN	NaN	NaN	NaN	NaN
0.259426047371293	NaN	NaN	NaN	NaN	NaN	NaN
0.470779604662948	NaN	NaN	NaN	NaN	NaN	NaN
0.309418837622329	NaN	NaN	NaN	NaN	NaN	NaN
0.234184398021595	NaN	NaN	NaN	NaN	NaN	NaN
0.23838252620128	NaN	NaN	NaN	NaN	NaN	NaN
0.256451334767018	NaN	NaN	NaN	NaN	NaN	NaN
0.222348245505729	NaN	NaN	NaN	NaN	NaN	NaN
0.299962728916304	NaN	NaN	NaN	NaN	NaN	NaN
0.361149611015799	NaN	NaN	NaN	NaN	NaN	NaN
0.273525576374456	NaN	NaN	NaN	NaN	NaN	NaN
0.384881347265284	NaN	NaN	NaN	NaN	NaN	NaN
0.317118110460736	NaN	NaN	NaN	NaN	NaN	NaN
0.353385864285467	NaN	NaN	NaN	NaN	NaN	NaN
0.479471442933692	NaN	NaN	NaN	NaN	NaN	NaN
0.320698176054381	NaN	NaN	NaN	NaN	NaN	NaN
0.359619286350108	NaN	NaN	NaN	NaN	NaN	NaN
0.254792850650971	NaN	NaN	NaN	NaN	NaN	NaN
0.28015803554877	NaN	NaN	NaN	NaN	NaN	NaN
0.256033195418762	NaN	NaN	NaN	NaN	NaN	NaN
0.221913941486601	NaN	NaN	NaN	NaN	NaN	NaN
0.284687624105981	NaN	NaN	NaN	NaN	NaN	NaN
0.537464814432716	NaN	NaN	NaN	NaN	NaN	NaN
0.314084307026374	NaN	NaN	NaN	NaN	NaN	NaN
0.31296081394542	NaN	NaN	NaN	NaN	NaN	NaN
0.458396818176442	NaN	NaN	NaN	NaN	NaN	NaN
0.428561878040693	NaN	NaN	NaN	NaN	NaN	NaN
0.255119478363747	NaN	NaN	NaN	NaN	NaN	NaN
0.326221991861401	NaN	NaN	NaN	NaN	NaN	NaN
0.176411558857818	NaN	NaN	NaN	NaN	NaN	NaN
0.272662438759088	NaN	NaN	NaN	NaN	NaN	NaN
0.257517369772662	NaN	NaN	NaN	NaN	NaN	NaN
0.242344979691786	NaN	NaN	NaN	NaN	NaN	NaN
0.322585779793618	NaN	NaN	NaN	NaN	NaN	NaN
0.371394252260465	NaN	NaN	NaN	NaN	NaN	NaN
0.18323919846095	NaN	NaN	NaN	NaN	NaN	NaN
0.22549535409699	NaN	NaN	NaN	NaN	NaN	NaN
0.364618377279738	NaN	NaN	NaN	NaN	NaN	NaN
0.219686380735167	NaN	NaN	NaN	NaN	NaN	NaN
0.287966060090444	NaN	NaN	NaN	NaN	NaN	NaN
0.275267271256472	NaN	NaN	NaN	NaN	NaN	NaN
0.251494788651733	NaN	NaN	NaN	NaN	NaN	NaN
0.229063036009665	NaN	NaN	NaN	NaN	NaN	NaN
0.262070086125942	NaN	NaN	NaN	NaN	NaN	NaN
0.355492643792693	NaN	NaN	NaN	NaN	NaN	NaN
0.224390708593688	NaN	NaN	NaN	NaN	NaN	NaN
0.280249373087417	NaN	NaN	NaN	NaN	NaN	NaN
0.230306852853847	NaN	NaN	NaN	NaN	NaN	NaN
0.344421374860266	NaN	NaN	NaN	NaN	NaN	NaN
0.246002735675108	NaN	NaN	NaN	NaN	NaN	NaN
0.347930514414263	NaN	NaN	NaN	NaN	NaN	NaN
0.261369060819963	NaN	NaN	NaN	NaN	NaN	NaN
0.348493005447704	NaN	NaN	NaN	NaN	NaN	NaN
0.180842671011111	NaN	NaN	NaN	NaN	NaN	NaN
0.263359383247827	NaN	NaN	NaN	NaN	NaN	NaN
0.180229771494073	NaN	NaN	NaN	NaN	NaN	NaN
0.246145323492108	NaN	NaN	NaN	NaN	NaN	NaN
0.22803579650461	NaN	NaN	NaN	NaN	NaN	NaN
0.19257842955147	NaN	NaN	NaN	NaN	NaN	NaN
0.229642780119585	NaN	NaN	NaN	NaN	NaN	NaN
0.321096066166503	NaN	NaN	NaN	NaN	NaN	NaN
0.309015591682402	NaN	NaN	NaN	NaN	NaN	NaN
0.198894008056937	NaN	NaN	NaN	NaN	NaN	NaN
0.298305807618639	NaN	NaN	NaN	NaN	NaN	NaN
0.215687256643118	NaN	NaN	NaN	NaN	NaN	NaN
0.179702149797373	NaN	NaN	NaN	NaN	NaN	NaN
0.177586459275646	NaN	NaN	NaN	NaN	NaN	NaN
0.229465204987907	NaN	NaN	NaN	NaN	NaN	NaN
0.230407329968732	NaN	NaN	NaN	NaN	NaN	NaN
0.219485632539069	NaN	NaN	NaN	NaN	NaN	NaN
0.356217088145397	NaN	NaN	NaN	NaN	NaN	NaN
0.246198190389287	NaN	NaN	NaN	NaN	NaN	NaN
0.238162123808606	NaN	NaN	NaN	NaN	NaN	NaN
0.285528009404385	NaN	NaN	NaN	NaN	NaN	NaN
0.261365713327032	NaN	NaN	NaN	NaN	NaN	NaN
0.207647002172088	NaN	NaN	NaN	NaN	NaN	NaN
0.200897649294553	NaN	NaN	NaN	NaN	NaN	NaN
0.209318240370782	NaN	NaN	NaN	NaN	NaN	NaN
0.208797268038369	NaN	NaN	NaN	NaN	NaN	NaN
0.228393336538762	NaN	NaN	NaN	NaN	NaN	NaN
0.186484504796196	NaN	NaN	NaN	NaN	NaN	NaN
0.204346435954138	NaN	NaN	NaN	NaN	NaN	NaN
0.180782759406247	NaN	NaN	NaN	NaN	NaN	NaN
0.219909672261773	NaN	NaN	NaN	NaN	NaN	NaN
0.230029095244671	NaN	NaN	NaN	NaN	NaN	NaN
0.221699953939638	NaN	NaN	NaN	NaN	NaN	NaN
0.421982842572419	NaN	NaN	NaN	NaN	NaN	NaN
0.176956906514689	NaN	NaN	NaN	NaN	NaN	NaN
0.209799162475523	NaN	NaN	NaN	NaN	NaN	NaN
0.303439115648438	NaN	NaN	NaN	NaN	NaN	NaN
0.185265004256296	NaN	NaN	NaN	NaN	NaN	NaN
0.237622529912844	NaN	NaN	NaN	NaN	NaN	NaN
0.188685577963991	NaN	NaN	NaN	NaN	NaN	NaN
0.2776687719389	NaN	NaN	NaN	NaN	NaN	NaN
0.240268502185186	NaN	NaN	NaN	NaN	NaN	NaN
0.165699348691874	NaN	NaN	NaN	NaN	NaN	NaN
0.21153424669609	NaN	NaN	NaN	NaN	NaN	NaN
0.216976438705836	NaN	NaN	NaN	NaN	NaN	NaN
0.265778553097438	NaN	NaN	NaN	NaN	NaN	NaN
0.170258549405027	NaN	NaN	NaN	NaN	NaN	NaN
0.247159945218083	NaN	NaN	NaN	NaN	NaN	NaN
0.207353313534715	NaN	NaN	NaN	NaN	NaN	NaN
0.19815146059727	NaN	NaN	NaN	NaN	NaN	NaN
0.186031219369554	NaN	NaN	NaN	NaN	NaN	NaN
0.190463468937002	NaN	NaN	NaN	NaN	NaN	NaN
0.283726291014921	NaN	NaN	NaN	NaN	NaN	NaN
0.182418624684057	NaN	NaN	NaN	NaN	NaN	NaN
0.19362664818368	NaN	NaN	NaN	NaN	NaN	NaN
0.230762388656799	NaN	NaN	NaN	NaN	NaN	NaN
0.186550867768259	NaN	NaN	NaN	NaN	NaN	NaN
0.308715613115498	NaN	NaN	NaN	NaN	NaN	NaN
0.175117296844576	NaN	NaN	NaN	NaN	NaN	NaN
0.205051027663929	NaN	NaN	NaN	NaN	NaN	NaN
0.173735143837046	NaN	NaN	NaN	NaN	NaN	NaN
0.195976102208919	NaN	NaN	NaN	NaN	NaN	NaN
0.242194693222451	NaN	NaN	NaN	NaN	NaN	NaN
0.214085423369247	NaN	NaN	NaN	NaN	NaN	NaN
0.205736535652732	NaN	NaN	NaN	NaN	NaN	NaN
0.181172514876152	NaN	NaN	NaN	NaN	NaN	NaN
0.318764411691964	NaN	NaN	NaN	NaN	NaN	NaN
0.369515650234893	NaN	NaN	NaN	NaN	NaN	NaN
0.175151726275112	NaN	NaN	NaN	NaN	NaN	NaN
0.170359131838833	NaN	NaN	NaN	NaN	NaN	NaN
0.191070905002911	NaN	NaN	NaN	NaN	NaN	NaN
0.232361469865231	NaN	NaN	NaN	NaN	NaN	NaN
0.196563122377171	NaN	NaN	NaN	NaN	NaN	NaN
0.201031432207618	NaN	NaN	NaN	NaN	NaN	NaN
0.205760443018517	NaN	NaN	NaN	NaN	NaN	NaN
0.165541559880373	NaN	NaN	NaN	NaN	NaN	NaN
0.267014767122088	NaN	NaN	NaN	NaN	NaN	NaN
0.333564617323021	NaN	NaN	NaN	NaN	NaN	NaN
0.188055255349688	NaN	NaN	NaN	NaN	NaN	NaN
0.203643105775606	NaN	NaN	NaN	NaN	NaN	NaN
0.195890834253566	NaN	NaN	NaN	NaN	NaN	NaN
0.476999662146742	NaN	NaN	NaN	NaN	NaN	NaN
0.207925534617856	NaN	NaN	NaN	NaN	NaN	NaN
0.17301415910775	NaN	NaN	NaN	NaN	NaN	NaN
[truncated: 115 more rows]
