# Supplementary material for: Subfield-specific interneuron circuits govern the hippocampal response to novelty in male mice
Source: Nat Commun. 2024 Jan 24;15:714. doi: 10.1038/s41467-024-44882-3 (PMC10808551; doi:10.1038/s41467-024-44882-3)
Supplement: Supplementary file 4 — Source Data [file 41467_2024_44882_MOESM4_ESM.zip › SupplFig4g.txt]

CA1	CA1PV	CA1SOM	CA3PV	CA3SOM	DGPV	DGSOM
0.0852870427985947	-0.106011520725024	0.387817837426128	0.0760222747921944	-0.00448567653074861	0.00903455055988582	-0.00670110005695237
0.255294582346434	0.128552121790053	0.0328443619878406	0.0375757068395615	0.00952009670436382	0.0820043338813845	0.0824944382256502
0.0455953540822306	-0.134357596609735	0.150953354403231	0.0531850606203079	0.0504200011491776	0.0422106588557566	-0.0700448129962502
0.0472991299970034	-0.0670942076815796	0.167103421022187	0.100663132965565	0.0585959479212761	0.0373728606044245	0.206189367820757
0.125230426452939	-0.00202036260819503	0.161404670065466	0.0265184380114079	0.037458885461092	0.145832574838416	0.0932471398071708
0.201578109496885	0.139159214409541	0.0773046515899046	0.0122932670637965	0.016965651884675	0.0593207775681746	0.115486199841143
0.0168878524846945	0.0249757003873224	0.254084481936959	0.019836388528347	0.0319237299263477	0.173937982235857	-0.0784950450003165
-0.0682091223004978	0.0794245219684745	0.0328762106035542	0.0661077499389648	0.031730268150568	0.213140588567664	0.0770243780753983
0.0555863682573784	0.067806729411969	-0.00657166047553611	0.0592389367520809	0.0433040000498295	0.173244679226402	-0.0849549375039868
0.180497556951043	-0.0224834076569123	0.184183504536793	0.100833058357239	0.0539854243397713	0.00286574012312476	0.254883423144806
0.0735515027680994	-0.079034977300137	-0.0533264644057094	0.00560757238417864	0.0366317108273506	0.0554897898510058	0.233545432131544
0.196243298873726	-0.00919917392177844	0.0159617879809631	0.0329054184257984	0.0296669770032167	-0.00334548818919721	0.218826791955154
-0.0641954498513299	0.0836300600034805	0.0691654320879782	0.0717440843582153	0.0142568834125996	0.0609479715469833	0.129675228775289
0.0837260806730399	0.0535845469494076	0.0840194771191009	0.0343744978308678	0.0108323041349649	0.131964009643562	0.212377282173223
0.132512081407611	-0.0329151894331723	-0.0241451942045202	0.0864810198545456	-0.0110332081094384	0.0756380953652038	0.253263951453789
0.059316933124588	0.110728883977491	-0.0491376215917279	0.0213393643498421	0.0379631072282791	0.0821405226466176	0.0104579876590932
0.0637523956538985	0.197081299836365	0.155640029198283	0.0626275390386581	0.0441374927759171	0.0317361706588179	-0.00529180331354256
0.0985245432186035	-0.0393777547029249	-0.0110121340006544	0.0126208495348692	0.0189471729099751	0.0933382275070869	0.0399937519260018
0.189724733711446	0.14720367820529	-0.0174996134728815	0.072653703391552	0.025848675519228	-0.00980506069109154	0.156854038306294
0.0738816563643318	0.18193899125728	-0.0496312839005233	0.0595329329371452	0.0177460107952356	-0.0353325138754282	0.236834536664325
-0.0110652583866494	0.00893323905562297	0.0511564313412946	0.152127131819725	0.00779986660927534	-0.0114648706605538	0.129543580801904
NaN	0.128600775125934	0.281795588563818	0.0296859107911587	0.0254386644810438	0.0639294167901873	0.0510630188109443
0.00337691209594146	0.0399026479622714	0.269774385630768	0.0694415345788002	0.0194682590663433	0.00674993348753916	0.159977735000085
0.0733620280237777	-0.0438766183138692	0.287694267473355	0.0841821134090424	0.0671171024441719	-0.00412959666383068	0.139704766486182
-0.00214631976986022	-0.0157203193590135	0.13750847783349	0.0421964898705482	0.058454480022192	0.0598970105876713	0.158129888585112
-0.0354869559116008	0.0787522012691469	0.307108730372238	0.0809104889631271	0.0615645758807659	0.128228285509618	0.262541994301319
0.0904234689566178	0.0634099922477468	0.100198061146366	0.0186575464904308	0.0634562075138092	0.0112276098662859	0.258284527513715
0.0541148051415333	0.0638704668253335	0.159983620214593	0.0413117818534374	0.0338784456253052	0.105741029954454	0.212403087507197
0.172816740259938	0.0468438794624574	-0.0641797197538897	-0.00747015327215195	0.0234163701534271	0.0587272060961173	0.0321284831902387
0.0940194118916842	0.0259245570473695	-0.0625088006604276	0.0583108440041542	0.0277311597019434	0.0535059487764503	0.37705352475677
0.126533884788589	-0.0284226449998679	0.104063233045425	0.0734473541378975	0.0673068761825562	0.0964010081745804	0.226738387170133
0.389278934091683	0.0473301640526903	0.103317582417285	0.0463122837245464	0.0292558297514915	0.127797176495585	0.235751361669192
-0.0515445249808819	-0.00199894913298925	-0.0363858004847541	0.104913033545017	0.0926450937986374	0.11280066961502	0.329481697012706
0.0165500411221625	0.0359808001464747	0.0327286613309306	0.034090057015419	0.00995535124093294	0.0727025746033053	0.18626771929787
0.125149646093237	-0.00317744352429152	-0.0594887409418268	0.0775665417313576	0.0961670503020287	0.109208870444994	0.253818846905011
-0.0160181684682314	0.00505368084528813	-0.0678542091429805	0.0802351012825966	0.0427339598536491	0.104388451681709	0.21987268886098
0.00996042119685763	-0.0278674072233047	-0.0627190238510977	0.0534412525594234	0.0158516000956297	0.190977875433681	0.306612812268637
0.46029280712293	0.00457388447147216	0.0881142355253955	0.0381400547921658	0.0674118250608444	0.158168076379388	0.0248351037347725
0.258246441217645	-0.00789650094542634	0.176734749630449	0.0523378103971481	0.087771899998188	0.0106314457952976	0.176609136395966
0.617076972150861	-0.0238524754067902	0.363336175035565	0.0411154180765152	0.0106513984501362	0.0426130369305611	0.243804521830222
0.452022618103888	0.0142470809372396	0.134578715197254	0.0394876897335052	0.0370090678334236	0.0704257860779762	0.0812225664862564
0.406159666251909	0.0826974452218321	0.157999292409603	0.0960354804992676	0.0268264710903168	0.102713778614998	0.208215312766161
0.348157928174684	0.0222790322412161	0.144401796013674	0.0876844897866249	0.019375953823328	0.104906886816025	0.0871869633789429
0.819782179795145	0.0698481991445396	0.054372631174796	0.104749299585819	0.10269545763731	0.0557515993714333	0.421520718057135
0.0360693550384192	-0.000960404071350212	-0.00697646789879951	0.147001683712006	0.0423671416938305	0.0713814347982407	0.298428224055924
0.0574008960696347	0.00243431665936984	-0.0198030272064947	0.0975760966539383	0.0218339655548334	0.0350346751511097	0.0412622551276674
0.175427087214234	0.0223627269365899	0.000213656417672568	0.0200012214481831	0.00491846119984984	0.122475065290928	0.0500834402893021
0.0283777007794527	-0.00794694181146305	-0.0148978700003566	0.119032651185989	0.0288671497255564	0.073149673640728	0.0909366720494217
0.0325062674459	0.00499959064533351	0.0570834960118622	0.172321811318398	0.0083449287340045	0.0312950573861599	-0.00811177603052413
0.104806565889177	0.109698393941055	-0.0645612452991379	0.0017250101082027	0.0584576651453972	0.0467437915503979	-0.00978854809782474
0.197048516097284	0.00290475922839524	0.045637619535278	0.085681363940239	0.0882391855120659	0.04228475689888	0.0998692213000353
0.132727974143098	0.0407553482739513	0.121731672499964	0.012337414547801	0.0819718688726425	0.0641449317336082	0.103020160367517
0.309894983862062	-0.0461648390476474	0.0710590608266133	0.128465041518211	0.0763794034719467	0.00775688234716654	0.12416187613535
0.379201630741205	0.0469439732632092	0.043588598812271	0.0459251627326012	0.0656152442097664	0.0586159825325012	0.0989856098055109
0.480322215633992	0.0853359060555591	0.0645553017321941	-0.0141349816694856	0.0779954940080643	0.0629226118326187	0.0740813230648674
0.187351315300978	-0.0271159904726277	0.0166137116679963	0.0389945134520531	0.0180784538388252	0.0815123096108437	0.0857486552491015
0.51205567469756	-0.0178389692583633	0.0204944721422731	0.147582516074181	0.0643933340907097	-0.0251443274319172	0.030565084374962
0.04920321867306	-0.000322049196111285	0.113842585314484	0.0582358166575432	0.0856586620211601	0.0284416731446981	0.0983371774516132
0.0955772301974162	0.132891737749484	0.188322214281915	0.0888517946004868	0.0892360359430313	0.0346679203212261	0.0664300520837737
0.08800268194305	0.107390300999919	0.171298356222188	0.0330359935760498	0.0164010338485241	0.0347984097898006	0.0649721039740577
0.15655912528396	0.00129233349933531	0.0140060351715275	0.077314555644989	0.00612811930477619	0.0013310604263097	0.0184649787226186
0.112204047746294	0.0408420844603776	0.0679787448594149	0.0198599714785814	0.0274834726005793	-0.00834137294441462	0.0579568731578174
0.334062943101923	0.0591863388503921	0.00259535856416565	0.0850964263081551	0.027821222320199	0.0516553595662117	0.0261649295314915
0.128053707289623	-0.00177185177366487	0.0324348953844201	-0.0172058362513781	0.0722589641809464	0.0105083202943206	0.0211985454609281
0.525813037968037	0.0284473485135883	0.268436600646556	-0.0207525193691254	0.0540932565927505	0.0179427284747362	0.0446899924246836
0.257834350127404	0.0400359665981638	0.0571517836322695	0.0205805227160454	0.0465089716017246	-0.0248876549303532	0.119786217123171
0.00753790396849577	0.0817220413884458	0.0182470965010218	0.0458013638854027	0.0602534934878349	-0.0197854526340961	0.0776009955269291
0.408923901330614	0.0361219427647624	0.117052942289443	0.0641597956418991	0.0146877337247133	0.0673808008432388	0.027259932526793
0.359446104803124	0.0661754075016315	-0.00755285500682497	0.0449804253876209	0.0738607868552208	0.0584104470908642	0.034231488311935
0.167891757079458	0.0414114681836588	0.011661689652634	0.127218455076218	0.0515998974442482	-0.0459942221641541	-0.0150138791360765
0.100812224231006	0.0177594696537763	0.0380996374755777	0.00787571724504232	0.0490541830658913	0.0226258747279644	0.0076008971994895
-0.0348847004932053	0.0205028905161833	0.066345994436639	0.0400984063744545	0.0474497564136982	0.000546911032870412	0.0381212608174499
0.317506219950638	-0.0415155310472154	0.0780671128171303	0.0352998189628124	0.0534467361867428	0.0320441387593746	-0.0592996891777606
0.0996324029517322	0.0370888237186304	0.136507146451118	0.0342444702982903	0.124488703906536	0.0517558827996254	-0.00958701845199597
0.0744011718125207	0.101687647396984	-0.0117290399336239	0.00936407689005136	0.0375532619655132	0.0386927910149097	-0.00409639697885716
0.118277903421208	0.0918728744537831	0.0365309395242037	0.010910838842392	0.0281251054257154	0.00646904949098825	-0.000371035253180811
-0.0541525806594817	0.0555869395831911	0.0532561653697779	-0.0243708603084087	0.0543739385902882	0.0301001500338316	0.00164919815142125
0.668413624183924	0.0073522145557362	0.0916629658003501	-0.00930896308273077	0.0571213886141777	0.00296629825606942	-0.0229214159468638
0.360565366285351	0.0650573725493946	-0.0177759115876093	0.01611796207726	0.107920438051224	-0.00303086824715137	0.0358959052902044
-0.0241445744637975	0.0900547122273834	0.0176067059345239	0.0156195005401969	0.00943166390061378	0.0670193582773209	0.0300622963664493
0.0420446445097743	-0.0157323865350852	0.0451117570837612	-0.00807949528098106	0.00235522910952568	0.0219621136784554	-0.0255922838201727
0.298082946358865	0.0405874734503454	0.0505206729147666	0.00960067473351955	0.0553942620754242	-0.004109853412956	-0.018041270818035
0.181886230677976	0.0894749097671456	-0.0453849915010856	0.00402128510177135	0.0126688610762358	0.0265805013477802	0.0298677741157923
0.0874813218396119	-0.0058631949283208	0.0134500575721177	-0.03244274482131	0.0319180116057396	-0.0234271660447121	0.0650676102397552
0.318174808457171	0.0781303469542533	0.123891803379306	-0.0212509464472532	0.0697307661175728	0.0486834459006786	0.00843379091411335
NaN	0.00484709696861001	0.054782289734814	0.0889775454998016	0.018411211669445	0.00305713643319905	0.134522805846465
-0.0631898837770513	0.120197031791432	0.0742384556908132	0.00731626991182566	0.0571446940302849	0.0127597693353891	0.0559868016406774
0.427560521183666	0.0391787493826138	0.0226520504674533	0.0581809133291245	0.0575026832520962	-0.0357986949384212	0.0368909166582053
-0.0185183746086601	0.0141922927227161	0.0721051131058942	0.0595400594174862	0.0686742439866066	0.0400453358888626	0.0713759734632167
0.0872594474547944	0.0474013148462195	0.072491031800012	0.00366985099390149	0.0272867437452078	0.0225895773619413	0.0243580460886786
0.0976953798106033	-0.0187321461294481	0.0844979784791922	0.0160256195813417	0.0828652679920197	0.00655955914407969	0.0351774985676792
0.0897750827814898	-0.0188338762190841	0.0503341961056754	0.0684578344225883	0.0189898628741503	0.0138644091784954	0.0378593474982307
0.0084214452488804	0.0314592889813086	0.0701162373956378	0.044279370456934	0.0698668882250786	0.0598724111914635	0.0454182743982047
0.0092465854162853	0.0539758765153814	0.0522079713119163	0.0602400340139866	0.0339056774973869	0.0273526906967163	0.0240364506464997
0.0355147254712759	0.115904872687499	0.0333397612477919	0.0283302254974842	0.0802387371659279	0.112506933510303	0.0562419783708439
0.19888994480655	-0.0120218042156566	0.0441911020488168	0.0211394727230072	0.0300765242427588	-0.01685063354671	0.0199256749005732
0.191123249128448	0.00149544604833118	0.0839677843465172	0.0885795503854752	0.0684927180409431	-0.059121411293745	0.0105315681009946
0.0676617214821324	0.11978470374133	0.0636791442494248	0.000817443244159222	0.117398388683796	0.0301001500338316	0.0420655603350205
0.560996126390054	0.0148980874020167	0.0542738541119419	0.0137548297643661	0.0548486486077309	0.00296629825606942	0.00723716877396297
0.104486555373579	0.0226671750685329	0.072362816117536	0.0455066002905369	0.0670314654707909	-0.00303086824715137	0.114404836351333
0.436396088853764	-0.0128354713682294	0.00666963556346019	-0.0186417773365974	0.0418419316411018	0.0670193582773209	0.126039899806569
0.0300681182573907	0.011102097914554	-0.00949520362074812	0.00766924303025007	0.0264417733997107	0.0219621136784554	0.0426786128482594
0.342536428135067	0.119923000091871	-0.00926871122774217	0.00781930517405272	0.0460077971220016	-0.004109853412956	0.0890341166052003
0.170122532827827	0.0308311855093975	0.0492569554096514	-0.00265194638632238	0.0222315844148397	0.0265805013477802	0.0403328316587469
0.0622596235710125	0.0274872355906215	0.0324744682109109	0.0129502192139626	0.075194351375103	-0.0234271660447121	0.0599375296171737
0.491342077360082	0.0399145931802287	-0.0214941606525739	0.00244388123974204	0.0706108063459396	0.0486834459006786	0.0874893630006963
NaN	0.0465221725688237	0.0611273056288075	0.0230247862637043	0.0339591018855572	0.00305713643319905	0.0169401395111706
0.0336131416551043	0.0152602421753456	-0.00910660798161464	-0.0259077120572329	0.0495747849345207	0.0127597693353891	0.0589292677674468
0.00683829381876792	0.0540470517191032	0.0662529916859686	NaN	0.0159409437328577	-0.0357986949384212	-0.0190580620084939
0.0763128292131096	0.0539887834660833	0.0102598323101777	NaN	0.0378428548574448	0.0400453358888626	0.0696764296671144
0.439333197249823	0.0441908898090598	0.050916723121526	NaN	0.0731055065989494	0.0225895773619413	0.0738495975083141
0.384360059184871	0.0554161234756897	-0.00111168030164643	NaN	0.130591988563538	0.00655955914407969	0.0382703025654162
-0.00542925206532587	0.0475822882917939	0.00308461374166574	NaN	0.0604425854980946	0.0138644091784954	0.0717043113885894
0.226316556007721	0.053230298332634	NaN	NaN	0.0791925862431526	0.0598724111914635	0.0465088313094659
0.348727529958302	0.17954978651123	NaN	NaN	0.0582046024501324	0.0273526906967163	-0.00265548631337352
0.0125576980901432	0.0224355864481322	NaN	NaN	0.0609349310398102	0.112506933510303	0.0510295204849717
-0.00183323813685577	0.0245999959222118	NaN	NaN	0.0211401749402285	-0.01685063354671	0.0160328612317179
0.0323483694866709	0.210177644215163	NaN	NaN	0.00513565959408879	-0.059121411293745	0.0392914553494793
0.174733069006846	0.0837208914955703	NaN	NaN	0.0668095275759697	0.169315442442894	-0.00321351309565035
0.0635752345110059	0.114879009845531	NaN	NaN	0.0549747347831726	0.063319593667984	NaN
0.502381319609038	0.0959157017704006	NaN	NaN	0.086836114525795	0.196985751390457	NaN
0.264685701233812	0.104240453241014	NaN	NaN	0.0858253091573715	0.243521302938461	NaN
0.40313700679276	0.151018901814334	NaN	NaN	0.0245864558964968	0.19415645301342	NaN
0.0542422314600265	0.146200074620079	NaN	NaN	0.0314545333385468	0.0968416631221771	NaN
0.436689606985955	0.0870121077310856	NaN	NaN	0.0617673024535179	0.0948235169053078	NaN
0.0151942443704555	0.179439092460503	NaN	NaN	0.0728602930903435	0.0510490201413631	NaN
0.0679081457459507	0.149706258419172	NaN	NaN	0.0298145245760679	0.0894553735852242	NaN
0.111329432841055	0.0947654037085969	NaN	NaN	0.0643500760197639	0.101607099175453	NaN
0.119295007317763	0.135945526298053	NaN	NaN	0.0300809126347303	0.176902666687965	NaN
0.105902536735458	0.156137078510748	NaN	NaN	0.08528783172369	0.0908037275075912	NaN
0.330411486049492	0.0576931969128485	NaN	NaN	0.0551843233406544	0.280301928520203	NaN
-0.0126113569229857	0.0723942521999465	NaN	NaN	0.010001054033637	0.0666968524456024	NaN
0.0675562245668357	0.15352626552183	NaN	NaN	0.0577771328389645	0.136668547987938	NaN
0.302337436063687	0.120769954717991	NaN	NaN	0.0195313431322575	NaN	NaN
0.343396929881578	0.100583277011367	NaN	NaN	0.0468091852962971	NaN	NaN
0.26105164929614	0.0416897864633052	NaN	NaN	0.0653582662343979	NaN	NaN
0.0691657018559108	0.162770025603569	NaN	NaN	-0.018578976392746	NaN	NaN
0.0638916142954169	0.144333635243787	NaN	NaN	-0.00405741296708584	NaN	NaN
NaN	0.109578498473805	NaN	NaN	-0.0223770532757044	NaN	NaN
NaN	0.0235326740737122	NaN	NaN	0.000806630996521562	NaN	NaN
0.0376488104910561	0.0614739804083405	NaN	NaN	0.00958523992449045	NaN	NaN
0.178340242409647	0.0492287684973141	NaN	NaN	-0.00770086515694857	NaN	NaN
0.144855550520807	0.0263459839408028	NaN	NaN	0.0812583044171333	NaN	NaN
0.150502297513187	0.0651027229324366	NaN	NaN	0.0756736099720001	NaN	NaN
0.201955922330121	0.00833574382790648	NaN	NaN	-0.0306101366877556	NaN	NaN
0.155899929660639	0.0498466956953751	NaN	NaN	0.118415035307407	NaN	NaN
0.03092906466603	0.0241664294031429	NaN	NaN	-0.00620553875342011	NaN	NaN
0.741159527231499	0.0663668086466457	NaN	NaN	0.0988739430904388	NaN	NaN
0.0202339660934239	0.000309897324652909	NaN	NaN	0.0336352251470089	NaN	NaN
0.121113290233269	0.0106900303553109	NaN	NaN	0.0460056588053703	NaN	NaN
0.636385391996466	-0.039754795704392	NaN	NaN	-0.00618074601516128	NaN	NaN
0.0213638334063737	0.0566787298000082	NaN	NaN	-0.0913948565721512	NaN	NaN
0.00962080290289769	0.0257739590037167	NaN	NaN	0.223928883671761	NaN	NaN
0.108919959845007	0.0824055967186297	NaN	NaN	0.124564863741398	NaN	NaN
0.355214481414493	-0.0131485831460274	NaN	NaN	0.0690463557839394	NaN	NaN
0.0607556275272272	0.0097242710196094	NaN	NaN	0.0416093990206718	NaN	NaN
0.0653726037707097	0.0961866081583224	NaN	NaN	0.120107807219028	NaN	NaN
0.593496342620559	0.101930801743876	NaN	NaN	0.157631441950798	NaN	NaN
0.562712811831461	0.0779389822781434	NaN	NaN	-0.0451797991991043	NaN	NaN
0.0493697418215545	0.0707401606900618	NaN	NaN	0.0647088214755058	NaN	NaN
0.0890492431727785	0.0573620051104561	NaN	NaN	-0.023728409782052	NaN	NaN
-0.0555164533256038	0.04228009184197	NaN	NaN	-0.00269846897572279	NaN	NaN
0.403428960352215	0.0642160937418673	NaN	NaN	0.180676147341728	NaN	NaN
0.243475972220833	0.0246260709993535	NaN	NaN	-0.031704381108284	NaN	NaN
NaN	0.00614247631043653	NaN	NaN	0.175329014658928	NaN	NaN
0.0341448296525566	0.130729090692491	NaN	NaN	0.0965231284499168	NaN	NaN
NaN	0.037016998975877	NaN	NaN	-0.0052944952622056	NaN	NaN
0.281586339214039	-0.000265531139669041	NaN	NaN	0.094877801835537	NaN	NaN
-0.0503310446691708	0.0807571752459532	NaN	NaN	0.101460017263889	NaN	NaN
NaN	0.0181483112788347	NaN	NaN	0.0618348270654678	NaN	NaN
0.635392358440819	0.0544918804970936	NaN	NaN	-0.0156081123277545	NaN	NaN
0.358243718159472	0.0786379118745822	NaN	NaN	0.0498924627900124	NaN	NaN
0.416971900341955	0.0614583511771532	NaN	NaN	0.0138910571113229	NaN	NaN
0.00471342043664536	0.105878721029319	NaN	NaN	-0.0129934838041663	NaN	NaN
0.135342093599038	0.0736655163062095	NaN	NaN	0.0755413621664047	NaN	NaN
0.427549806638264	0.04302815798964	NaN	NaN	0.0488793700933456	NaN	NaN
0.870795962437114	0.0614653716473154	NaN	NaN	0.0363497734069824	NaN	NaN
0.197653514592581	0.0837395402608921	NaN	NaN	0.00950717926025391	NaN	NaN
0.0110827149810704	0.0448423492300567	NaN	NaN	0.00857052020728588	NaN	NaN
0.0871311014815608	0.110659631266739	NaN	NaN	-0.032102894037962	NaN	NaN
-0.082383429357503	0.0694562481341145	NaN	NaN	-0.0184197816997766	NaN	NaN
-0.0535328923928694	0.0700462637790571	NaN	NaN	0.025965865701437	NaN	NaN
-0.0491951555149935	0.0466454999999759	NaN	NaN	0.0164853911846876	NaN	NaN
0.159538081756825	0.141694685128518	NaN	NaN	0.0168913062661886	NaN	NaN
0.605666397161827	0.109363037078571	NaN	NaN	0.0385183803737164	NaN	NaN
0.0671730231070058	0.0940241366622163	NaN	NaN	0.0637935027480125	NaN	NaN
0.0721708803518323	0.05389649872889	NaN	NaN	0.0700678750872612	NaN	NaN
0.439594805738692	0.121905545860914	NaN	NaN	0.00785120949149132	NaN	NaN
0.139204790466619	0.0408861004420558	NaN	NaN	0.0250863768160343	NaN	NaN
0.0278354978371715	0.0990167448051108	NaN	NaN	0.0294430833309889	NaN	NaN
0.400454810673194	0.132147685527939	NaN	NaN	0.0316665582358837	NaN	NaN
0.0431609179756074	0.0808031995883359	NaN	NaN	0.0357162058353424	NaN	NaN
0.512205825936522	0.0758125054801073	NaN	NaN	0.136903315782547	NaN	NaN
0.233570369569177	0.109489274941323	NaN	NaN	0.00272245611995459	NaN	NaN
0.333364173817844	0.0794678844336398	NaN	NaN	0.0557499267160892	NaN	NaN
0.398335812749032	0.0634056945753533	NaN	NaN	-0.000999811571091413	NaN	NaN
0.691244727381699	0.0837300295550402	NaN	NaN	0.0890445411205292	NaN	NaN
0.5419153515872	-0.00661406114755487	NaN	NaN	0.0199297610670328	NaN	NaN
0.622936240114797	0.00329292084208714	NaN	NaN	0.110261261463165	NaN	NaN
0.223658048920001	0.0245006485880428	NaN	NaN	0.0415989309549332	NaN	NaN
0.340809491859317	0.0431473516160373	NaN	NaN	0.0183210391551256	NaN	NaN
-0.0408208584339368	-0.00884850026714948	NaN	NaN	0.0261719971895218	NaN	NaN
0.335642612128879	0.0406585513607347	NaN	NaN	0.0194636508822441	NaN	NaN
0.284346011965689	0.0732752382692065	NaN	NaN	0.0248367451131344	NaN	NaN
0.131118480509004	0.0545499019742588	NaN	NaN	-0.00188257661648095	NaN	NaN
0.0273533624549999	0.0342969089306425	NaN	NaN	-0.00389043125323951	NaN	NaN
0.0604720551284864	0.0316514945990175	NaN	NaN	0.085573248565197	NaN	NaN
NaN	0.122697355168004	NaN	NaN	0.172637358307838	NaN	NaN
NaN	0.0171443886145895	NaN	NaN	0.0683000162243843	NaN	NaN
-0.00466498480218362	0.054852287886347	NaN	NaN	0.140675216913223	NaN	NaN
0.0640343806575084	0.0775011498580605	NaN	NaN	-0.0138835301622748	NaN	NaN
0.364146154234971	0.112327774808225	NaN	NaN	0.0243306457996368	NaN	NaN
-0.0558490236681535	0.0765194201982559	NaN	NaN	0.0879977345466614	NaN	NaN
0.00638256810005235	0.0530911735906753	NaN	NaN	0.13609205186367	NaN	NaN
0.20691735183928	0.0321458633304612	NaN	NaN	-0.0333645083010197	NaN	NaN
-0.00735019684416554	0.0852162961128658	NaN	NaN	0.0522358044981956	NaN	NaN
0.628437003225507	0.0607224103724807	NaN	NaN	0.0799583196640015	NaN	NaN
0.182887921693097	0.130391000482132	NaN	NaN	0.00935057271271944	NaN	NaN
0.396746634793116	0.058648176989541	NaN	NaN	0.0789930000901222	NaN	NaN
0.471470130893259	0.113067718217416	NaN	NaN	0.112175069749355	NaN	NaN
0.200437793755061	0.114856474710508	NaN	NaN	0.0317651368677616	NaN	NaN
-0.0355691624955383	0.0714031499649577	NaN	NaN	-0.013197342865169	NaN	NaN
NaN	0.0329469770679913	NaN	NaN	0.161838516592979	NaN	NaN
-0.0516802215766967	0.0148933531211866	NaN	NaN	-0.00101349619217217	NaN	NaN
0.26587577070774	0.0780169124457362	NaN	NaN	0.107856146991253	NaN	NaN
0.149090288658046	0.00316557030487934	NaN	NaN	-0.0417441092431545	NaN	NaN
0.0294149659604309	0.0381001768921886	NaN	NaN	0.0597622133791447	NaN	NaN
0.0677629574976441	0.107689252418681	NaN	NaN	0.0642425641417503	NaN	NaN
0.190377393991378	0.0759023066131733	NaN	NaN	0.0286731328815222	NaN	NaN
-0.0114501257070285	0.0532334421175437	NaN	NaN	0.0448072999715805	NaN	NaN
-0.00824382911507507	0.0742329533945025	NaN	NaN	0.0725408867001534	NaN	NaN
0.186181598449065	0.0348113630770645	NaN	NaN	-0.0275183152407408	NaN	NaN
0.158970581787436	0.0216723157639838	NaN	NaN	-0.0313462652266026	NaN	NaN
NaN	0.0141139558035932	NaN	NaN	-0.00521128298714757	NaN	NaN
0.264956650075865	-0.0599050168338401	NaN	NaN	-0.00194645125884563	NaN	NaN
0.00280341283877389	0.0352231522341658	NaN	NaN	NaN	NaN	NaN
0.12338896006529	0.0562512502133573	NaN	NaN	NaN	NaN	NaN
0.106989931930065	0.0366440669657152	NaN	NaN	NaN	NaN	NaN
-0.0714976283934633	0.143532608797253	NaN	NaN	NaN	NaN	NaN
0.0407362906787437	0.113759111883287	NaN	NaN	NaN	NaN	NaN
0.169848831981363	0.0264074687427237	NaN	NaN	NaN	NaN	NaN
0.240150618869222	0.0764470117756714	NaN	NaN	NaN	NaN	NaN
NaN	0.0797102447034677	NaN	NaN	NaN	NaN	NaN
0.0382525614592913	0.0881038700028525	NaN	NaN	NaN	NaN	NaN
0.0980365297071988	0.0567623483952162	NaN	NaN	NaN	NaN	NaN
0.188815601608124	0.0938975864508792	NaN	NaN	NaN	NaN	NaN
0.0150605533404715	-0.0175486219921694	NaN	NaN	NaN	NaN	NaN
0.18963159148014	0.103668823258065	NaN	NaN	NaN	NaN	NaN
-0.04635184305828	0.091190201482558	NaN	NaN	NaN	NaN	NaN
0.475394357258174	0.107465827859866	NaN	NaN	NaN	NaN	NaN
-0.188835657942421	0.0314574350521303	NaN	NaN	NaN	NaN	NaN
0.155283026209481	-0.0191749790931418	NaN	NaN	NaN	NaN	NaN
-0.0109336560155237	0.077054631511799	NaN	NaN	NaN	NaN	NaN
0.282727629205077	0.14335431167292	NaN	NaN	NaN	NaN	NaN
0.00619697797383632	0.150460077378439	NaN	NaN	NaN	NaN	NaN
-0.00907314422098558	0.092983276912944	NaN	NaN	NaN	NaN	NaN
NaN	0.0584262442124402	NaN	NaN	NaN	NaN	NaN
-0.0477692178176402	0.0745322541333554	NaN	NaN	NaN	NaN	NaN
0.0339118356466053	0.0216490252587948	NaN	NaN	NaN	NaN	NaN
0.305834061100404	0.0567402009235597	NaN	NaN	NaN	NaN	NaN
0.0330697868373876	0.0283815830836427	NaN	NaN	NaN	NaN	NaN
0.00336766534420891	0.178172125623249	NaN	NaN	NaN	NaN	NaN
0.189796470137031	0.133802493824843	NaN	NaN	NaN	NaN	NaN
0.0998329306125945	0.0537148341160122	NaN	NaN	NaN	NaN	NaN
-0.0362508140681627	0.156960739699726	NaN	NaN	NaN	NaN	NaN
-0.00772163446221772	0.149240942638719	NaN	NaN	NaN	NaN	NaN
0.0804983729716919	0.0841842191658187	NaN	NaN	NaN	NaN	NaN
0.248007120800586	0.0296317659549419	NaN	NaN	NaN	NaN	NaN
0.0136355388181129	0.101683960965908	NaN	NaN	NaN	NaN	NaN
0.0526852441369426	0.0158597825153947	NaN	NaN	NaN	NaN	NaN
0.157943390172835	0.103148992880578	NaN	NaN	NaN	NaN	NaN
0.0167585881149799	0.106083269615256	NaN	NaN	NaN	NaN	NaN
0.0894312281162428	0.0455011204422005	NaN	NaN	NaN	NaN	NaN
-0.135412379512134	0.130603273716779	NaN	NaN	NaN	NaN	NaN
-0.0498100811847066	0.0787837410751572	NaN	NaN	NaN	NaN	NaN
NaN	0.0680030042988876	NaN	NaN	NaN	NaN	NaN
-0.00621830822390811	0.0610644444632159	NaN	NaN	NaN	NaN	NaN
NaN	0.139508509395626	NaN	NaN	NaN	NaN	NaN
-0.046009213741441	0.0669210349661068	NaN	NaN	NaN	NaN	NaN
0.0256615066845347	0.000611175493422126	NaN	NaN	NaN	NaN	NaN
-0.0465081198894115	0.0760180249259722	NaN	NaN	NaN	NaN	NaN
0.0943873963342856	0.0595145753828319	NaN	NaN	NaN	NaN	NaN
NaN	0.0988091816331035	NaN	NaN	NaN	NaN	NaN
0.316988480849127	0.0455686577603567	NaN	NaN	NaN	NaN	NaN
0.020201914289107	0.0567053911577258	NaN	NaN	NaN	NaN	NaN
0.221402435475049	0.0783238607123256	NaN	NaN	NaN	NaN	NaN
0.0483912078471429	0.208719227413328	NaN	NaN	NaN	NaN	NaN
0.0513172748396336	0.00526798243179633	NaN	NaN	NaN	NaN	NaN
-0.0462343904409742	0.0936182519216719	NaN	NaN	NaN	NaN	NaN
0.271245547872493	0.046495023665137	NaN	NaN	NaN	NaN	NaN
0.142203140960805	0.191360351275954	NaN	NaN	NaN	NaN	NaN
0.13243685814408	0.0640298018408694	NaN	NaN	NaN	NaN	NaN
0.0303718887051765	0.0374397864649076	NaN	NaN	NaN	NaN	NaN
-0.0452397660659679	0.0887655462252799	NaN	NaN	NaN	NaN	NaN
0.0474369234017707	0.0701867901136935	NaN	NaN	NaN	NaN	NaN
0.13625653499399	0.00176184248251583	NaN	NaN	NaN	NaN	NaN
0.258908581942141	0.101750308190324	NaN	NaN	NaN	NaN	NaN
0.249050886375841	0.075427993685668	NaN	NaN	NaN	NaN	NaN
0.687010263489573	0.145460335367075	NaN	NaN	NaN	NaN	NaN
0.0780994273871126	0.142437870849811	NaN	NaN	NaN	NaN	NaN
0.0874125562265941	0.031945228828136	NaN	NaN	NaN	NaN	NaN
0.16815522341199	0.0387627581751111	NaN	NaN	NaN	NaN	NaN
0.0501896933855241	0.0212715569066444	NaN	NaN	NaN	NaN	NaN
-0.0507739571659454	0.097853283971031	NaN	NaN	NaN	NaN	NaN
0.253963310436131	0.147409837888914	NaN	NaN	NaN	NaN	NaN
NaN	NaN	NaN	NaN	NaN	NaN	NaN
0.092043645974694	NaN	NaN	NaN	NaN	NaN	NaN
-0.0845938452640277	NaN	NaN	NaN	NaN	NaN	NaN
NaN	NaN	NaN	NaN	NaN	NaN	NaN
-0.064210900037326	NaN	NaN	NaN	NaN	NaN	NaN
0.07911964694433	NaN	NaN	NaN	NaN	NaN	NaN
0.903529566928066	NaN	NaN	NaN	NaN	NaN	NaN
0.0838892582152467	NaN	NaN	NaN	NaN	NaN	NaN
-0.0097627913254877	NaN	NaN	NaN	NaN	NaN	NaN
0.0664753172116829	NaN	NaN	NaN	NaN	NaN	NaN
NaN	NaN	NaN	NaN	NaN	NaN	NaN
0.952269961594024	NaN	NaN	NaN	NaN	NaN	NaN
0.060154926595369	NaN	NaN	NaN	NaN	NaN	NaN
0.417952977464225	NaN	NaN	NaN	NaN	NaN	NaN
-0.0496354743498638	NaN	NaN	NaN	NaN	NaN	NaN
-0.0275976901128831	NaN	NaN	NaN	NaN	NaN	NaN
-0.0952466366256768	NaN	NaN	NaN	NaN	NaN	NaN
NaN	NaN	NaN	NaN	NaN	NaN	NaN
0.077464628724208	NaN	NaN	NaN	NaN	NaN	NaN
-0.0311969129274068	NaN	NaN	NaN	NaN	NaN	NaN
0.0281924117502756	NaN	NaN	NaN	NaN	NaN	NaN
0.176485508336763	NaN	NaN	NaN	NaN	NaN	NaN
0.150354143168596	NaN	NaN	NaN	NaN	NaN	NaN
-0.0629210800454474	NaN	NaN	NaN	NaN	NaN	NaN
-0.0889584889786964	NaN	NaN	NaN	NaN	NaN	NaN
0.0788089975040383	NaN	NaN	NaN	NaN	NaN	NaN
0.232162881737295	NaN	NaN	NaN	NaN	NaN	NaN
0.161298824462923	NaN	NaN	NaN	NaN	NaN	NaN
-0.0747955943812106	NaN	NaN	NaN	NaN	NaN	NaN
0.0385530542164752	NaN	NaN	NaN	NaN	NaN	NaN
0.088152144311927	NaN	NaN	NaN	NaN	NaN	NaN
0.237840665212409	NaN	NaN	NaN	NaN	NaN	NaN
-0.00797283280722568	NaN	NaN	NaN	NaN	NaN	NaN
-0.018423068481215	NaN	NaN	NaN	NaN	NaN	NaN
0.124583174520338	NaN	NaN	NaN	NaN	NaN	NaN
0.280912683198536	NaN	NaN	NaN	NaN	NaN	NaN
-0.04829938700917	NaN	NaN	NaN	NaN	NaN	NaN
0.126006212873844	NaN	NaN	NaN	NaN	NaN	NaN
0.119490740160594	NaN	NaN	NaN	NaN	NaN	NaN
-0.0687689125110922	NaN	NaN	NaN	NaN	NaN	NaN
0.20942217654982	NaN	NaN	NaN	NaN	NaN	NaN
0.12586831212936	NaN	NaN	NaN	NaN	NaN	NaN
0.00218738269143291	NaN	NaN	NaN	NaN	NaN	NaN
NaN	NaN	NaN	NaN	NaN	NaN	NaN
0.195332539946483	NaN	NaN	NaN	NaN	NaN	NaN
-0.0557391942173932	NaN	NaN	NaN	NaN	NaN	NaN
0.0285822777766033	NaN	NaN	NaN	NaN	NaN	NaN
-0.0523105028897655	NaN	NaN	NaN	NaN	NaN	NaN
-0.0423819623983032	NaN	NaN	NaN	NaN	NaN	NaN
0.862585530625537	NaN	NaN	NaN	NaN	NaN	NaN
0.0717757315648506	NaN	NaN	NaN	NaN	NaN	NaN
0.00781868356089469	NaN	NaN	NaN	NaN	NaN	NaN
NaN	NaN	NaN	NaN	NaN	NaN	NaN
0.0983824548827864	NaN	NaN	NaN	NaN	NaN	NaN
0.059798894877455	NaN	NaN	NaN	NaN	NaN	NaN
NaN	NaN	NaN	NaN	NaN	NaN	NaN
0.0851807140766649	NaN	NaN	NaN	NaN	NaN	NaN
NaN	NaN	NaN	NaN	NaN	NaN	NaN
-0.0449439636887072	NaN	NaN	NaN	NaN	NaN	NaN
NaN	NaN	NaN	NaN	NaN	NaN	NaN
-0.0157176663382402	NaN	NaN	NaN	NaN	NaN	NaN
0.150859410804066	NaN	NaN	NaN	NaN	NaN	NaN
0.400201451132559	NaN	NaN	NaN	NaN	NaN	NaN
0.519970562278414	NaN	NaN	NaN	NaN	NaN	NaN
-0.0448278561630842	NaN	NaN	NaN	NaN	NaN	NaN
0.161802483521252	NaN	NaN	NaN	NaN	NaN	NaN
NaN	NaN	NaN	NaN	NaN	NaN	NaN
0.0829605628159255	NaN	NaN	NaN	NaN	NaN	NaN
NaN	NaN	NaN	NaN	NaN	NaN	NaN
0.0266366447346028	NaN	NaN	NaN	NaN	NaN	NaN
-0.0751665803028564	NaN	NaN	NaN	NaN	NaN	NaN
0.141229970631463	NaN	NaN	NaN	NaN	NaN	NaN
0.299090760996987	NaN	NaN	NaN	NaN	NaN	NaN
0.0272291141525584	NaN	NaN	NaN	NaN	NaN	NaN
0.0834602686511977	NaN	NaN	NaN	NaN	NaN	NaN
0.233239698807111	NaN	NaN	NaN	NaN	NaN	NaN
0.109103757389098	NaN	NaN	NaN	NaN	NaN	NaN
0.260698350307502	NaN	NaN	NaN	NaN	NaN	NaN
0.0941825692162739	NaN	NaN	NaN	NaN	NaN	NaN
0.619257454318808	NaN	NaN	NaN	NaN	NaN	NaN
0.381265300461549	NaN	NaN	NaN	NaN	NaN	NaN
NaN	NaN	NaN	NaN	NaN	NaN	NaN
-0.0518175482558767	NaN	NaN	NaN	NaN	NaN	NaN
NaN	NaN	NaN	NaN	NaN	NaN	NaN
NaN	NaN	NaN	NaN	NaN	NaN	NaN
NaN	NaN	NaN	NaN	NaN	NaN	NaN
-0.0393089287062483	NaN	NaN	NaN	NaN	NaN	NaN
-0.0164852643164438	NaN	NaN	NaN	NaN	NaN	NaN
0.154720071336374	NaN	NaN	NaN	NaN	NaN	NaN
NaN	NaN	NaN	NaN	NaN	NaN	NaN
0.0922345969420798	NaN	NaN	NaN	NaN	NaN	NaN
NaN	NaN	NaN	NaN	NaN	NaN	NaN
0.131402038346212	NaN	NaN	NaN	NaN	NaN	NaN
0.714624336518167	NaN	NaN	NaN	NaN	NaN	NaN
NaN	NaN	NaN	NaN	NaN	NaN	NaN
0.0128307178468883	NaN	NaN	NaN	NaN	NaN	NaN
0.0196044177353703	NaN	NaN	NaN	NaN	NaN	NaN
-0.0122060286214179	NaN	NaN	NaN	NaN	NaN	NaN
NaN	NaN	NaN	NaN	NaN	NaN	NaN
-0.0687221497040483	NaN	NaN	NaN	NaN	NaN	NaN
0.0576757755121242	NaN	NaN	NaN	NaN	NaN	NaN
NaN	NaN	NaN	NaN	NaN	NaN	NaN
NaN	NaN	NaN	NaN	NaN	NaN	NaN
-0.0535947887459976	NaN	NaN	NaN	NaN	NaN	NaN
-0.0395089366708437	NaN	NaN	NaN	NaN	NaN	NaN
0.0855449013407563	NaN	NaN	NaN	NaN	NaN	NaN
NaN	NaN	NaN	NaN	NaN	NaN	NaN
0.153866505670268	NaN	NaN	NaN	NaN	NaN	NaN
0.659641706561625	NaN	NaN	NaN	NaN	NaN	NaN
-0.00729904496014307	NaN	NaN	NaN	NaN	NaN	NaN
-0.0284093422485661	NaN	NaN	NaN	NaN	NaN	NaN
NaN	NaN	NaN	NaN	NaN	NaN	NaN
0.0303422119421933	NaN	NaN	NaN	NaN	NaN	NaN
0.0455873660524951	NaN	NaN	NaN	NaN	NaN	NaN
0.181815004697748	NaN	NaN	NaN	NaN	NaN	NaN
0.218996821920917	NaN	NaN	NaN	NaN	NaN	NaN
0.0495559894934975	NaN	NaN	NaN	NaN	NaN	NaN
0.254702486339867	NaN	NaN	NaN	NaN	NaN	NaN
0.23818804307579	NaN	NaN	NaN	NaN	NaN	NaN
0.0778197690053267	NaN	NaN	NaN	NaN	NaN	NaN
0.125063413425157	NaN	NaN	NaN	NaN	NaN	NaN
0.147967200955851	NaN	NaN	NaN	NaN	NaN	NaN
0.186314963393494	NaN	NaN	NaN	NaN	NaN	NaN
-0.00236220170022806	NaN	NaN	NaN	NaN	NaN	NaN
0.527429071556883	NaN	NaN	NaN	NaN	NaN	NaN
0.270738638348134	NaN	NaN	NaN	NaN	NaN	NaN
0.400100270486666	NaN	NaN	NaN	NaN	NaN	NaN
-0.125550223306726	NaN	NaN	NaN	NaN	NaN	NaN
0.339775671597134	NaN	NaN	NaN	NaN	NaN	NaN
-0.0368562772125176	NaN	NaN	NaN	NaN	NaN	NaN
0.134539661352971	NaN	NaN	NaN	NaN	NaN	NaN
0.402845434208778	NaN	NaN	NaN	NaN	NaN	NaN
0.50280345574408	NaN	NaN	NaN	NaN	NaN	NaN
0.487620357587695	NaN	NaN	NaN	NaN	NaN	NaN
0.211105709755242	NaN	NaN	NaN	NaN	NaN	NaN
0.41173575541504	NaN	NaN	NaN	NaN	NaN	NaN
0.282923029736115	NaN	NaN	NaN	NaN	NaN	NaN
0.132706931294251	NaN	NaN	NaN	NaN	NaN	NaN
0.0871980215844907	NaN	NaN	NaN	NaN	NaN	NaN
0.0433849292987096	NaN	NaN	NaN	NaN	NaN	NaN
0.106140940332299	NaN	NaN	NaN	NaN	NaN	NaN
-0.0456288743342913	NaN	NaN	NaN	NaN	NaN	NaN
0.244506801338316	NaN	NaN	NaN	NaN	NaN	NaN
0.132568719342969	NaN	NaN	NaN	NaN	NaN	NaN
0.118213436225483	NaN	NaN	NaN	NaN	NaN	NaN
0.161775518289781	NaN	NaN	NaN	NaN	NaN	NaN
-0.0419958165081365	NaN	NaN	NaN	NaN	NaN	NaN
0.0235811563071066	NaN	NaN	NaN	NaN	NaN	NaN
0.390225378152228	NaN	NaN	NaN	NaN	NaN	NaN
0.128851033041039	NaN	NaN	NaN	NaN	NaN	NaN
0.216354705826194	NaN	NaN	NaN	NaN	NaN	NaN
0.355901416463197	NaN	NaN	NaN	NaN	NaN	NaN
0.793595420322063	NaN	NaN	NaN	NaN	NaN	NaN
0.196818026678625	NaN	NaN	NaN	NaN	NaN	NaN
0.0473017144595209	NaN	NaN	NaN	NaN	NaN	NaN
-0.00527611336884234	NaN	NaN	NaN	NaN	NaN	NaN
0.222403731026266	NaN	NaN	NaN	NaN	NaN	NaN
-0.0480281331215062	NaN	NaN	NaN	NaN	NaN	NaN
-0.0115707633437502	NaN	NaN	NaN	NaN	NaN	NaN
0.0778151170128373	NaN	NaN	NaN	NaN	NaN	NaN
0.0862008367689191	NaN	NaN	NaN	NaN	NaN	NaN
0.0797176003090019	NaN	NaN	NaN	NaN	NaN	NaN
0.748359750620051	NaN	NaN	NaN	NaN	NaN	NaN
0.289917351100712	NaN	NaN	NaN	NaN	NaN	NaN
0.53645924473836	NaN	NaN	NaN	NaN	NaN	NaN
0.0158936048095491	NaN	NaN	NaN	NaN	NaN	NaN
0.0923680884656624	NaN	NaN	NaN	NaN	NaN	NaN
0.141507797107468	NaN	NaN	NaN	NaN	NaN	NaN
0.204983132334293	NaN	NaN	NaN	NaN	NaN	NaN
NaN	NaN	NaN	NaN	NaN	NaN	NaN
NaN	NaN	NaN	NaN	NaN	NaN	NaN
0.586908446232801	NaN	NaN	NaN	NaN	NaN	NaN
0.318095608837301	NaN	NaN	NaN	NaN	NaN	NaN
-0.0399243653381627	NaN	NaN	NaN	NaN	NaN	NaN
0.520731448564182	NaN	NaN	NaN	NaN	NaN	NaN
-0.0699194137697409	NaN	NaN	NaN	NaN	NaN	NaN
0.537631006422018	NaN	NaN	NaN	NaN	NaN	NaN
0.147731584814376	NaN	NaN	NaN	NaN	NaN	NaN
-0.0406034371666526	NaN	NaN	NaN	NaN	NaN	NaN
-0.0444194157270648	NaN	NaN	NaN	NaN	NaN	NaN
0.2244517334862	NaN	NaN	NaN	NaN	NaN	NaN
0.0496127808618419	NaN	NaN	NaN	NaN	NaN	NaN
0.0596806832763851	NaN	NaN	NaN	NaN	NaN	NaN
NaN	NaN	NaN	NaN	NaN	NaN	NaN
0.513468370125784	NaN	NaN	NaN	NaN	NaN	NaN
0.0729312442402637	NaN	NaN	NaN	NaN	NaN	NaN
0.041018333275208	NaN	NaN	NaN	NaN	NaN	NaN
-0.169883490755965	NaN	NaN	NaN	NaN	NaN	NaN
0.233451551278185	NaN	NaN	NaN	NaN	NaN	NaN
0.214956197168692	NaN	NaN	NaN	NaN	NaN	NaN
0.0441779941472009	NaN	NaN	NaN	NaN	NaN	NaN
0.086601386778612	NaN	NaN	NaN	NaN	NaN	NaN
0.0540044688737793	NaN	NaN	NaN	NaN	NaN	NaN
0.0822251994739324	NaN	NaN	NaN	NaN	NaN	NaN
NaN	NaN	NaN	NaN	NaN	NaN	NaN
0.0981959566084946	NaN	NaN	NaN	NaN	NaN	NaN
NaN	NaN	NaN	NaN	NaN	NaN	NaN
0.161427909078889	NaN	NaN	NaN	NaN	NaN	NaN
0.170901547020569	NaN	NaN	NaN	NaN	NaN	NaN
0.115610795479139	NaN	NaN	NaN	NaN	NaN	NaN
0.268187004459125	NaN	NaN	NaN	NaN	NaN	NaN
NaN	NaN	NaN	NaN	NaN	NaN	NaN
NaN	NaN	NaN	NaN	NaN	NaN	NaN
-0.084563219828501	NaN	NaN	NaN	NaN	NaN	NaN
NaN	NaN	NaN	NaN	NaN	NaN	NaN
0.35283433863005	NaN	NaN	NaN	NaN	NaN	NaN
NaN	NaN	NaN	NaN	NaN	NaN	NaN
0.0189875164740126	NaN	NaN	NaN	NaN	NaN	NaN
-0.0803358353383868	NaN	NaN	NaN	NaN	NaN	NaN
0.0711688625769137	NaN	NaN	NaN	NaN	NaN	NaN
0.293561760474973	NaN	NaN	NaN	NaN	NaN	NaN
0.168033352489177	NaN	NaN	NaN	NaN	NaN	NaN
0.624518316506951	NaN	NaN	NaN	NaN	NaN	NaN
0.227195903829254	NaN	NaN	NaN	NaN	NaN	NaN
NaN	NaN	NaN	NaN	NaN	NaN	NaN
0.186593479879958	NaN	NaN	NaN	NaN	NaN	NaN
0.157549984072116	NaN	NaN	NaN	NaN	NaN	NaN
0.298155545772952	NaN	NaN	NaN	NaN	NaN	NaN
NaN	NaN	NaN	NaN	NaN	NaN	NaN
NaN	NaN	NaN	NaN	NaN	NaN	NaN
NaN	NaN	NaN	NaN	NaN	NaN	NaN
-0.0535185919902203	NaN	NaN	NaN	NaN	NaN	NaN
-0.00773768176850706	NaN	NaN	NaN	NaN	NaN	NaN
0.184704819514475	NaN	NaN	NaN	NaN	NaN	NaN
-0.0326415282322219	NaN	NaN	NaN	NaN	NaN	NaN
0.498280477519041	NaN	NaN	NaN	NaN	NaN	NaN
-0.04804875153574	NaN	NaN	NaN	NaN	NaN	NaN
0.07796895709348	NaN	NaN	NaN	NaN	NaN	NaN
0.221082719375686	NaN	NaN	NaN	NaN	NaN	NaN
NaN	NaN	NaN	NaN	NaN	NaN	NaN
0.0215653754868262	NaN	NaN	NaN	NaN	NaN	NaN
-0.0213435663141406	NaN	NaN	NaN	NaN	NaN	NaN
0.228398138478852	NaN	NaN	NaN	NaN	NaN	NaN
0.0913486316053028	NaN	NaN	NaN	NaN	NaN	NaN
0.0423055448136422	NaN	NaN	NaN	NaN	NaN	NaN
-0.117275493097711	NaN	NaN	NaN	NaN	NaN	NaN
-0.0550260886864448	NaN	NaN	NaN	NaN	NaN	NaN
0.0117210311285707	NaN	NaN	NaN	NaN	NaN	NaN
-0.049466122345599	NaN	NaN	NaN	NaN	NaN	NaN
-0.0281600131124599	NaN	NaN	NaN	NaN	NaN	NaN
0.755041134182586	NaN	NaN	NaN	NaN	NaN	NaN
0.0751239898747932	NaN	NaN	NaN	NaN	NaN	NaN
-0.0556053931282371	NaN	NaN	NaN	NaN	NaN	NaN
0.2991013266839	NaN	NaN	NaN	NaN	NaN	NaN
0.0322105713923264	NaN	NaN	NaN	NaN	NaN	NaN
0.844699900450638	NaN	NaN	NaN	NaN	NaN	NaN
0.0330310055684436	NaN	NaN	NaN	NaN	NaN	NaN
-0.293769306921072	NaN	NaN	NaN	NaN	NaN	NaN
-0.0331898517296551	NaN	NaN	NaN	NaN	NaN	NaN
-0.0369809361602222	NaN	NaN	NaN	NaN	NaN	NaN
-0.0568149484462268	NaN	NaN	NaN	NaN	NaN	NaN
0.0889472028003933	NaN	NaN	NaN	NaN	NaN	NaN
0.38958864970001	NaN	NaN	NaN	NaN	NaN	NaN
0.917277361563227	NaN	NaN	NaN	NaN	NaN	NaN
NaN	NaN	NaN	NaN	NaN	NaN	NaN
-0.00607450661041726	NaN	NaN	NaN	NaN	NaN	NaN
NaN	NaN	NaN	NaN	NaN	NaN	NaN
0.185107471598625	NaN	NaN	NaN	NaN	NaN	NaN
-0.0728534758843089	NaN	NaN	NaN	NaN	NaN	NaN
-0.0522634752213488	NaN	NaN	NaN	NaN	NaN	NaN
-0.299300767633198	NaN	NaN	NaN	NaN	NaN	NaN
0.272186756477996	NaN	NaN	NaN	NaN	NaN	NaN
0.592948603539764	NaN	NaN	NaN	NaN	NaN	NaN
-0.0127444664269186	NaN	NaN	NaN	NaN	NaN	NaN
0.120765309928246	NaN	NaN	NaN	NaN	NaN	NaN
0.206336405207504	NaN	NaN	NaN	NaN	NaN	NaN
0.388997779852707	NaN	NaN	NaN	NaN	NaN	NaN
0.197635632836351	NaN	NaN	NaN	NaN	NaN	NaN
0.185854759723821	NaN	NaN	NaN	NaN	NaN	NaN
0.0468975193056103	NaN	NaN	NaN	NaN	NaN	NaN
-0.00211794607893869	NaN	NaN	NaN	NaN	NaN	NaN
0.0777297882765049	NaN	NaN	NaN	NaN	NaN	NaN
0.0313255520540133	NaN	NaN	NaN	NaN	NaN	NaN
0.162863519078851	NaN	NaN	NaN	NaN	NaN	NaN
0.139723708779026	NaN	NaN	NaN	NaN	NaN	NaN
0.264652960356396	NaN	NaN	NaN	NaN	NaN	NaN
0.199177887885311	NaN	NaN	NaN	NaN	NaN	NaN
0.216587839545123	NaN	NaN	NaN	NaN	NaN	NaN
0.432175435400775	NaN	NaN	NaN	NaN	NaN	NaN
-0.0150662895574034	NaN	NaN	NaN	NaN	NaN	NaN
0.413305874528942	NaN	NaN	NaN	NaN	NaN	NaN
-0.0293777627137473	NaN	NaN	NaN	NaN	NaN	NaN
0.201258036832717	NaN	NaN	NaN	NaN	NaN	NaN
0.373190773580155	NaN	NaN	NaN	NaN	NaN	NaN
0.694727611638892	NaN	NaN	NaN	NaN	NaN	NaN
0.622625566282042	NaN	NaN	NaN	NaN	NaN	NaN
0.23804938862298	NaN	NaN	NaN	NaN	NaN	NaN
0.0940171530032336	NaN	NaN	NaN	NaN	NaN	NaN
-0.0470481416320626	NaN	NaN	NaN	NaN	NaN	NaN
0.0778111773642156	NaN	NaN	NaN	NaN	NaN	NaN
0.179650802874331	NaN	NaN	NaN	NaN	NaN	NaN
0.0742702355331512	NaN	NaN	NaN	NaN	NaN	NaN
0.851672619883364	NaN	NaN	NaN	NaN	NaN	NaN
-0.0889544198488513	NaN	NaN	NaN	NaN	NaN	NaN
0.0765390478765014	NaN	NaN	NaN	NaN	NaN	NaN
0.277220734421039	NaN	NaN	NaN	NaN	NaN	NaN
0.0322350114685563	NaN	NaN	NaN	NaN	NaN	NaN
0.340810183454557	NaN	NaN	NaN	NaN	NaN	NaN
0.216139524555916	NaN	NaN	NaN	NaN	NaN	NaN
0.189015346825069	NaN	NaN	NaN	NaN	NaN	NaN
0.300765381935203	NaN	NaN	NaN	NaN	NaN	NaN
0.117377377060254	NaN	NaN	NaN	NaN	NaN	NaN
0.0210126345806712	NaN	NaN	NaN	NaN	NaN	NaN
0.250704873353656	NaN	NaN	NaN	NaN	NaN	NaN
0.0354247597251455	NaN	NaN	NaN	NaN	NaN	NaN
0.24024310489288	NaN	NaN	NaN	NaN	NaN	NaN
-0.0271126525410571	NaN	NaN	NaN	NaN	NaN	NaN
-0.0460093307578568	NaN	NaN	NaN	NaN	NaN	NaN
0.0874025854818453	NaN	NaN	NaN	NaN	NaN	NaN
0.213606024430772	NaN	NaN	NaN	NaN	NaN	NaN
0.0439639659398375	NaN	NaN	NaN	NaN	NaN	NaN
0.00984570935419456	NaN	NaN	NaN	NaN	NaN	NaN
0.111860299822055	NaN	NaN	NaN	NaN	NaN	NaN
0.082993774043306	NaN	NaN	NaN	NaN	NaN	NaN
0.0763068199648331	NaN	NaN	NaN	NaN	NaN	NaN
0.150795378346884	NaN	NaN	NaN	NaN	NaN	NaN
-0.0575638833313085	NaN	NaN	NaN	NaN	NaN	NaN
0.0870715227448088	NaN	NaN	NaN	NaN	NaN	NaN
0.264421821802201	NaN	NaN	NaN	NaN	NaN	NaN
0.24082655506794	NaN	NaN	NaN	NaN	NaN	NaN
0.123881125178752	NaN	NaN	NaN	NaN	NaN	NaN
0.132774483330949	NaN	NaN	NaN	NaN	NaN	NaN
0.403928090746808	NaN	NaN	NaN	NaN	NaN	NaN
0.208262840113608	NaN	NaN	NaN	NaN	NaN	NaN
0.123001507900747	NaN	NaN	NaN	NaN	NaN	NaN
0.0463496684388649	NaN	NaN	NaN	NaN	NaN	NaN
0.244077977410621	NaN	NaN	NaN	NaN	NaN	NaN
0.194299259168693	NaN	NaN	NaN	NaN	NaN	NaN
0.193159310828534	NaN	NaN	NaN	NaN	NaN	NaN
0.325467513125427	NaN	NaN	NaN	NaN	NaN	NaN
0.00422632843994692	NaN	NaN	NaN	NaN	NaN	NaN
0.111357830554527	NaN	NaN	NaN	NaN	NaN	NaN
0.148312653689797	NaN	NaN	NaN	NaN	NaN	NaN
0.264946168197119	NaN	NaN	NaN	NaN	NaN	NaN
0.0285293197517304	NaN	NaN	NaN	NaN	NaN	NaN
0.0506097961536854	NaN	NaN	NaN	NaN	NaN	NaN
0.252505365511966	NaN	NaN	NaN	NaN	NaN	NaN
0.425319080825614	NaN	NaN	NaN	NaN	NaN	NaN
0.468994987691365	NaN	NaN	NaN	NaN	NaN	NaN
0.451159486816904	NaN	NaN	NaN	NaN	NaN	NaN
-0.0376378570487153	NaN	NaN	NaN	NaN	NaN	NaN
-0.0167992618978152	NaN	NaN	NaN	NaN	NaN	NaN
NaN	NaN	NaN	NaN	NaN	NaN	NaN
0.427249070576074	NaN	NaN	NaN	NaN	NaN	NaN
0.0592160531321532	NaN	NaN	NaN	NaN	NaN	NaN
0.110084609611542	NaN	NaN	NaN	NaN	NaN	NaN
0.170403847741951	NaN	NaN	NaN	NaN	NaN	NaN
0.125398280347981	NaN	NaN	NaN	NaN	NaN	NaN
0.0725320100781325	NaN	NaN	NaN	NaN	NaN	NaN
NaN	NaN	NaN	NaN	NaN	NaN	NaN
0.12881543351203	NaN	NaN	NaN	NaN	NaN	NaN
0.106524288034975	NaN	NaN	NaN	NaN	NaN	NaN
-0.0397838712947637	NaN	NaN	NaN	NaN	NaN	NaN
0.128045925947475	NaN	NaN	NaN	NaN	NaN	NaN
0.278457308712947	NaN	NaN	NaN	NaN	NaN	NaN
NaN	NaN	NaN	NaN	NaN	NaN	NaN
0.242384425819721	NaN	NaN	NaN	NaN	NaN	NaN
0.0789876991424999	NaN	NaN	NaN	NaN	NaN	NaN
0.238137716432798	NaN	NaN	NaN	NaN	NaN	NaN
0.332066396048654	NaN	NaN	NaN	NaN	NaN	NaN
-0.0152370551038074	NaN	NaN	NaN	NaN	NaN	NaN
-0.0371685187729873	NaN	NaN	NaN	NaN	NaN	NaN
0.0849850843214549	NaN	NaN	NaN	NaN	NaN	NaN
0.531415919187918	NaN	NaN	NaN	NaN	NaN	NaN
0.0485296745469483	NaN	NaN	NaN	NaN	NaN	NaN
0.0458757610401492	NaN	NaN	NaN	NaN	NaN	NaN
0.334611510237209	NaN	NaN	NaN	NaN	NaN	NaN
0.463145502561397	NaN	NaN	NaN	NaN	NaN	NaN
-0.0388608871719905	NaN	NaN	NaN	NaN	NaN	NaN
-0.0320315992704592	NaN	NaN	NaN	NaN	NaN	NaN
0.22503014123685	NaN	NaN	NaN	NaN	NaN	NaN
0.417566954298511	NaN	NaN	NaN	NaN	NaN	NaN
0.0167395439793001	NaN	NaN	NaN	NaN	NaN	NaN
0.370225360857655	NaN	NaN	NaN	NaN	NaN	NaN
-0.0678281549577815	NaN	NaN	NaN	NaN	NaN	NaN
0.157821485036795	NaN	NaN	NaN	NaN	NaN	NaN
0.367975396459728	NaN	NaN	NaN	NaN	NaN	NaN
0.0894658011759139	NaN	NaN	NaN	NaN	NaN	NaN
-0.0342531333698211	NaN	NaN	NaN	NaN	NaN	NaN
0.292861215784948	NaN	NaN	NaN	NaN	NaN	NaN
0.0765204651790903	NaN	NaN	NaN	NaN	NaN	NaN
0.0613481064453851	NaN	NaN	NaN	NaN	NaN	NaN
-0.00134419755297487	NaN	NaN	NaN	NaN	NaN	NaN
0.111269296945701	NaN	NaN	NaN	NaN	NaN	NaN
0.113326488595293	NaN	NaN	NaN	NaN	NaN	NaN
0.340381149494962	NaN	NaN	NaN	NaN	NaN	NaN
0.26964156326356	NaN	NaN	NaN	NaN	NaN	NaN
0.30147285702309	NaN	NaN	NaN	NaN	NaN	NaN
0.31761846011192	NaN	NaN	NaN	NaN	NaN	NaN
0.244691870746912	NaN	NaN	NaN	NaN	NaN	NaN
0.0501378084382925	NaN	NaN	NaN	NaN	NaN	NaN
0.387468392133531	NaN	NaN	NaN	NaN	NaN	NaN
0.141790189298602	NaN	NaN	NaN	NaN	NaN	NaN
0.498708000957332	NaN	NaN	NaN	NaN	NaN	NaN
0.25510055834199	NaN	NaN	NaN	NaN	NaN	NaN
0.123595497304917	NaN	NaN	NaN	NaN	NaN	NaN
0.0159355846671515	NaN	NaN	NaN	NaN	NaN	NaN
-0.0427177613002982	NaN	NaN	NaN	NaN	NaN	NaN
0.0392312881731277	NaN	NaN	NaN	NaN	NaN	NaN
-0.0388064139252907	NaN	NaN	NaN	NaN	NaN	NaN
0.0715888222076672	NaN	NaN	NaN	NaN	NaN	NaN
-0.0779111815017911	NaN	NaN	NaN	NaN	NaN	NaN
0.00520016642470139	NaN	NaN	NaN	NaN	NaN	NaN
0.0467669778684435	NaN	NaN	NaN	NaN	NaN	NaN
0.0387936024687414	NaN	NaN	NaN	NaN	NaN	NaN
0.121536200318228	NaN	NaN	NaN	NaN	NaN	NaN
-0.0224386992905427	NaN	NaN	NaN	NaN	NaN	NaN
0.043566762461637	NaN	NaN	NaN	NaN	NaN	NaN
0.282520268713103	NaN	NaN	NaN	NaN	NaN	NaN
0.305830424609096	NaN	NaN	NaN	NaN	NaN	NaN
0.117974767207351	NaN	NaN	NaN	NaN	NaN	NaN
0.426751252309156	NaN	NaN	NaN	NaN	NaN	NaN
0.199507683450457	NaN	NaN	NaN	NaN	NaN	NaN
0.196387981066885	NaN	NaN	NaN	NaN	NaN	NaN
0.110025712816276	NaN	NaN	NaN	NaN	NaN	NaN
0.0229877963492609	NaN	NaN	NaN	NaN	NaN	NaN
0.387934578763821	NaN	NaN	NaN	NaN	NaN	NaN
0.554195263418782	NaN	NaN	NaN	NaN	NaN	NaN
0.0408418338249701	NaN	NaN	NaN	NaN	NaN	NaN
0.189886393567426	NaN	NaN	NaN	NaN	NaN	NaN
0.632911923962804	NaN	NaN	NaN	NaN	NaN	NaN
0.138914471993199	NaN	NaN	NaN	NaN	NaN	NaN
0.0918676626892622	NaN	NaN	NaN	NaN	NaN	NaN
NaN	NaN	NaN	NaN	NaN	NaN	NaN
0.114734773916698	NaN	NaN	NaN	NaN	NaN	NaN
0.0430216946122094	NaN	NaN	NaN	NaN	NaN	NaN
NaN	NaN	NaN	NaN	NaN	NaN	NaN
NaN	NaN	NaN	NaN	NaN	NaN	NaN
0.00126673461735773	NaN	NaN	NaN	NaN	NaN	NaN
0.369466558764502	NaN	NaN	NaN	NaN	NaN	NaN
0.032498289094271	NaN	NaN	NaN	NaN	NaN	NaN
0.0787782988815836	NaN	NaN	NaN	NaN	NaN	NaN
0.0855818577735379	NaN	NaN	NaN	NaN	NaN	NaN
-0.0769734235076124	NaN	NaN	NaN	NaN	NaN	NaN
0.0688234937124805	NaN	NaN	NaN	NaN	NaN	NaN
0.054055469819308	NaN	NaN	NaN	NaN	NaN	NaN
0.108246875044744	NaN	NaN	NaN	NaN	NaN	NaN
0.222926281328262	NaN	NaN	NaN	NaN	NaN	NaN
0.267468059620363	NaN	NaN	NaN	NaN	NaN	NaN
-0.0275486075908392	NaN	NaN	NaN	NaN	NaN	NaN
0.13793615162096	NaN	NaN	NaN	NaN	NaN	NaN
0.242733998791206	NaN	NaN	NaN	NaN	NaN	NaN
0.0973340813808603	NaN	NaN	NaN	NaN	NaN	NaN
0.050894066338762	NaN	NaN	NaN	NaN	NaN	NaN
0.581551237877547	NaN	NaN	NaN	NaN	NaN	NaN
0.153729867264707	NaN	NaN	NaN	NaN	NaN	NaN
0.24400109788092	NaN	NaN	NaN	NaN	NaN	NaN
0.476856085872476	NaN	NaN	NaN	NaN	NaN	NaN
0.218516980841792	NaN	NaN	NaN	NaN	NaN	NaN
NaN	NaN	NaN	NaN	NaN	NaN	NaN
0.0744116894870275	NaN	NaN	NaN	NaN	NaN	NaN
0.0315925845506114	NaN	NaN	NaN	NaN	NaN	NaN
-0.0359978143864266	NaN	NaN	NaN	NaN	NaN	NaN
0.066678146600016	NaN	NaN	NaN	NaN	NaN	NaN
0.127079482175888	NaN	NaN	NaN	NaN	NaN	NaN
NaN	NaN	NaN	NaN	NaN	NaN	NaN
0.364601727776955	NaN	NaN	NaN	NaN	NaN	NaN
0.402709363915371	NaN	NaN	NaN	NaN	NaN	NaN
0.166150310608319	NaN	NaN	NaN	NaN	NaN	NaN
0.0201624150539312	NaN	NaN	NaN	NaN	NaN	NaN
0.0571899818058782	NaN	NaN	NaN	NaN	NaN	NaN
0.139290214006176	NaN	NaN	NaN	NaN	NaN	NaN
0.149067490009967	NaN	NaN	NaN	NaN	NaN	NaN
0.247603361847264	NaN	NaN	NaN	NaN	NaN	NaN
0.123938190834782	NaN	NaN	NaN	NaN	NaN	NaN
0.0662034349535667	NaN	NaN	NaN	NaN	NaN	NaN
0.0632689419241405	NaN	NaN	NaN	NaN	NaN	NaN
0.0392263706099848	NaN	NaN	NaN	NaN	NaN	NaN
-0.0570834994942088	NaN	NaN	NaN	NaN	NaN	NaN
0.0901738713764864	NaN	NaN	NaN	NaN	NaN	NaN
0.349182808743665	NaN	NaN	NaN	NaN	NaN	NaN
0.0443412766402451	NaN	NaN	NaN	NaN	NaN	NaN
0.0621479485789653	NaN	NaN	NaN	NaN	NaN	NaN
0.052740177520165	NaN	NaN	NaN	NaN	NaN	NaN
0.0216336814910291	NaN	NaN	NaN	NaN	NaN	NaN
0.0208461400173492	NaN	NaN	NaN	NaN	NaN	NaN
-0.00653027777144538	NaN	NaN	NaN	NaN	NaN	NaN
0.00526458636145215	NaN	NaN	NaN	NaN	NaN	NaN
0.201692790823772	NaN	NaN	NaN	NaN	NaN	NaN
0.0460862566737641	NaN	NaN	NaN	NaN	NaN	NaN
-0.0343958864624152	NaN	NaN	NaN	NaN	NaN	NaN
NaN	NaN	NaN	NaN	NaN	NaN	NaN
0.031238976495425	NaN	NaN	NaN	NaN	NaN	NaN
-0.0130485668459456	NaN	NaN	NaN	NaN	NaN	NaN
0.105095712380556	NaN	NaN	NaN	NaN	NaN	NaN
0.00814093408472968	NaN	NaN	NaN	NaN	NaN	NaN
0.0700345571279235	NaN	NaN	NaN	NaN	NaN	NaN
0.288322529021993	NaN	NaN	NaN	NaN	NaN	NaN
NaN	NaN	NaN	NaN	NaN	NaN	NaN
0.00425204067210515	NaN	NaN	NaN	NaN	NaN	NaN
0.227053365945632	NaN	NaN	NaN	NaN	NaN	NaN
-0.0465091730837761	NaN	NaN	NaN	NaN	NaN	NaN
0.130404513412626	NaN	NaN	NaN	NaN	NaN	NaN
0.243333412873316	NaN	NaN	NaN	NaN	NaN	NaN
0.00241247595299085	NaN	NaN	NaN	NaN	NaN	NaN
-0.0520407328991846	NaN	NaN	NaN	NaN	NaN	NaN
0.246012361053938	NaN	NaN	NaN	NaN	NaN	NaN
-0.0665526621075408	NaN	NaN	NaN	NaN	NaN	NaN
0.353152123324355	NaN	NaN	NaN	NaN	NaN	NaN
0.226408701516229	NaN	NaN	NaN	NaN	NaN	NaN
0.49113533272624	NaN	NaN	NaN	NaN	NaN	NaN
0.201464756340214	NaN	NaN	NaN	NaN	NaN	NaN
0.158205412541741	NaN	NaN	NaN	NaN	NaN	NaN
0.0664538592199121	NaN	NaN	NaN	NaN	NaN	NaN
0.137971277020731	NaN	NaN	NaN	NaN	NaN	NaN
-0.0451620776337635	NaN	NaN	NaN	NaN	NaN	NaN
0.0778596351684933	NaN	NaN	NaN	NaN	NaN	NaN
0.679231369692413	NaN	NaN	NaN	NaN	NaN	NaN
0.0720066046275381	NaN	NaN	NaN	NaN	NaN	NaN
0.24869354181743	NaN	NaN	NaN	NaN	NaN	NaN
0.107028717111395	NaN	NaN	NaN	NaN	NaN	NaN
NaN	NaN	NaN	NaN	NaN	NaN	NaN
0.226474956215467	NaN	NaN	NaN	NaN	NaN	NaN
0.112346801756916	NaN	NaN	NaN	NaN	NaN	NaN
0.0965380608267837	NaN	NaN	NaN	NaN	NaN	NaN
0.59581348032353	NaN	NaN	NaN	NaN	NaN	NaN
NaN	NaN	NaN	NaN	NaN	NaN	NaN
0.0605977699864055	NaN	NaN	NaN	NaN	NaN	NaN
0.0254828699316574	NaN	NaN	NaN	NaN	NaN	NaN
0.0392419340440961	NaN	NaN	NaN	NaN	NaN	NaN
0.0107066851082043	NaN	NaN	NaN	NaN	NaN	NaN
-0.0030217532407329	NaN	NaN	NaN	NaN	NaN	NaN
0.201385626838517	NaN	NaN	NaN	NaN	NaN	NaN
0.288006084895121	NaN	NaN	NaN	NaN	NaN	NaN
-0.00617604801376383	NaN	NaN	NaN	NaN	NaN	NaN
0.20602647261035	NaN	NaN	NaN	NaN	NaN	NaN
0.191736979646434	NaN	NaN	NaN	NaN	NaN	NaN
0.155187983917609	NaN	NaN	NaN	NaN	NaN	NaN
0.299795929235403	NaN	NaN	NaN	NaN	NaN	NaN
0.095242686093996	NaN	NaN	NaN	NaN	NaN	NaN
0.289722261662487	NaN	NaN	NaN	NaN	NaN	NaN
0.286482961634735	NaN	NaN	NaN	NaN	NaN	NaN
0.961530495092088	NaN	NaN	NaN	NaN	NaN	NaN
0.347979265637537	NaN	NaN	NaN	NaN	NaN	NaN
0.092996206878957	NaN	NaN	NaN	NaN	NaN	NaN
0.0750505467364007	NaN	NaN	NaN	NaN	NaN	NaN
0.135562304179671	NaN	NaN	NaN	NaN	NaN	NaN
0.28668005257951	NaN	NaN	NaN	NaN	NaN	NaN
0.0665490708447072	NaN	NaN	NaN	NaN	NaN	NaN
-0.051841204991543	NaN	NaN	NaN	NaN	NaN	NaN
-0.0544278310975184	NaN	NaN	NaN	NaN	NaN	NaN
-0.0304976008824517	NaN	NaN	NaN	NaN	NaN	NaN
0.0452098879376782	NaN	NaN	NaN	NaN	NaN	NaN
0.20940776559763	NaN	NaN	NaN	NaN	NaN	NaN
-0.0462614624212009	NaN	NaN	NaN	NaN	NaN	NaN
0.525475687514384	NaN	NaN	NaN	NaN	NaN	NaN
0.297487525244429	NaN	NaN	NaN	NaN	NaN	NaN
0.335072354949734	NaN	NaN	NaN	NaN	NaN	NaN
0.484725008653916	NaN	NaN	NaN	NaN	NaN	NaN
0.107247687124249	NaN	NaN	NaN	NaN	NaN	NaN
NaN	NaN	NaN	NaN	NaN	NaN	NaN
0.0130494634506053	NaN	NaN	NaN	NaN	NaN	NaN
0.161689537126415	NaN	NaN	NaN	NaN	NaN	NaN
0.11150910875585	NaN	NaN	NaN	NaN	NaN	NaN
0.135062351901768	NaN	NaN	NaN	NaN	NaN	NaN
-0.0629735609453341	NaN	NaN	NaN	NaN	NaN	NaN
0.408038892135267	NaN	NaN	NaN	NaN	NaN	NaN
0.392484589657421	NaN	NaN	NaN	NaN	NaN	NaN
0.0140603479366257	NaN	NaN	NaN	NaN	NaN	NaN
0.0270690799860961	NaN	NaN	NaN	NaN	NaN	NaN
-0.00420833516265596	NaN	NaN	NaN	NaN	NaN	NaN
-0.0554225457358117	NaN	NaN	NaN	NaN	NaN	NaN
0.163236011671889	NaN	NaN	NaN	NaN	NaN	NaN
0.0583846195579769	NaN	NaN	NaN	NaN	NaN	NaN
0.302634231528015	NaN	NaN	NaN	NaN	NaN	NaN
0.212278943391514	NaN	NaN	NaN	NaN	NaN	NaN
-0.513888888888889	NaN	NaN	NaN	NaN	NaN	NaN
0.0310971300202895	NaN	NaN	NaN	NaN	NaN	NaN
-0.0875525142732112	NaN	NaN	NaN	NaN	NaN	NaN
-0.0422635447778894	NaN	NaN	NaN	NaN	NaN	NaN
NaN	NaN	NaN	NaN	NaN	NaN	NaN
0.010812249226661	NaN	NaN	NaN	NaN	NaN	NaN
0.10518049169308	NaN	NaN	NaN	NaN	NaN	NaN
0.0312373072860621	NaN	NaN	NaN	NaN	NaN	NaN
-0.0146491022365284	NaN	NaN	NaN	NaN	NaN	NaN
NaN	NaN	NaN	NaN	NaN	NaN	NaN
0.899180227375976	NaN	NaN	NaN	NaN	NaN	NaN
NaN	NaN	NaN	NaN	NaN	NaN	NaN
0.0717730397334121	NaN	NaN	NaN	NaN	NaN	NaN
NaN	NaN	NaN	NaN	NaN	NaN	NaN
0.165515595580349	NaN	NaN	NaN	NaN	NaN	NaN
0.177485514847694	NaN	NaN	NaN	NaN	NaN	NaN
0.0431342309096605	NaN	NaN	NaN	NaN	NaN	NaN
0.867353075172807	NaN	NaN	NaN	NaN	NaN	NaN
0.293623736435262	NaN	NaN	NaN	NaN	NaN	NaN
-0.0538333079383516	NaN	NaN	NaN	NaN	NaN	NaN
-0.0555263178748327	NaN	NaN	NaN	NaN	NaN	NaN
0.38122741792471	NaN	NaN	NaN	NaN	NaN	NaN
0.0548948667199258	NaN	NaN	NaN	NaN	NaN	NaN
-0.0203709774581854	NaN	NaN	NaN	NaN	NaN	NaN
0.0374062610049843	NaN	NaN	NaN	NaN	NaN	NaN
0.316869185737468	NaN	NaN	NaN	NaN	NaN	NaN
-0.0442927033606969	NaN	NaN	NaN	NaN	NaN	NaN
0.354781170191335	NaN	NaN	NaN	NaN	NaN	NaN
-0.0400064814613142	NaN	NaN	NaN	NaN	NaN	NaN
-0.056827725809274	NaN	NaN	NaN	NaN	NaN	NaN
-0.0703110994185673	NaN	NaN	NaN	NaN	NaN	NaN
0.342469996638615	NaN	NaN	NaN	NaN	NaN	NaN
0.0971850834776217	NaN	NaN	NaN	NaN	NaN	NaN
-0.0357149680284765	NaN	NaN	NaN	NaN	NaN	NaN
0.0131512091445369	NaN	NaN	NaN	NaN	NaN	NaN
0.647509320287859	NaN	NaN	NaN	NaN	NaN	NaN
-0.036018282782044	NaN	NaN	NaN	NaN	NaN	NaN
NaN	NaN	NaN	NaN	NaN	NaN	NaN
-0.0471438835884024	NaN	NaN	NaN	NaN	NaN	NaN
NaN	NaN	NaN	NaN	NaN	NaN	NaN
NaN	NaN	NaN	NaN	NaN	NaN	NaN
-0.0608803777785559	NaN	NaN	NaN	NaN	NaN	NaN
0.507019130931928	NaN	NaN	NaN	NaN	NaN	NaN
NaN	NaN	NaN	NaN	NaN	NaN	NaN
-0.0518740739258599	NaN	NaN	NaN	NaN	NaN	NaN
0.0372571101769356	NaN	NaN	NaN	NaN	NaN	NaN
0.0171891582234287	NaN	NaN	NaN	NaN	NaN	NaN
NaN	NaN	NaN	NaN	NaN	NaN	NaN
0.0993014546505636	NaN	NaN	NaN	NaN	NaN	NaN
0.0524373843473605	NaN	NaN	NaN	NaN	NaN	NaN
0.158618709528288	NaN	NaN	NaN	NaN	NaN	NaN
0.133873824369605	NaN	NaN	NaN	NaN	NaN	NaN
-0.0535582982342473	NaN	NaN	NaN	NaN	NaN	NaN
-0.0380929635387143	NaN	NaN	NaN	NaN	NaN	NaN
NaN	NaN	NaN	NaN	NaN	NaN	NaN
0.00459279739835373	NaN	NaN	NaN	NaN	NaN	NaN
-0.0386438283802775	NaN	NaN	NaN	NaN	NaN	NaN
0.0351807603147394	NaN	NaN	NaN	NaN	NaN	NaN
NaN	NaN	NaN	NaN	NaN	NaN	NaN
NaN	NaN	NaN	NaN	NaN	NaN	NaN
0.114539685381443	NaN	NaN	NaN	NaN	NaN	NaN
0.279934985720351	NaN	NaN	NaN	NaN	NaN	NaN
0.0709908744069877	NaN	NaN	NaN	NaN	NaN	NaN
NaN	NaN	NaN	NaN	NaN	NaN	NaN
NaN	NaN	NaN	NaN	NaN	NaN	NaN
-0.0468588813546802	NaN	NaN	NaN	NaN	NaN	NaN
0.151325072237731	NaN	NaN	NaN	NaN	NaN	NaN
-0.0406910345829079	NaN	NaN	NaN	NaN	NaN	NaN
0.189706197232274	NaN	NaN	NaN	NaN	NaN	NaN
0.0712705961389463	NaN	NaN	NaN	NaN	NaN	NaN
NaN	NaN	NaN	NaN	NaN	NaN	NaN
-0.0580458903820507	NaN	NaN	NaN	NaN	NaN	NaN
NaN	NaN	NaN	NaN	NaN	NaN	NaN
0.154890945931997	NaN	NaN	NaN	NaN	NaN	NaN
0.594288969270785	NaN	NaN	NaN	NaN	NaN	NaN
NaN	NaN	NaN	NaN	NaN	NaN	NaN
0.0758966699454896	NaN	NaN	NaN	NaN	NaN	NaN
0.0757927668665243	NaN	NaN	NaN	NaN	NaN	NaN
0.481020481726047	NaN	NaN	NaN	NaN	NaN	NaN
-0.0441109649005188	NaN	NaN	NaN	NaN	NaN	NaN
0.0147389797280665	NaN	NaN	NaN	NaN	NaN	NaN
-0.0334467730730767	NaN	NaN	NaN	NaN	NaN	NaN
NaN	NaN	NaN	NaN	NaN	NaN	NaN
0.317219609650427	NaN	NaN	NaN	NaN	NaN	NaN
0.0327112541343544	NaN	NaN	NaN	NaN	NaN	NaN
0.0407053676650828	NaN	NaN	NaN	NaN	NaN	NaN
0.170685564328237	NaN	NaN	NaN	NaN	NaN	NaN
0.0989742034194287	NaN	NaN	NaN	NaN	NaN	NaN
-0.0103782054572788	NaN	NaN	NaN	NaN	NaN	NaN
0.106650962667487	NaN	NaN	NaN	NaN	NaN	NaN
0.07591942013558	NaN	NaN	NaN	NaN	NaN	NaN
0.020048605145036	NaN	NaN	NaN	NaN	NaN	NaN
0.00241844554344006	NaN	NaN	NaN	NaN	NaN	NaN
0.657039043820484	NaN	NaN	NaN	NaN	NaN	NaN
0.133182909439846	NaN	NaN	NaN	NaN	NaN	NaN
0.0737301452984143	NaN	NaN	NaN	NaN	NaN	NaN
0.553693496145102	NaN	NaN	NaN	NaN	NaN	NaN
0.118386520587333	NaN	NaN	NaN	NaN	NaN	NaN
0.0181849085395548	NaN	NaN	NaN	NaN	NaN	NaN
0.0797794339915361	NaN	NaN	NaN	NaN	NaN	NaN
0.380714655835676	NaN	NaN	NaN	NaN	NaN	NaN
0.803573433610717	NaN	NaN	NaN	NaN	NaN	NaN
0.0901402822862256	NaN	NaN	NaN	NaN	NaN	NaN
0.0557619487948792	NaN	NaN	NaN	NaN	NaN	NaN
-0.122853536899925	NaN	NaN	NaN	NaN	NaN	NaN
0.0210663087514583	NaN	NaN	NaN	NaN	NaN	NaN
0.0552846017462215	NaN	NaN	NaN	NaN	NaN	NaN
0.164232923004371	NaN	NaN	NaN	NaN	NaN	NaN
0.0536580458117952	NaN	NaN	NaN	NaN	NaN	NaN
0.564122590912962	NaN	NaN	NaN	NaN	NaN	NaN
0.00635239285889248	NaN	NaN	NaN	NaN	NaN	NaN
0.000499205958454194	NaN	NaN	NaN	NaN	NaN	NaN
-0.00831388954287626	NaN	NaN	NaN	NaN	NaN	NaN
0.237538507151629	NaN	NaN	NaN	NaN	NaN	NaN
0.10249451771701	NaN	NaN	NaN	NaN	NaN	NaN
0.0208557852174817	NaN	NaN	NaN	NaN	NaN	NaN
-0.0607869008429393	NaN	NaN	NaN	NaN	NaN	NaN
0.0900018267937169	NaN	NaN	NaN	NaN	NaN	NaN
0.107364623910353	NaN	NaN	NaN	NaN	NaN	NaN
0.103898288482051	NaN	NaN	NaN	NaN	NaN	NaN
0.736061942891674	NaN	NaN	NaN	NaN	NaN	NaN
0.185322223148149	NaN	NaN	NaN	NaN	NaN	NaN
0.304464984771494	NaN	NaN	NaN	NaN	NaN	NaN
0.00498525257247984	NaN	NaN	NaN	NaN	NaN	NaN
0.158299310788773	NaN	NaN	NaN	NaN	NaN	NaN
0.257174178605565	NaN	NaN	NaN	NaN	NaN	NaN
-0.00383044499027906	NaN	NaN	NaN	NaN	NaN	NaN
0.0736995960179628	NaN	NaN	NaN	NaN	NaN	NaN
0.188928988813459	NaN	NaN	NaN	NaN	NaN	NaN
-0.0200481351956318	NaN	NaN	NaN	NaN	NaN	NaN
0.0832995703567521	NaN	NaN	NaN	NaN	NaN	NaN
0.442302029217998	NaN	NaN	NaN	NaN	NaN	NaN
0.346657523868757	NaN	NaN	NaN	NaN	NaN	NaN
-0.00339803037259736	NaN	NaN	NaN	NaN	NaN	NaN
0.0425112058623684	NaN	NaN	NaN	NaN	NaN	NaN
0.274814905131257	NaN	NaN	NaN	NaN	NaN	NaN
0.0593877792040573	NaN	NaN	NaN	NaN	NaN	NaN
0.291297018025281	NaN	NaN	NaN	NaN	NaN	NaN
0.074928291379284	NaN	NaN	NaN	NaN	NaN	NaN
0.229258829828197	NaN	NaN	NaN	NaN	NaN	NaN
0.0984803323593549	NaN	NaN	NaN	NaN	NaN	NaN
0.291778894137571	NaN	NaN	NaN	NaN	NaN	NaN
0.136850969841745	NaN	NaN	NaN	NaN	NaN	NaN
0.0309468598396856	NaN	NaN	NaN	NaN	NaN	NaN
0.0985566524281608	NaN	NaN	NaN	NaN	NaN	NaN
0.269394425548894	NaN	NaN	NaN	NaN	NaN	NaN
0.566687452987752	NaN	NaN	NaN	NaN	NaN	NaN
0.201914915529494	NaN	NaN	NaN	NaN	NaN	NaN
0.0791560583001808	NaN	NaN	NaN	NaN	NaN	NaN
0.141307751390326	NaN	NaN	NaN	NaN	NaN	NaN
0.0856907398224935	NaN	NaN	NaN	NaN	NaN	NaN
0.0120733439276412	NaN	NaN	NaN	NaN	NaN	NaN
0.0609810258166952	NaN	NaN	NaN	NaN	NaN	NaN
0.392246781982053	NaN	NaN	NaN	NaN	NaN	NaN
0.394579769876384	NaN	NaN	NaN	NaN	NaN	NaN
0.16404853574102	NaN	NaN	NaN	NaN	NaN	NaN
0.391056640995691	NaN	NaN	NaN	NaN	NaN	NaN
0.0819140546746491	NaN	NaN	NaN	NaN	NaN	NaN
0.0578542149538638	NaN	NaN	NaN	NaN	NaN	NaN
0.124646944314515	NaN	NaN	NaN	NaN	NaN	NaN
0.107788863505324	NaN	NaN	NaN	NaN	NaN	NaN
0.538930085997506	NaN	NaN	NaN	NaN	NaN	NaN
0.131044697680507	NaN	NaN	NaN	NaN	NaN	NaN
0.12565749542652	NaN	NaN	NaN	NaN	NaN	NaN
-0.0840100410894831	NaN	NaN	NaN	NaN	NaN	NaN
0.201072861352732	NaN	NaN	NaN	NaN	NaN	NaN
0.221949483639255	NaN	NaN	NaN	NaN	NaN	NaN
0.0639509599088094	NaN	NaN	NaN	NaN	NaN	NaN
-0.120761739464467	NaN	NaN	NaN	NaN	NaN	NaN
0.088678454746903	NaN	NaN	NaN	NaN	NaN	NaN
0.34320627751257	NaN	NaN	NaN	NaN	NaN	NaN
0.18992864459039	NaN	NaN	NaN	NaN	NaN	NaN
-0.013564240282482	NaN	NaN	NaN	NaN	NaN	NaN
0.209094256558474	NaN	NaN	NaN	NaN	NaN	NaN
-0.045280612064767	NaN	NaN	NaN	NaN	NaN	NaN
0.0427554175152222	NaN	NaN	NaN	NaN	NaN	NaN
0.0467809275579947	NaN	NaN	NaN	NaN	NaN	NaN
0.094770520718163	NaN	NaN	NaN	NaN	NaN	NaN
0.0925823816818955	NaN	NaN	NaN	NaN	NaN	NaN
-0.0040143059123785	NaN	NaN	NaN	NaN	NaN	NaN
0.0355084721162226	NaN	NaN	NaN	NaN	NaN	NaN
0.0502528567305227	NaN	NaN	NaN	NaN	NaN	NaN
0.0287894766052125	NaN	NaN	NaN	NaN	NaN	NaN
0.205132617525229	NaN	NaN	NaN	NaN	NaN	NaN
0.0713826359211767	NaN	NaN	NaN	NaN	NaN	NaN
0.136437179864211	NaN	NaN	NaN	NaN	NaN	NaN
0.048714017568333	NaN	NaN	NaN	NaN	NaN	NaN
0.015410828407591	NaN	NaN	NaN	NaN	NaN	NaN
0.146395035157277	NaN	NaN	NaN	NaN	NaN	NaN
0.458315522482858	NaN	NaN	NaN	NaN	NaN	NaN
0.128103178352344	NaN	NaN	NaN	NaN	NaN	NaN
0.0422291242040077	NaN	NaN	NaN	NaN	NaN	NaN
-0.0372800783688338	NaN	NaN	NaN	NaN	NaN	NaN
0.256565531113595	NaN	NaN	NaN	NaN	NaN	NaN
-0.062746290709121	NaN	NaN	NaN	NaN	NaN	NaN
0.00910145484989321	NaN	NaN	NaN	NaN	NaN	NaN
-0.144087658615634	NaN	NaN	NaN	NaN	NaN	NaN
0.113385103677136	NaN	NaN	NaN	NaN	NaN	NaN
0.0791258831433413	NaN	NaN	NaN	NaN	NaN	NaN
0.153829277608421	NaN	NaN	NaN	NaN	NaN	NaN
0.0840827650634352	NaN	NaN	NaN	NaN	NaN	NaN
0.0295172751837292	NaN	NaN	NaN	NaN	NaN	NaN
0.163687207365649	NaN	NaN	NaN	NaN	NaN	NaN
0.0649715278368342	NaN	NaN	NaN	NaN	NaN	NaN
0.177616403833219	NaN	NaN	NaN	NaN	NaN	NaN
0.0484728126480917	NaN	NaN	NaN	NaN	NaN	NaN
0.0298465440186084	NaN	NaN	NaN	NaN	NaN	NaN
0.0486974385978298	NaN	NaN	NaN	NaN	NaN	NaN
-0.0321380523630539	NaN	NaN	NaN	NaN	NaN	NaN
0.348392624811043	NaN	NaN	NaN	NaN	NaN	NaN
NaN	NaN	NaN	NaN	NaN	NaN	NaN
0.138402875989264	NaN	NaN	NaN	NaN	NaN	NaN
0.168441451264381	NaN	NaN	NaN	NaN	NaN	NaN
-0.0254181696958292	NaN	NaN	NaN	NaN	NaN	NaN
0.0999243504836183	NaN	NaN	NaN	NaN	NaN	NaN
0.0145749820980812	NaN	NaN	NaN	NaN	NaN	NaN
0.149236235081732	NaN	NaN	NaN	NaN	NaN	NaN
0.0186214457400796	NaN	NaN	NaN	NaN	NaN	NaN
0.194980385411753	NaN	NaN	NaN	NaN	NaN	NaN
0.180602788141934	NaN	NaN	NaN	NaN	NaN	NaN
0.527516231722468	NaN	NaN	NaN	NaN	NaN	NaN
0.161845481183837	NaN	NaN	NaN	NaN	NaN	NaN
0.594982653771704	NaN	NaN	NaN	NaN	NaN	NaN
0.0592706726175481	NaN	NaN	NaN	NaN	NaN	NaN
0.075609502056815	NaN	NaN	NaN	NaN	NaN	NaN
0.164992172558421	NaN	NaN	NaN	NaN	NaN	NaN
0.0502314211660004	NaN	NaN	NaN	NaN	NaN	NaN
0.206161919037609	NaN	NaN	NaN	NaN	NaN	NaN
0.40459891431477	NaN	NaN	NaN	NaN	NaN	NaN
0.523947187186608	NaN	NaN	NaN	NaN	NaN	NaN
0.449358508252441	NaN	NaN	NaN	NaN	NaN	NaN
-0.0443901937143974	NaN	NaN	NaN	NaN	NaN	NaN
0.106437573237089	NaN	NaN	NaN	NaN	NaN	NaN
0.129836463228779	NaN	NaN	NaN	NaN	NaN	NaN
-0.0257631836118871	NaN	NaN	NaN	NaN	NaN	NaN
0.111634491091528	NaN	NaN	NaN	NaN	NaN	NaN
NaN	NaN	NaN	NaN	NaN	NaN	NaN
0.151460296518577	NaN	NaN	NaN	NaN	NaN	NaN
-0.0299173642238265	NaN	NaN	NaN	NaN	NaN	NaN
0.348019026537644	NaN	NaN	NaN	NaN	NaN	NaN
0.0967086321826076	NaN	NaN	NaN	NaN	NaN	NaN
-0.049350907202669	NaN	NaN	NaN	NaN	NaN	NaN
0.173648095292126	NaN	NaN	NaN	NaN	NaN	NaN
0.202264401869693	NaN	NaN	NaN	NaN	NaN	NaN
-0.0312818660901984	NaN	NaN	NaN	NaN	NaN	NaN
0.22577819463633	NaN	NaN	NaN	NaN	NaN	NaN
0.313967268426486	NaN	NaN	NaN	NaN	NaN	NaN
0.161535047801737	NaN	NaN	NaN	NaN	NaN	NaN
0.071252259254829	NaN	NaN	NaN	NaN	NaN	NaN
-0.0355320545714804	NaN	NaN	NaN	NaN	NaN	NaN
0.064960233247125	NaN	NaN	NaN	NaN	NaN	NaN
-0.00128532010354654	NaN	NaN	NaN	NaN	NaN	NaN
0.0378819270269835	NaN	NaN	NaN	NaN	NaN	NaN
0.041681661790811	NaN	NaN	NaN	NaN	NaN	NaN
-0.0594769556612859	NaN	NaN	NaN	NaN	NaN	NaN
0.0305035324131636	NaN	NaN	NaN	NaN	NaN	NaN
0.124293455468098	NaN	NaN	NaN	NaN	NaN	NaN
0.16889225572138	NaN	NaN	NaN	NaN	NaN	NaN
-0.00896600395894842	NaN	NaN	NaN	NaN	NaN	NaN
-0.0166987371816462	NaN	NaN	NaN	NaN	NaN	NaN
-0.0528657405172092	NaN	NaN	NaN	NaN	NaN	NaN
0.078046515263809	NaN	NaN	NaN	NaN	NaN	NaN
0.0670181035588579	NaN	NaN	NaN	NaN	NaN	NaN
0.0680538189331428	NaN	NaN	NaN	NaN	NaN	NaN
NaN	NaN	NaN	NaN	NaN	NaN	NaN
0.0338599343334778	NaN	NaN	NaN	NaN	NaN	NaN
-0.0360699489588734	NaN	NaN	NaN	NaN	NaN	NaN
-0.0955338971245808	NaN	NaN	NaN	NaN	NaN	NaN
0.0219650782664825	NaN	NaN	NaN	NaN	NaN	NaN
0.0450223791846723	NaN	NaN	NaN	NaN	NaN	NaN
-0.0232526903074115	NaN	NaN	NaN	NaN	NaN	NaN
-0.0506074863592494	NaN	NaN	NaN	NaN	NaN	NaN
-0.0883072628333292	NaN	NaN	NaN	NaN	NaN	NaN
0.0155692655832254	NaN	NaN	NaN	NaN	NaN	NaN
-0.0735891217140476	NaN	NaN	NaN	NaN	NaN	NaN
0.0693559624407112	NaN	NaN	NaN	NaN	NaN	NaN
0.10649215970908	NaN	NaN	NaN	NaN	NaN	NaN
0.153318349726127	NaN	NaN	NaN	NaN	NaN	NaN
-0.00683773023322512	NaN	NaN	NaN	NaN	NaN	NaN
-0.0732016968707838	NaN	NaN	NaN	NaN	NaN	NaN
-0.0709869715938988	NaN	NaN	NaN	NaN	NaN	NaN
0.319561102175629	NaN	NaN	NaN	NaN	NaN	NaN
-0.00867671910073312	NaN	NaN	NaN	NaN	NaN	NaN
0.0763203680177736	NaN	NaN	NaN	NaN	NaN	NaN
-0.0481280830090625	NaN	NaN	NaN	NaN	NaN	NaN
-0.0448492626725834	NaN	NaN	NaN	NaN	NaN	NaN
NaN	NaN	NaN	NaN	NaN	NaN	NaN
NaN	NaN	NaN	NaN	NaN	NaN	NaN
0.644198228371818	NaN	NaN	NaN	NaN	NaN	NaN
0.0344441060726051	NaN	NaN	NaN	NaN	NaN	NaN
0.591800197358211	NaN	NaN	NaN	NaN	NaN	NaN
0.0679751248191988	NaN	NaN	NaN	NaN	NaN	NaN
0.00715506336448545	NaN	NaN	NaN	NaN	NaN	NaN
0.0308762032376353	NaN	NaN	NaN	NaN	NaN	NaN
0.0387918169853843	NaN	NaN	NaN	NaN	NaN	NaN
0.127024520632176	NaN	NaN	NaN	NaN	NaN	NaN
0.0464058463357482	NaN	NaN	NaN	NaN	NaN	NaN
0.224979571216261	NaN	NaN	NaN	NaN	NaN	NaN
-0.0425570962694735	NaN	NaN	NaN	NaN	NaN	NaN
0.286490948868961	NaN	NaN	NaN	NaN	NaN	NaN
0.0698752850181546	NaN	NaN	NaN	NaN	NaN	NaN
0.224917875310404	NaN	NaN	NaN	NaN	NaN	NaN
0.0374785882594685	NaN	NaN	NaN	NaN	NaN	NaN
0.0356478578746747	NaN	NaN	NaN	NaN	NaN	NaN
0.206077192449307	NaN	NaN	NaN	NaN	NaN	NaN
0.010630463930012	NaN	NaN	NaN	NaN	NaN	NaN
0.094360918814154	NaN	NaN	NaN	NaN	NaN	NaN
0.0277335123485234	NaN	NaN	NaN	NaN	NaN	NaN
0.0680139239889139	NaN	NaN	NaN	NaN	NaN	NaN
0.14315809131411	NaN	NaN	NaN	NaN	NaN	NaN
0.213074029035455	NaN	NaN	NaN	NaN	NaN	NaN
-0.0407138976848654	NaN	NaN	NaN	NaN	NaN	NaN
0.0330345111287863	NaN	NaN	NaN	NaN	NaN	NaN
0.0147728185706096	NaN	NaN	NaN	NaN	NaN	NaN
0.0500965066877551	NaN	NaN	NaN	NaN	NaN	NaN
0.0747498080250166	NaN	NaN	NaN	NaN	NaN	NaN
0.0841354540528423	NaN	NaN	NaN	NaN	NaN	NaN
0.163606123015482	NaN	NaN	NaN	NaN	NaN	NaN
0.190037875902488	NaN	NaN	NaN	NaN	NaN	NaN
0.0719370830095558	NaN	NaN	NaN	NaN	NaN	NaN
0.237770275058244	NaN	NaN	NaN	NaN	NaN	NaN
0.160033303417982	NaN	NaN	NaN	NaN	NaN	NaN
0.138736255816797	NaN	NaN	NaN	NaN	NaN	NaN
0.156402767572155	NaN	NaN	NaN	NaN	NaN	NaN
0.291595157055097	NaN	NaN	NaN	NaN	NaN	NaN
0.276513978489473	NaN	NaN	NaN	NaN	NaN	NaN
0.280489203736718	NaN	NaN	NaN	NaN	NaN	NaN
0.00299429286414894	NaN	NaN	NaN	NaN	NaN	NaN
0.0428048681671246	NaN	NaN	NaN	NaN	NaN	NaN
0.227324176799602	NaN	NaN	NaN	NaN	NaN	NaN
0.0301697778992373	NaN	NaN	NaN	NaN	NaN	NaN
0.170868982864056	NaN	NaN	NaN	NaN	NaN	NaN
0.125155409307833	NaN	NaN	NaN	NaN	NaN	NaN
0.13822999903342	NaN	NaN	NaN	NaN	NaN	NaN
0.064801781423925	NaN	NaN	NaN	NaN	NaN	NaN
0.041666542511472	NaN	NaN	NaN	NaN	NaN	NaN
0.0376167967886564	NaN	NaN	NaN	NaN	NaN	NaN
0.238139113100174	NaN	NaN	NaN	NaN	NaN	NaN
0.0652258516550945	NaN	NaN	NaN	NaN	NaN	NaN
0.0827838118343045	NaN	NaN	NaN	NaN	NaN	NaN
0.0677421312182538	NaN	NaN	NaN	NaN	NaN	NaN
0.00448191285812	NaN	NaN	NaN	NaN	NaN	NaN
0.0533311671745625	NaN	NaN	NaN	NaN	NaN	NaN
0.455428335530427	NaN	NaN	NaN	NaN	NaN	NaN
0.155568057180497	NaN	NaN	NaN	NaN	NaN	NaN
0.210584557793408	NaN	NaN	NaN	NaN	NaN	NaN
0.394966400784701	NaN	NaN	NaN	NaN	NaN	NaN
-0.00539234003982792	NaN	NaN	NaN	NaN	NaN	NaN
0.470868535789467	NaN	NaN	NaN	NaN	NaN	NaN
0.00470810915906424	NaN	NaN	NaN	NaN	NaN	NaN
0.0557903982544051	NaN	NaN	NaN	NaN	NaN	NaN
-0.0422935390764182	NaN	NaN	NaN	NaN	NaN	NaN
NaN	NaN	NaN	NaN	NaN	NaN	NaN
0.104985485235969	NaN	NaN	NaN	NaN	NaN	NaN
0.117647425210873	NaN	NaN	NaN	NaN	NaN	NaN
NaN	NaN	NaN	NaN	NaN	NaN	NaN
0.243620616539268	NaN	NaN	NaN	NaN	NaN	NaN
0.0475158587709204	NaN	NaN	NaN	NaN	NaN	NaN
-0.0505544364592334	NaN	NaN	NaN	NaN	NaN	NaN
0.0877150442652827	NaN	NaN	NaN	NaN	NaN	NaN
0.172640716460298	NaN	NaN	NaN	NaN	NaN	NaN
-0.00728788750053184	NaN	NaN	NaN	NaN	NaN	NaN
0.186355225579299	NaN	NaN	NaN	NaN	NaN	NaN
0.0692498015082331	NaN	NaN	NaN	NaN	NaN	NaN
0.1218816437723	NaN	NaN	NaN	NaN	NaN	NaN
0.17351166943325	NaN	NaN	NaN	NaN	NaN	NaN
0.0617832912742801	NaN	NaN	NaN	NaN	NaN	NaN
0.00406490924593697	NaN	NaN	NaN	NaN	NaN	NaN
-0.0538367496191492	NaN	NaN	NaN	NaN	NaN	NaN
-0.0031405002978162	NaN	NaN	NaN	NaN	NaN	NaN
0.0193674648396554	NaN	NaN	NaN	NaN	NaN	NaN
-0.0654721641935915	NaN	NaN	NaN	NaN	NaN	NaN
0.27510897314337	NaN	NaN	NaN	NaN	NaN	NaN
-0.0418921622926888	NaN	NaN	NaN	NaN	NaN	NaN
0.144190913508314	NaN	NaN	NaN	NaN	NaN	NaN
0.125052907766186	NaN	NaN	NaN	NaN	NaN	NaN
0.493942343774548	NaN	NaN	NaN	NaN	NaN	NaN
0.125780893753732	NaN	NaN	NaN	NaN	NaN	NaN
-0.049465747024587	NaN	NaN	NaN	NaN	NaN	NaN
-0.0584205380510791	NaN	NaN	NaN	NaN	NaN	NaN
0.184980772921114	NaN	NaN	NaN	NaN	NaN	NaN
0.0651588370626373	NaN	NaN	NaN	NaN	NaN	NaN
0.150042225396964	NaN	NaN	NaN	NaN	NaN	NaN
0.483728875760843	NaN	NaN	NaN	NaN	NaN	NaN
0.0476831440390325	NaN	NaN	NaN	NaN	NaN	NaN
0.0547576688953872	NaN	NaN	NaN	NaN	NaN	NaN
0.0147862732946281	NaN	NaN	NaN	NaN	NaN	NaN
-0.0328625193927775	NaN	NaN	NaN	NaN	NaN	NaN
-0.0212777369313947	NaN	NaN	NaN	NaN	NaN	NaN
0.0700065144915347	NaN	NaN	NaN	NaN	NaN	NaN
0.0302608806770365	NaN	NaN	NaN	NaN	NaN	NaN
0.00473561752200932	NaN	NaN	NaN	NaN	NaN	NaN
0.212675327909667	NaN	NaN	NaN	NaN	NaN	NaN
0.0622838402016484	NaN	NaN	NaN	NaN	NaN	NaN
0.260012742589397	NaN	NaN	NaN	NaN	NaN	NaN
-0.0142657146016157	NaN	NaN	NaN	NaN	NaN	NaN
0.195892016951232	NaN	NaN	NaN	NaN	NaN	NaN
0.0514623985208073	NaN	NaN	NaN	NaN	NaN	NaN
0.0505465704252644	NaN	NaN	NaN	NaN	NaN	NaN
0.147014219514772	NaN	NaN	NaN	NaN	NaN	NaN
0.047909991809614	NaN	NaN	NaN	NaN	NaN	NaN
0.250777992387606	NaN	NaN	NaN	NaN	NaN	NaN
0.175698188145567	NaN	NaN	NaN	NaN	NaN	NaN
0.22257400199699	NaN	NaN	NaN	NaN	NaN	NaN
0.0042181382222804	NaN	NaN	NaN	NaN	NaN	NaN
NaN	NaN	NaN	NaN	NaN	NaN	NaN
-0.0651808170999083	NaN	NaN	NaN	NaN	NaN	NaN
-0.00381235390650214	NaN	NaN	NaN	NaN	NaN	NaN
0.000563412199174556	NaN	NaN	NaN	NaN	NaN	NaN
0.207033160765197	NaN	NaN	NaN	NaN	NaN	NaN
0.262114201067905	NaN	NaN	NaN	NaN	NaN	NaN
-0.0551690022347707	NaN	NaN	NaN	NaN	NaN	NaN
0.103839991453336	NaN	NaN	NaN	NaN	NaN	NaN
0.446871566992213	NaN	NaN	NaN	NaN	NaN	NaN
0.0598881024136562	NaN	NaN	NaN	NaN	NaN	NaN
0.0419126182602084	NaN	NaN	NaN	NaN	NaN	NaN
0.141238651974404	NaN	NaN	NaN	NaN	NaN	NaN
0.54769733736412	NaN	NaN	NaN	NaN	NaN	NaN
0.205861098422347	NaN	NaN	NaN	NaN	NaN	NaN
0.0919200551114658	NaN	NaN	NaN	NaN	NaN	NaN
-0.0187075291728033	NaN	NaN	NaN	NaN	NaN	NaN
0.187908666986723	NaN	NaN	NaN	NaN	NaN	NaN
0.12029459757475	NaN	NaN	NaN	NaN	NaN	NaN
-0.0575156481906474	NaN	NaN	NaN	NaN	NaN	NaN
0.36476868671349	NaN	NaN	NaN	NaN	NaN	NaN
0.360419903738617	NaN	NaN	NaN	NaN	NaN	NaN
-0.0349397661471459	NaN	NaN	NaN	NaN	NaN	NaN
0.216283929797906	NaN	NaN	NaN	NaN	NaN	NaN
0.221611197967484	NaN	NaN	NaN	NaN	NaN	NaN
0.137661658110837	NaN	NaN	NaN	NaN	NaN	NaN
0.0644772838706036	NaN	NaN	NaN	NaN	NaN	NaN
-0.0520457906746869	NaN	NaN	NaN	NaN	NaN	NaN
-0.113241613546284	NaN	NaN	NaN	NaN	NaN	NaN
0.26194939683215	NaN	NaN	NaN	NaN	NaN	NaN
0.0941815980718031	NaN	NaN	NaN	NaN	NaN	NaN
0.083813552090193	NaN	NaN	NaN	NaN	NaN	NaN
0.113769560761225	NaN	NaN	NaN	NaN	NaN	NaN
0.220853110928872	NaN	NaN	NaN	NaN	NaN	NaN
-0.0529875560534177	NaN	NaN	NaN	NaN	NaN	NaN
0.203983655907288	NaN	NaN	NaN	NaN	NaN	NaN
-0.00673495584535263	NaN	NaN	NaN	NaN	NaN	NaN
0.0816953826849929	NaN	NaN	NaN	NaN	NaN	NaN
0.0522888606463178	NaN	NaN	NaN	NaN	NaN	NaN
0.107261657752912	NaN	NaN	NaN	NaN	NaN	NaN
0.0574272000942456	NaN	NaN	NaN	NaN	NaN	NaN
0.0931562790810491	NaN	NaN	NaN	NaN	NaN	NaN
0.0651074384394346	NaN	NaN	NaN	NaN	NaN	NaN
-0.098501928055798	NaN	NaN	NaN	NaN	NaN	NaN
0.502451127482093	NaN	NaN	NaN	NaN	NaN	NaN
0.253875535842614	NaN	NaN	NaN	NaN	NaN	NaN
0.238782953318234	NaN	NaN	NaN	NaN	NaN	NaN
-0.0177932781096817	NaN	NaN	NaN	NaN	NaN	NaN
0.185540581104389	NaN	NaN	NaN	NaN	NaN	NaN
0.0627012883800068	NaN	NaN	NaN	NaN	NaN	NaN
0.181518673272168	NaN	NaN	NaN	NaN	NaN	NaN
0.116036979727408	NaN	NaN	NaN	NaN	NaN	NaN
0.00405334658046523	NaN	NaN	NaN	NaN	NaN	NaN
-0.0709588177665225	NaN	NaN	NaN	NaN	NaN	NaN
0.485559389647591	NaN	NaN	NaN	NaN	NaN	NaN
-0.0301404214488516	NaN	NaN	NaN	NaN	NaN	NaN
0.170615673742091	NaN	NaN	NaN	NaN	NaN	NaN
-0.0444410955675187	NaN	NaN	NaN	NaN	NaN	NaN
0.165126705691098	NaN	NaN	NaN	NaN	NaN	NaN
0.0018147711455697	NaN	NaN	NaN	NaN	NaN	NaN
0.415705780767857	NaN	NaN	NaN	NaN	NaN	NaN
0.227260269815017	NaN	NaN	NaN	NaN	NaN	NaN
0.0599842864386651	NaN	NaN	NaN	NaN	NaN	NaN
0.0426933106693706	NaN	NaN	NaN	NaN	NaN	NaN
NaN	NaN	NaN	NaN	NaN	NaN	NaN
0.475767037297343	NaN	NaN	NaN	NaN	NaN	NaN
NaN	NaN	NaN	NaN	NaN	NaN	NaN
NaN	NaN	NaN	NaN	NaN	NaN	NaN
-0.0121950715134665	NaN	NaN	NaN	NaN	NaN	NaN
NaN	NaN	NaN	NaN	NaN	NaN	NaN
NaN	NaN	NaN	NaN	NaN	NaN	NaN
0.1693939797038	NaN	NaN	NaN	NaN	NaN	NaN
0.010088991618887	NaN	NaN	NaN	NaN	NaN	NaN
0.0598055530287904	NaN	NaN	NaN	NaN	NaN	NaN
0.515024894243729	NaN	NaN	NaN	NaN	NaN	NaN
-0.0582528116411822	NaN	NaN	NaN	NaN	NaN	NaN
0.000310413520752308	NaN	NaN	NaN	NaN	NaN	NaN
0.0999185210308223	NaN	NaN	NaN	NaN	NaN	NaN
0.267655635283358	NaN	NaN	NaN	NaN	NaN	NaN
0.0501867116941943	NaN	NaN	NaN	NaN	NaN	NaN
0.31449204955654	NaN	NaN	NaN	NaN	NaN	NaN
0.307538347048275	NaN	NaN	NaN	NaN	NaN	NaN
-0.0151303357220163	NaN	NaN	NaN	NaN	NaN	NaN
0.179778242295016	NaN	NaN	NaN	NaN	NaN	NaN
0.0821950162947471	NaN	NaN	NaN	NaN	NaN	NaN
0.307381156384358	NaN	NaN	NaN	NaN	NaN	NaN
0.118438412879993	NaN	NaN	NaN	NaN	NaN	NaN
-0.0928807263731877	NaN	NaN	NaN	NaN	NaN	NaN
0.399074735397319	NaN	NaN	NaN	NaN	NaN	NaN
0.292845156015018	NaN	NaN	NaN	NaN	NaN	NaN
-0.0183502812259285	NaN	NaN	NaN	NaN	NaN	NaN
0.40973983433542	NaN	NaN	NaN	NaN	NaN	NaN
0.109307280662477	NaN	NaN	NaN	NaN	NaN	NaN
0.259637877852278	NaN	NaN	NaN	NaN	NaN	NaN
-0.00438516535008628	NaN	NaN	NaN	NaN	NaN	NaN
0.160126504571991	NaN	NaN	NaN	NaN	NaN	NaN
-0.0430474441622958	NaN	NaN	NaN	NaN	NaN	NaN
0.0696003276400476	NaN	NaN	NaN	NaN	NaN	NaN
NaN	NaN	NaN	NaN	NaN	NaN	NaN
0.146577574681127	NaN	NaN	NaN	NaN	NaN	NaN
0.197210794483502	NaN	NaN	NaN	NaN	NaN	NaN
0.10897265061355	NaN	NaN	NaN	NaN	NaN	NaN
NaN	NaN	NaN	NaN	NaN	NaN	NaN
0.316175403339027	NaN	NaN	NaN	NaN	NaN	NaN
0.0715090190292653	NaN	NaN	NaN	NaN	NaN	NaN
0.0203969925510241	NaN	NaN	NaN	NaN	NaN	NaN
0.000139720303866322	NaN	NaN	NaN	NaN	NaN	NaN
0.0601623182915907	NaN	NaN	NaN	NaN	NaN	NaN
-0.0334625587991912	NaN	NaN	NaN	NaN	NaN	NaN
-0.159593632965916	NaN	NaN	NaN	NaN	NaN	NaN
0.0407199913515247	NaN	NaN	NaN	NaN	NaN	NaN
0.0777175120784504	NaN	NaN	NaN	NaN	NaN	NaN
0.148069682932925	NaN	NaN	NaN	NaN	NaN	NaN
0.175349307772761	NaN	NaN	NaN	NaN	NaN	NaN
NaN	NaN	NaN	NaN	NaN	NaN	NaN
0.411558379911854	NaN	NaN	NaN	NaN	NaN	NaN
0.607418737010243	NaN	NaN	NaN	NaN	NaN	NaN
0.00230038794852116	NaN	NaN	NaN	NaN	NaN	NaN
-0.0117073335372635	NaN	NaN	NaN	NaN	NaN	NaN
0.0337752235192729	NaN	NaN	NaN	NaN	NaN	NaN
0.070022464426256	NaN	NaN	NaN	NaN	NaN	NaN
0.094827133558009	NaN	NaN	NaN	NaN	NaN	NaN
-0.0625459438096581	NaN	NaN	NaN	NaN	NaN	NaN
0.314690233941919	NaN	NaN	NaN	NaN	NaN	NaN
0.3057685939713	NaN	NaN	NaN	NaN	NaN	NaN
0.0947149100743461	NaN	NaN	NaN	NaN	NaN	NaN
0.117558952145555	NaN	NaN	NaN	NaN	NaN	NaN
0.0860256449664893	NaN	NaN	NaN	NaN	NaN	NaN
-0.0358139933370008	NaN	NaN	NaN	NaN	NaN	NaN
0.0163673879464208	NaN	NaN	NaN	NaN	NaN	NaN
0.334748256723	NaN	NaN	NaN	NaN	NaN	NaN
0.404003329760364	NaN	NaN	NaN	NaN	NaN	NaN
0.0389984023083999	NaN	NaN	NaN	NaN	NaN	NaN
0.0574792074109792	NaN	NaN	NaN	NaN	NaN	NaN
-0.00150992209695092	NaN	NaN	NaN	NaN	NaN	NaN
0.0311826241589573	NaN	NaN	NaN	NaN	NaN	NaN
0.121864792658773	NaN	NaN	NaN	NaN	NaN	NaN
0.0263490703061278	NaN	NaN	NaN	NaN	NaN	NaN
0.155767744788222	NaN	NaN	NaN	NaN	NaN	NaN
0.0490613186544988	NaN	NaN	NaN	NaN	NaN	NaN
-0.0495993573293101	NaN	NaN	NaN	NaN	NaN	NaN
0.0861043169649956	NaN	NaN	NaN	NaN	NaN	NaN
0.179538387357311	NaN	NaN	NaN	NaN	NaN	NaN
0.0128460196464806	NaN	NaN	NaN	NaN	NaN	NaN
0.209018549199617	NaN	NaN	NaN	NaN	NaN	NaN
0.120872505922634	NaN	NaN	NaN	NaN	NaN	NaN
0.139568281381249	NaN	NaN	NaN	NaN	NaN	NaN
0.0861253949132094	NaN	NaN	NaN	NaN	NaN	NaN
0.0565716801579083	NaN	NaN	NaN	NaN	NaN	NaN
0.0157563094986062	NaN	NaN	NaN	NaN	NaN	NaN
-0.0923668554127581	NaN	NaN	NaN	NaN	NaN	NaN
0.0408085979598734	NaN	NaN	NaN	NaN	NaN	NaN
0.0283071047798844	NaN	NaN	NaN	NaN	NaN	NaN
-0.0570642727654654	NaN	NaN	NaN	NaN	NaN	NaN
0.00551994377206372	NaN	NaN	NaN	NaN	NaN	NaN
0.138949286100114	NaN	NaN	NaN	NaN	NaN	NaN
0.213363178804098	NaN	NaN	NaN	NaN	NaN	NaN
0.59597432131734	NaN	NaN	NaN	NaN	NaN	NaN
-0.0364200608425729	NaN	NaN	NaN	NaN	NaN	NaN
0.0111416422349446	NaN	NaN	NaN	NaN	NaN	NaN
0.262827520823097	NaN	NaN	NaN	NaN	NaN	NaN
-0.0670419302805829	NaN	NaN	NaN	NaN	NaN	NaN
0.202101150302394	NaN	NaN	NaN	NaN	NaN	NaN
0.065193402422697	NaN	NaN	NaN	NaN	NaN	NaN
-0.0574314811612646	NaN	NaN	NaN	NaN	NaN	NaN
0.259468722441122	NaN	NaN	NaN	NaN	NaN	NaN
0.0963468881391148	NaN	NaN	NaN	NaN	NaN	NaN
-0.0351260328870331	NaN	NaN	NaN	NaN	NaN	NaN
0.0122820962269091	NaN	NaN	NaN	NaN	NaN	NaN
0.105513187204454	NaN	NaN	NaN	NaN	NaN	NaN
-0.0650642579477357	NaN	NaN	NaN	NaN	NaN	NaN
0.103291800161242	NaN	NaN	NaN	NaN	NaN	NaN
0.122299305127579	NaN	NaN	NaN	NaN	NaN	NaN
0.451560054642055	NaN	NaN	NaN	NaN	NaN	NaN
0.159965830405603	NaN	NaN	NaN	NaN	NaN	NaN
0.532202017958756	NaN	NaN	NaN	NaN	NaN	NaN
0.261967899870478	NaN	NaN	NaN	NaN	NaN	NaN
-0.0757943188333631	NaN	NaN	NaN	NaN	NaN	NaN
NaN	NaN	NaN	NaN	NaN	NaN	NaN
-0.0459877701465794	NaN	NaN	NaN	NaN	NaN	NaN
0.00963355521317627	NaN	NaN	NaN	NaN	NaN	NaN
0.325041950652916	NaN	NaN	NaN	NaN	NaN	NaN
0.0113477640413067	NaN	NaN	NaN	NaN	NaN	NaN
0.0837977751458652	NaN	NaN	NaN	NaN	NaN	NaN
0.0878971043834383	NaN	NaN	NaN	NaN	NaN	NaN
0.149805482586487	NaN	NaN	NaN	NaN	NaN	NaN
0.581960169713298	NaN	NaN	NaN	NaN	NaN	NaN
0.115393950130384	NaN	NaN	NaN	NaN	NaN	NaN
-0.00686503113781583	NaN	NaN	NaN	NaN	NaN	NaN
0.160702410951661	NaN	NaN	NaN	NaN	NaN	NaN
NaN	NaN	NaN	NaN	NaN	NaN	NaN
NaN	NaN	NaN	NaN	NaN	NaN	NaN
-0.0515159913363545	NaN	NaN	NaN	NaN	NaN	NaN
0.192820301843462	NaN	NaN	NaN	NaN	NaN	NaN
-0.0712520736055455	NaN	NaN	NaN	NaN	NaN	NaN
-0.151284850433368	NaN	NaN	NaN	NaN	NaN	NaN
0.0177316062183147	NaN	NaN	NaN	NaN	NaN	NaN
0.0881308280286059	NaN	NaN	NaN	NaN	NaN	NaN
NaN	NaN	NaN	NaN	NaN	NaN	NaN
0.539882533943749	NaN	NaN	NaN	NaN	NaN	NaN
0.297330805403281	NaN	NaN	NaN	NaN	NaN	NaN
0.168455323270967	NaN	NaN	NaN	NaN	NaN	NaN
-0.0168463145313678	NaN	NaN	NaN	NaN	NaN	NaN
0.235667713556288	NaN	NaN	NaN	NaN	NaN	NaN
0.016839243431389	NaN	NaN	NaN	NaN	NaN	NaN
0.0747673549628819	NaN	NaN	NaN	NaN	NaN	NaN
0.0788912340098068	NaN	NaN	NaN	NaN	NaN	NaN
-0.0156831626939569	NaN	NaN	NaN	NaN	NaN	NaN
0.125936980126196	NaN	NaN	NaN	NaN	NaN	NaN
0.115736014042077	NaN	NaN	NaN	NaN	NaN	NaN
NaN	NaN	NaN	NaN	NaN	NaN	NaN
-0.0450680363856711	NaN	NaN	NaN	NaN	NaN	NaN
0.00142606879528589	NaN	NaN	NaN	NaN	NaN	NaN
NaN	NaN	NaN	NaN	NaN	NaN	NaN
NaN	NaN	NaN	NaN	NaN	NaN	NaN
NaN	NaN	NaN	NaN	NaN	NaN	NaN
0.247660866354966	NaN	NaN	NaN	NaN	NaN	NaN
NaN	NaN	NaN	NaN	NaN	NaN	NaN
0.0281059190704768	NaN	NaN	NaN	NaN	NaN	NaN
0.0861885506735968	NaN	NaN	NaN	NaN	NaN	NaN
0.484624682532269	NaN	NaN	NaN	NaN	NaN	NaN
0.142497176239715	NaN	NaN	NaN	NaN	NaN	NaN
0.188224003679222	NaN	NaN	NaN	NaN	NaN	NaN
0.641295191125409	NaN	NaN	NaN	NaN	NaN	NaN
0.663331647700097	NaN	NaN	NaN	NaN	NaN	NaN
0.0610855411126733	NaN	NaN	NaN	NaN	NaN	NaN
0.554816668103913	NaN	NaN	NaN	NaN	NaN	NaN
0.278369664025576	NaN	NaN	NaN	NaN	NaN	NaN
0.235661203877324	NaN	NaN	NaN	NaN	NaN	NaN
NaN	NaN	NaN	NaN	NaN	NaN	NaN
NaN	NaN	NaN	NaN	NaN	NaN	NaN
0.539836906515213	NaN	NaN	NaN	NaN	NaN	NaN
0.562789684499243	NaN	NaN	NaN	NaN	NaN	NaN
0.353143420364879	NaN	NaN	NaN	NaN	NaN	NaN
0.27427723466318	NaN	NaN	NaN	NaN	NaN	NaN
0.46968583853078	NaN	NaN	NaN	NaN	NaN	NaN
NaN	NaN	NaN	NaN	NaN	NaN	NaN
0.00365500951539159	NaN	NaN	NaN	NaN	NaN	NaN
-0.0464178793257842	NaN	NaN	NaN	NaN	NaN	NaN
NaN	NaN	NaN	NaN	NaN	NaN	NaN
-0.0502029456362229	NaN	NaN	NaN	NaN	NaN	NaN
-0.0606611190020025	NaN	NaN	NaN	NaN	NaN	NaN
0.232510949616078	NaN	NaN	NaN	NaN	NaN	NaN
0.0579390774437986	NaN	NaN	NaN	NaN	NaN	NaN
NaN	NaN	NaN	NaN	NaN	NaN	NaN
0.0277623162800935	NaN	NaN	NaN	NaN	NaN	NaN
NaN	NaN	NaN	NaN	NaN	NaN	NaN
0.465723963373051	NaN	NaN	NaN	NaN	NaN	NaN
-0.0564928239130206	NaN	NaN	NaN	NaN	NaN	NaN
0.0194699635317235	NaN	NaN	NaN	NaN	NaN	NaN
0.00505055446545311	NaN	NaN	NaN	NaN	NaN	NaN
0.645462355354644	NaN	NaN	NaN	NaN	NaN	NaN
0.140150681756114	NaN	NaN	NaN	NaN	NaN	NaN
NaN	NaN	NaN	NaN	NaN	NaN	NaN
0.113901283209866	NaN	NaN	NaN	NaN	NaN	NaN
0.156009020824328	NaN	NaN	NaN	NaN	NaN	NaN
0.547134576255976	NaN	NaN	NaN	NaN	NaN	NaN
0.148346648916675	NaN	NaN	NaN	NaN	NaN	NaN
0.08022059359852	NaN	NaN	NaN	NaN	NaN	NaN
0.152625157658925	NaN	NaN	NaN	NaN	NaN	NaN
0.0749331465911299	NaN	NaN	NaN	NaN	NaN	NaN
0.11994841146108	NaN	NaN	NaN	NaN	NaN	NaN
NaN	NaN	NaN	NaN	NaN	NaN	NaN
0.238205814929423	NaN	NaN	NaN	NaN	NaN	NaN
0.312445459750841	NaN	NaN	NaN	NaN	NaN	NaN
0.195042581780895	NaN	NaN	NaN	NaN	NaN	NaN
0.36904791549023	NaN	NaN	NaN	NaN	NaN	NaN
0.322002149498871	NaN	NaN	NaN	NaN	NaN	NaN
0.708485310231932	NaN	NaN	NaN	NaN	NaN	NaN
0.420188363609389	NaN	NaN	NaN	NaN	NaN	NaN
0.775078733790706	NaN	NaN	NaN	NaN	NaN	NaN
0.0989105599312013	NaN	NaN	NaN	NaN	NaN	NaN
0.104913879864033	NaN	NaN	NaN	NaN	NaN	NaN
0.122551242424576	NaN	NaN	NaN	NaN	NaN	NaN
0.0724926245186229	NaN	NaN	NaN	NaN	NaN	NaN
0.236352060368763	NaN	NaN	NaN	NaN	NaN	NaN
0.113031084599174	NaN	NaN	NaN	NaN	NaN	NaN
NaN	NaN	NaN	NaN	NaN	NaN	NaN
0.80130485378153	NaN	NaN	NaN	NaN	NaN	NaN
-0.0108116237303964	NaN	NaN	NaN	NaN	NaN	NaN
0.112381012496562	NaN	NaN	NaN	NaN	NaN	NaN
-0.0356397520649686	NaN	NaN	NaN	NaN	NaN	NaN
-0.0281632206670214	NaN	NaN	NaN	NaN	NaN	NaN
0.0195266623283897	NaN	NaN	NaN	NaN	NaN	NaN
NaN	NaN	NaN	NaN	NaN	NaN	NaN
0.119643291732494	NaN	NaN	NaN	NaN	NaN	NaN
0.315878339277957	NaN	NaN	NaN	NaN	NaN	NaN
0.78309559854571	NaN	NaN	NaN	NaN	NaN	NaN
0.309738059963721	NaN	NaN	NaN	NaN	NaN	NaN
0.192329697012194	NaN	NaN	NaN	NaN	NaN	NaN
0.348882101588561	NaN	NaN	NaN	NaN	NaN	NaN
0.18928165034524	NaN	NaN	NaN	NaN	NaN	NaN
0.579314259726138	NaN	NaN	NaN	NaN	NaN	NaN
-0.0321238748830622	NaN	NaN	NaN	NaN	NaN	NaN
0.175245276903896	NaN	NaN	NaN	NaN	NaN	NaN
0.0831423082921992	NaN	NaN	NaN	NaN	NaN	NaN
0.173878876595786	NaN	NaN	NaN	NaN	NaN	NaN
-0.047373766951888	NaN	NaN	NaN	NaN	NaN	NaN
NaN	NaN	NaN	NaN	NaN	NaN	NaN
-0.0439006355609012	NaN	NaN	NaN	NaN	NaN	NaN
0.598573674200227	NaN	NaN	NaN	NaN	NaN	NaN
0.160751133807225	NaN	NaN	NaN	NaN	NaN	NaN
0.233320410678866	NaN	NaN	NaN	NaN	NaN	NaN
0.35546758113766	NaN	NaN	NaN	NaN	NaN	NaN
0.0460296274191441	NaN	NaN	NaN	NaN	NaN	NaN
0.495285601806304	NaN	NaN	NaN	NaN	NaN	NaN
0.252036888801339	NaN	NaN	NaN	NaN	NaN	NaN
0.22131247583143	NaN	NaN	NaN	NaN	NaN	NaN
0.517026983623488	NaN	NaN	NaN	NaN	NaN	NaN
0.213309932995515	NaN	NaN	NaN	NaN	NaN	NaN
0.419902846114156	NaN	NaN	NaN	NaN	NaN	NaN
0.642653758837116	NaN	NaN	NaN	NaN	NaN	NaN
0.109142245068764	NaN	NaN	NaN	NaN	NaN	NaN
0.0236263431413869	NaN	NaN	NaN	NaN	NaN	NaN
0.510606615693315	NaN	NaN	NaN	NaN	NaN	NaN
0.246033476426609	NaN	NaN	NaN	NaN	NaN	NaN
0.0534860741135148	NaN	NaN	NaN	NaN	NaN	NaN
0.402221849369179	NaN	NaN	NaN	NaN	NaN	NaN
0.507029655311837	NaN	NaN	NaN	NaN	NaN	NaN
NaN	NaN	NaN	NaN	NaN	NaN	NaN
NaN	NaN	NaN	NaN	NaN	NaN	NaN
0.0918916614721077	NaN	NaN	NaN	NaN	NaN	NaN
0.624327574907103	NaN	NaN	NaN	NaN	NaN	NaN
0.382042774539643	NaN	NaN	NaN	NaN	NaN	NaN
0.251943310588436	NaN	NaN	NaN	NaN	NaN	NaN
0.580813072879867	NaN	NaN	NaN	NaN	NaN	NaN
NaN	NaN	NaN	NaN	NaN	NaN	NaN
-0.057529861525974	NaN	NaN	NaN	NaN	NaN	NaN
-0.0368787884046601	NaN	NaN	NaN	NaN	NaN	NaN
-0.104091581186518	NaN	NaN	NaN	NaN	NaN	NaN
0.55802898415178	NaN	NaN	NaN	NaN	NaN	NaN
0.184093771154823	NaN	NaN	NaN	NaN	NaN	NaN
0.354062984588166	NaN	NaN	NaN	NaN	NaN	NaN
-0.0769920831533955	NaN	NaN	NaN	NaN	NaN	NaN
0.544545478039854	NaN	NaN	NaN	NaN	NaN	NaN
0.0495543055119439	NaN	NaN	NaN	NaN	NaN	NaN
0.486132680478014	NaN	NaN	NaN	NaN	NaN	NaN
0.0146611096777211	NaN	NaN	NaN	NaN	NaN	NaN
0.309428865032131	NaN	NaN	NaN	NaN	NaN	NaN
0.270324657666783	NaN	NaN	NaN	NaN	NaN	NaN
0.46990975060674	NaN	NaN	NaN	NaN	NaN	NaN
0.445856963009865	NaN	NaN	NaN	NaN	NaN	NaN
0.754197667828223	NaN	NaN	NaN	NaN	NaN	NaN
0.807890051097472	NaN	NaN	NaN	NaN	NaN	NaN
0.156596054757248	NaN	NaN	NaN	NaN	NaN	NaN
0.612764649219582	NaN	NaN	NaN	NaN	NaN	NaN
0.112825729531376	NaN	NaN	NaN	NaN	NaN	NaN
0.219218349842645	NaN	NaN	NaN	NaN	NaN	NaN
0.0715616914443406	NaN	NaN	NaN	NaN	NaN	NaN
0.33077772719712	NaN	NaN	NaN	NaN	NaN	NaN
0.191789165827397	NaN	NaN	NaN	NaN	NaN	NaN
0.49900730515336	NaN	NaN	NaN	NaN	NaN	NaN
-0.0645073181573561	NaN	NaN	NaN	NaN	NaN	NaN
0.113611695263631	NaN	NaN	NaN	NaN	NaN	NaN
0.34256824686007	NaN	NaN	NaN	NaN	NaN	NaN
0.138308814601072	NaN	NaN	NaN	NaN	NaN	NaN
NaN	NaN	NaN	NaN	NaN	NaN	NaN
0.260864007976094	NaN	NaN	NaN	NaN	NaN	NaN
0.559279608152577	NaN	NaN	NaN	NaN	NaN	NaN
0.319479320722234	NaN	NaN	NaN	NaN	NaN	NaN
0.500659274138503	NaN	NaN	NaN	NaN	NaN	NaN
0.0877677319851653	NaN	NaN	NaN	NaN	NaN	NaN
0.345561914539662	NaN	NaN	NaN	NaN	NaN	NaN
0.193470465992469	NaN	NaN	NaN	NaN	NaN	NaN
-0.0428936050469882	NaN	NaN	NaN	NaN	NaN	NaN
0.2286981105777	NaN	NaN	NaN	NaN	NaN	NaN
0.782609781172837	NaN	NaN	NaN	NaN	NaN	NaN
0.614958893541467	NaN	NaN	NaN	NaN	NaN	NaN
0.428547164378857	NaN	NaN	NaN	NaN	NaN	NaN
0.747036017966617	NaN	NaN	NaN	NaN	NaN	NaN
-0.075081325238748	NaN	NaN	NaN	NaN	NaN	NaN
0.0631092785859248	NaN	NaN	NaN	NaN	NaN	NaN
0.180122035674785	NaN	NaN	NaN	NaN	NaN	NaN
0.695426679898137	NaN	NaN	NaN	NaN	NaN	NaN
0.167453948638352	NaN	NaN	NaN	NaN	NaN	NaN
0.103613204457679	NaN	NaN	NaN	NaN	NaN	NaN
0.233191898141517	NaN	NaN	NaN	NaN	NaN	NaN
0.339543437618367	NaN	NaN	NaN	NaN	NaN	NaN
0.413564652149369	NaN	NaN	NaN	NaN	NaN	NaN
-0.0404369950147487	NaN	NaN	NaN	NaN	NaN	NaN
NaN	NaN	NaN	NaN	NaN	NaN	NaN
0.38993735633494	NaN	NaN	NaN	NaN	NaN	NaN
NaN	NaN	NaN	NaN	NaN	NaN	NaN
0.0800835326322703	NaN	NaN	NaN	NaN	NaN	NaN
-0.0259594994440349	NaN	NaN	NaN	NaN	NaN	NaN
NaN	NaN	NaN	NaN	NaN	NaN	NaN
-0.0278011929341106	NaN	NaN	NaN	NaN	NaN	NaN
-0.0571676228209682	NaN	NaN	NaN	NaN	NaN	NaN
NaN	NaN	NaN	NaN	NaN	NaN	NaN
0.468852769838236	NaN	NaN	NaN	NaN	NaN	NaN
NaN	NaN	NaN	NaN	NaN	NaN	NaN
NaN	NaN	NaN	NaN	NaN	NaN	NaN
0.462186113740563	NaN	NaN	NaN	NaN	NaN	NaN
-0.0357673030160783	NaN	NaN	NaN	NaN	NaN	NaN
-0.0812208560298609	NaN	NaN	NaN	NaN	NaN	NaN
-0.0489326640386866	NaN	NaN	NaN	NaN	NaN	NaN
NaN	NaN	NaN	NaN	NaN	NaN	NaN
-0.0338486892140141	NaN	NaN	NaN	NaN	NaN	NaN
0.519909708371784	NaN	NaN	NaN	NaN	NaN	NaN
0.30900821889688	NaN	NaN	NaN	NaN	NaN	NaN
NaN	NaN	NaN	NaN	NaN	NaN	NaN
-0.0384256591984377	NaN	NaN	NaN	NaN	NaN	NaN
-0.0928131315201492	NaN	NaN	NaN	NaN	NaN	NaN
0.174643278613999	NaN	NaN	NaN	NaN	NaN	NaN
-0.08247910735812	NaN	NaN	NaN	NaN	NaN	NaN
NaN	NaN	NaN	NaN	NaN	NaN	NaN
0.0351906664920826	NaN	NaN	NaN	NaN	NaN	NaN
0.576689890847524	NaN	NaN	NaN	NaN	NaN	NaN
NaN	NaN	NaN	NaN	NaN	NaN	NaN
-0.077384344997535	NaN	NaN	NaN	NaN	NaN	NaN
0.116851835378049	NaN	NaN	NaN	NaN	NaN	NaN
0.0293003907843063	NaN	NaN	NaN	NaN	NaN	NaN
NaN	NaN	NaN	NaN	NaN	NaN	NaN
-0.0950703284720436	NaN	NaN	NaN	NaN	NaN	NaN
0.029282055941997	NaN	NaN	NaN	NaN	NaN	NaN
0.0871379010354797	NaN	NaN	NaN	NaN	NaN	NaN
0.129148352882219	NaN	NaN	NaN	NaN	NaN	NaN
0.388670088723764	NaN	NaN	NaN	NaN	NaN	NaN
0.141065076216401	NaN	NaN	NaN	NaN	NaN	NaN
0.384842092578183	NaN	NaN	NaN	NaN	NaN	NaN
0.0319018923139968	NaN	NaN	NaN	NaN	NaN	NaN
NaN	NaN	NaN	NaN	NaN	NaN	NaN
0.457900156225623	NaN	NaN	NaN	NaN	NaN	NaN
NaN	NaN	NaN	NaN	NaN	NaN	NaN
NaN	NaN	NaN	NaN	NaN	NaN	NaN
NaN	NaN	NaN	NaN	NaN	NaN	NaN
NaN	NaN	NaN	NaN	NaN	NaN	NaN
-0.0658497291244341	NaN	NaN	NaN	NaN	NaN	NaN
0.235155528322005	NaN	NaN	NaN	NaN	NaN	NaN
0.213848864653734	NaN	NaN	NaN	NaN	NaN	NaN
0.15784359601538	NaN	NaN	NaN	NaN	NaN	NaN
0.210081046883288	NaN	NaN	NaN	NaN	NaN	NaN
NaN	NaN	NaN	NaN	NaN	NaN	NaN
-0.0362062618865356	NaN	NaN	NaN	NaN	NaN	NaN
NaN	NaN	NaN	NaN	NaN	NaN	NaN
NaN	NaN	NaN	NaN	NaN	NaN	NaN
0.295249493891544	NaN	NaN	NaN	NaN	NaN	NaN
-0.0685804760022834	NaN	NaN	NaN	NaN	NaN	NaN
0.161930724156193	NaN	NaN	NaN	NaN	NaN	NaN
NaN	NaN	NaN	NaN	NaN	NaN	NaN
0.342700936603683	NaN	NaN	NaN	NaN	NaN	NaN
NaN	NaN	NaN	NaN	NaN	NaN	NaN
0.101518911301194	NaN	NaN	NaN	NaN	NaN	NaN
-0.273695976628873	NaN	NaN	NaN	NaN	NaN	NaN
0.324840214736315	NaN	NaN	NaN	NaN	NaN	NaN
-0.0501863218610882	NaN	NaN	NaN	NaN	NaN	NaN
0.159132998519516	NaN	NaN	NaN	NaN	NaN	NaN
0.154273034124316	NaN	NaN	NaN	NaN	NaN	NaN
NaN	NaN	NaN	NaN	NaN	NaN	NaN
0.406359379466078	NaN	NaN	NaN	NaN	NaN	NaN
NaN	NaN	NaN	NaN	NaN	NaN	NaN
NaN	NaN	NaN	NaN	NaN	NaN	NaN
0.0194508738815748	NaN	NaN	NaN	NaN	NaN	NaN
-0.0433688582036931	NaN	NaN	NaN	NaN	NaN	NaN
0.0116317038043732	NaN	NaN	NaN	NaN	NaN	NaN
-0.113760101329511	NaN	NaN	NaN	NaN	NaN	NaN
0.482257883553827	NaN	NaN	NaN	NaN	NaN	NaN
0.626522612900064	NaN	NaN	NaN	NaN	NaN	NaN
0.213250366901135	NaN	NaN	NaN	NaN	NaN	NaN
0.297331630934303	NaN	NaN	NaN	NaN	NaN	NaN
0.0445531189035092	NaN	NaN	NaN	NaN	NaN	NaN
0.458305820308591	NaN	NaN	NaN	NaN	NaN	NaN
0.010237994438541	NaN	NaN	NaN	NaN	NaN	NaN
NaN	NaN	NaN	NaN	NaN	NaN	NaN
-0.0426370748637409	NaN	NaN	NaN	NaN	NaN	NaN
0.0412060254394534	NaN	NaN	NaN	NaN	NaN	NaN
-0.103355039116966	NaN	NaN	NaN	NaN	NaN	NaN
-0.0342674638666383	NaN	NaN	NaN	NaN	NaN	NaN
0.0880506613136836	NaN	NaN	NaN	NaN	NaN	NaN
-0.00844690571667673	NaN	NaN	NaN	NaN	NaN	NaN
0.308304991699432	NaN	NaN	NaN	NaN	NaN	NaN
0.659989383059295	NaN	NaN	NaN	NaN	NaN	NaN
0.315789473684211	NaN	NaN	NaN	NaN	NaN	NaN
NaN	NaN	NaN	NaN	NaN	NaN	NaN
0.045717637789099	NaN	NaN	NaN	NaN	NaN	NaN
0.223745256909512	NaN	NaN	NaN	NaN	NaN	NaN
-0.0351515478776422	NaN	NaN	NaN	NaN	NaN	NaN
NaN	NaN	NaN	NaN	NaN	NaN	NaN
NaN	NaN	NaN	NaN	NaN	NaN	NaN
-0.0111663756317797	NaN	NaN	NaN	NaN	NaN	NaN
-0.0352377314152721	NaN	NaN	NaN	NaN	NaN	NaN
0.176083173782819	NaN	NaN	NaN	NaN	NaN	NaN
0.277490959785538	NaN	NaN	NaN	NaN	NaN	NaN
0.436668060452471	NaN	NaN	NaN	NaN	NaN	NaN
0.504238021632677	NaN	NaN	NaN	NaN	NaN	NaN
0.396217419504247	NaN	NaN	NaN	NaN	NaN	NaN
0.143807484301731	NaN	NaN	NaN	NaN	NaN	NaN
0.277975090389115	NaN	NaN	NaN	NaN	NaN	NaN
NaN	NaN	NaN	NaN	NaN	NaN	NaN
NaN	NaN	NaN	NaN	NaN	NaN	NaN
0.423680055579744	NaN	NaN	NaN	NaN	NaN	NaN
0.226510630444683	NaN	NaN	NaN	NaN	NaN	NaN
0.0353016387179618	NaN	NaN	NaN	NaN	NaN	NaN
0.373714170885097	NaN	NaN	NaN	NaN	NaN	NaN
NaN	NaN	NaN	NaN	NaN	NaN	NaN
NaN	NaN	NaN	NaN	NaN	NaN	NaN
-0.0542611625772115	NaN	NaN	NaN	NaN	NaN	NaN
0.0858107255155135	NaN	NaN	NaN	NaN	NaN	NaN
0.120616559797049	NaN	NaN	NaN	NaN	NaN	NaN
0.0297478587770161	NaN	NaN	NaN	NaN	NaN	NaN
0.311986735461448	NaN	NaN	NaN	NaN	NaN	NaN
-0.0497776093813641	NaN	NaN	NaN	NaN	NaN	NaN
0.234669762684661	NaN	NaN	NaN	NaN	NaN	NaN
NaN	NaN	NaN	NaN	NaN	NaN	NaN
-0.0234985033025853	NaN	NaN	NaN	NaN	NaN	NaN
0.292282861764511	NaN	NaN	NaN	NaN	NaN	NaN
0.0540987937952058	NaN	NaN	NaN	NaN	NaN	NaN
0.390385840575193	NaN	NaN	NaN	NaN	NaN	NaN
NaN	NaN	NaN	NaN	NaN	NaN	NaN
NaN	NaN	NaN	NaN	NaN	NaN	NaN
0.247896891484834	NaN	NaN	NaN	NaN	NaN	NaN
0.193096325415914	NaN	NaN	NaN	NaN	NaN	NaN
0.335633593316852	NaN	NaN	NaN	NaN	NaN	NaN
0.544060402314964	NaN	NaN	NaN	NaN	NaN	NaN
0.116193064670751	NaN	NaN	NaN	NaN	NaN	NaN
0.803629950667078	NaN	NaN	NaN	NaN	NaN	NaN
0.0670712886604858	NaN	NaN	NaN	NaN	NaN	NaN
0.0803598717563107	NaN	NaN	NaN	NaN	NaN	NaN
0.0966946281626834	NaN	NaN	NaN	NaN	NaN	NaN
0.0363174617028051	NaN	NaN	NaN	NaN	NaN	NaN
NaN	NaN	NaN	NaN	NaN	NaN	NaN
0.490840099174775	NaN	NaN	NaN	NaN	NaN	NaN
0.23357462820818	NaN	NaN	NaN	NaN	NaN	NaN
0.241811911460708	NaN	NaN	NaN	NaN	NaN	NaN
0.385116140298318	NaN	NaN	NaN	NaN	NaN	NaN
-0.0721547302801051	NaN	NaN	NaN	NaN	NaN	NaN
0.189440509213042	NaN	NaN	NaN	NaN	NaN	NaN
NaN	NaN	NaN	NaN	NaN	NaN	NaN
-0.0530876371202244	NaN	NaN	NaN	NaN	NaN	NaN
0.0667904341800812	NaN	NaN	NaN	NaN	NaN	NaN
-0.0356440583555536	NaN	NaN	NaN	NaN	NaN	NaN
0.102802050542985	NaN	NaN	NaN	NaN	NaN	NaN
0.282783069210511	NaN	NaN	NaN	NaN	NaN	NaN
-0.0137136948534732	NaN	NaN	NaN	NaN	NaN	NaN
NaN	NaN	NaN	NaN	NaN	NaN	NaN
-0.0278769708369507	NaN	NaN	NaN	NaN	NaN	NaN
0.0885645036983615	NaN	NaN	NaN	NaN	NaN	NaN
0.318364779229559	NaN	NaN	NaN	NaN	NaN	NaN
0.650493472809887	NaN	NaN	NaN	NaN	NaN	NaN
0.00676470770095537	NaN	NaN	NaN	NaN	NaN	NaN
0.00680210137043977	NaN	NaN	NaN	NaN	NaN	NaN
0.187684820205526	NaN	NaN	NaN	NaN	NaN	NaN
NaN	NaN	NaN	NaN	NaN	NaN	NaN
0.541386445844475	NaN	NaN	NaN	NaN	NaN	NaN
0.131099158382232	NaN	NaN	NaN	NaN	NaN	NaN
0.142887161202344	NaN	NaN	NaN	NaN	NaN	NaN
0.456437923667453	NaN	NaN	NaN	NaN	NaN	NaN
0.347917661536541	NaN	NaN	NaN	NaN	NaN	NaN
0.3814216016821	NaN	NaN	NaN	NaN	NaN	NaN
-0.00156648517443872	NaN	NaN	NaN	NaN	NaN	NaN
NaN	NaN	NaN	NaN	NaN	NaN	NaN
-0.0263157894736842	NaN	NaN	NaN	NaN	NaN	NaN
0.619728149179403	NaN	NaN	NaN	NaN	NaN	NaN
-0.00733920871974302	NaN	NaN	NaN	NaN	NaN	NaN
0.263598745019947	NaN	NaN	NaN	NaN	NaN	NaN
0.22892955001514	NaN	NaN	NaN	NaN	NaN	NaN
0.369916167310737	NaN	NaN	NaN	NaN	NaN	NaN
0.124344089979832	NaN	NaN	NaN	NaN	NaN	NaN
0.0953084126016031	NaN	NaN	NaN	NaN	NaN	NaN
0.346318763292674	NaN	NaN	NaN	NaN	NaN	NaN
NaN	NaN	NaN	NaN	NaN	NaN	NaN
0.392340260274467	NaN	NaN	NaN	NaN	NaN	NaN
0.170605277898688	NaN	NaN	NaN	NaN	NaN	NaN
0.353571378061336	NaN	NaN	NaN	NaN	NaN	NaN
0.204174319050602	NaN	NaN	NaN	NaN	NaN	NaN
0.0239442928992798	NaN	NaN	NaN	NaN	NaN	NaN
0.00314721580619121	NaN	NaN	NaN	NaN	NaN	NaN
-0.0762412643471314	NaN	NaN	NaN	NaN	NaN	NaN
0.0232455171473403	NaN	NaN	NaN	NaN	NaN	NaN
NaN	NaN	NaN	NaN	NaN	NaN	NaN
0.348062038607479	NaN	NaN	NaN	NaN	NaN	NaN
0.18144627967411	NaN	NaN	NaN	NaN	NaN	NaN
0.113841852852097	NaN	NaN	NaN	NaN	NaN	NaN
0.157399678076596	NaN	NaN	NaN	NaN	NaN	NaN
0.0683098383467481	NaN	NaN	NaN	NaN	NaN	NaN
0.743067959641376	NaN	NaN	NaN	NaN	NaN	NaN
0.247200224205717	NaN	NaN	NaN	NaN	NaN	NaN
0.144484587218383	NaN	NaN	NaN	NaN	NaN	NaN
0.500132081850011	NaN	NaN	NaN	NaN	NaN	NaN
0.440227417855249	NaN	NaN	NaN	NaN	NaN	NaN
0.413456838213309	NaN	NaN	NaN	NaN	NaN	NaN
0.23935148506464	NaN	NaN	NaN	NaN	NaN	NaN
0.0869557635251005	NaN	NaN	NaN	NaN	NaN	NaN
0.768271326189597	NaN	NaN	NaN	NaN	NaN	NaN
0.0465434255963786	NaN	NaN	NaN	NaN	NaN	NaN
0.245515837635719	NaN	NaN	NaN	NaN	NaN	NaN
-0.0439420430668357	NaN	NaN	NaN	NaN	NaN	NaN
0.126964874196822	NaN	NaN	NaN	NaN	NaN	NaN
0.221135818430967	NaN	NaN	NaN	NaN	NaN	NaN
-0.0303098850496062	NaN	NaN	NaN	NaN	NaN	NaN
0.179358517333321	NaN	NaN	NaN	NaN	NaN	NaN
0.507443253841797	NaN	NaN	NaN	NaN	NaN	NaN
0.230525745879891	NaN	NaN	NaN	NaN	NaN	NaN
0.746701585450153	NaN	NaN	NaN	NaN	NaN	NaN
0.0847607413671391	NaN	NaN	NaN	NaN	NaN	NaN
0.790988364316682	NaN	NaN	NaN	NaN	NaN	NaN
-0.0379557808175034	NaN	NaN	NaN	NaN	NaN	NaN
0.250141874960032	NaN	NaN	NaN	NaN	NaN	NaN
0.101216620385684	NaN	NaN	NaN	NaN	NaN	NaN
0.260641562381438	NaN	NaN	NaN	NaN	NaN	NaN
0.297691848805456	NaN	NaN	NaN	NaN	NaN	NaN
0.531465502136979	NaN	NaN	NaN	NaN	NaN	NaN
0.335425837200236	NaN	NaN	NaN	NaN	NaN	NaN
0.457317291091876	NaN	NaN	NaN	NaN	NaN	NaN
0.22983783202608	NaN	NaN	NaN	NaN	NaN	NaN
0.445582691181326	NaN	NaN	NaN	NaN	NaN	NaN
0.0931401592180223	NaN	NaN	NaN	NaN	NaN	NaN
0.865062852442128	NaN	NaN	NaN	NaN	NaN	NaN
0.297502880415925	NaN	NaN	NaN	NaN	NaN	NaN
0.372797144198529	NaN	NaN	NaN	NaN	NaN	NaN
0.516441048202209	NaN	NaN	NaN	NaN	NaN	NaN
0.229065290941589	NaN	NaN	NaN	NaN	NaN	NaN
0.0936211070853911	NaN	NaN	NaN	NaN	NaN	NaN
0.625278000537149	NaN	NaN	NaN	NaN	NaN	NaN
0.12151518147848	NaN	NaN	NaN	NaN	NaN	NaN
0.00611550538546128	NaN	NaN	NaN	NaN	NaN	NaN
0.392217627044945	NaN	NaN	NaN	NaN	NaN	NaN
0.195906212102105	NaN	NaN	NaN	NaN	NaN	NaN
0.0195790254520847	NaN	NaN	NaN	NaN	NaN	NaN
0.415317220344321	NaN	NaN	NaN	NaN	NaN	NaN
NaN	NaN	NaN	NaN	NaN	NaN	NaN
0.0622991541474951	NaN	NaN	NaN	NaN	NaN	NaN
0.187633373351665	NaN	NaN	NaN	NaN	NaN	NaN
0.0114991461008256	NaN	NaN	NaN	NaN	NaN	NaN
0.378195688287825	NaN	NaN	NaN	NaN	NaN	NaN
0.467396299399106	NaN	NaN	NaN	NaN	NaN	NaN
0.588872166732699	NaN	NaN	NaN	NaN	NaN	NaN
0.113274238291102	NaN	NaN	NaN	NaN	NaN	NaN
0.211725607922694	NaN	NaN	NaN	NaN	NaN	NaN
0.301055088688786	NaN	NaN	NaN	NaN	NaN	NaN
0.101413407257172	NaN	NaN	NaN	NaN	NaN	NaN
0.254284889605552	NaN	NaN	NaN	NaN	NaN	NaN
NaN	NaN	NaN	NaN	NaN	NaN	NaN
0.235350797485857	NaN	NaN	NaN	NaN	NaN	NaN
0.154010691629717	NaN	NaN	NaN	NaN	NaN	NaN
0.408921316870232	NaN	NaN	NaN	NaN	NaN	NaN
0.104510729786987	NaN	NaN	NaN	NaN	NaN	NaN
0.111649837934283	NaN	NaN	NaN	NaN	NaN	NaN
-6.98510264356975e-05	NaN	NaN	NaN	NaN	NaN	NaN
0.372622363989921	NaN	NaN	NaN	NaN	NaN	NaN
0.303819088441406	NaN	NaN	NaN	NaN	NaN	NaN
0.211861717647368	NaN	NaN	NaN	NaN	NaN	NaN
0.250521181363762	NaN	NaN	NaN	NaN	NaN	NaN
0.329696392208236	NaN	NaN	NaN	NaN	NaN	NaN
NaN	NaN	NaN	NaN	NaN	NaN	NaN
0.316294240636275	NaN	NaN	NaN	NaN	NaN	NaN
-0.0579544459518778	NaN	NaN	NaN	NaN	NaN	NaN
0.0298455466066807	NaN	NaN	NaN	NaN	NaN	NaN
0.298292179172032	NaN	NaN	NaN	NaN	NaN	NaN
0.497464160789519	NaN	NaN	NaN	NaN	NaN	NaN
0.326619152099766	NaN	NaN	NaN	NaN	NaN	NaN
0.459926369451816	NaN	NaN	NaN	NaN	NaN	NaN
0.0289802334222597	NaN	NaN	NaN	NaN	NaN	NaN
0.071173107612029	NaN	NaN	NaN	NaN	NaN	NaN
0.280821254149508	NaN	NaN	NaN	NaN	NaN	NaN
0.218948595887551	NaN	NaN	NaN	NaN	NaN	NaN
-0.0469734223628028	NaN	NaN	NaN	NaN	NaN	NaN
NaN	NaN	NaN	NaN	NaN	NaN	NaN
0.0787922659915854	NaN	NaN	NaN	NaN	NaN	NaN
0.100531150873559	NaN	NaN	NaN	NaN	NaN	NaN
0.116613675290253	NaN	NaN	NaN	NaN	NaN	NaN
0.229867645879297	NaN	NaN	NaN	NaN	NaN	NaN
0.0527830970925392	NaN	NaN	NaN	NaN	NaN	NaN
-0.0212342118907422	NaN	NaN	NaN	NaN	NaN	NaN
0.253809456956822	NaN	NaN	NaN	NaN	NaN	NaN
0.139478733204144	NaN	NaN	NaN	NaN	NaN	NaN
0.269221565424904	NaN	NaN	NaN	NaN	NaN	NaN
0.0477518871156055	NaN	NaN	NaN	NaN	NaN	NaN
-0.0576477167011637	NaN	NaN	NaN	NaN	NaN	NaN
0.228679322556224	NaN	NaN	NaN	NaN	NaN	NaN
NaN	NaN	NaN	NaN	NaN	NaN	NaN
-0.0380430841597407	NaN	NaN	NaN	NaN	NaN	NaN
0.0103348442453921	NaN	NaN	NaN	NaN	NaN	NaN
0.0573817313566822	NaN	NaN	NaN	NaN	NaN	NaN
-0.0374694817677991	NaN	NaN	NaN	NaN	NaN	NaN
-0.040743198998527	NaN	NaN	NaN	NaN	NaN	NaN
0.427958467408763	NaN	NaN	NaN	NaN	NaN	NaN
NaN	NaN	NaN	NaN	NaN	NaN	NaN
0.0898426286318914	NaN	NaN	NaN	NaN	NaN	NaN
0.136024402739597	NaN	NaN	NaN	NaN	NaN	NaN
NaN	NaN	NaN	NaN	NaN	NaN	NaN
0.102261043172877	NaN	NaN	NaN	NaN	NaN	NaN
0.193263182299996	NaN	NaN	NaN	NaN	NaN	NaN
NaN	NaN	NaN	NaN	NaN	NaN	NaN
0.0352587796054586	NaN	NaN	NaN	NaN	NaN	NaN
NaN	NaN	NaN	NaN	NaN	NaN	NaN
0.0011996444905166	NaN	NaN	NaN	NaN	NaN	NaN
NaN	NaN	NaN	NaN	NaN	NaN	NaN
0.418504987717196	NaN	NaN	NaN	NaN	NaN	NaN
NaN	NaN	NaN	NaN	NaN	NaN	NaN
0.513831042215476	NaN	NaN	NaN	NaN	NaN	NaN
0.0113130312741925	NaN	NaN	NaN	NaN	NaN	NaN
NaN	NaN	NaN	NaN	NaN	NaN	NaN
0.960618089035212	NaN	NaN	NaN	NaN	NaN	NaN
NaN	NaN	NaN	NaN	NaN	NaN	NaN
0.340095166604604	NaN	NaN	NaN	NaN	NaN	NaN
NaN	NaN	NaN	NaN	NaN	NaN	NaN
-0.0311698842698335	NaN	NaN	NaN	NaN	NaN	NaN
-0.0412777921457861	NaN	NaN	NaN	NaN	NaN	NaN
-0.0589345004757483	NaN	NaN	NaN	NaN	NaN	NaN
0.0687587022624422	NaN	NaN	NaN	NaN	NaN	NaN
NaN	NaN	NaN	NaN	NaN	NaN	NaN
NaN	NaN	NaN	NaN	NaN	NaN	NaN
0.0130088672417285	NaN	NaN	NaN	NaN	NaN	NaN
NaN	NaN	NaN	NaN	NaN	NaN	NaN
0.0188880957944494	NaN	NaN	NaN	NaN	NaN	NaN
0.334275009600138	NaN	NaN	NaN	NaN	NaN	NaN
0.15862424966495	NaN	NaN	NaN	NaN	NaN	NaN
NaN	NaN	NaN	NaN	NaN	NaN	NaN
0.129497905097128	NaN	NaN	NaN	NaN	NaN	NaN
0.294340148684654	NaN	NaN	NaN	NaN	NaN	NaN
0.321843487751144	NaN	NaN	NaN	NaN	NaN	NaN
-0.0281487255171122	NaN	NaN	NaN	NaN	NaN	NaN
NaN	NaN	NaN	NaN	NaN	NaN	NaN
0.30955749726578	NaN	NaN	NaN	NaN	NaN	NaN
NaN	NaN	NaN	NaN	NaN	NaN	NaN
0.00877192982456141	NaN	NaN	NaN	NaN	NaN	NaN
0.0359582913501946	NaN	NaN	NaN	NaN	NaN	NaN
NaN	NaN	NaN	NaN	NaN	NaN	NaN
0.48118510061054	NaN	NaN	NaN	NaN	NaN	NaN
0.1389449615785	NaN	NaN	NaN	NaN	NaN	NaN
-0.0544157526945888	NaN	NaN	NaN	NaN	NaN	NaN
NaN	NaN	NaN	NaN	NaN	NaN	NaN
NaN	NaN	NaN	NaN	NaN	NaN	NaN
[truncated: 121 more rows]
