# Supplementary material for: Subfield-specific interneuron circuits govern the hippocampal response to novelty in male mice
Source: Nat Commun. 2024 Jan 24;15:714. doi: 10.1038/s41467-024-44882-3 (PMC10808551; doi:10.1038/s41467-024-44882-3)
Supplement: Supplementary file 4 — Source Data [file 41467_2024_44882_MOESM4_ESM.zip › SupplFig5c.txt]

CA1	CA1PV	CA1SOM	CA3PV	CA3SOM	DGPV	DGSOM
0.604802451716118	-0.40478781711504	0.34737060749979	0.510129809379578	-0.296240627765656	-0.0380238346211882	0.195987241751386
0.598641158553015	0.0615479643284795	-0.0856906502762427	0.301929146051407	0.0885190740227699	0.362990312828251	-0.055304392165307
0.484252334325323	0.274771672540842	0.313518551123772	0.257916361093521	0.100870132446289	0.0506018831327583	-0.0574231622110852
0.376597238694809	0.0218663792685307	0.0740959179469114	0.618250608444214	-0.149041712284088	0.326815265038239	0.360995230358943
0.432460369286997	0.0313715728173785	0.2940363506956	0.182577073574066	-0.00897390954196453	0.215104509628312	0.190569261970349
0.691181246253964	0.0836088578720824	0.127397550469097	0.243040010333061	-0.0211765095591545	0.321016504461626	0.204318727403297
0.211407717548489	0.206149856251272	0.305953086630003	0.183077275753021	0.281763136386871	0.302176644576349	-0.248774730193153
-0.0655805450866711	0.317894149863363	0.266340726674955	0.313878625631332	-0.131303191184998	0.478698603539557	0.416041441019377
0.342975171031527	0.1253637967386	0.0953316423305907	0.511713981628418	0.0624744035303593	0.480319424699758	0.256720580399526
0.528607470458719	0.449214031611678	0.41941759003557	0.489908695220947	0.189140290021896	-0.0803064557897348	-0.0707106986237167
0.206508300641175	0.125226332906888	0.27715682245487	0.0117815956473351	0.12104344367981	0.388122099492271	0.281341433160113
0.589074518893221	0.0200122816886867	0.289900433709926	0.174596086144447	-0.112633600831032	0.155819643097638	0.555628907430862
0.0270537614240224	0.200855605173955	0.10978808757395	0.604867279529572	0.186976909637451	0.0787156587894591	-0.0184354868999765
0.386666004273907	0.447530597025507	0.125004501280098	0.230924189090729	-0.169211015105247	0.526012823429221	0.112620000473005
0.368989148856516	-0.0163432353100172	-0.15607039832672	0.254374116659164	0.232382163405418	0.226917245558706	-0.00601376508794118
0.369486715268326	0.0792577486023194	0.0433357518360614	0.42988646030426	0.0769761055707932	0.409708408520367	0.129627682196181
0.299048300103064	0.161633478122909	0.460279183319259	0.0741913840174675	-0.0145806409418583	0.172663878489243	-0.205106617111872
0.0675877282286143	0.175977574054596	0.161611572966339	-0.00352905411273241	0.0774121880531311	0.40805520493441	0.0476881984329644
-0.0850312876438757	-0.216136115043347	0.0374764179599182	0.248638704419136	0.166065245866776	-0.230400646043693	0.406296359078163
-0.0579535014414066	0.11638825269534	-0.489956730854141	0.389055281877518	-0.0403862074017525	-0.278583584648465	0.390388636952732
0.167568467920884	0.411887831146851	-0.195466699419923	0.592589139938354	0.0505747571587563	0.0646832979635851	0.423079559432284
0.20218622213112	0.410025096444448	0.45982006577503	0.229624718427658	0.202049776911736	0.216761455884429	0.355097219935827
0.00445744700271058	-0.0966170070882948	0.549382682544699	-0.151590943336487	-0.162099868059158	0.0588260621607594	0.408133547575506
0.543742600599469	0.194753306855676	0.33690552646773	0.450942993164063	0.431871950626373	0.106302021225442	0.449181809695273
0.253655426554301	-0.0524965522844926	0.36805313444215	0.316269427537918	-0.101798370480537	0.174173616600659	0.296421263473348
0.504331549385892	-0.40281850194579	0.621080289011187	0.195794001221657	-0.105318933725357	0.37535079559262	0.588920657750632
0.373433632215512	-0.122108693088135	0.154979157547202	0.211465820670128	-0.0101978145539761	0.135734759071841	0.50819616774974
0.270802138551943	-0.0131075487300542	0.317362944526189	0.524572730064392	0.355519235134125	0.418542409577959	0.59708612649094
0.809826875055915	0.0894671106483117	-0.321885740279718	-0.0164889730513096	0.20270711183548	0.288198913665187	0.338911859097756
0.299041663825892	0.27476254512256	0.0266781477099854	0.0563320517539978	0.190486580133438	0.112423356448046	0.65168776593471
0.482586063973494	-0.0729333471694223	0.423279678685707	0.312848716974258	0.195821493864059	0.018614471570868	0.60612141838735
0.897053556819066	-0.221831695987922	0.14279430356439	-0.0495423227548599	0.156590700149536	-0.404148490772264	0.495070199043601
-0.172231956869019	0.0890833016409488	-0.0720686623820755	0.510463535785675	0.188270419836044	0.289779649758684	0.645767479695071
0.105532432058673	-0.118299800936847	-0.109832707670203	0.335213124752045	-0.00366440042853355	0.293407100618572	0.490114792272318
-0.0477928779178481	0.404357964245411	-0.0165969512556422	0.431404888629913	0.300222903490067	0.381973405033626	0.468365249662977
0.14550650681048	0.0185921674089899	-0.40079938064389	0.369057714939117	-0.188067898154259	0.101894249212922	0.50022763923846
-0.00614635146842823	0.0261221435905605	0.0582440757741917	0.317192226648331	-0.0617341473698616	0.332289457714789	0.630082345419048
0.190213320087074	-0.2633564815457	0.243686991362699	-0.199935525655746	0.264780908823013	0.222464105322585	0.116876216935313
0.540276208935673	0.104236205416644	0.223709734247444	0.399909168481827	0.361496776342392	0.113875240087509	0.408763087722247
0.64637234516053	0.0993582300656588	0.740046617253618	0.328900814056396	-0.0218985602259636	0.201044857501984	0.284412292580168
0.711974540510154	0.129658854476762	0.267464455863462	0.288632184267044	0.331259250640869	0.435756623744965	0.384175537832293
0.272644484103496	0.249035538812665	0.259822750729634	0.350206702947617	0.225344598293304	0.534266948699951	0.591397417695297
0.662871418784874	0.222338447287287	0.348687777226852	0.623923301696777	0.0937419980764389	0.391261667013168	0.275025432027801
0.751098611069099	0.121609965220888	0.0854963314274699	0.55480420589447	0.303551703691483	0.389029920101166	0.690365477234375
0.151848362529613	0.0468310320908993	0.197747326045669	0.567407965660095	-0.294305771589279	0.292879611253738	0.513382132166151
-0.00784790032921833	0.0213221577336367	-0.220716644982221	0.214121475815773	0.0700469240546227	0.396081149578094	0.0159476733136558
0.169081416175161	-0.026103847491596	0.0202422946553236	0.299824595451355	-0.144646197557449	0.514197468757629	0.175097663171427
0.208916090913205	0.139487641485024	0.206192548260911	0.132357731461525	0.527445554733276	0.247165262699127	0.232397738799089
0.345108289607737	-0.201137075281549	0.125739297902366	0.540100514888763	0.0710931196808815	0.0716673582792282	-0.39925135344064
0.243982794717063	0.195754802914086	0.197579658605234	0.188755601644516	-0.139899685978889	0.152323752641678	-0.190310118354461
0.407002583794778	0.396945134338229	0.11876260426554	0.561340630054474	0.108638390898705	0.261547327041626	0.384641591253853
0.333436095457281	-0.0514700541761626	0.0527535343298992	0.0921738967299461	0.444760918617249	0.203025579452515	0.372087547988498
0.0252399119116923	-0.0163831749343417	0.21637607582087	0.716192960739136	0.130521416664124	0.0813736170530319	0.468471251865247
0.8299373750031	-0.272058682462268	0.144174919166188	0.371528118848801	-0.0936421006917953	0.129828751087189	0.472556374480867
0.619463291014854	0.0914359263714123	-0.0474800754039598	-0.165242552757263	-0.0899465307593346	0.384061694145203	0.136262087972087
0.0265717276921577	0.159808215937597	0.192097755913655	0.116165697574615	0.0740677118301392	0.412376821041107	0.180885587829952
0.617922501935309	0.136122745221937	0.130088495152991	0.745971381664276	0.214051693677902	0.0246380940079689	-0.0532040931058533
0.387105909770033	-0.227995709572081	0.304669283565942	0.354427337646484	0.115492314100266	0.0842296779155731	0.340173175116623
0.00973754064424688	-0.109331995524234	0.429021475543293	0.154847949743271	0.355209767818451	0.226326689124107	0.147944224375651
-0.0228906294122645	0.0358013879707806	0.451789962283375	0.164621949195862	-0.150849893689156	0.115755878388882	0.295329309932099
0.410031698480711	0.426249953636844	0.188000620062563	0.555297553539276	-0.243508100509644	0.141473174095154	0.283625620506922
0.562149910238786	-0.176764812478617	-0.191523394186253	0.240783005952835	-0.183443427085876	0.15816293656826	0.161932892725599
0.608452368054565	-0.0591110640815537	-0.149001027899349	0.198712304234505	0.066865935921669	0.283163756132126	-0.160933491348362
0.111495105325837	-0.069923723186433	0.0934957247088938	0.173970371484756	0.316656291484833	0.117957711219788	0.23139026058574
0.601013761180741	0.243934139310707	0.539813752981809	-0.0363229289650917	-0.168269544839859	-0.200501725077629	0.293300427390568
0.391319113862928	-0.00107421492873752	-0.181110191900707	0.15992371737957	-0.0416424311697483	-0.0114779155701399	0.464048608214345
-0.242727478916254	0.0505595054806888	-0.253172631543769	0.398727238178253	-0.0363317243754864	0.268163561820984	0.0996881335021552
0.851718680439777	0.0691677886904085	0.436793059488628	-0.138021245598793	-0.25650280714035	0.0407685823738575	0.119930318220026
0.188801133288578	-0.146998312008689	0.0545474611682963	0.152775943279266	0.0794403478503227	0.206833228468895	0.487643499368746
0.583574051810072	-0.0732564894597634	-0.165767008891896	0.476320564746857	0.193053901195526	0.101940400898457	0.0679160025770309
0.0272561756565806	0.26979159129115	0.146655634214509	0.24597629904747	-0.0434560552239418	0.180599302053452	-0.0866248739314139
0.154068436483161	-0.15043333295042	0.0991225216000424	0.0451205596327782	0.296234369277954	0.0121411317959428	0.152260495718322
0.717560700421231	0.172645201008702	-0.014128934292452	0.167474120855331	0.0755724161863327	-0.0251412075012922	-0.0475969316619686
0.19708560935734	-0.22019444700502	0.293282711067222	-0.10070213675499	0.256010472774506	-0.143874630331993	-0.225373889493265
0.156653698087671	0.362145063520991	-0.169843568616547	0.0567842125892639	0.19930362701416	0.0625675171613693	-0.088282385487844
0.32129890187638	-0.0182395853399246	0.37689551697746	0.135896801948547	0.0453834906220436	-0.216516599059105	-0.0163083412109318
0.254767062585301	0.192104654247658	-0.515177786253396	-0.245283246040344	0.386380821466446	0.149666979908943	0.0121199252928256
0.890444939823361	0.0559678222905696	0.565440076768148	0.145663499832153	0.146451041102409	0.0761512517929077	0.0212336572087852
0.237941404550977	-0.10333998256069	-0.0638696499157051	0.0481637679040432	0.417668759822845	0.0289679579436779	0.128157786877146
-0.174686786655934	0.0155549616178146	0.119811223188333	0.171804755926132	0.153336048126221	0.00917488802224398	0.435303927789205
-0.0627905356975657	0.131064917392811	-0.076417070958562	-0.108890973031521	-0.0114154499024153	0.0310150422155857	-0.149820635100571
0.292562002568161	-0.386027213503038	0.0737721610284618	-0.0953061729669571	0.112458646297455	-0.00294070271775126	0.449020014510433
0.651325848894328	-0.0266280638304341	-0.279522355932314	-0.00920617673546076	0.0267221592366695	-0.0146043337881565	0.0924112405026608
0.750390611008716	0.154568024644165	0.157882655996475	-0.217774525284767	0.17411133646965	-0.244975179433823	0.310327280543706
0.282770669618216	0.189956860139834	0.492229862495061	-0.0115736667066813	0.248274087905884	0.223921597003937	0.0309115368713694
-0.0422121084406983	0.134892411591545	0.360970870799142	0.348927736282349	-0.252758324146271	0.0745012760162354	0.453080198266549
0.248264763715783	-0.137474163190895	0.0974368922030463	0.0579339191317558	-0.184612765908241	0.0174117963761091	0.271408912012738
0.615954744044269	0.357968054910943	0.215922513844711	0.0614296719431877	0.105728968977928	-0.0209628622978926	-0.0109603620455944
-0.0465211640625551	0.0591334236128617	0.223324338505442	-0.0563555881381035	0.025300495326519	0.239139556884766	0.354473697543413
0.0833505552786515	0.211327227836587	0.187493462335554	0.00496245268732309	-0.0983565449714661	0.217738181352615	-0.271801062997341
0.627183122908357	0.16819129161563	0.12469753995778	0.0589134022593498	0.325108230113983	-0.0020116581581533	0.0682759777618973
0.474749645799739	-0.140178633910351	0.0767705880904955	0.192514479160309	-0.194754928350449	-0.00281401793472469	-0.0348718948587632
0.220686887333502	-0.0865014698449901	0.0595974409296966	0.231525868177414	-0.00619818363338709	0.121764823794365	0.104605705346199
-0.0074078853414482	-0.0968180947611635	0.521999427729411	0.266335964202881	-0.102972574532032	0.22149533033371	-0.140262991004665
-0.0458475118313736	0.0848006306482262	0.171920073744969	0.0668066218495369	0.290530741214752	0.466616749763489	0.225958602060495
0.15138997613939	0.0302313528993459	0.162578032197538	0.130259066820145	-0.0987995937466621	0.111513771116734	0.307402957255455
0.0126452980012709	-0.180133629668488	0.382923201024771	0.749893665313721	0.35888284444809	-0.110206559300423	-0.0402237418452919
-0.00988544471838737	-0.088608989038729	0.363611996713779	0.44533383846283	0.272879004478455	0.149666979908943	0.131558581025483
0.682338823660857	0.157027513838428	0.329419257582517	-0.127583652734756	0.0676916986703873	0.0761512517929077	0.20900660624272
0.609041406248861	-0.114014274850871	0.352162780483498	0.236079841852188	0.0251613222062588	0.0289679579436779	0.288944631561425
0.695161263283334	-0.241717646394722	-0.0393606778484522	0.323281824588776	0.447516590356827	0.00917488802224398	0.402995502437268
0.124344614445765	-0.141928411694104	0.134067080258424	-0.134329408407211	0.210395574569702	0.0310150422155857	0.0094155890878691
0.42574167191159	-0.0179651050190634	-0.26708961502012	0.0137440878897905	0.100731611251831	-0.00294070271775126	0.425702563745714
0.398187560203257	0.18388928158557	-0.0924019709217357	0.0295169036835432	0.119921788573265	-0.0146043337881565	0.288014449979572
0.310221573838304	0.0254643889679578	0.322222093409841	-0.0142433028668165	0.121006570756435	-0.244975179433823	0.184717512815053
0.357493735200772	-0.0629757781859253	0.011724665945232	0.19698141515255	0.156044408679008	0.223921597003937	0.0966930419758724
0.0215801603040551	-0.145329196456382	0.253385766916255	-0.0660441890358925	-0.0191192328929901	0.0745012760162354	0.247465964786524
0.274267364387866	-0.226484566860525	0.174630065486239	0.143079787492752	0.38694840669632	0.0174117963761091	0.0218975640795166
0.181056571584219	-0.1469816956826	0.0627881090955142	-0.157103583216667	0.0176963843405247	-0.0209628622978926	0.0659542225024475
0.823449480929789	-0.011046353851708	-0.107711019894125	NaN	0.136159777641296	0.239139556884766	0.377718954145398
0.856649671368734	-0.0104513425726202	0.0291791531891326	NaN	0.249158471822739	0.217738181352615	0.177704065014034
0.137936690459283	-0.0816493058135116	-0.0119865246835939	NaN	0.337783575057983	-0.0020116581581533	0.16632850540923
0.204763820100703	0.122774233839758	-0.0164894767172068	NaN	0.121052220463753	-0.00281401793472469	0.199649585194868
0.280540868852758	0.216474781560407	NaN	NaN	0.213543742895126	0.121764823794365	0.102724165063773
0.772304987742828	0.324746029801584	NaN	NaN	0.147988572716713	0.22149533033371	0.11407655768323
0.314263938147088	0.403961758640003	NaN	NaN	0.0594835802912712	0.466616749763489	0.195253786188752
0.0732648972925697	-0.238462508439383	NaN	NaN	0.0663912445306778	0.111513771116734	0.0847622650910441
0.449507656981221	0.392508061088254	NaN	NaN	0.0957573503255844	-0.110206559300423	-0.0726283562942894
-0.105179944771281	0.423294952255066	NaN	NaN	0.132359206676483	0.555673599243164	0.011711414342238
-0.121725892152532	0.237141835809053	NaN	NaN	0.0107307517901063	0.438173919916153	NaN
0.77779176402283	0.095461211988974	NaN	NaN	0.0355145931243896	0.409371495246887	NaN
0.0153392746413945	0.229674616400968	NaN	NaN	0.240470588207245	0.474050134420395	NaN
0.617028815617995	0.373156742577821	NaN	NaN	0.00595739344134927	0.0352573581039906	NaN
0.179644076994801	0.28773371472	NaN	NaN	-0.0158045087009668	0.395759999752045	NaN
0.194956829904574	0.0577833741982445	NaN	NaN	0.0327612310647964	0.304070353507996	NaN
0.00377807839500578	0.302005399322913	NaN	NaN	0.344389110803604	-0.403229951858521	NaN
0.359421829432934	0.383273207649545	NaN	NaN	0.167422100901604	-0.0948304831981659	NaN
0.465400877830912	0.286714105594857	NaN	NaN	0.168190062046051	0.105593092739582	NaN
0.511816845847046	0.0524914566975434	NaN	NaN	0.115755185484886	-0.00626623164862394	NaN
0.372866518348116	0.322376286633397	NaN	NaN	0.330925017595291	-0.067275382578373	NaN
0.630025767537332	0.40047409905584	NaN	NaN	0.135375082492828	0.163697734475136	NaN
0.13791934305505	0.101279838131181	NaN	NaN	-0.109682224690914	-0.0338894240558147	NaN
0.00490409492742654	-0.0761432866818809	NaN	NaN	0.151573717594147	0.115731433033943	NaN
0.491346761708596	0.258771500160767	NaN	NaN	0.0940040498971939	NaN	NaN
0.167739359196279	0.382734143732553	NaN	NaN	0.171635299921036	NaN	NaN
0.38240384009325	0.0340361658818202	NaN	NaN	0.155105113983154	NaN	NaN
0.0968753542981582	0.191858246795187	NaN	NaN	-0.162901252508163	NaN	NaN
0.387536966308341	0.486406137438659	NaN	NaN	0.0948192998766899	NaN	NaN
-0.19266197179326	0.299026550406799	NaN	NaN	-0.252077460289001	NaN	NaN
0.00292610977218998	0.337132908555795	NaN	NaN	0.121065869927406	NaN	NaN
0.0381168813614066	-0.0950379517371437	NaN	NaN	-0.011638724245131	NaN	NaN
0.0441242027032505	0.0215273496865308	NaN	NaN	0.0386425480246544	NaN	NaN
0.000395889306452457	0.1269033327579	NaN	NaN	0.252503573894501	NaN	NaN
0.341153540238778	0.244127601205383	NaN	NaN	0.166669398546219	NaN	NaN
0.660001867598671	0.159956781191798	NaN	NaN	-0.0170501358807087	NaN	NaN
0.339723393139767	-0.284096589091594	NaN	NaN	-0.132023066282272	NaN	NaN
0.050886346353579	-0.111817011967499	NaN	NaN	-0.264989733695984	NaN	NaN
0.741114037176676	0.136269733689129	NaN	NaN	0.142891526222229	NaN	NaN
0.27137433420029	0.00303804650284709	NaN	NaN	-0.346541881561279	NaN	NaN
0.277472398020543	-0.0545459628365913	NaN	NaN	-0.228964477777481	NaN	NaN
0.376062089590737	0.069113607977472	NaN	NaN	0.148332521319389	NaN	NaN
0.0800890318871658	0.498209699119463	NaN	NaN	-0.00887945480644703	NaN	NaN
0.058092696628018	-0.149238218676902	NaN	NaN	0.391223877668381	NaN	NaN
0.401257883925599	-0.298280690718862	NaN	NaN	0.326874136924744	NaN	NaN
0.498081398793009	0.358948511207552	NaN	NaN	-0.171021401882172	NaN	NaN
0.117245199855022	0.0189733522174136	NaN	NaN	-0.0755780711770058	NaN	NaN
0.118548682305826	-0.156981313915833	NaN	NaN	0.293635964393616	NaN	NaN
0.868586462082826	0.180112176425492	NaN	NaN	0.0641456320881844	NaN	NaN
0.457274449075953	-0.00834917018888117	NaN	NaN	0.171786651015282	NaN	NaN
0.478275180879954	0.211729978630099	NaN	NaN	0.397568702697754	NaN	NaN
0.334679971656144	0.204733674020395	NaN	NaN	-0.246278926730156	NaN	NaN
0.437907304573156	0.275005275431048	NaN	NaN	0.327568620443344	NaN	NaN
0.562835498694774	0.129419893735154	NaN	NaN	0.21479831635952	NaN	NaN
0.314630336680105	-0.169407483789282	NaN	NaN	-0.28782656788826	NaN	NaN
-0.0453071344669542	0.0767639780725239	NaN	NaN	0.35056945681572	NaN	NaN
0.189670247000733	-0.193958935274017	NaN	NaN	-0.210616439580917	NaN	NaN
-0.12134840352189	0.279833868412669	NaN	NaN	0.196826457977295	NaN	NaN
0.800900814989052	-0.213080907756793	NaN	NaN	0.174603670835495	NaN	NaN
-0.0142563402647982	-0.255386475592997	NaN	NaN	-0.0083907525986433	NaN	NaN
0.00818409950264763	-0.0103131592503649	NaN	NaN	0.305510520935059	NaN	NaN
0.840253113930204	-0.00516339740184683	NaN	NaN	0.202972456812859	NaN	NaN
0.454632257832118	0.0130913956254336	NaN	NaN	-0.00613691657781601	NaN	NaN
0.575665118699853	-0.0313022213772046	NaN	NaN	-0.0477947294712067	NaN	NaN
0.0315502767045871	0.316265980742762	NaN	NaN	-0.18092454969883	NaN	NaN
0.489588609003228	0.117868689642152	NaN	NaN	0.340288430452347	NaN	NaN
0.375241516962571	0.0536322543565984	NaN	NaN	0.308686167001724	NaN	NaN
0.93616505776558	0.190128596582604	NaN	NaN	0.345319926738739	NaN	NaN
0.183563978802502	-0.0660526951250473	NaN	NaN	-0.137200832366943	NaN	NaN
0.274831911114346	0.052874631979711	NaN	NaN	-0.0258262231945992	NaN	NaN
0.294076870189928	0.0409606942707413	NaN	NaN	-0.0712374523282051	NaN	NaN
0.0725098193888785	0.377541980790556	NaN	NaN	-0.0167430937290192	NaN	NaN
0.261798689916577	0.251807211914493	NaN	NaN	0.0903733521699905	NaN	NaN
0.00988472077269202	0.0953268304754607	NaN	NaN	0.427146971225739	NaN	NaN
0.0586870825475775	0.0224610180748128	NaN	NaN	0.118487194180489	NaN	NaN
0.660611274016588	0.143536838312426	NaN	NaN	0.247428998351097	NaN	NaN
0.182556366039074	0.359285379258342	NaN	NaN	0.34961062669754	NaN	NaN
0.209841349099099	-0.0366753509135424	NaN	NaN	0.309220850467682	NaN	NaN
0.155917733401815	0.12637517448894	NaN	NaN	0.397685289382935	NaN	NaN
0.391372972593689	0.190490144771255	NaN	NaN	0.244689971208572	NaN	NaN
0.0699618666075952	0.271585803237528	NaN	NaN	0.215294003486633	NaN	NaN
0.591868746810384	0.0162109851956152	NaN	NaN	0.101758569478989	NaN	NaN
0.0273309993522885	0.388560399411972	NaN	NaN	0.180993854999542	NaN	NaN
0.44038755078995	0.159447848184753	NaN	NaN	0.388738602399826	NaN	NaN
0.0521700601851141	0.184616892951006	NaN	NaN	0.0919225737452507	NaN	NaN
0.71036162546403	0.184929554134701	NaN	NaN	0.308578938245773	NaN	NaN
0.670272461707272	0.141679604148454	NaN	NaN	0.366018176078796	NaN	NaN
0.415739120045798	0.105331173483175	NaN	NaN	0.316370040178299	NaN	NaN
0.772734157262047	0.235507050719227	NaN	NaN	-0.162286952137947	NaN	NaN
0.218916255196747	0.123667058692139	NaN	NaN	0.357829511165619	NaN	NaN
0.338934813913377	-0.0898135642145241	NaN	NaN	0.1235336586833	NaN	NaN
0.260515399427148	0.367268751392534	NaN	NaN	0.149256438016891	NaN	NaN
0.0370964715205647	0.320792967366885	NaN	NaN	0.177855476737022	NaN	NaN
0.53962368841473	-0.248934305997461	NaN	NaN	0.0422513335943222	NaN	NaN
0.363832811120578	0.221153464648519	NaN	NaN	-0.00868014059960842	NaN	NaN
0.629712809746569	0.0795194621225679	NaN	NaN	0.221110850572586	NaN	NaN
0.267458775984955	0.354131253281071	NaN	NaN	-0.135202556848526	NaN	NaN
0.430957425475803	0.262548663955619	NaN	NaN	0.228697031736374	NaN	NaN
-0.115712792355895	0.165259220103197	NaN	NaN	0.0231411643326283	NaN	NaN
0.172561151382593	0.141399092509675	NaN	NaN	-0.0376366712152958	NaN	NaN
0.314904088653048	-0.043332045822207	NaN	NaN	-0.0423533320426941	NaN	NaN
0.258170883832577	0.514942169700522	NaN	NaN	0.0594609789550304	NaN	NaN
0.131637144768893	0.367460098924363	NaN	NaN	-0.161337822675705	NaN	NaN
0.0465333399484116	0.367751275514408	NaN	NaN	0.24826392531395	NaN	NaN
0.219918657596463	0.454435204615154	NaN	NaN	0.176139488816261	NaN	NaN
0.0463112120633346	0.233688308864916	NaN	NaN	-0.0485894232988358	NaN	NaN
0.133424941003992	0.112130580423558	NaN	NaN	0.0303307827562094	NaN	NaN
0.332900556977479	0.112613900242506	NaN	NaN	0.380755096673965	NaN	NaN
0.212179395220163	0.236890833078025	NaN	NaN	0.250322967767715	NaN	NaN
-0.0928488652403114	0.446458081176871	NaN	NaN	-0.0983241200447083	NaN	NaN
0.568707081291581	0.16425961502542	NaN	NaN	-0.143705695867538	NaN	NaN
0.629358533113929	0.299513243802872	NaN	NaN	0.149683013558388	NaN	NaN
0.24719147739954	0.350776898627162	NaN	NaN	0.061010804027319	NaN	NaN
0.278716862817428	0.157796764978107	NaN	NaN	-0.0211791805922985	NaN	NaN
0.391584157554237	-0.124058768269375	NaN	NaN	0.0272404160350561	NaN	NaN
0.572217049060174	0.130642177673961	NaN	NaN	-0.0583283416926861	NaN	NaN
0.419684322192732	0.425783696510081	NaN	NaN	-0.0311974920332432	NaN	NaN
-0.0551855309913988	0.289451565723231	NaN	NaN	-0.0231286603957415	NaN	NaN
0.204213349031734	0.133074880725886	NaN	NaN	0.0277310274541378	NaN	NaN
0.27348437873775	0.370334227984611	NaN	NaN	-0.0311377048492432	NaN	NaN
-0.042342672732137	0.0401287115529068	NaN	NaN	0.346833676099777	NaN	NaN
-0.308946209115051	0.176645696979126	NaN	NaN	-0.133763343095779	NaN	NaN
0.603845801555656	0.407977060443984	NaN	NaN	-0.041642889380455	NaN	NaN
-0.0529790198976179	0.503454872646803	NaN	NaN	0.0221924409270287	NaN	NaN
0.292891987052352	-0.294906545826178	NaN	NaN	-0.41532963514328	NaN	NaN
0.671331068591661	-0.0171528746789327	NaN	NaN	-0.425503432750702	NaN	NaN
0.328420685054113	-0.0381409227382038	NaN	NaN	-0.224012732505798	NaN	NaN
0.0856639666420388	0.130412905679543	NaN	NaN	-0.168845355510712	NaN	NaN
0.0875631303002201	0.301204528545763	NaN	NaN	NaN	NaN	NaN
0.0686695142299379	-0.109216626911173	NaN	NaN	NaN	NaN	NaN
0.338011814335432	0.187813415487748	NaN	NaN	NaN	NaN	NaN
0.27857702491172	0.0119461836008428	NaN	NaN	NaN	NaN	NaN
0.260923048562658	0.341163834254803	NaN	NaN	NaN	NaN	NaN
0.277243422040516	0.266122581843526	NaN	NaN	NaN	NaN	NaN
0.0582522581459589	-0.0307818346402776	NaN	NaN	NaN	NaN	NaN
0.0484759476102141	0.272307380531301	NaN	NaN	NaN	NaN	NaN
0.250731215343231	0.257735746576255	NaN	NaN	NaN	NaN	NaN
0.189114122921433	0.0896606400058744	NaN	NaN	NaN	NaN	NaN
0.231815859053333	0.125792154183104	NaN	NaN	NaN	NaN	NaN
0.0271145442396185	0.0796351005676288	NaN	NaN	NaN	NaN	NaN
-0.0725055025043581	0.266715446985326	NaN	NaN	NaN	NaN	NaN
0.299320498854148	0.383430819624597	NaN	NaN	NaN	NaN	NaN
0.22259004775796	-0.049178579836194	NaN	NaN	NaN	NaN	NaN
-0.371763307434345	-0.106617156839598	NaN	NaN	NaN	NaN	NaN
-0.0420452811799549	0.132145015988561	NaN	NaN	NaN	NaN	NaN
0.176415991119624	0.332629817031925	NaN	NaN	NaN	NaN	NaN
0.265113290664707	0.280011337690788	NaN	NaN	NaN	NaN	NaN
0.101888771558273	0.13507377833855	NaN	NaN	NaN	NaN	NaN
0.119456123926378	0.373236723343609	NaN	NaN	NaN	NaN	NaN
0.129598240445167	0.316978647812726	NaN	NaN	NaN	NaN	NaN
0.564838652583524	0.26415251760471	NaN	NaN	NaN	NaN	NaN
-0.00786998442109937	0.0210017130200155	NaN	NaN	NaN	NaN	NaN
-0.0665779490631234	0.0574317709895883	NaN	NaN	NaN	NaN	NaN
-0.0853874658521454	0.0757267813500783	NaN	NaN	NaN	NaN	NaN
0.259252757532394	0.184262971758726	NaN	NaN	NaN	NaN	NaN
0.183826791789552	0.114683924177098	NaN	NaN	NaN	NaN	NaN
0.0431027759052562	0.317557095671299	NaN	NaN	NaN	NaN	NaN
0.574410197466713	0.331951551141411	NaN	NaN	NaN	NaN	NaN
0.154444868026397	0.295872303919197	NaN	NaN	NaN	NaN	NaN
0.11459955107428	0.0893872891818935	NaN	NaN	NaN	NaN	NaN
0.279635469570429	0.308918112615431	NaN	NaN	NaN	NaN	NaN
0.547257752902085	0.174055406146115	NaN	NaN	NaN	NaN	NaN
-0.124422534584551	0.431331094450891	NaN	NaN	NaN	NaN	NaN
-0.0492883739945777	0.412235396705533	NaN	NaN	NaN	NaN	NaN
0.165248995684988	0.217496352775143	NaN	NaN	NaN	NaN	NaN
0.153562340767714	0.557148808076808	NaN	NaN	NaN	NaN	NaN
0.0705400190227725	0.385131005414355	NaN	NaN	NaN	NaN	NaN
0.20902945109153	0.445761109256419	NaN	NaN	NaN	NaN	NaN
-0.323232490417621	0.027287818523368	NaN	NaN	NaN	NaN	NaN
-0.061873413640044	0.310084065953932	NaN	NaN	NaN	NaN	NaN
0.087317342570959	0.1206178884895	NaN	NaN	NaN	NaN	NaN
0.0395258992400113	0.0707088996543151	NaN	NaN	NaN	NaN	NaN
0.119850569211897	0.0510173721256487	NaN	NaN	NaN	NaN	NaN
0.236874667255913	0.219611871101314	NaN	NaN	NaN	NaN	NaN
0.632586928980227	0.504412030455474	NaN	NaN	NaN	NaN	NaN
0.261160573432854	-0.0787748700352475	NaN	NaN	NaN	NaN	NaN
-0.215278144084897	0.242870385440525	NaN	NaN	NaN	NaN	NaN
0.522440134242382	0.322638180072558	NaN	NaN	NaN	NaN	NaN
-0.0710800125777418	0.623329355906765	NaN	NaN	NaN	NaN	NaN
0.163029091247357	-0.213092527857132	NaN	NaN	NaN	NaN	NaN
0.342407518821679	0.456157666938496	NaN	NaN	NaN	NaN	NaN
0.545114578516236	0.377349649757028	NaN	NaN	NaN	NaN	NaN
0.630806246356647	0.42094537372675	NaN	NaN	NaN	NaN	NaN
0.12753028434178	0.401160685050209	NaN	NaN	NaN	NaN	NaN
0.187320761042516	-0.0452308131255195	NaN	NaN	NaN	NaN	NaN
0.048780789461932	0.229226768645624	NaN	NaN	NaN	NaN	NaN
0.417161619378002	0.422902181734559	NaN	NaN	NaN	NaN	NaN
0.261403528144281	0.189634596809604	NaN	NaN	NaN	NaN	NaN
0.449653447248656	0.180718486702904	NaN	NaN	NaN	NaN	NaN
0.698943443405691	-0.0880468762237952	NaN	NaN	NaN	NaN	NaN
-0.245844962115934	0.178358907415752	NaN	NaN	NaN	NaN	NaN
-0.0269925721904894	0.45799861217717	NaN	NaN	NaN	NaN	NaN
0.0683628132384424	-0.146915346032094	NaN	NaN	NaN	NaN	NaN
0.32567474180005	0.00483596700909629	NaN	NaN	NaN	NaN	NaN
0.108531767465718	0.231896250040381	NaN	NaN	NaN	NaN	NaN
0.412443555218451	0.515576549120845	NaN	NaN	NaN	NaN	NaN
0.414601424525705	0.188358421210355	NaN	NaN	NaN	NaN	NaN
0.0793903481500921	NaN	NaN	NaN	NaN	NaN	NaN
0.230372233681868	NaN	NaN	NaN	NaN	NaN	NaN
0.142555633529661	NaN	NaN	NaN	NaN	NaN	NaN
-0.100642706920667	NaN	NaN	NaN	NaN	NaN	NaN
0.178828526402955	NaN	NaN	NaN	NaN	NaN	NaN
0.486145017141836	NaN	NaN	NaN	NaN	NaN	NaN
0.156991655177166	NaN	NaN	NaN	NaN	NaN	NaN
8.96099103450459e-05	NaN	NaN	NaN	NaN	NaN	NaN
0.193321465640881	NaN	NaN	NaN	NaN	NaN	NaN
0.117522246710182	NaN	NaN	NaN	NaN	NaN	NaN
-0.06807064330491	NaN	NaN	NaN	NaN	NaN	NaN
0.102825858617784	NaN	NaN	NaN	NaN	NaN	NaN
0.216958630791065	NaN	NaN	NaN	NaN	NaN	NaN
0.342726949264673	NaN	NaN	NaN	NaN	NaN	NaN
0.300040342399097	NaN	NaN	NaN	NaN	NaN	NaN
0.295935683865063	NaN	NaN	NaN	NaN	NaN	NaN
0.0552073551517393	NaN	NaN	NaN	NaN	NaN	NaN
0.0767467160666215	NaN	NaN	NaN	NaN	NaN	NaN
0.0109184159149416	NaN	NaN	NaN	NaN	NaN	NaN
0.260565934811635	NaN	NaN	NaN	NaN	NaN	NaN
0.337839212394013	NaN	NaN	NaN	NaN	NaN	NaN
0.145052485299659	NaN	NaN	NaN	NaN	NaN	NaN
0.285508977989093	NaN	NaN	NaN	NaN	NaN	NaN
-0.00337455723524052	NaN	NaN	NaN	NaN	NaN	NaN
0.200032403187269	NaN	NaN	NaN	NaN	NaN	NaN
0.202279500417037	NaN	NaN	NaN	NaN	NaN	NaN
0.315244770602175	NaN	NaN	NaN	NaN	NaN	NaN
0.124521238010885	NaN	NaN	NaN	NaN	NaN	NaN
0.054231907214772	NaN	NaN	NaN	NaN	NaN	NaN
0.0218199184873562	NaN	NaN	NaN	NaN	NaN	NaN
0.390086929183826	NaN	NaN	NaN	NaN	NaN	NaN
0.57974049443503	NaN	NaN	NaN	NaN	NaN	NaN
0.223947615401711	NaN	NaN	NaN	NaN	NaN	NaN
0.200436025587053	NaN	NaN	NaN	NaN	NaN	NaN
0.0820141162649139	NaN	NaN	NaN	NaN	NaN	NaN
0.379474716690627	NaN	NaN	NaN	NaN	NaN	NaN
0.155286863729212	NaN	NaN	NaN	NaN	NaN	NaN
0.127586569317606	NaN	NaN	NaN	NaN	NaN	NaN
0.100831299897981	NaN	NaN	NaN	NaN	NaN	NaN
0.411619307655845	NaN	NaN	NaN	NaN	NaN	NaN
-0.00629962101442447	NaN	NaN	NaN	NaN	NaN	NaN
0.336399448779647	NaN	NaN	NaN	NaN	NaN	NaN
0.0967154877830188	NaN	NaN	NaN	NaN	NaN	NaN
0.0352853250395792	NaN	NaN	NaN	NaN	NaN	NaN
0.527899552597043	NaN	NaN	NaN	NaN	NaN	NaN
-0.0698785350658343	NaN	NaN	NaN	NaN	NaN	NaN
0.399325303274489	NaN	NaN	NaN	NaN	NaN	NaN
0.0743240435160345	NaN	NaN	NaN	NaN	NaN	NaN
-0.0563559045738529	NaN	NaN	NaN	NaN	NaN	NaN
0.0373901001923727	NaN	NaN	NaN	NaN	NaN	NaN
0.322124723339108	NaN	NaN	NaN	NaN	NaN	NaN
0.125178591684873	NaN	NaN	NaN	NaN	NaN	NaN
0.134815584325958	NaN	NaN	NaN	NaN	NaN	NaN
-0.0902721740564069	NaN	NaN	NaN	NaN	NaN	NaN
0.0212156557423967	NaN	NaN	NaN	NaN	NaN	NaN
0.0129458083007237	NaN	NaN	NaN	NaN	NaN	NaN
-0.0947930544355728	NaN	NaN	NaN	NaN	NaN	NaN
0.0710950591504964	NaN	NaN	NaN	NaN	NaN	NaN
0.32731320405317	NaN	NaN	NaN	NaN	NaN	NaN
-0.0804992938071298	NaN	NaN	NaN	NaN	NaN	NaN
0.371392470295492	NaN	NaN	NaN	NaN	NaN	NaN
0.0282794337171983	NaN	NaN	NaN	NaN	NaN	NaN
0.426561005192099	NaN	NaN	NaN	NaN	NaN	NaN
-0.00462802144635195	NaN	NaN	NaN	NaN	NaN	NaN
-0.278856409568689	NaN	NaN	NaN	NaN	NaN	NaN
0.388390936584976	NaN	NaN	NaN	NaN	NaN	NaN
-0.173514198188038	NaN	NaN	NaN	NaN	NaN	NaN
0.364516740621295	NaN	NaN	NaN	NaN	NaN	NaN
0.335631043144974	NaN	NaN	NaN	NaN	NaN	NaN
0.317695566653076	NaN	NaN	NaN	NaN	NaN	NaN
0.262292959386642	NaN	NaN	NaN	NaN	NaN	NaN
-0.0930083537233446	NaN	NaN	NaN	NaN	NaN	NaN
0.268156407155118	NaN	NaN	NaN	NaN	NaN	NaN
0.654973375664224	NaN	NaN	NaN	NaN	NaN	NaN
-0.14401535650661	NaN	NaN	NaN	NaN	NaN	NaN
-0.125631888046543	NaN	NaN	NaN	NaN	NaN	NaN
0.107961775912087	NaN	NaN	NaN	NaN	NaN	NaN
0.199680379474638	NaN	NaN	NaN	NaN	NaN	NaN
0.265049365318865	NaN	NaN	NaN	NaN	NaN	NaN
0.313259717914275	NaN	NaN	NaN	NaN	NaN	NaN
0.436881976992701	NaN	NaN	NaN	NaN	NaN	NaN
0.633272481036566	NaN	NaN	NaN	NaN	NaN	NaN
-0.184223658381268	NaN	NaN	NaN	NaN	NaN	NaN
-0.0761916931012816	NaN	NaN	NaN	NaN	NaN	NaN
0.0972319991930291	NaN	NaN	NaN	NaN	NaN	NaN
0.0799725985974934	NaN	NaN	NaN	NaN	NaN	NaN
0.189378457085761	NaN	NaN	NaN	NaN	NaN	NaN
0.0783709787829743	NaN	NaN	NaN	NaN	NaN	NaN
0.189710367719682	NaN	NaN	NaN	NaN	NaN	NaN
0.0710986925581579	NaN	NaN	NaN	NaN	NaN	NaN
0.0130616302143032	NaN	NaN	NaN	NaN	NaN	NaN
0.150951685074371	NaN	NaN	NaN	NaN	NaN	NaN
0.0344319117477549	NaN	NaN	NaN	NaN	NaN	NaN
0.429863893565353	NaN	NaN	NaN	NaN	NaN	NaN
0.0398000043579567	NaN	NaN	NaN	NaN	NaN	NaN
0.19428491563124	NaN	NaN	NaN	NaN	NaN	NaN
-0.0223553464301152	NaN	NaN	NaN	NaN	NaN	NaN
0.559342113480766	NaN	NaN	NaN	NaN	NaN	NaN
0.278916247510904	NaN	NaN	NaN	NaN	NaN	NaN
0.26995488183776	NaN	NaN	NaN	NaN	NaN	NaN
0.14361994400671	NaN	NaN	NaN	NaN	NaN	NaN
0.178846099623147	NaN	NaN	NaN	NaN	NaN	NaN
-0.158694477583301	NaN	NaN	NaN	NaN	NaN	NaN
-0.0162449700886961	NaN	NaN	NaN	NaN	NaN	NaN
0.145291898622801	NaN	NaN	NaN	NaN	NaN	NaN
0.0230284245441749	NaN	NaN	NaN	NaN	NaN	NaN
0.410700129043064	NaN	NaN	NaN	NaN	NaN	NaN
0.196747147873952	NaN	NaN	NaN	NaN	NaN	NaN
-0.0779136156726551	NaN	NaN	NaN	NaN	NaN	NaN
0.724464753234527	NaN	NaN	NaN	NaN	NaN	NaN
0.0335143156288375	NaN	NaN	NaN	NaN	NaN	NaN
-0.0828654171783025	NaN	NaN	NaN	NaN	NaN	NaN
0.0694726851145144	NaN	NaN	NaN	NaN	NaN	NaN
0.255717902676587	NaN	NaN	NaN	NaN	NaN	NaN
0.305755237903052	NaN	NaN	NaN	NaN	NaN	NaN
0.365632719635249	NaN	NaN	NaN	NaN	NaN	NaN
0.271672287011938	NaN	NaN	NaN	NaN	NaN	NaN
0.363394360362311	NaN	NaN	NaN	NaN	NaN	NaN
0.362319067542688	NaN	NaN	NaN	NaN	NaN	NaN
0.584344238132959	NaN	NaN	NaN	NaN	NaN	NaN
0.243235611832761	NaN	NaN	NaN	NaN	NaN	NaN
0.37509101476615	NaN	NaN	NaN	NaN	NaN	NaN
0.604245488814653	NaN	NaN	NaN	NaN	NaN	NaN
0.361533048226832	NaN	NaN	NaN	NaN	NaN	NaN
-0.00444539869023607	NaN	NaN	NaN	NaN	NaN	NaN
0.258145181414396	NaN	NaN	NaN	NaN	NaN	NaN
0.468290182506709	NaN	NaN	NaN	NaN	NaN	NaN
0.746620094129524	NaN	NaN	NaN	NaN	NaN	NaN
0.0998008702829873	NaN	NaN	NaN	NaN	NaN	NaN
0.0267640705148154	NaN	NaN	NaN	NaN	NaN	NaN
0.138191821417401	NaN	NaN	NaN	NaN	NaN	NaN
0.499756238160874	NaN	NaN	NaN	NaN	NaN	NaN
0.375774040464545	NaN	NaN	NaN	NaN	NaN	NaN
0.482864108445851	NaN	NaN	NaN	NaN	NaN	NaN
0.667841953626364	NaN	NaN	NaN	NaN	NaN	NaN
0.293614809059049	NaN	NaN	NaN	NaN	NaN	NaN
0.867031334766889	NaN	NaN	NaN	NaN	NaN	NaN
0.532152278015145	NaN	NaN	NaN	NaN	NaN	NaN
0.484727853511961	NaN	NaN	NaN	NaN	NaN	NaN
0.176651452199667	NaN	NaN	NaN	NaN	NaN	NaN
-0.0578683891222594	NaN	NaN	NaN	NaN	NaN	NaN
0.208535864083209	NaN	NaN	NaN	NaN	NaN	NaN
-0.0908688959478671	NaN	NaN	NaN	NaN	NaN	NaN
-0.159672278799553	NaN	NaN	NaN	NaN	NaN	NaN
0.266468807464756	NaN	NaN	NaN	NaN	NaN	NaN
0.0311165789108191	NaN	NaN	NaN	NaN	NaN	NaN
0.00233771929706471	NaN	NaN	NaN	NaN	NaN	NaN
0.147827743941768	NaN	NaN	NaN	NaN	NaN	NaN
0.326529340286075	NaN	NaN	NaN	NaN	NaN	NaN
0.316675426696627	NaN	NaN	NaN	NaN	NaN	NaN
0.290938342079499	NaN	NaN	NaN	NaN	NaN	NaN
0.154002236047843	NaN	NaN	NaN	NaN	NaN	NaN
0.467473815408978	NaN	NaN	NaN	NaN	NaN	NaN
0.900509525092334	NaN	NaN	NaN	NaN	NaN	NaN
0.618637763444231	NaN	NaN	NaN	NaN	NaN	NaN
0.574163781180691	NaN	NaN	NaN	NaN	NaN	NaN
-0.0243724952871674	NaN	NaN	NaN	NaN	NaN	NaN
0.219230572372407	NaN	NaN	NaN	NaN	NaN	NaN
-0.125940435645197	NaN	NaN	NaN	NaN	NaN	NaN
-0.102718217072677	NaN	NaN	NaN	NaN	NaN	NaN
0.0876592188355284	NaN	NaN	NaN	NaN	NaN	NaN
0.165188684029884	NaN	NaN	NaN	NaN	NaN	NaN
0.156360114624062	NaN	NaN	NaN	NaN	NaN	NaN
0.270173573816777	NaN	NaN	NaN	NaN	NaN	NaN
0.645482656875912	NaN	NaN	NaN	NaN	NaN	NaN
0.642525392371975	NaN	NaN	NaN	NaN	NaN	NaN
0.127452655752017	NaN	NaN	NaN	NaN	NaN	NaN
0.0944559388145949	NaN	NaN	NaN	NaN	NaN	NaN
-0.0562855696331459	NaN	NaN	NaN	NaN	NaN	NaN
0.137459551943596	NaN	NaN	NaN	NaN	NaN	NaN
0.367374851034596	NaN	NaN	NaN	NaN	NaN	NaN
-0.0714335454910429	NaN	NaN	NaN	NaN	NaN	NaN
0.211733498744219	NaN	NaN	NaN	NaN	NaN	NaN
0.559591491233739	NaN	NaN	NaN	NaN	NaN	NaN
0.0172696114125205	NaN	NaN	NaN	NaN	NaN	NaN
0.145802941110984	NaN	NaN	NaN	NaN	NaN	NaN
0.758207068459528	NaN	NaN	NaN	NaN	NaN	NaN
0.365671107686023	NaN	NaN	NaN	NaN	NaN	NaN
0.0764292083871659	NaN	NaN	NaN	NaN	NaN	NaN
-0.090632371476932	NaN	NaN	NaN	NaN	NaN	NaN
-0.175175356203834	NaN	NaN	NaN	NaN	NaN	NaN
0.181072832630586	NaN	NaN	NaN	NaN	NaN	NaN
0.523868834032766	NaN	NaN	NaN	NaN	NaN	NaN
0.115045554756148	NaN	NaN	NaN	NaN	NaN	NaN
0.200105218615968	NaN	NaN	NaN	NaN	NaN	NaN
-0.0313140656966762	NaN	NaN	NaN	NaN	NaN	NaN
0.85649187046234	NaN	NaN	NaN	NaN	NaN	NaN
0.18400852944106	NaN	NaN	NaN	NaN	NaN	NaN
0.181386465526119	NaN	NaN	NaN	NaN	NaN	NaN
-0.0479203930379971	NaN	NaN	NaN	NaN	NaN	NaN
0.342575431272788	NaN	NaN	NaN	NaN	NaN	NaN
0.370024252051858	NaN	NaN	NaN	NaN	NaN	NaN
0.36528055531393	NaN	NaN	NaN	NaN	NaN	NaN
0.274208334262758	NaN	NaN	NaN	NaN	NaN	NaN
-0.271930013653742	NaN	NaN	NaN	NaN	NaN	NaN
0.136984703472257	NaN	NaN	NaN	NaN	NaN	NaN
0.0817136311009009	NaN	NaN	NaN	NaN	NaN	NaN
0.0144303087653064	NaN	NaN	NaN	NaN	NaN	NaN
0.0283673187633719	NaN	NaN	NaN	NaN	NaN	NaN
-0.0662274985670264	NaN	NaN	NaN	NaN	NaN	NaN
0.0562931752185865	NaN	NaN	NaN	NaN	NaN	NaN
0.256878208086218	NaN	NaN	NaN	NaN	NaN	NaN
0.33522310540366	NaN	NaN	NaN	NaN	NaN	NaN
0.210720706041476	NaN	NaN	NaN	NaN	NaN	NaN
-0.17239710764512	NaN	NaN	NaN	NaN	NaN	NaN
0.13502851958187	NaN	NaN	NaN	NaN	NaN	NaN
0.113593698443925	NaN	NaN	NaN	NaN	NaN	NaN
-0.141748457295732	NaN	NaN	NaN	NaN	NaN	NaN
0.185843685960126	NaN	NaN	NaN	NaN	NaN	NaN
0.273170637079562	NaN	NaN	NaN	NaN	NaN	NaN
-0.0564733813678095	NaN	NaN	NaN	NaN	NaN	NaN
0.285123226314287	NaN	NaN	NaN	NaN	NaN	NaN
0.310233520105319	NaN	NaN	NaN	NaN	NaN	NaN
-0.246129107469129	NaN	NaN	NaN	NaN	NaN	NaN
-0.0273161699009622	NaN	NaN	NaN	NaN	NaN	NaN
0.223476299095626	NaN	NaN	NaN	NaN	NaN	NaN
-0.102813553480052	NaN	NaN	NaN	NaN	NaN	NaN
0.477404930719906	NaN	NaN	NaN	NaN	NaN	NaN
0.134678433986717	NaN	NaN	NaN	NaN	NaN	NaN
0.412789280517745	NaN	NaN	NaN	NaN	NaN	NaN
-0.131572262960555	NaN	NaN	NaN	NaN	NaN	NaN
0.0809836275346962	NaN	NaN	NaN	NaN	NaN	NaN
0.00884616876871255	NaN	NaN	NaN	NaN	NaN	NaN
-0.0408828868508065	NaN	NaN	NaN	NaN	NaN	NaN
0.0370809379776782	NaN	NaN	NaN	NaN	NaN	NaN
0.326730833754901	NaN	NaN	NaN	NaN	NaN	NaN
0.0262677317231589	NaN	NaN	NaN	NaN	NaN	NaN
0.0660867258925235	NaN	NaN	NaN	NaN	NaN	NaN
0.225314521780241	NaN	NaN	NaN	NaN	NaN	NaN
0.197433914060911	NaN	NaN	NaN	NaN	NaN	NaN
0.0590504837206033	NaN	NaN	NaN	NaN	NaN	NaN
-0.159048371044754	NaN	NaN	NaN	NaN	NaN	NaN
-0.0976852484115941	NaN	NaN	NaN	NaN	NaN	NaN
0.0354431194811089	NaN	NaN	NaN	NaN	NaN	NaN
0.234799784594499	NaN	NaN	NaN	NaN	NaN	NaN
0.0751751232503742	NaN	NaN	NaN	NaN	NaN	NaN
-0.0964356612360415	NaN	NaN	NaN	NaN	NaN	NaN
-0.151991480388657	NaN	NaN	NaN	NaN	NaN	NaN
0.159494458652468	NaN	NaN	NaN	NaN	NaN	NaN
0.161557153022101	NaN	NaN	NaN	NaN	NaN	NaN
0.0232669157063504	NaN	NaN	NaN	NaN	NaN	NaN
0.32447223828381	NaN	NaN	NaN	NaN	NaN	NaN
-0.122348314064095	NaN	NaN	NaN	NaN	NaN	NaN
0.182678719784354	NaN	NaN	NaN	NaN	NaN	NaN
-0.0501233204768199	NaN	NaN	NaN	NaN	NaN	NaN
0.520363116807965	NaN	NaN	NaN	NaN	NaN	NaN
0.108173579413572	NaN	NaN	NaN	NaN	NaN	NaN
0.290502325405049	NaN	NaN	NaN	NaN	NaN	NaN
0.49023633702464	NaN	NaN	NaN	NaN	NaN	NaN
0.00545564200832481	NaN	NaN	NaN	NaN	NaN	NaN
-0.00660323363368615	NaN	NaN	NaN	NaN	NaN	NaN
-0.122898785689783	NaN	NaN	NaN	NaN	NaN	NaN
-0.229315083960795	NaN	NaN	NaN	NaN	NaN	NaN
0.328905122847856	NaN	NaN	NaN	NaN	NaN	NaN
0.772593118867074	NaN	NaN	NaN	NaN	NaN	NaN
-0.0826782796160597	NaN	NaN	NaN	NaN	NaN	NaN
0.174862864868918	NaN	NaN	NaN	NaN	NaN	NaN
0.126981532359588	NaN	NaN	NaN	NaN	NaN	NaN
0.0503272870794262	NaN	NaN	NaN	NaN	NaN	NaN
0.00459342095934608	NaN	NaN	NaN	NaN	NaN	NaN
0.0685358590739612	NaN	NaN	NaN	NaN	NaN	NaN
0.173231077526184	NaN	NaN	NaN	NaN	NaN	NaN
0.0312381729706219	NaN	NaN	NaN	NaN	NaN	NaN
-0.145708208132418	NaN	NaN	NaN	NaN	NaN	NaN
0.400720826876075	NaN	NaN	NaN	NaN	NaN	NaN
0.0510119469521002	NaN	NaN	NaN	NaN	NaN	NaN
0.43791497934995	NaN	NaN	NaN	NaN	NaN	NaN
-0.108709791457526	NaN	NaN	NaN	NaN	NaN	NaN
NaN	NaN	NaN	NaN	NaN	NaN	NaN
NaN	NaN	NaN	NaN	NaN	NaN	NaN
NaN	NaN	NaN	NaN	NaN	NaN	NaN
NaN	NaN	NaN	NaN	NaN	NaN	NaN
NaN	NaN	NaN	NaN	NaN	NaN	NaN
NaN	NaN	NaN	NaN	NaN	NaN	NaN
NaN	NaN	NaN	NaN	NaN	NaN	NaN
NaN	NaN	NaN	NaN	NaN	NaN	NaN
NaN	NaN	NaN	NaN	NaN	NaN	NaN
NaN	NaN	NaN	NaN	NaN	NaN	NaN
NaN	NaN	NaN	NaN	NaN	NaN	NaN
NaN	NaN	NaN	NaN	NaN	NaN	NaN
NaN	NaN	NaN	NaN	NaN	NaN	NaN
NaN	NaN	NaN	NaN	NaN	NaN	NaN
NaN	NaN	NaN	NaN	NaN	NaN	NaN
NaN	NaN	NaN	NaN	NaN	NaN	NaN
NaN	NaN	NaN	NaN	NaN	NaN	NaN
NaN	NaN	NaN	NaN	NaN	NaN	NaN
NaN	NaN	NaN	NaN	NaN	NaN	NaN
NaN	NaN	NaN	NaN	NaN	NaN	NaN
NaN	NaN	NaN	NaN	NaN	NaN	NaN
NaN	NaN	NaN	NaN	NaN	NaN	NaN
NaN	NaN	NaN	NaN	NaN	NaN	NaN
NaN	NaN	NaN	NaN	NaN	NaN	NaN
NaN	NaN	NaN	NaN	NaN	NaN	NaN
NaN	NaN	NaN	NaN	NaN	NaN	NaN
NaN	NaN	NaN	NaN	NaN	NaN	NaN
NaN	NaN	NaN	NaN	NaN	NaN	NaN
NaN	NaN	NaN	NaN	NaN	NaN	NaN
NaN	NaN	NaN	NaN	NaN	NaN	NaN
NaN	NaN	NaN	NaN	NaN	NaN	NaN
NaN	NaN	NaN	NaN	NaN	NaN	NaN
NaN	NaN	NaN	NaN	NaN	NaN	NaN
NaN	NaN	NaN	NaN	NaN	NaN	NaN
NaN	NaN	NaN	NaN	NaN	NaN	NaN
NaN	NaN	NaN	NaN	NaN	NaN	NaN
NaN	NaN	NaN	NaN	NaN	NaN	NaN
NaN	NaN	NaN	NaN	NaN	NaN	NaN
NaN	NaN	NaN	NaN	NaN	NaN	NaN
NaN	NaN	NaN	NaN	NaN	NaN	NaN
NaN	NaN	NaN	NaN	NaN	NaN	NaN
NaN	NaN	NaN	NaN	NaN	NaN	NaN
NaN	NaN	NaN	NaN	NaN	NaN	NaN
NaN	NaN	NaN	NaN	NaN	NaN	NaN
NaN	NaN	NaN	NaN	NaN	NaN	NaN
NaN	NaN	NaN	NaN	NaN	NaN	NaN
NaN	NaN	NaN	NaN	NaN	NaN	NaN
NaN	NaN	NaN	NaN	NaN	NaN	NaN
NaN	NaN	NaN	NaN	NaN	NaN	NaN
NaN	NaN	NaN	NaN	NaN	NaN	NaN
NaN	NaN	NaN	NaN	NaN	NaN	NaN
NaN	NaN	NaN	NaN	NaN	NaN	NaN
NaN	NaN	NaN	NaN	NaN	NaN	NaN
NaN	NaN	NaN	NaN	NaN	NaN	NaN
NaN	NaN	NaN	NaN	NaN	NaN	NaN
NaN	NaN	NaN	NaN	NaN	NaN	NaN
NaN	NaN	NaN	NaN	NaN	NaN	NaN
NaN	NaN	NaN	NaN	NaN	NaN	NaN
NaN	NaN	NaN	NaN	NaN	NaN	NaN
NaN	NaN	NaN	NaN	NaN	NaN	NaN
NaN	NaN	NaN	NaN	NaN	NaN	NaN
NaN	NaN	NaN	NaN	NaN	NaN	NaN
NaN	NaN	NaN	NaN	NaN	NaN	NaN
NaN	NaN	NaN	NaN	NaN	NaN	NaN
NaN	NaN	NaN	NaN	NaN	NaN	NaN
NaN	NaN	NaN	NaN	NaN	NaN	NaN
NaN	NaN	NaN	NaN	NaN	NaN	NaN
NaN	NaN	NaN	NaN	NaN	NaN	NaN
NaN	NaN	NaN	NaN	NaN	NaN	NaN
NaN	NaN	NaN	NaN	NaN	NaN	NaN
NaN	NaN	NaN	NaN	NaN	NaN	NaN
NaN	NaN	NaN	NaN	NaN	NaN	NaN
NaN	NaN	NaN	NaN	NaN	NaN	NaN
NaN	NaN	NaN	NaN	NaN	NaN	NaN
NaN	NaN	NaN	NaN	NaN	NaN	NaN
NaN	NaN	NaN	NaN	NaN	NaN	NaN
NaN	NaN	NaN	NaN	NaN	NaN	NaN
NaN	NaN	NaN	NaN	NaN	NaN	NaN
NaN	NaN	NaN	NaN	NaN	NaN	NaN
NaN	NaN	NaN	NaN	NaN	NaN	NaN
NaN	NaN	NaN	NaN	NaN	NaN	NaN
NaN	NaN	NaN	NaN	NaN	NaN	NaN
NaN	NaN	NaN	NaN	NaN	NaN	NaN
NaN	NaN	NaN	NaN	NaN	NaN	NaN
NaN	NaN	NaN	NaN	NaN	NaN	NaN
NaN	NaN	NaN	NaN	NaN	NaN	NaN
NaN	NaN	NaN	NaN	NaN	NaN	NaN
NaN	NaN	NaN	NaN	NaN	NaN	NaN
NaN	NaN	NaN	NaN	NaN	NaN	NaN
NaN	NaN	NaN	NaN	NaN	NaN	NaN
NaN	NaN	NaN	NaN	NaN	NaN	NaN
NaN	NaN	NaN	NaN	NaN	NaN	NaN
NaN	NaN	NaN	NaN	NaN	NaN	NaN
NaN	NaN	NaN	NaN	NaN	NaN	NaN
NaN	NaN	NaN	NaN	NaN	NaN	NaN
NaN	NaN	NaN	NaN	NaN	NaN	NaN
NaN	NaN	NaN	NaN	NaN	NaN	NaN
NaN	NaN	NaN	NaN	NaN	NaN	NaN
NaN	NaN	NaN	NaN	NaN	NaN	NaN
NaN	NaN	NaN	NaN	NaN	NaN	NaN
NaN	NaN	NaN	NaN	NaN	NaN	NaN
NaN	NaN	NaN	NaN	NaN	NaN	NaN
NaN	NaN	NaN	NaN	NaN	NaN	NaN
NaN	NaN	NaN	NaN	NaN	NaN	NaN
NaN	NaN	NaN	NaN	NaN	NaN	NaN
NaN	NaN	NaN	NaN	NaN	NaN	NaN
NaN	NaN	NaN	NaN	NaN	NaN	NaN
NaN	NaN	NaN	NaN	NaN	NaN	NaN
NaN	NaN	NaN	NaN	NaN	NaN	NaN
NaN	NaN	NaN	NaN	NaN	NaN	NaN
NaN	NaN	NaN	NaN	NaN	NaN	NaN
NaN	NaN	NaN	NaN	NaN	NaN	NaN
NaN	NaN	NaN	NaN	NaN	NaN	NaN
NaN	NaN	NaN	NaN	NaN	NaN	NaN
NaN	NaN	NaN	NaN	NaN	NaN	NaN
NaN	NaN	NaN	NaN	NaN	NaN	NaN
NaN	NaN	NaN	NaN	NaN	NaN	NaN
NaN	NaN	NaN	NaN	NaN	NaN	NaN
NaN	NaN	NaN	NaN	NaN	NaN	NaN
NaN	NaN	NaN	NaN	NaN	NaN	NaN
NaN	NaN	NaN	NaN	NaN	NaN	NaN
NaN	NaN	NaN	NaN	NaN	NaN	NaN
NaN	NaN	NaN	NaN	NaN	NaN	NaN
NaN	NaN	NaN	NaN	NaN	NaN	NaN
NaN	NaN	NaN	NaN	NaN	NaN	NaN
NaN	NaN	NaN	NaN	NaN	NaN	NaN
NaN	NaN	NaN	NaN	NaN	NaN	NaN
NaN	NaN	NaN	NaN	NaN	NaN	NaN
NaN	NaN	NaN	NaN	NaN	NaN	NaN
NaN	NaN	NaN	NaN	NaN	NaN	NaN
NaN	NaN	NaN	NaN	NaN	NaN	NaN
NaN	NaN	NaN	NaN	NaN	NaN	NaN
NaN	NaN	NaN	NaN	NaN	NaN	NaN
NaN	NaN	NaN	NaN	NaN	NaN	NaN
NaN	NaN	NaN	NaN	NaN	NaN	NaN
NaN	NaN	NaN	NaN	NaN	NaN	NaN
NaN	NaN	NaN	NaN	NaN	NaN	NaN
NaN	NaN	NaN	NaN	NaN	NaN	NaN
NaN	NaN	NaN	NaN	NaN	NaN	NaN
NaN	NaN	NaN	NaN	NaN	NaN	NaN
NaN	NaN	NaN	NaN	NaN	NaN	NaN
NaN	NaN	NaN	NaN	NaN	NaN	NaN
NaN	NaN	NaN	NaN	NaN	NaN	NaN
NaN	NaN	NaN	NaN	NaN	NaN	NaN
NaN	NaN	NaN	NaN	NaN	NaN	NaN
NaN	NaN	NaN	NaN	NaN	NaN	NaN
NaN	NaN	NaN	NaN	NaN	NaN	NaN
NaN	NaN	NaN	NaN	NaN	NaN	NaN
NaN	NaN	NaN	NaN	NaN	NaN	NaN
NaN	NaN	NaN	NaN	NaN	NaN	NaN
NaN	NaN	NaN	NaN	NaN	NaN	NaN
NaN	NaN	NaN	NaN	NaN	NaN	NaN
NaN	NaN	NaN	NaN	NaN	NaN	NaN
NaN	NaN	NaN	NaN	NaN	NaN	NaN
NaN	NaN	NaN	NaN	NaN	NaN	NaN
NaN	NaN	NaN	NaN	NaN	NaN	NaN
NaN	NaN	NaN	NaN	NaN	NaN	NaN
NaN	NaN	NaN	NaN	NaN	NaN	NaN
NaN	NaN	NaN	NaN	NaN	NaN	NaN
NaN	NaN	NaN	NaN	NaN	NaN	NaN
NaN	NaN	NaN	NaN	NaN	NaN	NaN
NaN	NaN	NaN	NaN	NaN	NaN	NaN
NaN	NaN	NaN	NaN	NaN	NaN	NaN
NaN	NaN	NaN	NaN	NaN	NaN	NaN
NaN	NaN	NaN	NaN	NaN	NaN	NaN
NaN	NaN	NaN	NaN	NaN	NaN	NaN
NaN	NaN	NaN	NaN	NaN	NaN	NaN
NaN	NaN	NaN	NaN	NaN	NaN	NaN
NaN	NaN	NaN	NaN	NaN	NaN	NaN
NaN	NaN	NaN	NaN	NaN	NaN	NaN
NaN	NaN	NaN	NaN	NaN	NaN	NaN
NaN	NaN	NaN	NaN	NaN	NaN	NaN
NaN	NaN	NaN	NaN	NaN	NaN	NaN
NaN	NaN	NaN	NaN	NaN	NaN	NaN
NaN	NaN	NaN	NaN	NaN	NaN	NaN
NaN	NaN	NaN	NaN	NaN	NaN	NaN
NaN	NaN	NaN	NaN	NaN	NaN	NaN
NaN	NaN	NaN	NaN	NaN	NaN	NaN
NaN	NaN	NaN	NaN	NaN	NaN	NaN
NaN	NaN	NaN	NaN	NaN	NaN	NaN
NaN	NaN	NaN	NaN	NaN	NaN	NaN
NaN	NaN	NaN	NaN	NaN	NaN	NaN
NaN	NaN	NaN	NaN	NaN	NaN	NaN
NaN	NaN	NaN	NaN	NaN	NaN	NaN
NaN	NaN	NaN	NaN	NaN	NaN	NaN
NaN	NaN	NaN	NaN	NaN	NaN	NaN
NaN	NaN	NaN	NaN	NaN	NaN	NaN
NaN	NaN	NaN	NaN	NaN	NaN	NaN
NaN	NaN	NaN	NaN	NaN	NaN	NaN
NaN	NaN	NaN	NaN	NaN	NaN	NaN
NaN	NaN	NaN	NaN	NaN	NaN	NaN
NaN	NaN	NaN	NaN	NaN	NaN	NaN
NaN	NaN	NaN	NaN	NaN	NaN	NaN
NaN	NaN	NaN	NaN	NaN	NaN	NaN
NaN	NaN	NaN	NaN	NaN	NaN	NaN
NaN	NaN	NaN	NaN	NaN	NaN	NaN
NaN	NaN	NaN	NaN	NaN	NaN	NaN
NaN	NaN	NaN	NaN	NaN	NaN	NaN
NaN	NaN	NaN	NaN	NaN	NaN	NaN
NaN	NaN	NaN	NaN	NaN	NaN	NaN
NaN	NaN	NaN	NaN	NaN	NaN	NaN
NaN	NaN	NaN	NaN	NaN	NaN	NaN
NaN	NaN	NaN	NaN	NaN	NaN	NaN
NaN	NaN	NaN	NaN	NaN	NaN	NaN
NaN	NaN	NaN	NaN	NaN	NaN	NaN
NaN	NaN	NaN	NaN	NaN	NaN	NaN
NaN	NaN	NaN	NaN	NaN	NaN	NaN
NaN	NaN	NaN	NaN	NaN	NaN	NaN
NaN	NaN	NaN	NaN	NaN	NaN	NaN
NaN	NaN	NaN	NaN	NaN	NaN	NaN
NaN	NaN	NaN	NaN	NaN	NaN	NaN
NaN	NaN	NaN	NaN	NaN	NaN	NaN
NaN	NaN	NaN	NaN	NaN	NaN	NaN
NaN	NaN	NaN	NaN	NaN	NaN	NaN
NaN	NaN	NaN	NaN	NaN	NaN	NaN
NaN	NaN	NaN	NaN	NaN	NaN	NaN
NaN	NaN	NaN	NaN	NaN	NaN	NaN
NaN	NaN	NaN	NaN	NaN	NaN	NaN
NaN	NaN	NaN	NaN	NaN	NaN	NaN
NaN	NaN	NaN	NaN	NaN	NaN	NaN
NaN	NaN	NaN	NaN	NaN	NaN	NaN
NaN	NaN	NaN	NaN	NaN	NaN	NaN
NaN	NaN	NaN	NaN	NaN	NaN	NaN
NaN	NaN	NaN	NaN	NaN	NaN	NaN
NaN	NaN	NaN	NaN	NaN	NaN	NaN
NaN	NaN	NaN	NaN	NaN	NaN	NaN
NaN	NaN	NaN	NaN	NaN	NaN	NaN
NaN	NaN	NaN	NaN	NaN	NaN	NaN
NaN	NaN	NaN	NaN	NaN	NaN	NaN
NaN	NaN	NaN	NaN	NaN	NaN	NaN
NaN	NaN	NaN	NaN	NaN	NaN	NaN
NaN	NaN	NaN	NaN	NaN	NaN	NaN
NaN	NaN	NaN	NaN	NaN	NaN	NaN
NaN	NaN	NaN	NaN	NaN	NaN	NaN
NaN	NaN	NaN	NaN	NaN	NaN	NaN
NaN	NaN	NaN	NaN	NaN	NaN	NaN
NaN	NaN	NaN	NaN	NaN	NaN	NaN
NaN	NaN	NaN	NaN	NaN	NaN	NaN
NaN	NaN	NaN	NaN	NaN	NaN	NaN
NaN	NaN	NaN	NaN	NaN	NaN	NaN
NaN	NaN	NaN	NaN	NaN	NaN	NaN
NaN	NaN	NaN	NaN	NaN	NaN	NaN
NaN	NaN	NaN	NaN	NaN	NaN	NaN
NaN	NaN	NaN	NaN	NaN	NaN	NaN
NaN	NaN	NaN	NaN	NaN	NaN	NaN
NaN	NaN	NaN	NaN	NaN	NaN	NaN
NaN	NaN	NaN	NaN	NaN	NaN	NaN
NaN	NaN	NaN	NaN	NaN	NaN	NaN
NaN	NaN	NaN	NaN	NaN	NaN	NaN
NaN	NaN	NaN	NaN	NaN	NaN	NaN
NaN	NaN	NaN	NaN	NaN	NaN	NaN
NaN	NaN	NaN	NaN	NaN	NaN	NaN
NaN	NaN	NaN	NaN	NaN	NaN	NaN
NaN	NaN	NaN	NaN	NaN	NaN	NaN
NaN	NaN	NaN	NaN	NaN	NaN	NaN
NaN	NaN	NaN	NaN	NaN	NaN	NaN
NaN	NaN	NaN	NaN	NaN	NaN	NaN
NaN	NaN	NaN	NaN	NaN	NaN	NaN
NaN	NaN	NaN	NaN	NaN	NaN	NaN
NaN	NaN	NaN	NaN	NaN	NaN	NaN
NaN	NaN	NaN	NaN	NaN	NaN	NaN
NaN	NaN	NaN	NaN	NaN	NaN	NaN
NaN	NaN	NaN	NaN	NaN	NaN	NaN
NaN	NaN	NaN	NaN	NaN	NaN	NaN
NaN	NaN	NaN	NaN	NaN	NaN	NaN
NaN	NaN	NaN	NaN	NaN	NaN	NaN
NaN	NaN	NaN	NaN	NaN	NaN	NaN
NaN	NaN	NaN	NaN	NaN	NaN	NaN
NaN	NaN	NaN	NaN	NaN	NaN	NaN
NaN	NaN	NaN	NaN	NaN	NaN	NaN
NaN	NaN	NaN	NaN	NaN	NaN	NaN
NaN	NaN	NaN	NaN	NaN	NaN	NaN
NaN	NaN	NaN	NaN	NaN	NaN	NaN
NaN	NaN	NaN	NaN	NaN	NaN	NaN
NaN	NaN	NaN	NaN	NaN	NaN	NaN
NaN	NaN	NaN	NaN	NaN	NaN	NaN
NaN	NaN	NaN	NaN	NaN	NaN	NaN
NaN	NaN	NaN	NaN	NaN	NaN	NaN
NaN	NaN	NaN	NaN	NaN	NaN	NaN
NaN	NaN	NaN	NaN	NaN	NaN	NaN
NaN	NaN	NaN	NaN	NaN	NaN	NaN
NaN	NaN	NaN	NaN	NaN	NaN	NaN
NaN	NaN	NaN	NaN	NaN	NaN	NaN
NaN	NaN	NaN	NaN	NaN	NaN	NaN
NaN	NaN	NaN	NaN	NaN	NaN	NaN
NaN	NaN	NaN	NaN	NaN	NaN	NaN
NaN	NaN	NaN	NaN	NaN	NaN	NaN
NaN	NaN	NaN	NaN	NaN	NaN	NaN
NaN	NaN	NaN	NaN	NaN	NaN	NaN
NaN	NaN	NaN	NaN	NaN	NaN	NaN
NaN	NaN	NaN	NaN	NaN	NaN	NaN
NaN	NaN	NaN	NaN	NaN	NaN	NaN
NaN	NaN	NaN	NaN	NaN	NaN	NaN
NaN	NaN	NaN	NaN	NaN	NaN	NaN
NaN	NaN	NaN	NaN	NaN	NaN	NaN
NaN	NaN	NaN	NaN	NaN	NaN	NaN
NaN	NaN	NaN	NaN	NaN	NaN	NaN
NaN	NaN	NaN	NaN	NaN	NaN	NaN
NaN	NaN	NaN	NaN	NaN	NaN	NaN
NaN	NaN	NaN	NaN	NaN	NaN	NaN
NaN	NaN	NaN	NaN	NaN	NaN	NaN
NaN	NaN	NaN	NaN	NaN	NaN	NaN
NaN	NaN	NaN	NaN	NaN	NaN	NaN
NaN	NaN	NaN	NaN	NaN	NaN	NaN
NaN	NaN	NaN	NaN	NaN	NaN	NaN
NaN	NaN	NaN	NaN	NaN	NaN	NaN
NaN	NaN	NaN	NaN	NaN	NaN	NaN
NaN	NaN	NaN	NaN	NaN	NaN	NaN
NaN	NaN	NaN	NaN	NaN	NaN	NaN
NaN	NaN	NaN	NaN	NaN	NaN	NaN
NaN	NaN	NaN	NaN	NaN	NaN	NaN
NaN	NaN	NaN	NaN	NaN	NaN	NaN
NaN	NaN	NaN	NaN	NaN	NaN	NaN
NaN	NaN	NaN	NaN	NaN	NaN	NaN
NaN	NaN	NaN	NaN	NaN	NaN	NaN
NaN	NaN	NaN	NaN	NaN	NaN	NaN
NaN	NaN	NaN	NaN	NaN	NaN	NaN
NaN	NaN	NaN	NaN	NaN	NaN	NaN
NaN	NaN	NaN	NaN	NaN	NaN	NaN
NaN	NaN	NaN	NaN	NaN	NaN	NaN
NaN	NaN	NaN	NaN	NaN	NaN	NaN
NaN	NaN	NaN	NaN	NaN	NaN	NaN
NaN	NaN	NaN	NaN	NaN	NaN	NaN
NaN	NaN	NaN	NaN	NaN	NaN	NaN
NaN	NaN	NaN	NaN	NaN	NaN	NaN
NaN	NaN	NaN	NaN	NaN	NaN	NaN
NaN	NaN	NaN	NaN	NaN	NaN	NaN
NaN	NaN	NaN	NaN	NaN	NaN	NaN
NaN	NaN	NaN	NaN	NaN	NaN	NaN
NaN	NaN	NaN	NaN	NaN	NaN	NaN
NaN	NaN	NaN	NaN	NaN	NaN	NaN
NaN	NaN	NaN	NaN	NaN	NaN	NaN
NaN	NaN	NaN	NaN	NaN	NaN	NaN
NaN	NaN	NaN	NaN	NaN	NaN	NaN
NaN	NaN	NaN	NaN	NaN	NaN	NaN
NaN	NaN	NaN	NaN	NaN	NaN	NaN
NaN	NaN	NaN	NaN	NaN	NaN	NaN
NaN	NaN	NaN	NaN	NaN	NaN	NaN
NaN	NaN	NaN	NaN	NaN	NaN	NaN
NaN	NaN	NaN	NaN	NaN	NaN	NaN
NaN	NaN	NaN	NaN	NaN	NaN	NaN
NaN	NaN	NaN	NaN	NaN	NaN	NaN
NaN	NaN	NaN	NaN	NaN	NaN	NaN
NaN	NaN	NaN	NaN	NaN	NaN	NaN
NaN	NaN	NaN	NaN	NaN	NaN	NaN
NaN	NaN	NaN	NaN	NaN	NaN	NaN
NaN	NaN	NaN	NaN	NaN	NaN	NaN
NaN	NaN	NaN	NaN	NaN	NaN	NaN
NaN	NaN	NaN	NaN	NaN	NaN	NaN
NaN	NaN	NaN	NaN	NaN	NaN	NaN
NaN	NaN	NaN	NaN	NaN	NaN	NaN
NaN	NaN	NaN	NaN	NaN	NaN	NaN
NaN	NaN	NaN	NaN	NaN	NaN	NaN
NaN	NaN	NaN	NaN	NaN	NaN	NaN
NaN	NaN	NaN	NaN	NaN	NaN	NaN
NaN	NaN	NaN	NaN	NaN	NaN	NaN
NaN	NaN	NaN	NaN	NaN	NaN	NaN
NaN	NaN	NaN	NaN	NaN	NaN	NaN
NaN	NaN	NaN	NaN	NaN	NaN	NaN
NaN	NaN	NaN	NaN	NaN	NaN	NaN
NaN	NaN	NaN	NaN	NaN	NaN	NaN
NaN	NaN	NaN	NaN	NaN	NaN	NaN
NaN	NaN	NaN	NaN	NaN	NaN	NaN
NaN	NaN	NaN	NaN	NaN	NaN	NaN
NaN	NaN	NaN	NaN	NaN	NaN	NaN
NaN	NaN	NaN	NaN	NaN	NaN	NaN
NaN	NaN	NaN	NaN	NaN	NaN	NaN
NaN	NaN	NaN	NaN	NaN	NaN	NaN
NaN	NaN	NaN	NaN	NaN	NaN	NaN
NaN	NaN	NaN	NaN	NaN	NaN	NaN
NaN	NaN	NaN	NaN	NaN	NaN	NaN
NaN	NaN	NaN	NaN	NaN	NaN	NaN
NaN	NaN	NaN	NaN	NaN	NaN	NaN
NaN	NaN	NaN	NaN	NaN	NaN	NaN
NaN	NaN	NaN	NaN	NaN	NaN	NaN
NaN	NaN	NaN	NaN	NaN	NaN	NaN
NaN	NaN	NaN	NaN	NaN	NaN	NaN
NaN	NaN	NaN	NaN	NaN	NaN	NaN
NaN	NaN	NaN	NaN	NaN	NaN	NaN
NaN	NaN	NaN	NaN	NaN	NaN	NaN
NaN	NaN	NaN	NaN	NaN	NaN	NaN
NaN	NaN	NaN	NaN	NaN	NaN	NaN
NaN	NaN	NaN	NaN	NaN	NaN	NaN
NaN	NaN	NaN	NaN	NaN	NaN	NaN
NaN	NaN	NaN	NaN	NaN	NaN	NaN
NaN	NaN	NaN	NaN	NaN	NaN	NaN
0.556375506260162	NaN	NaN	NaN	NaN	NaN	NaN
0.215391975817462	NaN	NaN	NaN	NaN	NaN	NaN
0.229575253503144	NaN	NaN	NaN	NaN	NaN	NaN
0.463899557193603	NaN	NaN	NaN	NaN	NaN	NaN
0.0144372323838282	NaN	NaN	NaN	NaN	NaN	NaN
0.295296848108403	NaN	NaN	NaN	NaN	NaN	NaN
0.264967320039149	NaN	NaN	NaN	NaN	NaN	NaN
0.7546484531946	NaN	NaN	NaN	NaN	NaN	NaN
0.525260554451717	NaN	NaN	NaN	NaN	NaN	NaN
0.632368340833842	NaN	NaN	NaN	NaN	NaN	NaN
0.910324408915074	NaN	NaN	NaN	NaN	NaN	NaN
0.0446427273026457	NaN	NaN	NaN	NaN	NaN	NaN
0.0192797196766221	NaN	NaN	NaN	NaN	NaN	NaN
0.503841518975897	NaN	NaN	NaN	NaN	NaN	NaN
0.59956840516248	NaN	NaN	NaN	NaN	NaN	NaN
0.616304834660396	NaN	NaN	NaN	NaN	NaN	NaN
0.0462419707252848	NaN	NaN	NaN	NaN	NaN	NaN
0.417856055709968	NaN	NaN	NaN	NaN	NaN	NaN
0.172350720064236	NaN	NaN	NaN	NaN	NaN	NaN
0.270513317358045	NaN	NaN	NaN	NaN	NaN	NaN
0.20581959992578	NaN	NaN	NaN	NaN	NaN	NaN
0.499584353548007	NaN	NaN	NaN	NaN	NaN	NaN
0.187164930811598	NaN	NaN	NaN	NaN	NaN	NaN
0.69457956037354	NaN	NaN	NaN	NaN	NaN	NaN
0.495417714203395	NaN	NaN	NaN	NaN	NaN	NaN
0.304346867860048	NaN	NaN	NaN	NaN	NaN	NaN
0.0129301865574956	NaN	NaN	NaN	NaN	NaN	NaN
0.395679722101745	NaN	NaN	NaN	NaN	NaN	NaN
0.337381596795348	NaN	NaN	NaN	NaN	NaN	NaN
0.283789822474951	NaN	NaN	NaN	NaN	NaN	NaN
-0.0875272188423182	NaN	NaN	NaN	NaN	NaN	NaN
0.37448025145624	NaN	NaN	NaN	NaN	NaN	NaN
0.183407851245462	NaN	NaN	NaN	NaN	NaN	NaN
0.598384876817828	NaN	NaN	NaN	NaN	NaN	NaN
0.712333293598885	NaN	NaN	NaN	NaN	NaN	NaN
0.435608224890972	NaN	NaN	NaN	NaN	NaN	NaN
0.729362056724441	NaN	NaN	NaN	NaN	NaN	NaN
-0.0507780745361647	NaN	NaN	NaN	NaN	NaN	NaN
0.172874313434673	NaN	NaN	NaN	NaN	NaN	NaN
0.539067037598382	NaN	NaN	NaN	NaN	NaN	NaN
0.193638222995084	NaN	NaN	NaN	NaN	NaN	NaN
0.403396973695232	NaN	NaN	NaN	NaN	NaN	NaN
0.527568335795646	NaN	NaN	NaN	NaN	NaN	NaN
0.262680229286317	NaN	NaN	NaN	NaN	NaN	NaN
0.217641616624628	NaN	NaN	NaN	NaN	NaN	NaN
0.429968274366883	NaN	NaN	NaN	NaN	NaN	NaN
0.252257420661925	NaN	NaN	NaN	NaN	NaN	NaN
0.227380681627061	NaN	NaN	NaN	NaN	NaN	NaN
0.233646863690981	NaN	NaN	NaN	NaN	NaN	NaN
0.364980367842027	NaN	NaN	NaN	NaN	NaN	NaN
0.409576430291707	NaN	NaN	NaN	NaN	NaN	NaN
0.802673005034362	NaN	NaN	NaN	NaN	NaN	NaN
0.460627245445375	NaN	NaN	NaN	NaN	NaN	NaN
0.641928459011524	NaN	NaN	NaN	NaN	NaN	NaN
0.338074120691227	NaN	NaN	NaN	NaN	NaN	NaN
0.768104029349886	NaN	NaN	NaN	NaN	NaN	NaN
0.610239143335261	NaN	NaN	NaN	NaN	NaN	NaN
0.566287036157112	NaN	NaN	NaN	NaN	NaN	NaN
0.342448376928496	NaN	NaN	NaN	NaN	NaN	NaN
0.546319126601428	NaN	NaN	NaN	NaN	NaN	NaN
0.879396574413463	NaN	NaN	NaN	NaN	NaN	NaN
0.716312421022746	NaN	NaN	NaN	NaN	NaN	NaN
0.0358850324763803	NaN	NaN	NaN	NaN	NaN	NaN
0.71567670621203	NaN	NaN	NaN	NaN	NaN	NaN
0.340612299084694	NaN	NaN	NaN	NaN	NaN	NaN
0.485790421209253	NaN	NaN	NaN	NaN	NaN	NaN
0.243104062431459	NaN	NaN	NaN	NaN	NaN	NaN
0.744286033964543	NaN	NaN	NaN	NaN	NaN	NaN
0.569753220826392	NaN	NaN	NaN	NaN	NaN	NaN
0.250415822860478	NaN	NaN	NaN	NaN	NaN	NaN
0.764453437151014	NaN	NaN	NaN	NaN	NaN	NaN
0.708934438402772	NaN	NaN	NaN	NaN	NaN	NaN
0.152266125853956	NaN	NaN	NaN	NaN	NaN	NaN
0.722255761075854	NaN	NaN	NaN	NaN	NaN	NaN
0.0168677206159905	NaN	NaN	NaN	NaN	NaN	NaN
0.248062180188039	NaN	NaN	NaN	NaN	NaN	NaN
-0.00986443713550158	NaN	NaN	NaN	NaN	NaN	NaN
0.555261170607513	NaN	NaN	NaN	NaN	NaN	NaN
0.289608224686176	NaN	NaN	NaN	NaN	NaN	NaN
0.381564154808366	NaN	NaN	NaN	NaN	NaN	NaN
0.267058654500321	NaN	NaN	NaN	NaN	NaN	NaN
0.269233919124535	NaN	NaN	NaN	NaN	NaN	NaN
0.0231895663824709	NaN	NaN	NaN	NaN	NaN	NaN
0.244766891839231	NaN	NaN	NaN	NaN	NaN	NaN
0.753231686574563	NaN	NaN	NaN	NaN	NaN	NaN
0.550052923441921	NaN	NaN	NaN	NaN	NaN	NaN
0.130580274513251	NaN	NaN	NaN	NaN	NaN	NaN
0.281630443277115	NaN	NaN	NaN	NaN	NaN	NaN
0.121814858277919	NaN	NaN	NaN	NaN	NaN	NaN
0.226798049579899	NaN	NaN	NaN	NaN	NaN	NaN
0.364337077688224	NaN	NaN	NaN	NaN	NaN	NaN
0.0960872742075705	NaN	NaN	NaN	NaN	NaN	NaN
0.0320202517065237	NaN	NaN	NaN	NaN	NaN	NaN
0.14824294500915	NaN	NaN	NaN	NaN	NaN	NaN
0.138608190072426	NaN	NaN	NaN	NaN	NaN	NaN
0.513967516856727	NaN	NaN	NaN	NaN	NaN	NaN
0.383720186281855	NaN	NaN	NaN	NaN	NaN	NaN
0.605818865844598	NaN	NaN	NaN	NaN	NaN	NaN
0.258912799429854	NaN	NaN	NaN	NaN	NaN	NaN
0.343879911412296	NaN	NaN	NaN	NaN	NaN	NaN
0.136433860085098	NaN	NaN	NaN	NaN	NaN	NaN
0.521529777413018	NaN	NaN	NaN	NaN	NaN	NaN
0.70575877410482	NaN	NaN	NaN	NaN	NaN	NaN
0.829056750556029	NaN	NaN	NaN	NaN	NaN	NaN
0.636013560289728	NaN	NaN	NaN	NaN	NaN	NaN
0.461585887626564	NaN	NaN	NaN	NaN	NaN	NaN
0.482765100263867	NaN	NaN	NaN	NaN	NaN	NaN
0.227584231604091	NaN	NaN	NaN	NaN	NaN	NaN
0.32506787527124	NaN	NaN	NaN	NaN	NaN	NaN
0.193958132877457	NaN	NaN	NaN	NaN	NaN	NaN
0.23291098109373	NaN	NaN	NaN	NaN	NaN	NaN
0.534790003924655	NaN	NaN	NaN	NaN	NaN	NaN
0.455249555919988	NaN	NaN	NaN	NaN	NaN	NaN
0.462285475601102	NaN	NaN	NaN	NaN	NaN	NaN
0.716251446559503	NaN	NaN	NaN	NaN	NaN	NaN
0.296937606600894	NaN	NaN	NaN	NaN	NaN	NaN
0.652984786524722	NaN	NaN	NaN	NaN	NaN	NaN
0.271619116250045	NaN	NaN	NaN	NaN	NaN	NaN
0.483748960891043	NaN	NaN	NaN	NaN	NaN	NaN
0.434927150188162	NaN	NaN	NaN	NaN	NaN	NaN
0.329868356106213	NaN	NaN	NaN	NaN	NaN	NaN
0.462431873072297	NaN	NaN	NaN	NaN	NaN	NaN
0.214760621164907	NaN	NaN	NaN	NaN	NaN	NaN
0.164395189297061	NaN	NaN	NaN	NaN	NaN	NaN
0.153026181267973	NaN	NaN	NaN	NaN	NaN	NaN
0.0644289518544214	NaN	NaN	NaN	NaN	NaN	NaN
0.469659301934019	NaN	NaN	NaN	NaN	NaN	NaN
0.121617087731995	NaN	NaN	NaN	NaN	NaN	NaN
0.490437560235415	NaN	NaN	NaN	NaN	NaN	NaN
0.440927620937912	NaN	NaN	NaN	NaN	NaN	NaN
0.403687190120305	NaN	NaN	NaN	NaN	NaN	NaN
0.427560187764534	NaN	NaN	NaN	NaN	NaN	NaN
0.632974591396349	NaN	NaN	NaN	NaN	NaN	NaN
0.179542694561943	NaN	NaN	NaN	NaN	NaN	NaN
0.384061699211676	NaN	NaN	NaN	NaN	NaN	NaN
0.20247082681851	NaN	NaN	NaN	NaN	NaN	NaN
0.855162070239772	NaN	NaN	NaN	NaN	NaN	NaN
0.361937019281833	NaN	NaN	NaN	NaN	NaN	NaN
0.225046193522675	NaN	NaN	NaN	NaN	NaN	NaN
0.59123407093227	NaN	NaN	NaN	NaN	NaN	NaN
0.142323467083776	NaN	NaN	NaN	NaN	NaN	NaN
0.545948000351984	NaN	NaN	NaN	NaN	NaN	NaN
0.786088554570406	NaN	NaN	NaN	NaN	NaN	NaN
0.900655229506488	NaN	NaN	NaN	NaN	NaN	NaN
0.766487641345894	NaN	NaN	NaN	NaN	NaN	NaN
0.106438775240915	NaN	NaN	NaN	NaN	NaN	NaN
0.226299424478184	NaN	NaN	NaN	NaN	NaN	NaN
0.0707096595322936	NaN	NaN	NaN	NaN	NaN	NaN
0.120310301215845	NaN	NaN	NaN	NaN	NaN	NaN
0.277677970042276	NaN	NaN	NaN	NaN	NaN	NaN
0.235922297856885	NaN	NaN	NaN	NaN	NaN	NaN
0.278424279199258	NaN	NaN	NaN	NaN	NaN	NaN
0.0628125691448189	NaN	NaN	NaN	NaN	NaN	NaN
0.505578863948986	NaN	NaN	NaN	NaN	NaN	NaN
0.229798235213393	NaN	NaN	NaN	NaN	NaN	NaN
0.123332774503053	NaN	NaN	NaN	NaN	NaN	NaN
0.192502125164861	NaN	NaN	NaN	NaN	NaN	NaN
0.449097627039652	NaN	NaN	NaN	NaN	NaN	NaN
-0.0732898882091597	NaN	NaN	NaN	NaN	NaN	NaN
0.511897351250542	NaN	NaN	NaN	NaN	NaN	NaN
0.406194114306379	NaN	NaN	NaN	NaN	NaN	NaN
0.478739963661775	NaN	NaN	NaN	NaN	NaN	NaN
-0.101464748959593	NaN	NaN	NaN	NaN	NaN	NaN
-0.0244277951782218	NaN	NaN	NaN	NaN	NaN	NaN
0.308906831913558	NaN	NaN	NaN	NaN	NaN	NaN
0.152319781799213	NaN	NaN	NaN	NaN	NaN	NaN
0.323618083278111	NaN	NaN	NaN	NaN	NaN	NaN
0.252113515548247	NaN	NaN	NaN	NaN	NaN	NaN
0.205484728596856	NaN	NaN	NaN	NaN	NaN	NaN
0.186115421174035	NaN	NaN	NaN	NaN	NaN	NaN
0.0772294771800037	NaN	NaN	NaN	NaN	NaN	NaN
0.047415510822613	NaN	NaN	NaN	NaN	NaN	NaN
0.0818317523416147	NaN	NaN	NaN	NaN	NaN	NaN
-0.153576051053875	NaN	NaN	NaN	NaN	NaN	NaN
0.00992984749858127	NaN	NaN	NaN	NaN	NaN	NaN
0.207287390652761	NaN	NaN	NaN	NaN	NaN	NaN
0.18932321438126	NaN	NaN	NaN	NaN	NaN	NaN
-0.114626994472537	NaN	NaN	NaN	NaN	NaN	NaN
0.269915468069547	NaN	NaN	NaN	NaN	NaN	NaN
0.0174397514212838	NaN	NaN	NaN	NaN	NaN	NaN
0.217093365771674	NaN	NaN	NaN	NaN	NaN	NaN
0.101038833533862	NaN	NaN	NaN	NaN	NaN	NaN
0.134348358880911	NaN	NaN	NaN	NaN	NaN	NaN
0.406958003383514	NaN	NaN	NaN	NaN	NaN	NaN
0.0736990442470198	NaN	NaN	NaN	NaN	NaN	NaN
0.0275949839855675	NaN	NaN	NaN	NaN	NaN	NaN
-0.0300440841913322	NaN	NaN	NaN	NaN	NaN	NaN
-0.0112947234161821	NaN	NaN	NaN	NaN	NaN	NaN
0.112493405222898	NaN	NaN	NaN	NaN	NaN	NaN
0.184287917898275	NaN	NaN	NaN	NaN	NaN	NaN
-0.0047883626735496	NaN	NaN	NaN	NaN	NaN	NaN
0.473995791599934	NaN	NaN	NaN	NaN	NaN	NaN
0.220749949203495	NaN	NaN	NaN	NaN	NaN	NaN
0.214630597475607	NaN	NaN	NaN	NaN	NaN	NaN
0.0685917451610539	NaN	NaN	NaN	NaN	NaN	NaN
0.641305579583427	NaN	NaN	NaN	NaN	NaN	NaN
0.174597632440194	NaN	NaN	NaN	NaN	NaN	NaN
0.10053931386964	NaN	NaN	NaN	NaN	NaN	NaN
0.20956553659708	NaN	NaN	NaN	NaN	NaN	NaN
0.125370264913392	NaN	NaN	NaN	NaN	NaN	NaN
0.2713616109046	NaN	NaN	NaN	NaN	NaN	NaN
-0.080397235802193	NaN	NaN	NaN	NaN	NaN	NaN
0.0337142021503651	NaN	NaN	NaN	NaN	NaN	NaN
-0.0256527720766717	NaN	NaN	NaN	NaN	NaN	NaN
0.567264481752778	NaN	NaN	NaN	NaN	NaN	NaN
0.284707746957225	NaN	NaN	NaN	NaN	NaN	NaN
0.0508645157812156	NaN	NaN	NaN	NaN	NaN	NaN
0.116030370142839	NaN	NaN	NaN	NaN	NaN	NaN
0.16163770097668	NaN	NaN	NaN	NaN	NaN	NaN
-0.0805774690010798	NaN	NaN	NaN	NaN	NaN	NaN
0.119195284125191	NaN	NaN	NaN	NaN	NaN	NaN
0.649301466505822	NaN	NaN	NaN	NaN	NaN	NaN
-0.0198652098423097	NaN	NaN	NaN	NaN	NaN	NaN
0.273413953221145	NaN	NaN	NaN	NaN	NaN	NaN
0.57317587976905	NaN	NaN	NaN	NaN	NaN	NaN
0.326980564444772	NaN	NaN	NaN	NaN	NaN	NaN
0.133022750848735	NaN	NaN	NaN	NaN	NaN	NaN
-0.0865255465905239	NaN	NaN	NaN	NaN	NaN	NaN
0.306012465313547	NaN	NaN	NaN	NaN	NaN	NaN
0.0039065996339765	NaN	NaN	NaN	NaN	NaN	NaN
0.0352530064926438	NaN	NaN	NaN	NaN	NaN	NaN
0.332912268647919	NaN	NaN	NaN	NaN	NaN	NaN
0.35590208084323	NaN	NaN	NaN	NaN	NaN	NaN
0.273773637805199	NaN	NaN	NaN	NaN	NaN	NaN
0.233906605126493	NaN	NaN	NaN	NaN	NaN	NaN
0.0567904358287096	NaN	NaN	NaN	NaN	NaN	NaN
0.297790332990939	NaN	NaN	NaN	NaN	NaN	NaN
0.585857567032771	NaN	NaN	NaN	NaN	NaN	NaN
0.488010439486238	NaN	NaN	NaN	NaN	NaN	NaN
0.0339564959966506	NaN	NaN	NaN	NaN	NaN	NaN
-0.059077565009805	NaN	NaN	NaN	NaN	NaN	NaN
0.624958743629703	NaN	NaN	NaN	NaN	NaN	NaN
0.0710630473640361	NaN	NaN	NaN	NaN	NaN	NaN
0.365516591817072	NaN	NaN	NaN	NaN	NaN	NaN
0.368595018080988	NaN	NaN	NaN	NaN	NaN	NaN
0.48396861317035	NaN	NaN	NaN	NaN	NaN	NaN
0.492981539644389	NaN	NaN	NaN	NaN	NaN	NaN
0.529302484966361	NaN	NaN	NaN	NaN	NaN	NaN
0.0786684676297549	NaN	NaN	NaN	NaN	NaN	NaN
0.619775470768306	NaN	NaN	NaN	NaN	NaN	NaN
0.659166804036712	NaN	NaN	NaN	NaN	NaN	NaN
0.0204095960676236	NaN	NaN	NaN	NaN	NaN	NaN
0.163198499834183	NaN	NaN	NaN	NaN	NaN	NaN
0.384608580341296	NaN	NaN	NaN	NaN	NaN	NaN
0.345309197735918	NaN	NaN	NaN	NaN	NaN	NaN
0.563180139461625	NaN	NaN	NaN	NaN	NaN	NaN
0.275211056009759	NaN	NaN	NaN	NaN	NaN	NaN
0.0878947829385756	NaN	NaN	NaN	NaN	NaN	NaN
0.396765863672421	NaN	NaN	NaN	NaN	NaN	NaN
0.315547483153148	NaN	NaN	NaN	NaN	NaN	NaN
0.0833533585500544	NaN	NaN	NaN	NaN	NaN	NaN
0.100275355819553	NaN	NaN	NaN	NaN	NaN	NaN
0.31182955630915	NaN	NaN	NaN	NaN	NaN	NaN
0.0482914387005158	NaN	NaN	NaN	NaN	NaN	NaN
0.196770660323146	NaN	NaN	NaN	NaN	NaN	NaN
0.222915206343222	NaN	NaN	NaN	NaN	NaN	NaN
0.23795706830898	NaN	NaN	NaN	NaN	NaN	NaN
0.326278455259937	NaN	NaN	NaN	NaN	NaN	NaN
0.345683102760488	NaN	NaN	NaN	NaN	NaN	NaN
0.59649502784266	NaN	NaN	NaN	NaN	NaN	NaN
0.67712766621881	NaN	NaN	NaN	NaN	NaN	NaN
0.339634320649896	NaN	NaN	NaN	NaN	NaN	NaN
0.62497534988822	NaN	NaN	NaN	NaN	NaN	NaN
0.217344864784661	NaN	NaN	NaN	NaN	NaN	NaN
0.829302012305709	NaN	NaN	NaN	NaN	NaN	NaN
0.214282421356515	NaN	NaN	NaN	NaN	NaN	NaN
0.198456722241374	NaN	NaN	NaN	NaN	NaN	NaN
0.167297023210693	NaN	NaN	NaN	NaN	NaN	NaN
0.0385459789018957	NaN	NaN	NaN	NaN	NaN	NaN
0.0287588989639566	NaN	NaN	NaN	NaN	NaN	NaN
0.640491954074755	NaN	NaN	NaN	NaN	NaN	NaN
-0.0175072175263072	NaN	NaN	NaN	NaN	NaN	NaN
0.186909457943833	NaN	NaN	NaN	NaN	NaN	NaN
0.354861723094885	NaN	NaN	NaN	NaN	NaN	NaN
0.506089942211387	NaN	NaN	NaN	NaN	NaN	NaN
0.0608306162204954	NaN	NaN	NaN	NaN	NaN	NaN
0.150612063190612	NaN	NaN	NaN	NaN	NaN	NaN
0.323179727544945	NaN	NaN	NaN	NaN	NaN	NaN
0.0794860701932794	NaN	NaN	NaN	NaN	NaN	NaN
0.410768911139889	NaN	NaN	NaN	NaN	NaN	NaN
-0.0338605602170499	NaN	NaN	NaN	NaN	NaN	NaN
0.293381466290391	NaN	NaN	NaN	NaN	NaN	NaN
0.145751906942742	NaN	NaN	NaN	NaN	NaN	NaN
0.31547915006389	NaN	NaN	NaN	NaN	NaN	NaN
-0.0471154138792851	NaN	NaN	NaN	NaN	NaN	NaN
-0.156060320155731	NaN	NaN	NaN	NaN	NaN	NaN
0.211804737277497	NaN	NaN	NaN	NaN	NaN	NaN
0.280648522068319	NaN	NaN	NaN	NaN	NaN	NaN
0.550055456153551	NaN	NaN	NaN	NaN	NaN	NaN
0.163625347849886	NaN	NaN	NaN	NaN	NaN	NaN
0.886854970047269	NaN	NaN	NaN	NaN	NaN	NaN
-0.138059937667667	NaN	NaN	NaN	NaN	NaN	NaN
0.0803077415193021	NaN	NaN	NaN	NaN	NaN	NaN
0.282357504247158	NaN	NaN	NaN	NaN	NaN	NaN
0.22475571267539	NaN	NaN	NaN	NaN	NaN	NaN
0.21421412671001	NaN	NaN	NaN	NaN	NaN	NaN
0.131447927220223	NaN	NaN	NaN	NaN	NaN	NaN
0.598713856295838	NaN	NaN	NaN	NaN	NaN	NaN
0.562721176859665	NaN	NaN	NaN	NaN	NaN	NaN
0.445428355917163	NaN	NaN	NaN	NaN	NaN	NaN
0.138753156106328	NaN	NaN	NaN	NaN	NaN	NaN
-0.00652354450062652	NaN	NaN	NaN	NaN	NaN	NaN
-0.0109249456368996	NaN	NaN	NaN	NaN	NaN	NaN
0.414523714739815	NaN	NaN	NaN	NaN	NaN	NaN
0.471103946039425	NaN	NaN	NaN	NaN	NaN	NaN
0.0654394461259709	NaN	NaN	NaN	NaN	NaN	NaN
0.164772897639904	NaN	NaN	NaN	NaN	NaN	NaN
0.102700365732825	NaN	NaN	NaN	NaN	NaN	NaN
0.097418480123686	NaN	NaN	NaN	NaN	NaN	NaN
0.139004219234473	NaN	NaN	NaN	NaN	NaN	NaN
0.0557762671796819	NaN	NaN	NaN	NaN	NaN	NaN
0.0961155626205913	NaN	NaN	NaN	NaN	NaN	NaN
0.055837525610294	NaN	NaN	NaN	NaN	NaN	NaN
0.448185392949497	NaN	NaN	NaN	NaN	NaN	NaN
0.144790635540616	NaN	NaN	NaN	NaN	NaN	NaN
-0.087613460630427	NaN	NaN	NaN	NaN	NaN	NaN
0.46503131370929	NaN	NaN	NaN	NaN	NaN	NaN
0.641426374064513	NaN	NaN	NaN	NaN	NaN	NaN
0.137722196068125	NaN	NaN	NaN	NaN	NaN	NaN
0.302213579514052	NaN	NaN	NaN	NaN	NaN	NaN
-0.156495697185341	NaN	NaN	NaN	NaN	NaN	NaN
-0.144988914420519	NaN	NaN	NaN	NaN	NaN	NaN
0.123301198690016	NaN	NaN	NaN	NaN	NaN	NaN
0.248310815604884	NaN	NaN	NaN	NaN	NaN	NaN
0.871548482055228	NaN	NaN	NaN	NaN	NaN	NaN
-0.175141471715331	NaN	NaN	NaN	NaN	NaN	NaN
0.319107305728977	NaN	NaN	NaN	NaN	NaN	NaN
0.821264993109263	NaN	NaN	NaN	NaN	NaN	NaN
0.616307090026796	NaN	NaN	NaN	NaN	NaN	NaN
0.461695000344743	NaN	NaN	NaN	NaN	NaN	NaN
0.438959467387102	NaN	NaN	NaN	NaN	NaN	NaN
0.548889158340001	NaN	NaN	NaN	NaN	NaN	NaN
0.453915849062159	NaN	NaN	NaN	NaN	NaN	NaN
0.196100637526442	NaN	NaN	NaN	NaN	NaN	NaN
0.0907129911914666	NaN	NaN	NaN	NaN	NaN	NaN
0.424241926829275	NaN	NaN	NaN	NaN	NaN	NaN
0.192696067887773	NaN	NaN	NaN	NaN	NaN	NaN
0.232031612498396	NaN	NaN	NaN	NaN	NaN	NaN
0.649608569647614	NaN	NaN	NaN	NaN	NaN	NaN
0.835428665670993	NaN	NaN	NaN	NaN	NaN	NaN
0.101225648328055	NaN	NaN	NaN	NaN	NaN	NaN
0.593593524622136	NaN	NaN	NaN	NaN	NaN	NaN
0.430786105087777	NaN	NaN	NaN	NaN	NaN	NaN
-0.0573852942643495	NaN	NaN	NaN	NaN	NaN	NaN
0.385591665606193	NaN	NaN	NaN	NaN	NaN	NaN
0.24355877275362	NaN	NaN	NaN	NaN	NaN	NaN
0.440989240954768	NaN	NaN	NaN	NaN	NaN	NaN
0.895429476610929	NaN	NaN	NaN	NaN	NaN	NaN
0.368213091805649	NaN	NaN	NaN	NaN	NaN	NaN
0.47505890300588	NaN	NaN	NaN	NaN	NaN	NaN
0.520137429319776	NaN	NaN	NaN	NaN	NaN	NaN
0.397386742063803	NaN	NaN	NaN	NaN	NaN	NaN
0.391895976526503	NaN	NaN	NaN	NaN	NaN	NaN
0.640662365940439	NaN	NaN	NaN	NaN	NaN	NaN
0.504688911840895	NaN	NaN	NaN	NaN	NaN	NaN
0.446974340121557	NaN	NaN	NaN	NaN	NaN	NaN
0.121551359094592	NaN	NaN	NaN	NaN	NaN	NaN
0.191611006214843	NaN	NaN	NaN	NaN	NaN	NaN
0.373880973383177	NaN	NaN	NaN	NaN	NaN	NaN
0.51832096163258	NaN	NaN	NaN	NaN	NaN	NaN
0.150464856562669	NaN	NaN	NaN	NaN	NaN	NaN
0.346750652919003	NaN	NaN	NaN	NaN	NaN	NaN
0.93367815128007	NaN	NaN	NaN	NaN	NaN	NaN
0.654246460144372	NaN	NaN	NaN	NaN	NaN	NaN
0.135047843748175	NaN	NaN	NaN	NaN	NaN	NaN
0.563487491613443	NaN	NaN	NaN	NaN	NaN	NaN
0.745754954507995	NaN	NaN	NaN	NaN	NaN	NaN
-0.00320820028263149	NaN	NaN	NaN	NaN	NaN	NaN
0.261208595208608	NaN	NaN	NaN	NaN	NaN	NaN
0.0544384718764643	NaN	NaN	NaN	NaN	NaN	NaN
0.340366668044957	NaN	NaN	NaN	NaN	NaN	NaN
-0.0166192570528766	NaN	NaN	NaN	NaN	NaN	NaN
0.257173575913653	NaN	NaN	NaN	NaN	NaN	NaN
0.263496178176704	NaN	NaN	NaN	NaN	NaN	NaN
0.0890902992929186	NaN	NaN	NaN	NaN	NaN	NaN
0.152480171739998	NaN	NaN	NaN	NaN	NaN	NaN
0.546404447451232	NaN	NaN	NaN	NaN	NaN	NaN
0.159139621778534	NaN	NaN	NaN	NaN	NaN	NaN
-0.0383601170767279	NaN	NaN	NaN	NaN	NaN	NaN
0.221056780226299	NaN	NaN	NaN	NaN	NaN	NaN
0.272544278284988	NaN	NaN	NaN	NaN	NaN	NaN
0.250542007519005	NaN	NaN	NaN	NaN	NaN	NaN
0.119196261612424	NaN	NaN	NaN	NaN	NaN	NaN
0.435319119665867	NaN	NaN	NaN	NaN	NaN	NaN
0.12271094291088	NaN	NaN	NaN	NaN	NaN	NaN
0.0758359692571656	NaN	NaN	NaN	NaN	NaN	NaN
0.252114047374025	NaN	NaN	NaN	NaN	NaN	NaN
0.184095847579587	NaN	NaN	NaN	NaN	NaN	NaN
0.358927538065691	NaN	NaN	NaN	NaN	NaN	NaN
0.217818768031234	NaN	NaN	NaN	NaN	NaN	NaN
0.00270044820431495	NaN	NaN	NaN	NaN	NaN	NaN
0.086693012830677	NaN	NaN	NaN	NaN	NaN	NaN
0.598576523103422	NaN	NaN	NaN	NaN	NaN	NaN
0.149630897044142	NaN	NaN	NaN	NaN	NaN	NaN
-0.250946389228088	NaN	NaN	NaN	NaN	NaN	NaN
0.202979963295841	NaN	NaN	NaN	NaN	NaN	NaN
0.290625044340518	NaN	NaN	NaN	NaN	NaN	NaN
0.10023922114181	NaN	NaN	NaN	NaN	NaN	NaN
0.819601407957384	NaN	NaN	NaN	NaN	NaN	NaN
0.321956654356396	NaN	NaN	NaN	NaN	NaN	NaN
0.0732036897301635	NaN	NaN	NaN	NaN	NaN	NaN
0.740465803203514	NaN	NaN	NaN	NaN	NaN	NaN
0.466160489741164	NaN	NaN	NaN	NaN	NaN	NaN
0.657728621521731	NaN	NaN	NaN	NaN	NaN	NaN
0.0570629943376139	NaN	NaN	NaN	NaN	NaN	NaN
0.171808433110109	NaN	NaN	NaN	NaN	NaN	NaN
0.490429288333964	NaN	NaN	NaN	NaN	NaN	NaN
0.468181971508175	NaN	NaN	NaN	NaN	NaN	NaN
0.180260798348967	NaN	NaN	NaN	NaN	NaN	NaN
0.780115478247897	NaN	NaN	NaN	NaN	NaN	NaN
0.405811599552061	NaN	NaN	NaN	NaN	NaN	NaN
0.372419274211862	NaN	NaN	NaN	NaN	NaN	NaN
0.114346544372882	NaN	NaN	NaN	NaN	NaN	NaN
-0.0266495963869838	NaN	NaN	NaN	NaN	NaN	NaN
0.234057865829472	NaN	NaN	NaN	NaN	NaN	NaN
0.430350773811308	NaN	NaN	NaN	NaN	NaN	NaN
0.332567095708841	NaN	NaN	NaN	NaN	NaN	NaN
0.367694090470192	NaN	NaN	NaN	NaN	NaN	NaN
0.585591401442991	NaN	NaN	NaN	NaN	NaN	NaN
0.428291278484377	NaN	NaN	NaN	NaN	NaN	NaN
0.124153211086983	NaN	NaN	NaN	NaN	NaN	NaN
0.223764419483655	NaN	NaN	NaN	NaN	NaN	NaN
0.417593944365258	NaN	NaN	NaN	NaN	NaN	NaN
0.37531629168112	NaN	NaN	NaN	NaN	NaN	NaN
0.399826103978347	NaN	NaN	NaN	NaN	NaN	NaN
0.132309525987484	NaN	NaN	NaN	NaN	NaN	NaN
0.282783495726458	NaN	NaN	NaN	NaN	NaN	NaN
-0.00279919823564966	NaN	NaN	NaN	NaN	NaN	NaN
0.288488242105866	NaN	NaN	NaN	NaN	NaN	NaN
-0.0215594480539285	NaN	NaN	NaN	NaN	NaN	NaN
0.498610052957874	NaN	NaN	NaN	NaN	NaN	NaN
0.360824727442004	NaN	NaN	NaN	NaN	NaN	NaN
0.246135591950297	NaN	NaN	NaN	NaN	NaN	NaN
0.710521687764696	NaN	NaN	NaN	NaN	NaN	NaN
0.792679607393104	NaN	NaN	NaN	NaN	NaN	NaN
0.519008751375684	NaN	NaN	NaN	NaN	NaN	NaN
-0.328996575939479	NaN	NaN	NaN	NaN	NaN	NaN
0.191552428593407	NaN	NaN	NaN	NaN	NaN	NaN
0.435357268066976	NaN	NaN	NaN	NaN	NaN	NaN
0.147460833617698	NaN	NaN	NaN	NaN	NaN	NaN
0.209100478573338	NaN	NaN	NaN	NaN	NaN	NaN
0.679104999900784	NaN	NaN	NaN	NaN	NaN	NaN
0.223151112361644	NaN	NaN	NaN	NaN	NaN	NaN
0.13316428067256	NaN	NaN	NaN	NaN	NaN	NaN
0.0121285526613527	NaN	NaN	NaN	NaN	NaN	NaN
0.200065402505902	NaN	NaN	NaN	NaN	NaN	NaN
0.0779616937747388	NaN	NaN	NaN	NaN	NaN	NaN
0.158953915508249	NaN	NaN	NaN	NaN	NaN	NaN
0.0974538782756443	NaN	NaN	NaN	NaN	NaN	NaN
0.816384453827201	NaN	NaN	NaN	NaN	NaN	NaN
0.43525009427806	NaN	NaN	NaN	NaN	NaN	NaN
0.0414354643516391	NaN	NaN	NaN	NaN	NaN	NaN
0.247813371151604	NaN	NaN	NaN	NaN	NaN	NaN
0.877612142774003	NaN	NaN	NaN	NaN	NaN	NaN
0.46067190674884	NaN	NaN	NaN	NaN	NaN	NaN
0.209821702208197	NaN	NaN	NaN	NaN	NaN	NaN
0.0756298958704699	NaN	NaN	NaN	NaN	NaN	NaN
0.218912644080781	NaN	NaN	NaN	NaN	NaN	NaN
0.0605872366379728	NaN	NaN	NaN	NaN	NaN	NaN
-0.0968017408780714	NaN	NaN	NaN	NaN	NaN	NaN
-0.180568796285909	NaN	NaN	NaN	NaN	NaN	NaN
-0.00563714043015067	NaN	NaN	NaN	NaN	NaN	NaN
0.700584717376946	NaN	NaN	NaN	NaN	NaN	NaN
0.179080172547706	NaN	NaN	NaN	NaN	NaN	NaN
0.837100064276991	NaN	NaN	NaN	NaN	NaN	NaN
-0.0188645019017323	NaN	NaN	NaN	NaN	NaN	NaN
0.0867009639518422	NaN	NaN	NaN	NaN	NaN	NaN
0.263128010038298	NaN	NaN	NaN	NaN	NaN	NaN
0.182784142236411	NaN	NaN	NaN	NaN	NaN	NaN
0.0199853254358615	NaN	NaN	NaN	NaN	NaN	NaN
0.20478510389694	NaN	NaN	NaN	NaN	NaN	NaN
0.0416903026068111	NaN	NaN	NaN	NaN	NaN	NaN
0.028165324645014	NaN	NaN	NaN	NaN	NaN	NaN
0.359948399483851	NaN	NaN	NaN	NaN	NaN	NaN
0.642735821598063	NaN	NaN	NaN	NaN	NaN	NaN
-0.172382220507236	NaN	NaN	NaN	NaN	NaN	NaN
-0.0400421263231151	NaN	NaN	NaN	NaN	NaN	NaN
0.211748874624235	NaN	NaN	NaN	NaN	NaN	NaN
0.183480997992578	NaN	NaN	NaN	NaN	NaN	NaN
-0.217655857865312	NaN	NaN	NaN	NaN	NaN	NaN
0.408324176732812	NaN	NaN	NaN	NaN	NaN	NaN
0.2448743990068	NaN	NaN	NaN	NaN	NaN	NaN
0.165817314237933	NaN	NaN	NaN	NaN	NaN	NaN
-0.106262948952021	NaN	NaN	NaN	NaN	NaN	NaN
0.253337440482698	NaN	NaN	NaN	NaN	NaN	NaN
0.157421670577711	NaN	NaN	NaN	NaN	NaN	NaN
0.0580026339233928	NaN	NaN	NaN	NaN	NaN	NaN
0.112777481509472	NaN	NaN	NaN	NaN	NaN	NaN
0.290866696966327	NaN	NaN	NaN	NaN	NaN	NaN
0.115935854044447	NaN	NaN	NaN	NaN	NaN	NaN
0.12204654349059	NaN	NaN	NaN	NaN	NaN	NaN
0.755876979820631	NaN	NaN	NaN	NaN	NaN	NaN
0.304204314032117	NaN	NaN	NaN	NaN	NaN	NaN
0.664379004526019	NaN	NaN	NaN	NaN	NaN	NaN
-0.0338661510916547	NaN	NaN	NaN	NaN	NaN	NaN
0.190547253597008	NaN	NaN	NaN	NaN	NaN	NaN
0.149641680430534	NaN	NaN	NaN	NaN	NaN	NaN
0.0654317848264757	NaN	NaN	NaN	NaN	NaN	NaN
0.164000321556032	NaN	NaN	NaN	NaN	NaN	NaN
0.547470985718178	NaN	NaN	NaN	NaN	NaN	NaN
0.1358421856543	NaN	NaN	NaN	NaN	NaN	NaN
0.570519256114938	NaN	NaN	NaN	NaN	NaN	NaN
0.262556187925083	NaN	NaN	NaN	NaN	NaN	NaN
0.47221047322687	NaN	NaN	NaN	NaN	NaN	NaN
0.773964418528283	NaN	NaN	NaN	NaN	NaN	NaN
0.369720749859926	NaN	NaN	NaN	NaN	NaN	NaN
0.397585851449085	NaN	NaN	NaN	NaN	NaN	NaN
0.132556946773817	NaN	NaN	NaN	NaN	NaN	NaN
0.290156686640147	NaN	NaN	NaN	NaN	NaN	NaN
-0.088280840898155	NaN	NaN	NaN	NaN	NaN	NaN
0.0600105740712771	NaN	NaN	NaN	NaN	NaN	NaN
0.373430274970923	NaN	NaN	NaN	NaN	NaN	NaN
0.127815072501519	NaN	NaN	NaN	NaN	NaN	NaN
0.146705381739862	NaN	NaN	NaN	NaN	NaN	NaN
0.0689197312987799	NaN	NaN	NaN	NaN	NaN	NaN
0.149177454869348	NaN	NaN	NaN	NaN	NaN	NaN
0.274088279628847	NaN	NaN	NaN	NaN	NaN	NaN
0.738800747564385	NaN	NaN	NaN	NaN	NaN	NaN
0.510903372887255	NaN	NaN	NaN	NaN	NaN	NaN
0.534682205686321	NaN	NaN	NaN	NaN	NaN	NaN
-0.0454176040905675	NaN	NaN	NaN	NaN	NaN	NaN
0.067049307118569	NaN	NaN	NaN	NaN	NaN	NaN
0.421048737082859	NaN	NaN	NaN	NaN	NaN	NaN
0.497493235060764	NaN	NaN	NaN	NaN	NaN	NaN
0.354942959790882	NaN	NaN	NaN	NaN	NaN	NaN
-0.335626751474826	NaN	NaN	NaN	NaN	NaN	NaN
0.0623745769761887	NaN	NaN	NaN	NaN	NaN	NaN
0.665336012946149	NaN	NaN	NaN	NaN	NaN	NaN
0.218536219852763	NaN	NaN	NaN	NaN	NaN	NaN
0.0558038598475419	NaN	NaN	NaN	NaN	NaN	NaN
0.0344468324878762	NaN	NaN	NaN	NaN	NaN	NaN
0.162701785182938	NaN	NaN	NaN	NaN	NaN	NaN
0.20041713312818	NaN	NaN	NaN	NaN	NaN	NaN
0.262369915305755	NaN	NaN	NaN	NaN	NaN	NaN
0.187790371827004	NaN	NaN	NaN	NaN	NaN	NaN
0.298360219752284	NaN	NaN	NaN	NaN	NaN	NaN
0.304158563452014	NaN	NaN	NaN	NaN	NaN	NaN
-0.119189423926517	NaN	NaN	NaN	NaN	NaN	NaN
-0.0531814065370586	NaN	NaN	NaN	NaN	NaN	NaN
0.839326417156081	NaN	NaN	NaN	NaN	NaN	NaN
0.649728006712176	NaN	NaN	NaN	NaN	NaN	NaN
0.657629374541137	NaN	NaN	NaN	NaN	NaN	NaN
0.411077404223481	NaN	NaN	NaN	NaN	NaN	NaN
0.737853915444296	NaN	NaN	NaN	NaN	NaN	NaN
0.353436794365011	NaN	NaN	NaN	NaN	NaN	NaN
0.883507092858544	NaN	NaN	NaN	NaN	NaN	NaN
0.323098719196561	NaN	NaN	NaN	NaN	NaN	NaN
0.405365163070086	NaN	NaN	NaN	NaN	NaN	NaN
0.145251180461722	NaN	NaN	NaN	NaN	NaN	NaN
0.505916949270681	NaN	NaN	NaN	NaN	NaN	NaN
0.417484293037893	NaN	NaN	NaN	NaN	NaN	NaN
0.548449581039994	NaN	NaN	NaN	NaN	NaN	NaN
0.124820971546587	NaN	NaN	NaN	NaN	NaN	NaN
0.514110272911938	NaN	NaN	NaN	NaN	NaN	NaN
0.284290617975039	NaN	NaN	NaN	NaN	NaN	NaN
0.855912140851191	NaN	NaN	NaN	NaN	NaN	NaN
0.272032841888277	NaN	NaN	NaN	NaN	NaN	NaN
-0.0100816110594307	NaN	NaN	NaN	NaN	NaN	NaN
0.274466053372037	NaN	NaN	NaN	NaN	NaN	NaN
0.442575495696223	NaN	NaN	NaN	NaN	NaN	NaN
0.298984476714565	NaN	NaN	NaN	NaN	NaN	NaN
0.259839983203521	NaN	NaN	NaN	NaN	NaN	NaN
0.743972548408842	NaN	NaN	NaN	NaN	NaN	NaN
0.292356004349185	NaN	NaN	NaN	NaN	NaN	NaN
0.415972359699817	NaN	NaN	NaN	NaN	NaN	NaN
0.245149005048788	NaN	NaN	NaN	NaN	NaN	NaN
0.586861591227268	NaN	NaN	NaN	NaN	NaN	NaN
0.788364891655282	NaN	NaN	NaN	NaN	NaN	NaN
0.235669297680625	NaN	NaN	NaN	NaN	NaN	NaN
0.20265089626632	NaN	NaN	NaN	NaN	NaN	NaN
0.433343380105725	NaN	NaN	NaN	NaN	NaN	NaN
0.557401194931938	NaN	NaN	NaN	NaN	NaN	NaN
0.333643533930802	NaN	NaN	NaN	NaN	NaN	NaN
0.0119795219194284	NaN	NaN	NaN	NaN	NaN	NaN
0.0574125617980632	NaN	NaN	NaN	NaN	NaN	NaN
0.743573668215668	NaN	NaN	NaN	NaN	NaN	NaN
0.850131522365198	NaN	NaN	NaN	NaN	NaN	NaN
0.28711269358228	NaN	NaN	NaN	NaN	NaN	NaN
0.629059864882746	NaN	NaN	NaN	NaN	NaN	NaN
0.0127873322019262	NaN	NaN	NaN	NaN	NaN	NaN
0.345325324407495	NaN	NaN	NaN	NaN	NaN	NaN
0.224210945541652	NaN	NaN	NaN	NaN	NaN	NaN
-0.0129954005111727	NaN	NaN	NaN	NaN	NaN	NaN
0.0332191212735545	NaN	NaN	NaN	NaN	NaN	NaN
0.31229965704018	NaN	NaN	NaN	NaN	NaN	NaN
0.444211522040402	NaN	NaN	NaN	NaN	NaN	NaN
0.434799901114295	NaN	NaN	NaN	NaN	NaN	NaN
0.192640968718547	NaN	NaN	NaN	NaN	NaN	NaN
0.945071061028682	NaN	NaN	NaN	NaN	NaN	NaN
0.586088681107072	NaN	NaN	NaN	NaN	NaN	NaN
0.87992630247428	NaN	NaN	NaN	NaN	NaN	NaN
0.522628657496001	NaN	NaN	NaN	NaN	NaN	NaN
0.604310567152075	NaN	NaN	NaN	NaN	NaN	NaN
0.515936600986181	NaN	NaN	NaN	NaN	NaN	NaN
0.275145418026581	NaN	NaN	NaN	NaN	NaN	NaN
0.624293571658666	NaN	NaN	NaN	NaN	NaN	NaN
0.462383395893052	NaN	NaN	NaN	NaN	NaN	NaN
0.447223198271464	NaN	NaN	NaN	NaN	NaN	NaN
0.9078387817736	NaN	NaN	NaN	NaN	NaN	NaN
0.441377387041776	NaN	NaN	NaN	NaN	NaN	NaN
0.537509247709691	NaN	NaN	NaN	NaN	NaN	NaN
0.239394999973072	NaN	NaN	NaN	NaN	NaN	NaN
0.148964397586634	NaN	NaN	NaN	NaN	NaN	NaN
0.207687648403089	NaN	NaN	NaN	NaN	NaN	NaN
-0.237553159199688	NaN	NaN	NaN	NaN	NaN	NaN
0.105061282972609	NaN	NaN	NaN	NaN	NaN	NaN
0.546014590497226	NaN	NaN	NaN	NaN	NaN	NaN
0.452318621280425	NaN	NaN	NaN	NaN	NaN	NaN
0.960607546987745	NaN	NaN	NaN	NaN	NaN	NaN
0.496768800078898	NaN	NaN	NaN	NaN	NaN	NaN
0.644671672623949	NaN	NaN	NaN	NaN	NaN	NaN
0.491347407876	NaN	NaN	NaN	NaN	NaN	NaN
0.743271137423895	NaN	NaN	NaN	NaN	NaN	NaN
NaN	NaN	NaN	NaN	NaN	NaN	NaN
0.295796398006071	NaN	NaN	NaN	NaN	NaN	NaN
0.44010300556196	NaN	NaN	NaN	NaN	NaN	NaN
0.558553999156216	NaN	NaN	NaN	NaN	NaN	NaN
0.454164202006676	NaN	NaN	NaN	NaN	NaN	NaN
0.136891751124528	NaN	NaN	NaN	NaN	NaN	NaN
0.432167011051288	NaN	NaN	NaN	NaN	NaN	NaN
0.283877199071807	NaN	NaN	NaN	NaN	NaN	NaN
0.545225813706277	NaN	NaN	NaN	NaN	NaN	NaN
0.247113815502302	NaN	NaN	NaN	NaN	NaN	NaN
-0.018201143149764	NaN	NaN	NaN	NaN	NaN	NaN
0.9045057151115	NaN	NaN	NaN	NaN	NaN	NaN
0.467959137929411	NaN	NaN	NaN	NaN	NaN	NaN
0.49911990425071	NaN	NaN	NaN	NaN	NaN	NaN
0.63181429307744	NaN	NaN	NaN	NaN	NaN	NaN
0.6277985575186	NaN	NaN	NaN	NaN	NaN	NaN
0.882662552655282	NaN	NaN	NaN	NaN	NaN	NaN
0.765882516682164	NaN	NaN	NaN	NaN	NaN	NaN
0.801515316887289	NaN	NaN	NaN	NaN	NaN	NaN
0.437415847045386	NaN	NaN	NaN	NaN	NaN	NaN
0.743367187313474	NaN	NaN	NaN	NaN	NaN	NaN
-0.0382759971470517	NaN	NaN	NaN	NaN	NaN	NaN
0.576620569873275	NaN	NaN	NaN	NaN	NaN	NaN
0.606645931243571	NaN	NaN	NaN	NaN	NaN	NaN
0.356923557244052	NaN	NaN	NaN	NaN	NaN	NaN
0.749403878220009	NaN	NaN	NaN	NaN	NaN	NaN
0.406076829046598	NaN	NaN	NaN	NaN	NaN	NaN
0.594810628402399	NaN	NaN	NaN	NaN	NaN	NaN
0.546585345350908	NaN	NaN	NaN	NaN	NaN	NaN
0.509475242781248	NaN	NaN	NaN	NaN	NaN	NaN
0.80742981492508	NaN	NaN	NaN	NaN	NaN	NaN
0.599902259656182	NaN	NaN	NaN	NaN	NaN	NaN
-0.0104138324018547	NaN	NaN	NaN	NaN	NaN	NaN
0.848406201031313	NaN	NaN	NaN	NaN	NaN	NaN
0.443035713476711	NaN	NaN	NaN	NaN	NaN	NaN
0.421918345838227	NaN	NaN	NaN	NaN	NaN	NaN
0.178998299781901	NaN	NaN	NaN	NaN	NaN	NaN
0.506342520346662	NaN	NaN	NaN	NaN	NaN	NaN
0.917872346147051	NaN	NaN	NaN	NaN	NaN	NaN
0.700803914885872	NaN	NaN	NaN	NaN	NaN	NaN
0.883042538863685	NaN	NaN	NaN	NaN	NaN	NaN
0.34477200061768	NaN	NaN	NaN	NaN	NaN	NaN
0.727183017540864	NaN	NaN	NaN	NaN	NaN	NaN
0.22025981537593	NaN	NaN	NaN	NaN	NaN	NaN
0.821706341296165	NaN	NaN	NaN	NaN	NaN	NaN
0.347364452407239	NaN	NaN	NaN	NaN	NaN	NaN
0.680048594380305	NaN	NaN	NaN	NaN	NaN	NaN
0.807387050452038	NaN	NaN	NaN	NaN	NaN	NaN
0.784256954249341	NaN	NaN	NaN	NaN	NaN	NaN
0.586067502182602	NaN	NaN	NaN	NaN	NaN	NaN
0.93558962258054	NaN	NaN	NaN	NaN	NaN	NaN
0.974971957068804	NaN	NaN	NaN	NaN	NaN	NaN
0.434026370759404	NaN	NaN	NaN	NaN	NaN	NaN
0.747940776572676	NaN	NaN	NaN	NaN	NaN	NaN
0.788333728368249	NaN	NaN	NaN	NaN	NaN	NaN
0.533488203116083	NaN	NaN	NaN	NaN	NaN	NaN
0.565164351458544	NaN	NaN	NaN	NaN	NaN	NaN
0.756332172064325	NaN	NaN	NaN	NaN	NaN	NaN
0.315216739162538	NaN	NaN	NaN	NaN	NaN	NaN
0.884719987759091	NaN	NaN	NaN	NaN	NaN	NaN
-0.00236928957353404	NaN	NaN	NaN	NaN	NaN	NaN
0.283571591222269	NaN	NaN	NaN	NaN	NaN	NaN
0.63541028147408	NaN	NaN	NaN	NaN	NaN	NaN
0.515064666111896	NaN	NaN	NaN	NaN	NaN	NaN
0.16600780182592	NaN	NaN	NaN	NaN	NaN	NaN
0.478946255003905	NaN	NaN	NaN	NaN	NaN	NaN
0.705239731518494	NaN	NaN	NaN	NaN	NaN	NaN
0.727313175294832	NaN	NaN	NaN	NaN	NaN	NaN
0.778025569959274	NaN	NaN	NaN	NaN	NaN	NaN
0.60506364151673	NaN	NaN	NaN	NaN	NaN	NaN
0.75634960704334	NaN	NaN	NaN	NaN	NaN	NaN
0.366874057006429	NaN	NaN	NaN	NaN	NaN	NaN
0.299143303425619	NaN	NaN	NaN	NaN	NaN	NaN
0.713646980088618	NaN	NaN	NaN	NaN	NaN	NaN
0.841367428600083	NaN	NaN	NaN	NaN	NaN	NaN
0.670120917992562	NaN	NaN	NaN	NaN	NaN	NaN
0.76298306304574	NaN	NaN	NaN	NaN	NaN	NaN
0.919834371188046	NaN	NaN	NaN	NaN	NaN	NaN
0.387067980392118	NaN	NaN	NaN	NaN	NaN	NaN
0.652954828420861	NaN	NaN	NaN	NaN	NaN	NaN
0.697709775878798	NaN	NaN	NaN	NaN	NaN	NaN
0.105707938041562	NaN	NaN	NaN	NaN	NaN	NaN
0.510037241665187	NaN	NaN	NaN	NaN	NaN	NaN
0.0884539363045936	NaN	NaN	NaN	NaN	NaN	NaN
0.280383649843785	NaN	NaN	NaN	NaN	NaN	NaN
0.68589705275338	NaN	NaN	NaN	NaN	NaN	NaN
0.303018898491324	NaN	NaN	NaN	NaN	NaN	NaN
0.487315271691642	NaN	NaN	NaN	NaN	NaN	NaN
0.25897435111518	NaN	NaN	NaN	NaN	NaN	NaN
0.085113465950973	NaN	NaN	NaN	NaN	NaN	NaN
0.404256945177714	NaN	NaN	NaN	NaN	NaN	NaN
0.414231562484229	NaN	NaN	NaN	NaN	NaN	NaN
0.123982603441235	NaN	NaN	NaN	NaN	NaN	NaN
0.13553007337833	NaN	NaN	NaN	NaN	NaN	NaN
0.190520277848188	NaN	NaN	NaN	NaN	NaN	NaN
0.234700797017193	NaN	NaN	NaN	NaN	NaN	NaN
0.209723495012023	NaN	NaN	NaN	NaN	NaN	NaN
0.320140430102982	NaN	NaN	NaN	NaN	NaN	NaN
0.295767513473209	NaN	NaN	NaN	NaN	NaN	NaN
-0.074302439550259	NaN	NaN	NaN	NaN	NaN	NaN
0.478799055710244	NaN	NaN	NaN	NaN	NaN	NaN
0.231956236931354	NaN	NaN	NaN	NaN	NaN	NaN
0.427576022885091	NaN	NaN	NaN	NaN	NaN	NaN
0.238677152233463	NaN	NaN	NaN	NaN	NaN	NaN
0.0209582771684236	NaN	NaN	NaN	NaN	NaN	NaN
0.376233043405403	NaN	NaN	NaN	NaN	NaN	NaN
0.432239296744641	NaN	NaN	NaN	NaN	NaN	NaN
NaN	NaN	NaN	NaN	NaN	NaN	NaN
0.802814078595213	NaN	NaN	NaN	NaN	NaN	NaN
0.427282474885506	NaN	NaN	NaN	NaN	NaN	NaN
0.149741095006052	NaN	NaN	NaN	NaN	NaN	NaN
0.408818630801056	NaN	NaN	NaN	NaN	NaN	NaN
0.577250572587583	NaN	NaN	NaN	NaN	NaN	NaN
0.541047802820843	NaN	NaN	NaN	NaN	NaN	NaN
0.335924260297045	NaN	NaN	NaN	NaN	NaN	NaN
0.161128096813039	NaN	NaN	NaN	NaN	NaN	NaN
0.630101615231578	NaN	NaN	NaN	NaN	NaN	NaN
0.132196097752304	NaN	NaN	NaN	NaN	NaN	NaN
0.408742401632154	NaN	NaN	NaN	NaN	NaN	NaN
0.206832617120912	NaN	NaN	NaN	NaN	NaN	NaN
0.536046083263073	NaN	NaN	NaN	NaN	NaN	NaN
0.286628161049194	NaN	NaN	NaN	NaN	NaN	NaN
0.318804264715525	NaN	NaN	NaN	NaN	NaN	NaN
0.334889776863053	NaN	NaN	NaN	NaN	NaN	NaN
0.177320614498499	NaN	NaN	NaN	NaN	NaN	NaN
0.223226677614355	NaN	NaN	NaN	NaN	NaN	NaN
0.714310757450993	NaN	NaN	NaN	NaN	NaN	NaN
0.513530556362244	NaN	NaN	NaN	NaN	NaN	NaN
0.287070834955649	NaN	NaN	NaN	NaN	NaN	NaN
0.548824461876401	NaN	NaN	NaN	NaN	NaN	NaN
0.644260315541172	NaN	NaN	NaN	NaN	NaN	NaN
0.765193432755956	NaN	NaN	NaN	NaN	NaN	NaN
0.300910592659448	NaN	NaN	NaN	NaN	NaN	NaN
0.480959060467028	NaN	NaN	NaN	NaN	NaN	NaN
0.039076073195376	NaN	NaN	NaN	NaN	NaN	NaN
0.139188535641836	NaN	NaN	NaN	NaN	NaN	NaN
0.580295990137034	NaN	NaN	NaN	NaN	NaN	NaN
0.309027673333304	NaN	NaN	NaN	NaN	NaN	NaN
0.466319833062906	NaN	NaN	NaN	NaN	NaN	NaN
0.425656862100254	NaN	NaN	NaN	NaN	NaN	NaN
0.0069062450393576	NaN	NaN	NaN	NaN	NaN	NaN
0.172400761879726	NaN	NaN	NaN	NaN	NaN	NaN
0.203065488274855	NaN	NaN	NaN	NaN	NaN	NaN
0.479154571172301	NaN	NaN	NaN	NaN	NaN	NaN
0.293316263414873	NaN	NaN	NaN	NaN	NaN	NaN
0.5841158079974	NaN	NaN	NaN	NaN	NaN	NaN
0.5402061707853	NaN	NaN	NaN	NaN	NaN	NaN
0.54369191650398	NaN	NaN	NaN	NaN	NaN	NaN
0.390908499546465	NaN	NaN	NaN	NaN	NaN	NaN
0.585941065230867	NaN	NaN	NaN	NaN	NaN	NaN
0.220800755227292	NaN	NaN	NaN	NaN	NaN	NaN
0.166689648802431	NaN	NaN	NaN	NaN	NaN	NaN
0.207292273712606	NaN	NaN	NaN	NaN	NaN	NaN
0.8217280235034	NaN	NaN	NaN	NaN	NaN	NaN
0.235128571543999	NaN	NaN	NaN	NaN	NaN	NaN
0.776457751683126	NaN	NaN	NaN	NaN	NaN	NaN
0.319747437924418	NaN	NaN	NaN	NaN	NaN	NaN
0.172189978919034	NaN	NaN	NaN	NaN	NaN	NaN
0.161053673243489	NaN	NaN	NaN	NaN	NaN	NaN
0.466470781734981	NaN	NaN	NaN	NaN	NaN	NaN
0.450837864065685	NaN	NaN	NaN	NaN	NaN	NaN
-0.030045869613776	NaN	NaN	NaN	NaN	NaN	NaN
0.555958839274675	NaN	NaN	NaN	NaN	NaN	NaN
0.434110100751099	NaN	NaN	NaN	NaN	NaN	NaN
-0.0643616360251335	NaN	NaN	NaN	NaN	NaN	NaN
0.945381196222589	NaN	NaN	NaN	NaN	NaN	NaN
0.894762275322826	NaN	NaN	NaN	NaN	NaN	NaN
0.104713227451177	NaN	NaN	NaN	NaN	NaN	NaN
0.20941793002427	NaN	NaN	NaN	NaN	NaN	NaN
0.210386580133773	NaN	NaN	NaN	NaN	NaN	NaN
0.568075431252484	NaN	NaN	NaN	NaN	NaN	NaN
0.550451233533581	NaN	NaN	NaN	NaN	NaN	NaN
0.231543563844604	NaN	NaN	NaN	NaN	NaN	NaN
0.618524221156971	NaN	NaN	NaN	NaN	NaN	NaN
0.226198722209931	NaN	NaN	NaN	NaN	NaN	NaN
0.747985215018353	NaN	NaN	NaN	NaN	NaN	NaN
0.28480479417612	NaN	NaN	NaN	NaN	NaN	NaN
0.646254763672419	NaN	NaN	NaN	NaN	NaN	NaN
0.112665961518307	NaN	NaN	NaN	NaN	NaN	NaN
0.493790793595584	NaN	NaN	NaN	NaN	NaN	NaN
0.846059102725263	NaN	NaN	NaN	NaN	NaN	NaN
0.450849669378273	NaN	NaN	NaN	NaN	NaN	NaN
0.686625540590849	NaN	NaN	NaN	NaN	NaN	NaN
0.439408278535154	NaN	NaN	NaN	NaN	NaN	NaN
0.285015396531564	NaN	NaN	NaN	NaN	NaN	NaN
0.521274532009425	NaN	NaN	NaN	NaN	NaN	NaN
0.199552716624665	NaN	NaN	NaN	NaN	NaN	NaN
0.283587915704954	NaN	NaN	NaN	NaN	NaN	NaN
0.167422882218306	NaN	NaN	NaN	NaN	NaN	NaN
0.658442978935729	NaN	NaN	NaN	NaN	NaN	NaN
0.367937635069343	NaN	NaN	NaN	NaN	NaN	NaN
0.472155891619103	NaN	NaN	NaN	NaN	NaN	NaN
0.391331685153415	NaN	NaN	NaN	NaN	NaN	NaN
0.740107739299497	NaN	NaN	NaN	NaN	NaN	NaN
0.671517900334899	NaN	NaN	NaN	NaN	NaN	NaN
0.611725543768818	NaN	NaN	NaN	NaN	NaN	NaN
0.795462496162311	NaN	NaN	NaN	NaN	NaN	NaN
0.584791414931133	NaN	NaN	NaN	NaN	NaN	NaN
0.406567123180522	NaN	NaN	NaN	NaN	NaN	NaN
0.650847459843765	NaN	NaN	NaN	NaN	NaN	NaN
0.251248887129679	NaN	NaN	NaN	NaN	NaN	NaN
0.240046713204355	NaN	NaN	NaN	NaN	NaN	NaN
0.248726228193217	NaN	NaN	NaN	NaN	NaN	NaN
0.65615287584887	NaN	NaN	NaN	NaN	NaN	NaN
0.286453069199097	NaN	NaN	NaN	NaN	NaN	NaN
0.376833645743811	NaN	NaN	NaN	NaN	NaN	NaN
0.314479189180123	NaN	NaN	NaN	NaN	NaN	NaN
0.357210815526686	NaN	NaN	NaN	NaN	NaN	NaN
-0.242203340289083	NaN	NaN	NaN	NaN	NaN	NaN
0.112724654688508	NaN	NaN	NaN	NaN	NaN	NaN
0.279664479452265	NaN	NaN	NaN	NaN	NaN	NaN
0.265849793711673	NaN	NaN	NaN	NaN	NaN	NaN
0.702387157778856	NaN	NaN	NaN	NaN	NaN	NaN
0.359455090779786	NaN	NaN	NaN	NaN	NaN	NaN
0.779984188596035	NaN	NaN	NaN	NaN	NaN	NaN
0.589797231862393	NaN	NaN	NaN	NaN	NaN	NaN
0.204201564081194	NaN	NaN	NaN	NaN	NaN	NaN
0.832704739315101	NaN	NaN	NaN	NaN	NaN	NaN
0.270232189304457	NaN	NaN	NaN	NaN	NaN	NaN
0.112792053184947	NaN	NaN	NaN	NaN	NaN	NaN
0.51898388388828	NaN	NaN	NaN	NaN	NaN	NaN
NaN	NaN	NaN	NaN	NaN	NaN	NaN
0.603260865073606	NaN	NaN	NaN	NaN	NaN	NaN
NaN	NaN	NaN	NaN	NaN	NaN	NaN
0.408294727133908	NaN	NaN	NaN	NaN	NaN	NaN
0.904201517086497	NaN	NaN	NaN	NaN	NaN	NaN
0.500015093130694	NaN	NaN	NaN	NaN	NaN	NaN
0.807309922762797	NaN	NaN	NaN	NaN	NaN	NaN
0.640231345519543	NaN	NaN	NaN	NaN	NaN	NaN
0.218996882234408	NaN	NaN	NaN	NaN	NaN	NaN
0.14846911085365	NaN	NaN	NaN	NaN	NaN	NaN
0.781489685115176	NaN	NaN	NaN	NaN	NaN	NaN
0.407038508500054	NaN	NaN	NaN	NaN	NaN	NaN
0.711320017882839	NaN	NaN	NaN	NaN	NaN	NaN
0.552801462341869	NaN	NaN	NaN	NaN	NaN	NaN
0.519123549012456	NaN	NaN	NaN	NaN	NaN	NaN
0.25666826360952	NaN	NaN	NaN	NaN	NaN	NaN
0.286442913740525	NaN	NaN	NaN	NaN	NaN	NaN
0.346200047479222	NaN	NaN	NaN	NaN	NaN	NaN
0.439296947642588	NaN	NaN	NaN	NaN	NaN	NaN
0.204272745577943	NaN	NaN	NaN	NaN	NaN	NaN
0.260867659433369	NaN	NaN	NaN	NaN	NaN	NaN
0.354496549518082	NaN	NaN	NaN	NaN	NaN	NaN
0.477830442934073	NaN	NaN	NaN	NaN	NaN	NaN
0.418940302989943	NaN	NaN	NaN	NaN	NaN	NaN
0.544321351143385	NaN	NaN	NaN	NaN	NaN	NaN
0.089798592604277	NaN	NaN	NaN	NaN	NaN	NaN
0.238976513246553	NaN	NaN	NaN	NaN	NaN	NaN
0.356516415388891	NaN	NaN	NaN	NaN	NaN	NaN
0.555418863971375	NaN	NaN	NaN	NaN	NaN	NaN
0.623526005853236	NaN	NaN	NaN	NaN	NaN	NaN
0.328319876035588	NaN	NaN	NaN	NaN	NaN	NaN
0.687886445555269	NaN	NaN	NaN	NaN	NaN	NaN
0.948954073640787	NaN	NaN	NaN	NaN	NaN	NaN
0.55857679092293	NaN	NaN	NaN	NaN	NaN	NaN
0.593361227456337	NaN	NaN	NaN	NaN	NaN	NaN
0.649568459234871	NaN	NaN	NaN	NaN	NaN	NaN
0.655724670350024	NaN	NaN	NaN	NaN	NaN	NaN
0.532538664693867	NaN	NaN	NaN	NaN	NaN	NaN
0.325178255300774	NaN	NaN	NaN	NaN	NaN	NaN
0.266257682084827	NaN	NaN	NaN	NaN	NaN	NaN
0.106146737186242	NaN	NaN	NaN	NaN	NaN	NaN
0.884360921790978	NaN	NaN	NaN	NaN	NaN	NaN
0.578831045711505	NaN	NaN	NaN	NaN	NaN	NaN
0.355932740538027	NaN	NaN	NaN	NaN	NaN	NaN
0.309129333369096	NaN	NaN	NaN	NaN	NaN	NaN
0.653573068218498	NaN	NaN	NaN	NaN	NaN	NaN
-0.0180719961877103	NaN	NaN	NaN	NaN	NaN	NaN
0.522255610674881	NaN	NaN	NaN	NaN	NaN	NaN
0.757314833887774	NaN	NaN	NaN	NaN	NaN	NaN
0.339341786986236	NaN	NaN	NaN	NaN	NaN	NaN
0.77552085485574	NaN	NaN	NaN	NaN	NaN	NaN
0.422454991276938	NaN	NaN	NaN	NaN	NaN	NaN
0.36179709822757	NaN	NaN	NaN	NaN	NaN	NaN
0.309402390840153	NaN	NaN	NaN	NaN	NaN	NaN
0.397962227187246	NaN	NaN	NaN	NaN	NaN	NaN
0.149807292960394	NaN	NaN	NaN	NaN	NaN	NaN
-0.577108635174634	NaN	NaN	NaN	NaN	NaN	NaN
0.252474356584639	NaN	NaN	NaN	NaN	NaN	NaN
0.484001711199142	NaN	NaN	NaN	NaN	NaN	NaN
-0.0350055389887184	NaN	NaN	NaN	NaN	NaN	NaN
0.91097763420607	NaN	NaN	NaN	NaN	NaN	NaN
0.176683756061157	NaN	NaN	NaN	NaN	NaN	NaN
0.70528768218391	NaN	NaN	NaN	NaN	NaN	NaN
0.0745314731414544	NaN	NaN	NaN	NaN	NaN	NaN
0.136360613359531	NaN	NaN	NaN	NaN	NaN	NaN
0.907743641934497	NaN	NaN	NaN	NaN	NaN	NaN
0.285470284609725	NaN	NaN	NaN	NaN	NaN	NaN
0.73967349554302	NaN	NaN	NaN	NaN	NaN	NaN
0.955403503167576	NaN	NaN	NaN	NaN	NaN	NaN
0.643911197435131	NaN	NaN	NaN	NaN	NaN	NaN
0.915241202931196	NaN	NaN	NaN	NaN	NaN	NaN
0.386167133076738	NaN	NaN	NaN	NaN	NaN	NaN
0.648409630156359	NaN	NaN	NaN	NaN	NaN	NaN
0.943750792031588	NaN	NaN	NaN	NaN	NaN	NaN
0.331768692667843	NaN	NaN	NaN	NaN	NaN	NaN
0.668709457901486	NaN	NaN	NaN	NaN	NaN	NaN
-0.00030788734785799	NaN	NaN	NaN	NaN	NaN	NaN
0.666442085241101	NaN	NaN	NaN	NaN	NaN	NaN
0.604092071558036	NaN	NaN	NaN	NaN	NaN	NaN
0.339707360093959	NaN	NaN	NaN	NaN	NaN	NaN
0.17587842456188	NaN	NaN	NaN	NaN	NaN	NaN
0.883466930233461	NaN	NaN	NaN	NaN	NaN	NaN
0.722570006272381	NaN	NaN	NaN	NaN	NaN	NaN
0.95817603643965	NaN	NaN	NaN	NaN	NaN	NaN
0.248207738546047	NaN	NaN	NaN	NaN	NaN	NaN
0.400479964338061	NaN	NaN	NaN	NaN	NaN	NaN
0.291072701542242	NaN	NaN	NaN	NaN	NaN	NaN
0.262809234028138	NaN	NaN	NaN	NaN	NaN	NaN
0.104674595023926	NaN	NaN	NaN	NaN	NaN	NaN
0.752078355457065	NaN	NaN	NaN	NaN	NaN	NaN
0.327692499187633	NaN	NaN	NaN	NaN	NaN	NaN
0.62760893137628	NaN	NaN	NaN	NaN	NaN	NaN
0.794049803549792	NaN	NaN	NaN	NaN	NaN	NaN
0.597454546640844	NaN	NaN	NaN	NaN	NaN	NaN
0.579349955237833	NaN	NaN	NaN	NaN	NaN	NaN
0.925238896207321	NaN	NaN	NaN	NaN	NaN	NaN
0.707326434507093	NaN	NaN	NaN	NaN	NaN	NaN
0.958823358961159	NaN	NaN	NaN	NaN	NaN	NaN
0.594204185753507	NaN	NaN	NaN	NaN	NaN	NaN
0.675476492434582	NaN	NaN	NaN	NaN	NaN	NaN
0.461057482241889	NaN	NaN	NaN	NaN	NaN	NaN
0.285909952256189	NaN	NaN	NaN	NaN	NaN	NaN
0.070565191187455	NaN	NaN	NaN	NaN	NaN	NaN
0.872001292227957	NaN	NaN	NaN	NaN	NaN	NaN
0.563138340483027	NaN	NaN	NaN	NaN	NaN	NaN
NaN	NaN	NaN	NaN	NaN	NaN	NaN
0.596830180037055	NaN	NaN	NaN	NaN	NaN	NaN
0.844410111840707	NaN	NaN	NaN	NaN	NaN	NaN
0.599094602922408	NaN	NaN	NaN	NaN	NaN	NaN
0.874873217132285	NaN	NaN	NaN	NaN	NaN	NaN
0.144526956302272	NaN	NaN	NaN	NaN	NaN	NaN
0.22477096556279	NaN	NaN	NaN	NaN	NaN	NaN
0.2666646124036	NaN	NaN	NaN	NaN	NaN	NaN
0.17358561584038	NaN	NaN	NaN	NaN	NaN	NaN
0.612161652707145	NaN	NaN	NaN	NaN	NaN	NaN
0.719818280243424	NaN	NaN	NaN	NaN	NaN	NaN
0.183525184200904	NaN	NaN	NaN	NaN	NaN	NaN
0.287435481087773	NaN	NaN	NaN	NaN	NaN	NaN
0.301382731776385	NaN	NaN	NaN	NaN	NaN	NaN
0.126480210906902	NaN	NaN	NaN	NaN	NaN	NaN
0.485575342177431	NaN	NaN	NaN	NaN	NaN	NaN
0.319469476820159	NaN	NaN	NaN	NaN	NaN	NaN
0.379478459866341	NaN	NaN	NaN	NaN	NaN	NaN
0.449017528955511	NaN	NaN	NaN	NaN	NaN	NaN
0.448202398709294	NaN	NaN	NaN	NaN	NaN	NaN
0.575697687963555	NaN	NaN	NaN	NaN	NaN	NaN
-0.0703571460694456	NaN	NaN	NaN	NaN	NaN	NaN
0.102493979332048	NaN	NaN	NaN	NaN	NaN	NaN
-0.139955391006795	NaN	NaN	NaN	NaN	NaN	NaN
0.632540096169654	NaN	NaN	NaN	NaN	NaN	NaN
0.704342512432929	NaN	NaN	NaN	NaN	NaN	NaN
0.869355911983316	NaN	NaN	NaN	NaN	NaN	NaN
0.63517738741082	NaN	NaN	NaN	NaN	NaN	NaN
0.673976649424955	NaN	NaN	NaN	NaN	NaN	NaN
-0.00360518863749228	NaN	NaN	NaN	NaN	NaN	NaN
0.350584360754082	NaN	NaN	NaN	NaN	NaN	NaN
-0.105104279274137	NaN	NaN	NaN	NaN	NaN	NaN
0.319891253422605	NaN	NaN	NaN	NaN	NaN	NaN
-0.024362966090538	NaN	NaN	NaN	NaN	NaN	NaN
0.262645133785501	NaN	NaN	NaN	NaN	NaN	NaN
0.190441112187699	NaN	NaN	NaN	NaN	NaN	NaN
0.794564834105807	NaN	NaN	NaN	NaN	NaN	NaN
0.636403688617985	NaN	NaN	NaN	NaN	NaN	NaN
0.285192288039325	NaN	NaN	NaN	NaN	NaN	NaN
0.712095163451289	NaN	NaN	NaN	NaN	NaN	NaN
0.205822468864606	NaN	NaN	NaN	NaN	NaN	NaN
0.256519328991814	NaN	NaN	NaN	NaN	NaN	NaN
0.0722902008127877	NaN	NaN	NaN	NaN	NaN	NaN
0.149160422379333	NaN	NaN	NaN	NaN	NaN	NaN
0.486606644527113	NaN	NaN	NaN	NaN	NaN	NaN
0.384527029117582	NaN	NaN	NaN	NaN	NaN	NaN
0.75063928082099	NaN	NaN	NaN	NaN	NaN	NaN
0.372993379022571	NaN	NaN	NaN	NaN	NaN	NaN
0.309015525488107	NaN	NaN	NaN	NaN	NaN	NaN
0.739732080755157	NaN	NaN	NaN	NaN	NaN	NaN
0.549508868276051	NaN	NaN	NaN	NaN	NaN	NaN
0.385112442164201	NaN	NaN	NaN	NaN	NaN	NaN
0.289920483197983	NaN	NaN	NaN	NaN	NaN	NaN
0.289177877858259	NaN	NaN	NaN	NaN	NaN	NaN
0.191107359852967	NaN	NaN	NaN	NaN	NaN	NaN
0.409088092608921	NaN	NaN	NaN	NaN	NaN	NaN
0.233053110108942	NaN	NaN	NaN	NaN	NaN	NaN
0.216280236407168	NaN	NaN	NaN	NaN	NaN	NaN
0.184582430522287	NaN	NaN	NaN	NaN	NaN	NaN
0.370501353711387	NaN	NaN	NaN	NaN	NaN	NaN
0.252347629262934	NaN	NaN	NaN	NaN	NaN	NaN
0.471068109454341	NaN	NaN	NaN	NaN	NaN	NaN
0.736851721381895	NaN	NaN	NaN	NaN	NaN	NaN
0.104100795954706	NaN	NaN	NaN	NaN	NaN	NaN
0.210318301828879	NaN	NaN	NaN	NaN	NaN	NaN
0.468841416137302	NaN	NaN	NaN	NaN	NaN	NaN
0.34942959040021	NaN	NaN	NaN	NaN	NaN	NaN
0.0371111757463809	NaN	NaN	NaN	NaN	NaN	NaN
0.245089846938121	NaN	NaN	NaN	NaN	NaN	NaN
0.715475777105415	NaN	NaN	NaN	NaN	NaN	NaN
0.529124813440351	NaN	NaN	NaN	NaN	NaN	NaN
0.331357241052698	NaN	NaN	NaN	NaN	NaN	NaN
-0.0846919107993887	NaN	NaN	NaN	NaN	NaN	NaN
0.563665747930491	NaN	NaN	NaN	NaN	NaN	NaN
0.508521281531126	NaN	NaN	NaN	NaN	NaN	NaN
0.115013981663496	NaN	NaN	NaN	NaN	NaN	NaN
0.344641217844409	NaN	NaN	NaN	NaN	NaN	NaN
0.22407679111252	NaN	NaN	NaN	NaN	NaN	NaN
0.259072025862648	NaN	NaN	NaN	NaN	NaN	NaN
0.00625701292077305	NaN	NaN	NaN	NaN	NaN	NaN
0.396127015669919	NaN	NaN	NaN	NaN	NaN	NaN
0.715417926593799	NaN	NaN	NaN	NaN	NaN	NaN
0.0146650886846154	NaN	NaN	NaN	NaN	NaN	NaN
0.230743591199298	NaN	NaN	NaN	NaN	NaN	NaN
-0.095514507933028	NaN	NaN	NaN	NaN	NaN	NaN
0.154917451177975	NaN	NaN	NaN	NaN	NaN	NaN
0.623935997004697	NaN	NaN	NaN	NaN	NaN	NaN
0.19487934478645	NaN	NaN	NaN	NaN	NaN	NaN
0.465779760761483	NaN	NaN	NaN	NaN	NaN	NaN
0.171566124605204	NaN	NaN	NaN	NaN	NaN	NaN
0.422084369739602	NaN	NaN	NaN	NaN	NaN	NaN
0.379647519886249	NaN	NaN	NaN	NaN	NaN	NaN
0.481636319265522	NaN	NaN	NaN	NaN	NaN	NaN
0.258187749258981	NaN	NaN	NaN	NaN	NaN	NaN
0.0317523808764853	NaN	NaN	NaN	NaN	NaN	NaN
0.72785248262917	NaN	NaN	NaN	NaN	NaN	NaN
0.730562335067462	NaN	NaN	NaN	NaN	NaN	NaN
0.235818915727823	NaN	NaN	NaN	NaN	NaN	NaN
0.148822108239655	NaN	NaN	NaN	NaN	NaN	NaN
0.291995422820735	NaN	NaN	NaN	NaN	NaN	NaN
[truncated: 131 more rows]
