# Supplementary material for: Subfield-specific interneuron circuits govern the hippocampal response to novelty in male mice
Source: Nat Commun. 2024 Jan 24;15:714. doi: 10.1038/s41467-024-44882-3 (PMC10808551; doi:10.1038/s41467-024-44882-3)
Supplement: Supplementary file 4 — Source Data [file 41467_2024_44882_MOESM4_ESM.zip › SupplFig5f.txt]

CA1	CA1PV	CA1SOM	CA3PV	CA3SOM	DGPV	DGSOM
0.604802451716118	0.0313715728173785	0.45982006577503	0.312848716974258	0.0740677118301392	0.326815265038239	-0.0184354868999765
0.598641158553015	0.0200122816886867	0.33690552646773	0.328900814056396	0.325108230113983	0.302176644576349	0.129627682196181
0.484252334325323	0.200855605173955	0.36805313444215	0.350206702947617	0.290530741214752	0.480319424699758	0.390388636952732
0.376597238694809	0.396945134338229	0.14279430356439	0.567407965660095	0.213543742895126	0.226917245558706	0.50819616774974
0.691181246253964	0.0358013879707806	-0.40079938064389	0.540100514888763	0.344389110803604	0.418542409577959	0.690365477234375
0.528607470458719	0.426249953636844	0.740046617253618	0.476320564746857	0.171635299921036	0.101894249212922	0.435303927789205
0.589074518893221	-0.0182395853399246	0.259822750729634	0.00496245268732309	-0.346541881561279	0.332289457714789	0.271408912012738
0.386666004273907	0.192104654247658	0.429021475543293	0.192514479160309	-0.228964477777481	0.15816293656826	0.307402957255455
0.373433632215512	0.0559678222905696	0.451789962283375	0.749893665313721	0.171786651015282	0.283163756132126	0.288944631561425
0.809826875055915	0.0155549616178146	-0.191523394186253	NaN	0.327568620443344	0.0310150422155857	0.199649585194868
0.299041663825892	0.154568024644165	0.539813752981809	NaN	0.196826457977295	0.121764823794365	NaN
0.897053556819066	0.357968054910943	-0.014128934292452	NaN	-0.0083907525986433	0.0310150422155857	NaN
0.540276208935673	-0.0968180947611635	0.37689551697746	NaN	0.305510520935059	0.121764823794365	NaN
0.64637234516053	0.18388928158557	0.565440076768148	NaN	0.388738602399826	0.0352573581039906	NaN
0.711974540510154	-0.011046353851708	0.360970870799142	NaN	-0.162286952137947	0.304070353507996	NaN
0.751098611069099	0.324746029801584	0.322222093409841	NaN	0.380755096673965	0.105593092739582	NaN
0.333436095457281	0.403961758640003	NaN	NaN	NaN	0.163697734475136	NaN
0.8299373750031	0.423294952255066	NaN	NaN	NaN	NaN	NaN
0.619463291014854	0.383273207649545	NaN	NaN	NaN	NaN	NaN
0.617922501935309	0.40047409905584	NaN	NaN	NaN	NaN	NaN
0.387105909770033	0.486406137438659	NaN	NaN	NaN	NaN	NaN
0.608452368054565	0.299026550406799	NaN	NaN	NaN	NaN	NaN
0.601013761180741	0.377541980790556	NaN	NaN	NaN	NaN	NaN
0.851718680439777	0.359285379258342	NaN	NaN	NaN	NaN	NaN
0.188801133288578	0.271585803237528	NaN	NaN	NaN	NaN	NaN
0.583574051810072	0.354131253281071	NaN	NaN	NaN	NaN	NaN
0.0272561756565806	0.514942169700522	NaN	NaN	NaN	NaN	NaN
0.717560700421231	0.367751275514408	NaN	NaN	NaN	NaN	NaN
0.890444939823361	0.299513243802872	NaN	NaN	NaN	NaN	NaN
0.292562002568161	0.370334227984611	NaN	NaN	NaN	NaN	NaN
0.651325848894328	0.266122581843526	NaN	NaN	NaN	NaN	NaN
0.750390611008716	0.373236723343609	NaN	NaN	NaN	NaN	NaN
0.615954744044269	0.308918112615431	NaN	NaN	NaN	NaN	NaN
0.474749645799739	0.557148808076808	NaN	NaN	NaN	NaN	NaN
-0.00988544471838737	0.310084065953932	NaN	NaN	NaN	NaN	NaN
0.682338823660857	0.623329355906765	NaN	NaN	NaN	NaN	NaN
0.695161263283334	-0.0880468762237952	NaN	NaN	NaN	NaN	NaN
0.124344614445765	0.188358421210355	NaN	NaN	NaN	NaN	NaN
0.823449480929789	NaN	NaN	NaN	NaN	NaN	NaN
0.856649671368734	NaN	NaN	NaN	NaN	NaN	NaN
0.772304987742828	NaN	NaN	NaN	NaN	NaN	NaN
0.77779176402283	NaN	NaN	NaN	NaN	NaN	NaN
0.511816845847046	NaN	NaN	NaN	NaN	NaN	NaN
0.0441242027032505	NaN	NaN	NaN	NaN	NaN	NaN
0.660001867598671	NaN	NaN	NaN	NaN	NaN	NaN
0.050886346353579	NaN	NaN	NaN	NaN	NaN	NaN
0.741114037176676	NaN	NaN	NaN	NaN	NaN	NaN
0.277472398020543	NaN	NaN	NaN	NaN	NaN	NaN
0.376062089590737	NaN	NaN	NaN	NaN	NaN	NaN
0.058092696628018	NaN	NaN	NaN	NaN	NaN	NaN
0.868586462082826	NaN	NaN	NaN	NaN	NaN	NaN
0.334679971656144	NaN	NaN	NaN	NaN	NaN	NaN
0.562835498694774	NaN	NaN	NaN	NaN	NaN	NaN
0.800900814989052	NaN	NaN	NaN	NaN	NaN	NaN
0.840253113930204	NaN	NaN	NaN	NaN	NaN	NaN
0.575665118699853	NaN	NaN	NaN	NaN	NaN	NaN
0.489588609003228	NaN	NaN	NaN	NaN	NaN	NaN
0.375241516962571	NaN	NaN	NaN	NaN	NaN	NaN
0.93616505776558	NaN	NaN	NaN	NaN	NaN	NaN
0.660611274016588	NaN	NaN	NaN	NaN	NaN	NaN
0.155917733401815	NaN	NaN	NaN	NaN	NaN	NaN
0.391372972593689	NaN	NaN	NaN	NaN	NaN	NaN
0.44038755078995	NaN	NaN	NaN	NaN	NaN	NaN
0.71036162546403	NaN	NaN	NaN	NaN	NaN	NaN
0.670272461707272	NaN	NaN	NaN	NaN	NaN	NaN
0.772734157262047	NaN	NaN	NaN	NaN	NaN	NaN
0.260515399427148	NaN	NaN	NaN	NaN	NaN	NaN
0.363832811120578	NaN	NaN	NaN	NaN	NaN	NaN
0.258170883832577	NaN	NaN	NaN	NaN	NaN	NaN
0.131637144768893	NaN	NaN	NaN	NaN	NaN	NaN
0.568707081291581	NaN	NaN	NaN	NaN	NaN	NaN
0.629358533113929	NaN	NaN	NaN	NaN	NaN	NaN
0.391584157554237	NaN	NaN	NaN	NaN	NaN	NaN
0.419684322192732	NaN	NaN	NaN	NaN	NaN	NaN
0.603845801555656	NaN	NaN	NaN	NaN	NaN	NaN
-0.0529790198976179	NaN	NaN	NaN	NaN	NaN	NaN
0.292891987052352	NaN	NaN	NaN	NaN	NaN	NaN
0.671331068591661	NaN	NaN	NaN	NaN	NaN	NaN
0.0856639666420388	NaN	NaN	NaN	NaN	NaN	NaN
0.338011814335432	NaN	NaN	NaN	NaN	NaN	NaN
0.260923048562658	NaN	NaN	NaN	NaN	NaN	NaN
0.277243422040516	NaN	NaN	NaN	NaN	NaN	NaN
0.119456123926378	NaN	NaN	NaN	NaN	NaN	NaN
0.574410197466713	NaN	NaN	NaN	NaN	NaN	NaN
0.547257752902085	NaN	NaN	NaN	NaN	NaN	NaN
0.632586928980227	NaN	NaN	NaN	NaN	NaN	NaN
0.545114578516236	NaN	NaN	NaN	NaN	NaN	NaN
0.630806246356647	NaN	NaN	NaN	NaN	NaN	NaN
0.187320761042516	NaN	NaN	NaN	NaN	NaN	NaN
0.048780789461932	NaN	NaN	NaN	NaN	NaN	NaN
0.193321465640881	NaN	NaN	NaN	NaN	NaN	NaN
0.145052485299659	NaN	NaN	NaN	NaN	NaN	NaN
-0.00337455723524052	NaN	NaN	NaN	NaN	NaN	NaN
0.57974049443503	NaN	NaN	NaN	NaN	NaN	NaN
0.155286863729212	NaN	NaN	NaN	NaN	NaN	NaN
0.127586569317606	NaN	NaN	NaN	NaN	NaN	NaN
0.336399448779647	NaN	NaN	NaN	NaN	NaN	NaN
-0.0947930544355728	NaN	NaN	NaN	NaN	NaN	NaN
0.426561005192099	NaN	NaN	NaN	NaN	NaN	NaN
-0.00462802144635195	NaN	NaN	NaN	NaN	NaN	NaN
-0.125631888046543	NaN	NaN	NaN	NaN	NaN	NaN
0.107961775912087	NaN	NaN	NaN	NaN	NaN	NaN
0.265049365318865	NaN	NaN	NaN	NaN	NaN	NaN
0.436881976992701	NaN	NaN	NaN	NaN	NaN	NaN
0.633272481036566	NaN	NaN	NaN	NaN	NaN	NaN
0.0783709787829743	NaN	NaN	NaN	NaN	NaN	NaN
0.724464753234527	NaN	NaN	NaN	NaN	NaN	NaN
0.0694726851145144	NaN	NaN	NaN	NaN	NaN	NaN
0.255717902676587	NaN	NaN	NaN	NaN	NaN	NaN
0.365632719635249	NaN	NaN	NaN	NaN	NaN	NaN
0.362319067542688	NaN	NaN	NaN	NaN	NaN	NaN
0.584344238132959	NaN	NaN	NaN	NaN	NaN	NaN
0.37509101476615	NaN	NaN	NaN	NaN	NaN	NaN
0.604245488814653	NaN	NaN	NaN	NaN	NaN	NaN
0.468290182506709	NaN	NaN	NaN	NaN	NaN	NaN
0.0267640705148154	NaN	NaN	NaN	NaN	NaN	NaN
0.499756238160874	NaN	NaN	NaN	NaN	NaN	NaN
0.375774040464545	NaN	NaN	NaN	NaN	NaN	NaN
0.482864108445851	NaN	NaN	NaN	NaN	NaN	NaN
0.667841953626364	NaN	NaN	NaN	NaN	NaN	NaN
0.293614809059049	NaN	NaN	NaN	NaN	NaN	NaN
0.867031334766889	NaN	NaN	NaN	NaN	NaN	NaN
0.316675426696627	NaN	NaN	NaN	NaN	NaN	NaN
0.290938342079499	NaN	NaN	NaN	NaN	NaN	NaN
0.154002236047843	NaN	NaN	NaN	NaN	NaN	NaN
0.467473815408978	NaN	NaN	NaN	NaN	NaN	NaN
0.900509525092334	NaN	NaN	NaN	NaN	NaN	NaN
0.645482656875912	NaN	NaN	NaN	NaN	NaN	NaN
0.642525392371975	NaN	NaN	NaN	NaN	NaN	NaN
0.127452655752017	NaN	NaN	NaN	NaN	NaN	NaN
0.367374851034596	NaN	NaN	NaN	NaN	NaN	NaN
0.559591491233739	NaN	NaN	NaN	NaN	NaN	NaN
0.758207068459528	NaN	NaN	NaN	NaN	NaN	NaN
-0.090632371476932	NaN	NaN	NaN	NaN	NaN	NaN
0.85649187046234	NaN	NaN	NaN	NaN	NaN	NaN
0.342575431272788	NaN	NaN	NaN	NaN	NaN	NaN
0.0817136311009009	NaN	NaN	NaN	NaN	NaN	NaN
0.0144303087653064	NaN	NaN	NaN	NaN	NaN	NaN
0.256878208086218	NaN	NaN	NaN	NaN	NaN	NaN
-0.141748457295732	NaN	NaN	NaN	NaN	NaN	NaN
0.185843685960126	NaN	NaN	NaN	NaN	NaN	NaN
0.225314521780241	NaN	NaN	NaN	NaN	NaN	NaN
0.520363116807965	NaN	NaN	NaN	NaN	NaN	NaN
0.772593118867074	NaN	NaN	NaN	NaN	NaN	NaN
0.00459342095934608	NaN	NaN	NaN	NaN	NaN	NaN
-0.145708208132418	NaN	NaN	NaN	NaN	NaN	NaN
-0.108709791457526	NaN	NaN	NaN	NaN	NaN	NaN
NaN	NaN	NaN	NaN	NaN	NaN	NaN
NaN	NaN	NaN	NaN	NaN	NaN	NaN
NaN	NaN	NaN	NaN	NaN	NaN	NaN
NaN	NaN	NaN	NaN	NaN	NaN	NaN
NaN	NaN	NaN	NaN	NaN	NaN	NaN
NaN	NaN	NaN	NaN	NaN	NaN	NaN
NaN	NaN	NaN	NaN	NaN	NaN	NaN
NaN	NaN	NaN	NaN	NaN	NaN	NaN
NaN	NaN	NaN	NaN	NaN	NaN	NaN
NaN	NaN	NaN	NaN	NaN	NaN	NaN
NaN	NaN	NaN	NaN	NaN	NaN	NaN
NaN	NaN	NaN	NaN	NaN	NaN	NaN
NaN	NaN	NaN	NaN	NaN	NaN	NaN
NaN	NaN	NaN	NaN	NaN	NaN	NaN
NaN	NaN	NaN	NaN	NaN	NaN	NaN
NaN	NaN	NaN	NaN	NaN	NaN	NaN
NaN	NaN	NaN	NaN	NaN	NaN	NaN
NaN	NaN	NaN	NaN	NaN	NaN	NaN
NaN	NaN	NaN	NaN	NaN	NaN	NaN
NaN	NaN	NaN	NaN	NaN	NaN	NaN
NaN	NaN	NaN	NaN	NaN	NaN	NaN
NaN	NaN	NaN	NaN	NaN	NaN	NaN
NaN	NaN	NaN	NaN	NaN	NaN	NaN
NaN	NaN	NaN	NaN	NaN	NaN	NaN
NaN	NaN	NaN	NaN	NaN	NaN	NaN
NaN	NaN	NaN	NaN	NaN	NaN	NaN
NaN	NaN	NaN	NaN	NaN	NaN	NaN
NaN	NaN	NaN	NaN	NaN	NaN	NaN
NaN	NaN	NaN	NaN	NaN	NaN	NaN
NaN	NaN	NaN	NaN	NaN	NaN	NaN
NaN	NaN	NaN	NaN	NaN	NaN	NaN
NaN	NaN	NaN	NaN	NaN	NaN	NaN
NaN	NaN	NaN	NaN	NaN	NaN	NaN
NaN	NaN	NaN	NaN	NaN	NaN	NaN
NaN	NaN	NaN	NaN	NaN	NaN	NaN
NaN	NaN	NaN	NaN	NaN	NaN	NaN
NaN	NaN	NaN	NaN	NaN	NaN	NaN
NaN	NaN	NaN	NaN	NaN	NaN	NaN
NaN	NaN	NaN	NaN	NaN	NaN	NaN
NaN	NaN	NaN	NaN	NaN	NaN	NaN
NaN	NaN	NaN	NaN	NaN	NaN	NaN
NaN	NaN	NaN	NaN	NaN	NaN	NaN
NaN	NaN	NaN	NaN	NaN	NaN	NaN
NaN	NaN	NaN	NaN	NaN	NaN	NaN
NaN	NaN	NaN	NaN	NaN	NaN	NaN
NaN	NaN	NaN	NaN	NaN	NaN	NaN
NaN	NaN	NaN	NaN	NaN	NaN	NaN
NaN	NaN	NaN	NaN	NaN	NaN	NaN
NaN	NaN	NaN	NaN	NaN	NaN	NaN
NaN	NaN	NaN	NaN	NaN	NaN	NaN
NaN	NaN	NaN	NaN	NaN	NaN	NaN
NaN	NaN	NaN	NaN	NaN	NaN	NaN
NaN	NaN	NaN	NaN	NaN	NaN	NaN
NaN	NaN	NaN	NaN	NaN	NaN	NaN
NaN	NaN	NaN	NaN	NaN	NaN	NaN
NaN	NaN	NaN	NaN	NaN	NaN	NaN
NaN	NaN	NaN	NaN	NaN	NaN	NaN
NaN	NaN	NaN	NaN	NaN	NaN	NaN
NaN	NaN	NaN	NaN	NaN	NaN	NaN
NaN	NaN	NaN	NaN	NaN	NaN	NaN
NaN	NaN	NaN	NaN	NaN	NaN	NaN
NaN	NaN	NaN	NaN	NaN	NaN	NaN
NaN	NaN	NaN	NaN	NaN	NaN	NaN
NaN	NaN	NaN	NaN	NaN	NaN	NaN
NaN	NaN	NaN	NaN	NaN	NaN	NaN
NaN	NaN	NaN	NaN	NaN	NaN	NaN
NaN	NaN	NaN	NaN	NaN	NaN	NaN
NaN	NaN	NaN	NaN	NaN	NaN	NaN
NaN	NaN	NaN	NaN	NaN	NaN	NaN
NaN	NaN	NaN	NaN	NaN	NaN	NaN
NaN	NaN	NaN	NaN	NaN	NaN	NaN
NaN	NaN	NaN	NaN	NaN	NaN	NaN
NaN	NaN	NaN	NaN	NaN	NaN	NaN
NaN	NaN	NaN	NaN	NaN	NaN	NaN
NaN	NaN	NaN	NaN	NaN	NaN	NaN
NaN	NaN	NaN	NaN	NaN	NaN	NaN
NaN	NaN	NaN	NaN	NaN	NaN	NaN
NaN	NaN	NaN	NaN	NaN	NaN	NaN
NaN	NaN	NaN	NaN	NaN	NaN	NaN
NaN	NaN	NaN	NaN	NaN	NaN	NaN
NaN	NaN	NaN	NaN	NaN	NaN	NaN
NaN	NaN	NaN	NaN	NaN	NaN	NaN
NaN	NaN	NaN	NaN	NaN	NaN	NaN
NaN	NaN	NaN	NaN	NaN	NaN	NaN
NaN	NaN	NaN	NaN	NaN	NaN	NaN
NaN	NaN	NaN	NaN	NaN	NaN	NaN
NaN	NaN	NaN	NaN	NaN	NaN	NaN
NaN	NaN	NaN	NaN	NaN	NaN	NaN
NaN	NaN	NaN	NaN	NaN	NaN	NaN
NaN	NaN	NaN	NaN	NaN	NaN	NaN
NaN	NaN	NaN	NaN	NaN	NaN	NaN
NaN	NaN	NaN	NaN	NaN	NaN	NaN
NaN	NaN	NaN	NaN	NaN	NaN	NaN
NaN	NaN	NaN	NaN	NaN	NaN	NaN
NaN	NaN	NaN	NaN	NaN	NaN	NaN
NaN	NaN	NaN	NaN	NaN	NaN	NaN
NaN	NaN	NaN	NaN	NaN	NaN	NaN
NaN	NaN	NaN	NaN	NaN	NaN	NaN
NaN	NaN	NaN	NaN	NaN	NaN	NaN
NaN	NaN	NaN	NaN	NaN	NaN	NaN
NaN	NaN	NaN	NaN	NaN	NaN	NaN
NaN	NaN	NaN	NaN	NaN	NaN	NaN
NaN	NaN	NaN	NaN	NaN	NaN	NaN
NaN	NaN	NaN	NaN	NaN	NaN	NaN
NaN	NaN	NaN	NaN	NaN	NaN	NaN
NaN	NaN	NaN	NaN	NaN	NaN	NaN
NaN	NaN	NaN	NaN	NaN	NaN	NaN
0.215391975817462	NaN	NaN	NaN	NaN	NaN	NaN
0.7546484531946	NaN	NaN	NaN	NaN	NaN	NaN
0.525260554451717	NaN	NaN	NaN	NaN	NaN	NaN
0.632368340833842	NaN	NaN	NaN	NaN	NaN	NaN
0.910324408915074	NaN	NaN	NaN	NaN	NaN	NaN
0.503841518975897	NaN	NaN	NaN	NaN	NaN	NaN
0.59956840516248	NaN	NaN	NaN	NaN	NaN	NaN
0.616304834660396	NaN	NaN	NaN	NaN	NaN	NaN
0.69457956037354	NaN	NaN	NaN	NaN	NaN	NaN
0.495417714203395	NaN	NaN	NaN	NaN	NaN	NaN
0.395679722101745	NaN	NaN	NaN	NaN	NaN	NaN
0.712333293598885	NaN	NaN	NaN	NaN	NaN	NaN
0.172874313434673	NaN	NaN	NaN	NaN	NaN	NaN
0.527568335795646	NaN	NaN	NaN	NaN	NaN	NaN
0.227380681627061	NaN	NaN	NaN	NaN	NaN	NaN
0.364980367842027	NaN	NaN	NaN	NaN	NaN	NaN
0.409576430291707	NaN	NaN	NaN	NaN	NaN	NaN
0.802673005034362	NaN	NaN	NaN	NaN	NaN	NaN
0.641928459011524	NaN	NaN	NaN	NaN	NaN	NaN
0.338074120691227	NaN	NaN	NaN	NaN	NaN	NaN
0.768104029349886	NaN	NaN	NaN	NaN	NaN	NaN
0.610239143335261	NaN	NaN	NaN	NaN	NaN	NaN
0.566287036157112	NaN	NaN	NaN	NaN	NaN	NaN
0.879396574413463	NaN	NaN	NaN	NaN	NaN	NaN
0.716312421022746	NaN	NaN	NaN	NaN	NaN	NaN
0.71567670621203	NaN	NaN	NaN	NaN	NaN	NaN
0.764453437151014	NaN	NaN	NaN	NaN	NaN	NaN
0.708934438402772	NaN	NaN	NaN	NaN	NaN	NaN
0.152266125853956	NaN	NaN	NaN	NaN	NaN	NaN
0.555261170607513	NaN	NaN	NaN	NaN	NaN	NaN
0.381564154808366	NaN	NaN	NaN	NaN	NaN	NaN
0.753231686574563	NaN	NaN	NaN	NaN	NaN	NaN
0.364337077688224	NaN	NaN	NaN	NaN	NaN	NaN
0.0320202517065237	NaN	NaN	NaN	NaN	NaN	NaN
0.513967516856727	NaN	NaN	NaN	NaN	NaN	NaN
0.605818865844598	NaN	NaN	NaN	NaN	NaN	NaN
0.70575877410482	NaN	NaN	NaN	NaN	NaN	NaN
0.829056750556029	NaN	NaN	NaN	NaN	NaN	NaN
0.636013560289728	NaN	NaN	NaN	NaN	NaN	NaN
0.461585887626564	NaN	NaN	NaN	NaN	NaN	NaN
0.227584231604091	NaN	NaN	NaN	NaN	NaN	NaN
0.32506787527124	NaN	NaN	NaN	NaN	NaN	NaN
0.462285475601102	NaN	NaN	NaN	NaN	NaN	NaN
0.652984786524722	NaN	NaN	NaN	NaN	NaN	NaN
0.483748960891043	NaN	NaN	NaN	NaN	NaN	NaN
0.434927150188162	NaN	NaN	NaN	NaN	NaN	NaN
0.329868356106213	NaN	NaN	NaN	NaN	NaN	NaN
0.490437560235415	NaN	NaN	NaN	NaN	NaN	NaN
0.403687190120305	NaN	NaN	NaN	NaN	NaN	NaN
0.427560187764534	NaN	NaN	NaN	NaN	NaN	NaN
0.384061699211676	NaN	NaN	NaN	NaN	NaN	NaN
0.20247082681851	NaN	NaN	NaN	NaN	NaN	NaN
0.855162070239772	NaN	NaN	NaN	NaN	NaN	NaN
0.59123407093227	NaN	NaN	NaN	NaN	NaN	NaN
0.545948000351984	NaN	NaN	NaN	NaN	NaN	NaN
0.786088554570406	NaN	NaN	NaN	NaN	NaN	NaN
0.900655229506488	NaN	NaN	NaN	NaN	NaN	NaN
0.766487641345894	NaN	NaN	NaN	NaN	NaN	NaN
0.511897351250542	NaN	NaN	NaN	NaN	NaN	NaN
0.478739963661775	NaN	NaN	NaN	NaN	NaN	NaN
0.308906831913558	NaN	NaN	NaN	NaN	NaN	NaN
0.323618083278111	NaN	NaN	NaN	NaN	NaN	NaN
0.186115421174035	NaN	NaN	NaN	NaN	NaN	NaN
0.0174397514212838	NaN	NaN	NaN	NaN	NaN	NaN
0.101038833533862	NaN	NaN	NaN	NaN	NaN	NaN
0.0736990442470198	NaN	NaN	NaN	NaN	NaN	NaN
0.125370264913392	NaN	NaN	NaN	NaN	NaN	NaN
-0.0256527720766717	NaN	NaN	NaN	NaN	NaN	NaN
0.649301466505822	NaN	NaN	NaN	NaN	NaN	NaN
0.57317587976905	NaN	NaN	NaN	NaN	NaN	NaN
0.306012465313547	NaN	NaN	NaN	NaN	NaN	NaN
0.0039065996339765	NaN	NaN	NaN	NaN	NaN	NaN
0.233906605126493	NaN	NaN	NaN	NaN	NaN	NaN
-0.059077565009805	NaN	NaN	NaN	NaN	NaN	NaN
0.492981539644389	NaN	NaN	NaN	NaN	NaN	NaN
0.529302484966361	NaN	NaN	NaN	NaN	NaN	NaN
0.619775470768306	NaN	NaN	NaN	NaN	NaN	NaN
0.384608580341296	NaN	NaN	NaN	NaN	NaN	NaN
0.563180139461625	NaN	NaN	NaN	NaN	NaN	NaN
0.275211056009759	NaN	NaN	NaN	NaN	NaN	NaN
0.396765863672421	NaN	NaN	NaN	NaN	NaN	NaN
0.59649502784266	NaN	NaN	NaN	NaN	NaN	NaN
0.67712766621881	NaN	NaN	NaN	NaN	NaN	NaN
0.217344864784661	NaN	NaN	NaN	NaN	NaN	NaN
0.829302012305709	NaN	NaN	NaN	NaN	NaN	NaN
0.214282421356515	NaN	NaN	NaN	NaN	NaN	NaN
0.198456722241374	NaN	NaN	NaN	NaN	NaN	NaN
-0.0175072175263072	NaN	NaN	NaN	NaN	NaN	NaN
0.506089942211387	NaN	NaN	NaN	NaN	NaN	NaN
0.323179727544945	NaN	NaN	NaN	NaN	NaN	NaN
0.410768911139889	NaN	NaN	NaN	NaN	NaN	NaN
0.293381466290391	NaN	NaN	NaN	NaN	NaN	NaN
0.886854970047269	NaN	NaN	NaN	NaN	NaN	NaN
0.46503131370929	NaN	NaN	NaN	NaN	NaN	NaN
0.641426374064513	NaN	NaN	NaN	NaN	NaN	NaN
-0.144988914420519	NaN	NaN	NaN	NaN	NaN	NaN
0.248310815604884	NaN	NaN	NaN	NaN	NaN	NaN
0.871548482055228	NaN	NaN	NaN	NaN	NaN	NaN
0.821264993109263	NaN	NaN	NaN	NaN	NaN	NaN
0.461695000344743	NaN	NaN	NaN	NaN	NaN	NaN
0.548889158340001	NaN	NaN	NaN	NaN	NaN	NaN
0.453915849062159	NaN	NaN	NaN	NaN	NaN	NaN
0.232031612498396	NaN	NaN	NaN	NaN	NaN	NaN
0.649608569647614	NaN	NaN	NaN	NaN	NaN	NaN
0.835428665670993	NaN	NaN	NaN	NaN	NaN	NaN
0.440989240954768	NaN	NaN	NaN	NaN	NaN	NaN
0.895429476610929	NaN	NaN	NaN	NaN	NaN	NaN
0.368213091805649	NaN	NaN	NaN	NaN	NaN	NaN
0.520137429319776	NaN	NaN	NaN	NaN	NaN	NaN
0.446974340121557	NaN	NaN	NaN	NaN	NaN	NaN
0.373880973383177	NaN	NaN	NaN	NaN	NaN	NaN
0.346750652919003	NaN	NaN	NaN	NaN	NaN	NaN
0.93367815128007	NaN	NaN	NaN	NaN	NaN	NaN
0.563487491613443	NaN	NaN	NaN	NaN	NaN	NaN
0.745754954507995	NaN	NaN	NaN	NaN	NaN	NaN
-0.00320820028263149	NaN	NaN	NaN	NaN	NaN	NaN
0.261208595208608	NaN	NaN	NaN	NaN	NaN	NaN
-0.250946389228088	NaN	NaN	NaN	NaN	NaN	NaN
0.819601407957384	NaN	NaN	NaN	NaN	NaN	NaN
0.740465803203514	NaN	NaN	NaN	NaN	NaN	NaN
0.657728621521731	NaN	NaN	NaN	NaN	NaN	NaN
0.490429288333964	NaN	NaN	NaN	NaN	NaN	NaN
0.468181971508175	NaN	NaN	NaN	NaN	NaN	NaN
0.780115478247897	NaN	NaN	NaN	NaN	NaN	NaN
0.372419274211862	NaN	NaN	NaN	NaN	NaN	NaN
0.114346544372882	NaN	NaN	NaN	NaN	NaN	NaN
0.332567095708841	NaN	NaN	NaN	NaN	NaN	NaN
0.367694090470192	NaN	NaN	NaN	NaN	NaN	NaN
0.585591401442991	NaN	NaN	NaN	NaN	NaN	NaN
0.399826103978347	NaN	NaN	NaN	NaN	NaN	NaN
0.282783495726458	NaN	NaN	NaN	NaN	NaN	NaN
0.288488242105866	NaN	NaN	NaN	NaN	NaN	NaN
0.498610052957874	NaN	NaN	NaN	NaN	NaN	NaN
0.710521687764696	NaN	NaN	NaN	NaN	NaN	NaN
0.792679607393104	NaN	NaN	NaN	NaN	NaN	NaN
0.679104999900784	NaN	NaN	NaN	NaN	NaN	NaN
0.223151112361644	NaN	NaN	NaN	NaN	NaN	NaN
0.816384453827201	NaN	NaN	NaN	NaN	NaN	NaN
0.877612142774003	NaN	NaN	NaN	NaN	NaN	NaN
0.837100064276991	NaN	NaN	NaN	NaN	NaN	NaN
0.0416903026068111	NaN	NaN	NaN	NaN	NaN	NaN
0.642735821598063	NaN	NaN	NaN	NaN	NaN	NaN
0.408324176732812	NaN	NaN	NaN	NaN	NaN	NaN
0.165817314237933	NaN	NaN	NaN	NaN	NaN	NaN
0.253337440482698	NaN	NaN	NaN	NaN	NaN	NaN
0.0580026339233928	NaN	NaN	NaN	NaN	NaN	NaN
0.755876979820631	NaN	NaN	NaN	NaN	NaN	NaN
0.664379004526019	NaN	NaN	NaN	NaN	NaN	NaN
0.190547253597008	NaN	NaN	NaN	NaN	NaN	NaN
0.262556187925083	NaN	NaN	NaN	NaN	NaN	NaN
0.773964418528283	NaN	NaN	NaN	NaN	NaN	NaN
0.0689197312987799	NaN	NaN	NaN	NaN	NaN	NaN
0.738800747564385	NaN	NaN	NaN	NaN	NaN	NaN
0.510903372887255	NaN	NaN	NaN	NaN	NaN	NaN
0.534682205686321	NaN	NaN	NaN	NaN	NaN	NaN
0.0623745769761887	NaN	NaN	NaN	NaN	NaN	NaN
0.665336012946149	NaN	NaN	NaN	NaN	NaN	NaN
0.20041713312818	NaN	NaN	NaN	NaN	NaN	NaN
0.298360219752284	NaN	NaN	NaN	NaN	NaN	NaN
0.839326417156081	NaN	NaN	NaN	NaN	NaN	NaN
0.649728006712176	NaN	NaN	NaN	NaN	NaN	NaN
0.657629374541137	NaN	NaN	NaN	NaN	NaN	NaN
0.411077404223481	NaN	NaN	NaN	NaN	NaN	NaN
0.737853915444296	NaN	NaN	NaN	NaN	NaN	NaN
0.353436794365011	NaN	NaN	NaN	NaN	NaN	NaN
0.883507092858544	NaN	NaN	NaN	NaN	NaN	NaN
0.323098719196561	NaN	NaN	NaN	NaN	NaN	NaN
0.548449581039994	NaN	NaN	NaN	NaN	NaN	NaN
0.514110272911938	NaN	NaN	NaN	NaN	NaN	NaN
0.284290617975039	NaN	NaN	NaN	NaN	NaN	NaN
0.855912140851191	NaN	NaN	NaN	NaN	NaN	NaN
0.743972548408842	NaN	NaN	NaN	NaN	NaN	NaN
0.415972359699817	NaN	NaN	NaN	NaN	NaN	NaN
0.586861591227268	NaN	NaN	NaN	NaN	NaN	NaN
0.788364891655282	NaN	NaN	NaN	NaN	NaN	NaN
0.557401194931938	NaN	NaN	NaN	NaN	NaN	NaN
0.743573668215668	NaN	NaN	NaN	NaN	NaN	NaN
0.850131522365198	NaN	NaN	NaN	NaN	NaN	NaN
0.28711269358228	NaN	NaN	NaN	NaN	NaN	NaN
0.629059864882746	NaN	NaN	NaN	NaN	NaN	NaN
0.0127873322019262	NaN	NaN	NaN	NaN	NaN	NaN
0.345325324407495	NaN	NaN	NaN	NaN	NaN	NaN
0.224210945541652	NaN	NaN	NaN	NaN	NaN	NaN
0.945071061028682	NaN	NaN	NaN	NaN	NaN	NaN
0.586088681107072	NaN	NaN	NaN	NaN	NaN	NaN
0.87992630247428	NaN	NaN	NaN	NaN	NaN	NaN
0.522628657496001	NaN	NaN	NaN	NaN	NaN	NaN
0.515936600986181	NaN	NaN	NaN	NaN	NaN	NaN
0.447223198271464	NaN	NaN	NaN	NaN	NaN	NaN
0.9078387817736	NaN	NaN	NaN	NaN	NaN	NaN
0.441377387041776	NaN	NaN	NaN	NaN	NaN	NaN
0.537509247709691	NaN	NaN	NaN	NaN	NaN	NaN
0.148964397586634	NaN	NaN	NaN	NaN	NaN	NaN
0.546014590497226	NaN	NaN	NaN	NaN	NaN	NaN
0.452318621280425	NaN	NaN	NaN	NaN	NaN	NaN
0.960607546987745	NaN	NaN	NaN	NaN	NaN	NaN
0.644671672623949	NaN	NaN	NaN	NaN	NaN	NaN
0.491347407876	NaN	NaN	NaN	NaN	NaN	NaN
0.743271137423895	NaN	NaN	NaN	NaN	NaN	NaN
0.44010300556196	NaN	NaN	NaN	NaN	NaN	NaN
0.558553999156216	NaN	NaN	NaN	NaN	NaN	NaN
0.454164202006676	NaN	NaN	NaN	NaN	NaN	NaN
0.432167011051288	NaN	NaN	NaN	NaN	NaN	NaN
0.545225813706277	NaN	NaN	NaN	NaN	NaN	NaN
0.247113815502302	NaN	NaN	NaN	NaN	NaN	NaN
0.9045057151115	NaN	NaN	NaN	NaN	NaN	NaN
0.467959137929411	NaN	NaN	NaN	NaN	NaN	NaN
0.49911990425071	NaN	NaN	NaN	NaN	NaN	NaN
0.63181429307744	NaN	NaN	NaN	NaN	NaN	NaN
0.6277985575186	NaN	NaN	NaN	NaN	NaN	NaN
0.882662552655282	NaN	NaN	NaN	NaN	NaN	NaN
0.765882516682164	NaN	NaN	NaN	NaN	NaN	NaN
0.801515316887289	NaN	NaN	NaN	NaN	NaN	NaN
0.743367187313474	NaN	NaN	NaN	NaN	NaN	NaN
0.576620569873275	NaN	NaN	NaN	NaN	NaN	NaN
0.606645931243571	NaN	NaN	NaN	NaN	NaN	NaN
0.749403878220009	NaN	NaN	NaN	NaN	NaN	NaN
0.594810628402399	NaN	NaN	NaN	NaN	NaN	NaN
0.80742981492508	NaN	NaN	NaN	NaN	NaN	NaN
0.599902259656182	NaN	NaN	NaN	NaN	NaN	NaN
0.848406201031313	NaN	NaN	NaN	NaN	NaN	NaN
0.421918345838227	NaN	NaN	NaN	NaN	NaN	NaN
0.917872346147051	NaN	NaN	NaN	NaN	NaN	NaN
0.700803914885872	NaN	NaN	NaN	NaN	NaN	NaN
0.883042538863685	NaN	NaN	NaN	NaN	NaN	NaN
0.821706341296165	NaN	NaN	NaN	NaN	NaN	NaN
0.347364452407239	NaN	NaN	NaN	NaN	NaN	NaN
0.680048594380305	NaN	NaN	NaN	NaN	NaN	NaN
0.784256954249341	NaN	NaN	NaN	NaN	NaN	NaN
0.586067502182602	NaN	NaN	NaN	NaN	NaN	NaN
0.93558962258054	NaN	NaN	NaN	NaN	NaN	NaN
0.974971957068804	NaN	NaN	NaN	NaN	NaN	NaN
0.747940776572676	NaN	NaN	NaN	NaN	NaN	NaN
0.788333728368249	NaN	NaN	NaN	NaN	NaN	NaN
0.533488203116083	NaN	NaN	NaN	NaN	NaN	NaN
0.756332172064325	NaN	NaN	NaN	NaN	NaN	NaN
0.884719987759091	NaN	NaN	NaN	NaN	NaN	NaN
0.63541028147408	NaN	NaN	NaN	NaN	NaN	NaN
0.515064666111896	NaN	NaN	NaN	NaN	NaN	NaN
0.16600780182592	NaN	NaN	NaN	NaN	NaN	NaN
0.478946255003905	NaN	NaN	NaN	NaN	NaN	NaN
0.727313175294832	NaN	NaN	NaN	NaN	NaN	NaN
0.778025569959274	NaN	NaN	NaN	NaN	NaN	NaN
0.60506364151673	NaN	NaN	NaN	NaN	NaN	NaN
0.75634960704334	NaN	NaN	NaN	NaN	NaN	NaN
0.713646980088618	NaN	NaN	NaN	NaN	NaN	NaN
0.841367428600083	NaN	NaN	NaN	NaN	NaN	NaN
0.670120917992562	NaN	NaN	NaN	NaN	NaN	NaN
0.76298306304574	NaN	NaN	NaN	NaN	NaN	NaN
0.919834371188046	NaN	NaN	NaN	NaN	NaN	NaN
0.387067980392118	NaN	NaN	NaN	NaN	NaN	NaN
0.652954828420861	NaN	NaN	NaN	NaN	NaN	NaN
0.697709775878798	NaN	NaN	NaN	NaN	NaN	NaN
0.510037241665187	NaN	NaN	NaN	NaN	NaN	NaN
0.487315271691642	NaN	NaN	NaN	NaN	NaN	NaN
0.234700797017193	NaN	NaN	NaN	NaN	NaN	NaN
0.320140430102982	NaN	NaN	NaN	NaN	NaN	NaN
-0.074302439550259	NaN	NaN	NaN	NaN	NaN	NaN
0.238677152233463	NaN	NaN	NaN	NaN	NaN	NaN
0.376233043405403	NaN	NaN	NaN	NaN	NaN	NaN
0.802814078595213	NaN	NaN	NaN	NaN	NaN	NaN
0.427282474885506	NaN	NaN	NaN	NaN	NaN	NaN
0.149741095006052	NaN	NaN	NaN	NaN	NaN	NaN
0.577250572587583	NaN	NaN	NaN	NaN	NaN	NaN
0.630101615231578	NaN	NaN	NaN	NaN	NaN	NaN
0.408742401632154	NaN	NaN	NaN	NaN	NaN	NaN
0.206832617120912	NaN	NaN	NaN	NaN	NaN	NaN
0.536046083263073	NaN	NaN	NaN	NaN	NaN	NaN
0.286628161049194	NaN	NaN	NaN	NaN	NaN	NaN
0.318804264715525	NaN	NaN	NaN	NaN	NaN	NaN
0.287070834955649	NaN	NaN	NaN	NaN	NaN	NaN
0.548824461876401	NaN	NaN	NaN	NaN	NaN	NaN
0.644260315541172	NaN	NaN	NaN	NaN	NaN	NaN
0.765193432755956	NaN	NaN	NaN	NaN	NaN	NaN
0.039076073195376	NaN	NaN	NaN	NaN	NaN	NaN
0.139188535641836	NaN	NaN	NaN	NaN	NaN	NaN
0.580295990137034	NaN	NaN	NaN	NaN	NaN	NaN
0.309027673333304	NaN	NaN	NaN	NaN	NaN	NaN
0.466319833062906	NaN	NaN	NaN	NaN	NaN	NaN
0.479154571172301	NaN	NaN	NaN	NaN	NaN	NaN
0.293316263414873	NaN	NaN	NaN	NaN	NaN	NaN
0.54369191650398	NaN	NaN	NaN	NaN	NaN	NaN
0.8217280235034	NaN	NaN	NaN	NaN	NaN	NaN
0.776457751683126	NaN	NaN	NaN	NaN	NaN	NaN
0.945381196222589	NaN	NaN	NaN	NaN	NaN	NaN
0.894762275322826	NaN	NaN	NaN	NaN	NaN	NaN
0.104713227451177	NaN	NaN	NaN	NaN	NaN	NaN
0.618524221156971	NaN	NaN	NaN	NaN	NaN	NaN
0.493790793595584	NaN	NaN	NaN	NaN	NaN	NaN
0.846059102725263	NaN	NaN	NaN	NaN	NaN	NaN
0.450849669378273	NaN	NaN	NaN	NaN	NaN	NaN
0.439408278535154	NaN	NaN	NaN	NaN	NaN	NaN
0.521274532009425	NaN	NaN	NaN	NaN	NaN	NaN
0.199552716624665	NaN	NaN	NaN	NaN	NaN	NaN
0.658442978935729	NaN	NaN	NaN	NaN	NaN	NaN
0.367937635069343	NaN	NaN	NaN	NaN	NaN	NaN
0.472155891619103	NaN	NaN	NaN	NaN	NaN	NaN
0.391331685153415	NaN	NaN	NaN	NaN	NaN	NaN
0.740107739299497	NaN	NaN	NaN	NaN	NaN	NaN
0.671517900334899	NaN	NaN	NaN	NaN	NaN	NaN
0.611725543768818	NaN	NaN	NaN	NaN	NaN	NaN
0.650847459843765	NaN	NaN	NaN	NaN	NaN	NaN
0.251248887129679	NaN	NaN	NaN	NaN	NaN	NaN
0.240046713204355	NaN	NaN	NaN	NaN	NaN	NaN
0.248726228193217	NaN	NaN	NaN	NaN	NaN	NaN
0.265849793711673	NaN	NaN	NaN	NaN	NaN	NaN
0.702387157778856	NaN	NaN	NaN	NaN	NaN	NaN
0.359455090779786	NaN	NaN	NaN	NaN	NaN	NaN
0.779984188596035	NaN	NaN	NaN	NaN	NaN	NaN
0.589797231862393	NaN	NaN	NaN	NaN	NaN	NaN
0.603260865073606	NaN	NaN	NaN	NaN	NaN	NaN
0.904201517086497	NaN	NaN	NaN	NaN	NaN	NaN
0.500015093130694	NaN	NaN	NaN	NaN	NaN	NaN
0.807309922762797	NaN	NaN	NaN	NaN	NaN	NaN
0.781489685115176	NaN	NaN	NaN	NaN	NaN	NaN
0.407038508500054	NaN	NaN	NaN	NaN	NaN	NaN
0.711320017882839	NaN	NaN	NaN	NaN	NaN	NaN
0.552801462341869	NaN	NaN	NaN	NaN	NaN	NaN
0.519123549012456	NaN	NaN	NaN	NaN	NaN	NaN
0.25666826360952	NaN	NaN	NaN	NaN	NaN	NaN
0.418940302989943	NaN	NaN	NaN	NaN	NaN	NaN
0.544321351143385	NaN	NaN	NaN	NaN	NaN	NaN
0.089798592604277	NaN	NaN	NaN	NaN	NaN	NaN
0.623526005853236	NaN	NaN	NaN	NaN	NaN	NaN
0.328319876035588	NaN	NaN	NaN	NaN	NaN	NaN
0.687886445555269	NaN	NaN	NaN	NaN	NaN	NaN
0.948954073640787	NaN	NaN	NaN	NaN	NaN	NaN
0.55857679092293	NaN	NaN	NaN	NaN	NaN	NaN
0.593361227456337	NaN	NaN	NaN	NaN	NaN	NaN
0.649568459234871	NaN	NaN	NaN	NaN	NaN	NaN
0.655724670350024	NaN	NaN	NaN	NaN	NaN	NaN
0.532538664693867	NaN	NaN	NaN	NaN	NaN	NaN
0.266257682084827	NaN	NaN	NaN	NaN	NaN	NaN
0.884360921790978	NaN	NaN	NaN	NaN	NaN	NaN
0.578831045711505	NaN	NaN	NaN	NaN	NaN	NaN
0.309129333369096	NaN	NaN	NaN	NaN	NaN	NaN
0.653573068218498	NaN	NaN	NaN	NaN	NaN	NaN
0.522255610674881	NaN	NaN	NaN	NaN	NaN	NaN
0.757314833887774	NaN	NaN	NaN	NaN	NaN	NaN
0.77552085485574	NaN	NaN	NaN	NaN	NaN	NaN
0.309402390840153	NaN	NaN	NaN	NaN	NaN	NaN
0.397962227187246	NaN	NaN	NaN	NaN	NaN	NaN
-0.0350055389887184	NaN	NaN	NaN	NaN	NaN	NaN
0.91097763420607	NaN	NaN	NaN	NaN	NaN	NaN
0.907743641934497	NaN	NaN	NaN	NaN	NaN	NaN
0.73967349554302	NaN	NaN	NaN	NaN	NaN	NaN
0.955403503167576	NaN	NaN	NaN	NaN	NaN	NaN
0.915241202931196	NaN	NaN	NaN	NaN	NaN	NaN
0.386167133076738	NaN	NaN	NaN	NaN	NaN	NaN
0.648409630156359	NaN	NaN	NaN	NaN	NaN	NaN
0.943750792031588	NaN	NaN	NaN	NaN	NaN	NaN
0.668709457901486	NaN	NaN	NaN	NaN	NaN	NaN
0.666442085241101	NaN	NaN	NaN	NaN	NaN	NaN
0.339707360093959	NaN	NaN	NaN	NaN	NaN	NaN
0.883466930233461	NaN	NaN	NaN	NaN	NaN	NaN
0.722570006272381	NaN	NaN	NaN	NaN	NaN	NaN
0.95817603643965	NaN	NaN	NaN	NaN	NaN	NaN
0.400479964338061	NaN	NaN	NaN	NaN	NaN	NaN
0.752078355457065	NaN	NaN	NaN	NaN	NaN	NaN
0.579349955237833	NaN	NaN	NaN	NaN	NaN	NaN
0.925238896207321	NaN	NaN	NaN	NaN	NaN	NaN
0.707326434507093	NaN	NaN	NaN	NaN	NaN	NaN
0.958823358961159	NaN	NaN	NaN	NaN	NaN	NaN
0.594204185753507	NaN	NaN	NaN	NaN	NaN	NaN
0.461057482241889	NaN	NaN	NaN	NaN	NaN	NaN
0.872001292227957	NaN	NaN	NaN	NaN	NaN	NaN
0.596830180037055	NaN	NaN	NaN	NaN	NaN	NaN
0.844410111840707	NaN	NaN	NaN	NaN	NaN	NaN
0.719818280243424	NaN	NaN	NaN	NaN	NaN	NaN
0.287435481087773	NaN	NaN	NaN	NaN	NaN	NaN
0.301382731776385	NaN	NaN	NaN	NaN	NaN	NaN
0.485575342177431	NaN	NaN	NaN	NaN	NaN	NaN
-0.139955391006795	NaN	NaN	NaN	NaN	NaN	NaN
0.632540096169654	NaN	NaN	NaN	NaN	NaN	NaN
0.704342512432929	NaN	NaN	NaN	NaN	NaN	NaN
0.869355911983316	NaN	NaN	NaN	NaN	NaN	NaN
0.63517738741082	NaN	NaN	NaN	NaN	NaN	NaN
0.673976649424955	NaN	NaN	NaN	NaN	NaN	NaN
0.350584360754082	NaN	NaN	NaN	NaN	NaN	NaN
0.319891253422605	NaN	NaN	NaN	NaN	NaN	NaN
-0.024362966090538	NaN	NaN	NaN	NaN	NaN	NaN
0.794564834105807	NaN	NaN	NaN	NaN	NaN	NaN
0.636403688617985	NaN	NaN	NaN	NaN	NaN	NaN
0.712095163451289	NaN	NaN	NaN	NaN	NaN	NaN
0.256519328991814	NaN	NaN	NaN	NaN	NaN	NaN
0.309015525488107	NaN	NaN	NaN	NaN	NaN	NaN
0.739732080755157	NaN	NaN	NaN	NaN	NaN	NaN
0.549508868276051	NaN	NaN	NaN	NaN	NaN	NaN
0.289920483197983	NaN	NaN	NaN	NaN	NaN	NaN
0.252347629262934	NaN	NaN	NaN	NaN	NaN	NaN
0.736851721381895	NaN	NaN	NaN	NaN	NaN	NaN
0.468841416137302	NaN	NaN	NaN	NaN	NaN	NaN
0.715475777105415	NaN	NaN	NaN	NaN	NaN	NaN
0.529124813440351	NaN	NaN	NaN	NaN	NaN	NaN
0.508521281531126	NaN	NaN	NaN	NaN	NaN	NaN
0.344641217844409	NaN	NaN	NaN	NaN	NaN	NaN
0.22407679111252	NaN	NaN	NaN	NaN	NaN	NaN
0.623935997004697	NaN	NaN	NaN	NaN	NaN	NaN
0.171566124605204	NaN	NaN	NaN	NaN	NaN	NaN
0.379647519886249	NaN	NaN	NaN	NaN	NaN	NaN
0.481636319265522	NaN	NaN	NaN	NaN	NaN	NaN
0.72785248262917	NaN	NaN	NaN	NaN	NaN	NaN
0.730562335067462	NaN	NaN	NaN	NaN	NaN	NaN
0.709011116055782	NaN	NaN	NaN	NaN	NaN	NaN
0.130098754153021	NaN	NaN	NaN	NaN	NaN	NaN
0.519899591260723	NaN	NaN	NaN	NaN	NaN	NaN
0.819983371943041	NaN	NaN	NaN	NaN	NaN	NaN
-0.00475680837497609	NaN	NaN	NaN	NaN	NaN	NaN
0.492511244901483	NaN	NaN	NaN	NaN	NaN	NaN
0.630293526001606	NaN	NaN	NaN	NaN	NaN	NaN
0.138746777472066	NaN	NaN	NaN	NaN	NaN	NaN
0.255077123203763	NaN	NaN	NaN	NaN	NaN	NaN
0.573753052111825	NaN	NaN	NaN	NaN	NaN	NaN
0.800410564411682	NaN	NaN	NaN	NaN	NaN	NaN
0.790156917123608	NaN	NaN	NaN	NaN	NaN	NaN
0.67356771017759	NaN	NaN	NaN	NaN	NaN	NaN
0.543844547450992	NaN	NaN	NaN	NaN	NaN	NaN
0.595031033784894	NaN	NaN	NaN	NaN	NaN	NaN
0.874115175783242	NaN	NaN	NaN	NaN	NaN	NaN
0.541405432967704	NaN	NaN	NaN	NaN	NaN	NaN
0.548450936203842	NaN	NaN	NaN	NaN	NaN	NaN
0.729114078133194	NaN	NaN	NaN	NaN	NaN	NaN
0.11824048004243	NaN	NaN	NaN	NaN	NaN	NaN
0.594043041616641	NaN	NaN	NaN	NaN	NaN	NaN
0.467554319031621	NaN	NaN	NaN	NaN	NaN	NaN
0.685997648575973	NaN	NaN	NaN	NaN	NaN	NaN
0.427524533059483	NaN	NaN	NaN	NaN	NaN	NaN
0.582148899653705	NaN	NaN	NaN	NaN	NaN	NaN
0.198918823603361	NaN	NaN	NaN	NaN	NaN	NaN
0.520723534171904	NaN	NaN	NaN	NaN	NaN	NaN
0.52220297320592	NaN	NaN	NaN	NaN	NaN	NaN
0.543563332276351	NaN	NaN	NaN	NaN	NaN	NaN
0.529149493560936	NaN	NaN	NaN	NaN	NaN	NaN
0.270799309771028	NaN	NaN	NaN	NaN	NaN	NaN
0.252849455161427	NaN	NaN	NaN	NaN	NaN	NaN
0.580087596748662	NaN	NaN	NaN	NaN	NaN	NaN
0.283960177897518	NaN	NaN	NaN	NaN	NaN	NaN
0.347742716004722	NaN	NaN	NaN	NaN	NaN	NaN
0.750367445963289	NaN	NaN	NaN	NaN	NaN	NaN
0.899335446642592	NaN	NaN	NaN	NaN	NaN	NaN
0.723537656862308	NaN	NaN	NaN	NaN	NaN	NaN
0.749056886910954	NaN	NaN	NaN	NaN	NaN	NaN
0.357143600705065	NaN	NaN	NaN	NaN	NaN	NaN
0.757442255475447	NaN	NaN	NaN	NaN	NaN	NaN
0.284870522996344	NaN	NaN	NaN	NaN	NaN	NaN
0.304271393634453	NaN	NaN	NaN	NaN	NaN	NaN
0.873435581539832	NaN	NaN	NaN	NaN	NaN	NaN
0.0947124101893184	NaN	NaN	NaN	NaN	NaN	NaN
0.597348598741403	NaN	NaN	NaN	NaN	NaN	NaN
0.225398634088338	NaN	NaN	NaN	NaN	NaN	NaN
0.236715070526335	NaN	NaN	NaN	NaN	NaN	NaN
0.418830521030119	NaN	NaN	NaN	NaN	NaN	NaN
0.804131849128726	NaN	NaN	NaN	NaN	NaN	NaN
