# Supplementary material for: Subfield-specific interneuron circuits govern the hippocampal response to novelty in male mice
Source: Nat Commun. 2024 Jan 24;15:714. doi: 10.1038/s41467-024-44882-3 (PMC10808551; doi:10.1038/s41467-024-44882-3)
Supplement: Supplementary file 4 — Source Data [file 41467_2024_44882_MOESM4_ESM.zip › SupplFig6g.txt]

Hilus Ratio	ML ratio
0.735545694828033	0.994117975234985
0.809651136398315	0.616028666496277
0.730438590049744	0.82781720161438
1.13818120956421	0.660333514213562
0.916531562805176	1.22624754905701
1.23174107074738	1.13036227226257
0.848276913166046	0.825916647911072
0.830796957015991	1.04363989830017
0.411488890647888	0.849936723709106
0.879289925098419	1.13276708126068
1.15066659450531	0.650865852832794
0.906775236129761	1.12035584449768
1.15217506885529	1.08036327362061
0.796449601650238	0.969129860401154
0.796563565731049	1.0682806968689
0.993533670902252	1.23244845867157
0.910245954990387	0.783405840396881
0.826769530773163	1.12191998958588
1.00778305530548	0.996397376060486
1.02195703983307	1.1158013343811
1.44431698322296	1.06979548931122
0.765160322189331	1.20240581035614
0.839442014694214	1.2276132106781
0.706815183162689	1.41678309440613
1.0330502986908	1.13250327110291
0.983698725700378	0.931749105453491
0.769587814807892	1.28168296813965
1.02024507522583	1.18595588207245
0.899235486984253	0.840932011604309
0.712835371494293	1.13893389701843
0.867959260940552	1.1108226776123
0.777419745922089	0.874255061149597
0.982504963874817	0.901959121227264
0.923152148723602	1.13388383388519
0.811279773712158	1.03571403026581
0.871508538722992	1.05002009868622
0.727566182613373	1.0775260925293
1.0471043586731	1.02715063095093
1.00347948074341	1.17807805538177
0.885547697544098	1.07565951347351
1.01582372188568	1.04026424884796
0.857772290706635	1.01524436473846
0.914602816104889	1.82475423812866
0.923101484775543	1.14353048801422
0.86234974861145	0.880105912685394
0.800851404666901	1.43510019779205
0.786529421806335	0.859344005584717
0.810902714729309	0.904663026332855
0.75964480638504	1.04840588569641
0.809786200523376	1.01665794849396
0.861821889877319	1.07702136039734
1.13999724388123	1.03588497638702
0.752492904663086	0.985993027687073
1.03588902950287	0.845640122890472
0.737241864204407	1.05990266799927
0.960858583450317	1.0119811296463
0.766917109489441	1.47072899341583
0.754326701164246	1.10133600234985
1.00361752510071	0.919597089290619
0.964239537715912	0.915247797966003
1.0802628993988	1.03532195091248
0.717810213565826	1.27910161018372
0.625077486038208	0.816358089447021
1.0216521024704	0.896342039108276
0.737389326095581	1.06893861293793
0.846006691455841	1.1498703956604
0.244968995451927	0.833342850208282
0.92858099937439	0.802429139614105
1.0143027305603	0.887627482414246
0.926437139511108	1.17011487483978
1.01108133792877	1.48376858234406
0.846807301044464	1.47573590278625
0.797280192375183	1.07708585262299
0.658806145191193	0.833415269851685
0.745837330818176	1.07586419582367
0.920257151126862	1.00832939147949
1.16515266895294	0.932635307312012
0.846731781959534	0.993229448795319
0.829052269458771	0.987698435783386
0.776319324970245	1.23274993896484
0.75334107875824	0.89951229095459
0.911419212818146	0.821310460567474
1.09904837608337	0.954754769802094
0.865121960639954	0.916800558567047
0.875940561294556	0.961563050746918
0.875673413276672	1.04328048229218
0.822151899337769	0.678110480308533
0.835195660591125	0.762250781059265
0.887255251407623	0.95062518119812
0.74454939365387	1.22931456565857
0.900691390037537	0.734942555427551
1.00998175144196	1.02857196331024
0.932339668273926	0.926666378974915
0.80608719587326	1.07767534255981
0.803405284881592	0.663206219673157
1.02362287044525	0.811073899269104
0.745444595813751	0.931030869483948
0.945901334285736	0.819618344306946
1.02720046043396	0.968982934951782
0.741180956363678	0.548149883747101
0.244946196675301	1.14161968231201
0.750337898731232	0.906625866889954
0.819534599781036	1.06574666500092
1.02785587310791	0.852872908115387
0.911605834960938	0.616783142089844
1.17071855068207	1.06404185295105
0.882536053657532	0.928933441638947
0.836583614349365	0.993766784667969
1.06781125068665	0.985426127910614
0.930517852306366	1.08163249492645
0.975775182247162	0.845641493797302
0.61033171415329	0.863192737102509
0.928366363048553	0.852455079555511
0.771560966968536	1.2166074514389
1.15230059623718	0.950015485286713
0.894750475883484	0.991419613361359
0.919195234775543	0.921691060066223
0.908632099628448	0.858186781406403
0.807024359703064	0.877872049808502
0.809351563453674	1.11149609088898
0.618345141410828	1.12738883495331
0.830810725688934	0.905760049819946
0.867719054222107	0.984562039375305
0.616250395774841	0.99966287612915
0.726828455924988	1.06063842773438
0.964846312999725	1.03319120407104
0.956438839435577	0.955963850021362
0.790831983089447	0.862078607082367
0.924407422542572	1.08584380149841
1.05562734603882	1.25789177417755
0.716420471668243	0.909067630767822
1.00911486148834	0.871009469032288
0.601307690143585	1.10382187366486
0.716012299060822	0.69806981086731
0.946553945541382	1.1900806427002
0.867318749427795	0.839916467666626
0.821844339370728	0.677767872810364
0.917533695697784	1.06457138061523
0.724913418292999	0.866456210613251
0.826813936233521	1.01467561721802
0.886883974075317	1.36883914470673
0.831186950206757	0.960910141468048
0.614130437374115	1.10033321380615
1.07316255569458	0.909841954708099
0.901309132575989	1.15414929389954
0.945723116397858	1.00711631774902
0.80102664232254	0.792899608612061
1.00359702110291	0.779878914356232
0.49004453420639	0.811010599136353
0.948909759521484	1.07651925086975
0.89976704120636	1.08825492858887
1.09058916568756	0.914203703403473
1.01802468299866	0.939638197422028
0.644764065742493	1.00143802165985
0.965149998664856	0.890399575233459
1.04523146152496	1.09172558784485
0.799807846546173	0.878866910934448
1.1242733001709	0.772073209285736
1.25209045410156	0.869621098041534
0.778379380702972	1.33035957813263
0.879257380962372	1.06118881702423
0.654317021369934	0.731634676456451
0.630758881568909	0.94877153635025
1.10472333431244	1.06647443771362
1.0683833360672	0.83673882484436
1.04072439670563	0.84424352645874
0.999629616737366	0.811073780059814
0.765520215034485	0.524790704250336
0.810444235801697	0.630317449569702
0.764867842197418	0.249977007508278
1.01800274848938	0.6010782122612
0.764823615550995	0.705006718635559
0.0178073197603226	0.554942727088928
0.686844825744629	1.3584920167923
0.997167825698853	1.13552391529083
1.23451673984528	1.11905348300934
1.12026882171631	0.896083354949951
1.00460720062256	0.98847907781601
0.684212028980255	-0.144031912088394
0.905406832695007	0.954483807086945
1.10406267642975	1.3876166343689
0.813182890415192	1.61601412296295
0.492892563343048	0.922189950942993
0.836843907833099	1.30174016952515
0.989170908927917	1.66223561763763
0.80132645368576	1.49636030197144
1.03268897533417	1.44996023178101
0.997008264064789	0.612845897674561
1.02851450443268	0.817358076572418
0.956503450870514	2.18882584571838
0.789546132087708	-0.16637097299099
0.750174999237061	0.798691213130951
0.748740494251251	0.76033091545105
1.04154586791992	1.30679023265839
1.02466821670532	1.7918039560318
0.868175089359283	1.50791001319885
0.907862424850464	0.365175634622574
0.977627217769623	1.11716187000275
0.922861874103546	1.59124958515167
0.781128466129303	1.22614026069641
0.982922852039337	1.0438996553421
0.8537877202034	1.03179907798767
0.897761583328247	1.47294247150421
0.846735060214996	1.10775780677795
0.868818461894989	0.53406697511673
0.813531160354614	1.54225695133209
0.707896530628204	1.67639768123627
0.974044322967529	0.903377711772919
1.1914529800415	1.36743664741516
0.936225533485413	1.30124151706696
0.794021368026733	1.16008412837982
0.7440345287323	0.445603638887405
0.958731532096863	0.959907352924347
1.02516448497772	1.66182470321655
0.969699859619141	0.763174176216125
0.947159767150879	0.954435765743256
0.6602823138237	1.17550039291382
0.571768641471863	0.942055463790894
0.953198432922363	0.362694144248962
0.941918551921844	0.486046731472015
0.963760673999786	1.22884976863861
0.999085307121277	2.10591673851013
0.678618729114532	1.51018583774567
0.756175756454468	0.814861714839935
0.779993116855621	1.30612075328827
0.80692183971405	0.460932850837708
0.771682739257813	0.382762014865875
0.922438621520996	1.23727571964264
0.952266931533813	0.503726303577423
0.826248347759247	0.970475316047668
0.997247278690338	1.15938603878021
0.901264727115631	1.31939315795898
1.24807894229889	1.20748007297516
0.851251602172852	0.60432243347168
0.640185534954071	0.991326808929443
0.936145544052124	0.956643521785736
0.71983128786087	0.93382340669632
0.690781652927399	1.58987402915955
0.93625271320343	1.26935112476349
0.995330929756165	0.922075152397156
0.896270036697388	1.43522655963898
0.862245261669159	0.85627806186676
1.17644333839417	1.25036454200745
1.14802360534668	1.92307341098785
0.885969698429108	1.13679921627045
0.803762078285217	1.59195804595947
0.834623515605927	1.18902409076691
0.804356157779694	1.57902586460114
0.935951411724091	1.40368044376373
0.830680966377258	1.77881908416748
0.624384880065918	0.514203011989594
0.370302438735962	1.06852412223816
0.857093572616577	0.869949162006378
1.03571140766144	2.07599759101868
0.987098574638367	1.63814580440521
0.934257805347443	1.28534746170044
0.8022540807724	2.03234624862671
0.682636976242065	2.23217296600342
0.883020639419556	1.11090588569641
0.946447014808655	1.48873388767242
0.622666001319885	1.23087096214294
1.28739249706268	0.648522317409515
0.707303166389465	1.07178866863251
0.957904756069183	0.775153577327728
0.656680941581726	0.911703944206238
1.44060051441193	0.857589721679688
0.708470165729523	0.613090991973877
0.589804768562317	0.707142889499664
0.881914138793945	1.3201732635498
0.557625830173492	1.15415930747986
1.42248475551605	1.17014145851135
0.88970410823822	1.55563032627106
0.914352118968964	1.01400828361511
0.698261499404907	1.25759923458099
0.687966525554657	0.926919519901276
1.35913372039795	-0.0574025474488735
1.45621407032013	0.618584632873535
0.856150209903717	0.651818990707397
0.634359002113342	0.785149574279785
0.736462354660034	0.815505087375641
1.03686189651489	0.482673585414886
0.571750700473785	0.85710346698761
0.644813120365143	1.16867542266846
0.844819366931915	2.17668151855469
0.743404805660248	1.99438321590424
0.291070163249969	1.34218060970306
0.468793600797653	1.5197229385376
0.742573440074921	1.30000483989716
0.852037131786346	0.535476684570313
0.817600190639496	1.65217173099518
0.851653575897217	0.338619887828827
1.03108870983124	0.601179003715515
0.740006744861603	2.25594663619995
0.923279345035553	0.896852254867554
0.683785080909729	1.54098832607269
1.62975609302521	1.46743500232697
0.909120261669159	1.08723366260529
0.852264881134033	2.32516813278198
0.908551752567291	0.750483393669128
0.818522214889526	2.04585194587708
1.31099462509155	1.05556261539459
0.449506431818008	1.02708423137665
1.19395744800568	0.906187534332275
1.06683647632599	1.12443554401398
0.887640476226807	0.784993469715118
0.629898130893707	0.628403663635254
0.704990327358246	0.825456619262695
0.941120147705078	1.03711795806885
0.697557747364044	0.728212893009186
0.688450992107391	0.212866634130478
0.749066352844238	1.1978303194046
0.506103754043579	1.0176694393158
0.991474151611328	0.939971327781677
0.69550096988678	1.26161479949951
0.897028982639313	1.1179655790329
1.03423821926117	1.37203562259674
0.657394409179688	0.985001027584076
0.729695737361908	1.08855700492859
1.06754779815674	1.1682653427124
0.639035999774933	0.834304809570313
0.819050788879395	1.13190853595734
0.462554961442947	0.792610228061676
1.1853049993515	1.18610751628876
0.590894639492035	0.229918524622917
0.776166319847107	0.964643478393555
0.701983153820038	1.15092837810516
1.02059376239777	0.733851909637451
1.29949843883514	1.50308167934418
0.388915181159973	0.754006147384644
0.371285408735275	1.65203475952148
0.719182014465332	0.157884955406189
1.26740527153015	1.63645970821381
0.690024495124817	1.18442118167877
0.978746831417084	0.876690745353699
0.893477916717529	1.63376426696777
0.582180500030518	1.93771135807037
0.905271828174591	0.685439586639404
0.541006803512573	1.0695937871933
0.292280972003937	0.853471517562866
0.49487841129303	0.961819231510162
0.707780241966248	0.931041300296783
0.805966556072235	0.985899448394775
0.680123209953308	0.696366548538208
0.847066283226013	0.98675000667572
1.14848601818085	1.00150394439697
0.535108387470245	1.15974760055542
0.520083129405975	0.702508449554443
0.709698498249054	0.812823235988617
0.837082624435425	1.10072660446167
0.876687109470367	0.926494240760803
0.548581540584564	0.863651692867279
0.675789475440979	0.783664643764496
0.629772424697876	1.21131479740143
0.599614799022675	1.50154900550842
0.535964548587799	0.974155366420746
0.726065874099731	1.57730793952942
0.537106156349182	0.749012470245361
0.612135052680969	1.36043536663055
0.659308671951294	1.05874371528625
0.826753795146942	1.07932436466217
0.510987281799316	1.21109890937805
0.634215950965881	1.15983140468597
1.13535416126251	1.16616761684418
0.664084196090698	1.24712431430817
1.24269902706146	0.96825647354126
0.57069981098175	1.28597211837769
1.05043411254883	1.30980896949768
0.436442524194717	1.18966829776764
0.684207320213318	1.55618369579315
0.549235224723816	1.19849157333374
0.831823527812958	0.985337138175964
0.681348562240601	1.94833958148956
0.693238854408264	1.09986138343811
0.886344134807587	1.6555153131485
0.569353401660919	0.655644118785858
1.20185458660126	1.65059041976929
0.517081022262573	1.29794013500214
0.956583619117737	-0.197209194302559
0.672567009925842	0.903132855892181
1.15224647521973	1.05980694293976
0.947319090366364	1.33301758766174
0.952411830425262	1.52208173274994
1.10159230232239	0.877433657646179
1.08639252185822	0.587937355041504
0.860275149345398	0.74413388967514
0.639961242675781	1.16853904724121
0.640633046627045	1.0122389793396
0.632409811019897	1.49303340911865
0.529421925544739	1.45119321346283
0.808430194854736	1.07534790039063
1.06195724010468	0.90176123380661
1.22846949100494	0.849567532539368
0.49562606215477	1.1334125995636
0.536552786827087	1.21298396587372
0.824843525886536	1.16060101985931
1.02667045593262	1.08075749874115
0.556813836097717	1.09095299243927
0.780462861061096	0.866223990917206
0.778853058815002	1.18312752246857
0.646989166736603	0.805389881134033
0.87316632270813	1.2135636806488
0.532051622867584	1.09093618392944
0.469674319028854	0.937706887722015
1.13759362697601	1.17781186103821
1.21097123622894	1.01198935508728
0.872813582420349	0.785589754581451
0.77355283498764	0.946982204914093
0.814960122108459	1.85886347293854
0.859448850154877	0.900429546833038
0.808204233646393	1.90959680080414
0.792094886302948	0.877103447914124
0.647984981536865	1.12272489070892
1.21713387966156	0.893894374370575
0.877710103988647	1.00194978713989
0.753751039505005	1.16691923141479
1.02054047584534	0.501513600349426
0.539797902107239	1.07392823696136
0.947768330574036	1.47316062450409
0.761829912662506	0.885549187660217
0.527324080467224	0.940106749534607
1.25194978713989	0.86589902639389
0.935818314552307	0.926088571548462
0.664330542087555	1.28605091571808
0.693085193634033	1.13810563087463
0.942911505699158	1.13730108737946
0.807454586029053	0.787645041942596
0.929390788078308	1.15723669528961
0.609172463417053	0.887249648571014
0.80310195684433	1.18860471248627
1.06180644035339	1.05617880821228
0.660730421543121	0.837282419204712
0.952827513217926	0.814116656780243
0.515181720256805	0.944793403148651
0.55423104763031	1.13586974143982
0.757861852645874	0.952004909515381
0.403334975242615	0.750770390033722
0.635677874088287	1.55853271484375
0.609078288078308	1.19954705238342
0.291011422872543	0.995469689369202
1.05899715423584	1.17155373096466
1.17427015304565	0.868603944778442
0.756574511528015	1.14199602603912
0.662678599357605	1.26080203056335
0.793304145336151	1.20219683647156
0.544901192188263	1.07148969173431
0.925128102302551	1.07392740249634
0.71206670999527	1.15611660480499
0.373489588499069	0.983115792274475
0.859451055526733	1.2859058380127
0.613893091678619	1.11915946006775
0.714405596256256	0.927592217922211
0.845133066177368	1.209477186203
0.7096107006073	1.10027253627777
0.927435994148254	1.62315773963928
0.733515620231628	0.841304957866669
0.582815706729889	1.27051174640656
1.26468634605408	1.09405732154846
0.684739351272583	1.06523096561432
0.679376900196075	0.975532650947571
0.942641973495483	0.789221048355103
0.779448628425598	1.57902109622955
1.00443828105927	0.921485900878906
0.577298223972321	1.397540807724
1.07014286518097	1.40548372268677
0.723654687404633	1.20053720474243
0.641353905200958	1.11705994606018
0.67961847782135	0.811309576034546
0.642708420753479	0.985439538955688
0.611125409603119	0.923205316066742
0.704362809658051	1.02912890911102
0.726325929164886	1.0512660741806
0.567787408828735	1.37697803974152
0.995429992675781	1.25512886047363
0.635219097137451	0.684956252574921
0.666900753974915	1.22582066059113
0.718965172767639	1.03996980190277
1.02895390987396	1.04668414592743
0.585627853870392	1.18927216529846
0.990605175495148	1.19625675678253
0.59375786781311	0.973205924034119
1.25828802585602	1.20135009288788
1.81557095050812	1.01581799983978
0.721002817153931	0.868218064308167
1.28556489944458	1.1705310344696
0.791485249996185	0.859819293022156
0.717841863632202	0.965137362480164
0.597400069236755	1.5296550989151
0.593524575233459	1.10343945026398
0.671145677566528	1.08585321903229
0.611347734928131	1.54100906848907
0.712032437324524	1.61254978179932
0.644126415252686	1.35306191444397
0.663105726242065	0.992281675338745
0.940541684627533	0.834468960762024
0.711144506931305	1.0689150094986
0.616493582725525	1.34426736831665
1.10255181789398	0.834486186504364
0.646285176277161	1.16800677776337
0.807311058044434	1.00909125804901
0.941188275814056	1.35659492015839
0.835026919841766	1.26118981838226
0.369191646575928	1.17304146289825
0.703462958335876	1.2919579744339
0.446943044662476	0.757714629173279
0.827792108058929	1.39258873462677
0.696826279163361	1.29801821708679
0.651486158370972	1.06802415847778
0.613510429859161	2.00735855102539
0.483671426773071	1.06868302822113
0.707418382167816	1.25651979446411
0.587005019187927	1.3196713924408
0.97626143693924	0.962957203388214
0.806860685348511	1.08481240272522
0.829280197620392	1.31614899635315
0.435971766710281	1.10614049434662
0.695541620254517	0.946858108043671
0.803657710552216	1.27708077430725
0.621352910995483	1.09085750579834
0.864893138408661	1.0992945432663
1.10857129096985	0.954545497894287
0.884319305419922	0.876596450805664
0.898183763027191	1.3928906917572
0.913122832775116	1.20816564559937
0.744579911231995	0.903866469860077
0.662240922451019	1.08378291130066
1.04403805732727	1.21460926532745
0.445304960012436	1.20924580097198
0.870001792907715	1.05851006507874
0.755899012088776	0.945148348808289
0.61197167634964	1.35639178752899
0.667355537414551	1.09084641933441
0.87274158000946	1.00192272663116
0.744761645793915	0.97236692905426
0.770175218582153	0.998256266117096
0.236447721719742	1.17351770401001
0.339151680469513	1.16024458408356
1.07769906520844	1.06327199935913
1.0301947593689	1.74993181228638
0.651403427124023	1.00989007949829
0.542243719100952	2.02935194969177
1.19694995880127	1.24513149261475
0.75484174489975	0.832574069499969
0.454485565423965	1.3619122505188
0.645581066608429	0.911812126636505
1.22467136383057	1.32776403427124
0.831892490386963	0.742164969444275
0.589978039264679	0.993411839008331
0.942396461963654	1.42216002941132
1.14975357055664	0.945225715637207
1.06717753410339	1.07005512714386
0.588186204433441	0.221804320812225
0.785630941390991	0.973952114582062
0.616861045360565	1.55000996589661
1.73618364334106	1.06846797466278
0.991660594940186	1.14449536800385
0.401012063026428	1.0237193107605
0.617892026901245	0.953006148338318
0.78131377696991	1.14812219142914
0.633776187896729	1.07450723648071
0.652987658977509	1.1909099817276
1.44604444503784	1.19811344146729
0.907500505447388	1.29163074493408
1.28725326061249	1.21217393875122
1.12149667739868	1.31921541690826
0.71769255399704	1.12387013435364
0.422926306724548	1.35235810279846
0.803481459617615	1.22130954265594
0.961486041545868	0.994852483272552
0.738138258457184	0.99806797504425
0.838536560535431	1.32931852340698
0.721971750259399	1.30080676078796
0.96356189250946	1.12181997299194
0.730318248271942	0.877981781959534
0.748167395591736	0.875660061836243
0.714093029499054	1.01696765422821
0.895009279251099	1.0669823884964
1.00995337963104	1.40129625797272
0.651423454284668	0.96920782327652
0.667302250862122	0.96396017074585
0.889310002326965	1.26585841178894
1.01016473770142	1.12472915649414
2.03239059448242	1.22913932800293
0.971597492694855	0.917136549949646
1.26838004589081	1.04864346981049
1.57839298248291	1.56782722473145
1.2222888469696	1.09751498699188
0.932738363742828	1.56002104282379
1.26661539077759	1.0027242898941
1.19436621665955	1.18813467025757
1.03736805915833	0.781230092048645
0.939910531044006	1.03373527526855
0.842422842979431	0.889699220657349
1.0102162361145	1.0540634393692
1.10355424880981	0.744148135185242
0.945406496524811	1.1648873090744
1.21412861347198	2.03464365005493
1.31215250492096	1.03446519374847
0.991643071174622	1.08928978443146
1.09605801105499	1.12783217430115
1.05097317695618	1.45963454246521
1.07484865188599	1.2004474401474
0.803642809391022	0.889248490333557
1.12933611869812	1.27728939056396
1.52748560905457	1.07293784618378
0.966131150722504	0.878763556480408
1.53176307678223	1.02993333339691
1.08404421806335	1.28652167320251
0.992381513118744	0.95656031370163
1.31490504741669	0.775451481342316
1.02407288551331	1.10064125061035
1.07975149154663	0.945646703243256
1.12580597400665	1.13137745857239
1.29228687286377	0.648389518260956
1.69540047645569	0.983361482620239
1.24877071380615	1.81923139095306
1.15408158302307	1.08775925636292
1.33879089355469	1.23396456241608
1.10821580886841	0.99223804473877
1.38296318054199	1.0187075138092
1.21286284923553	1.47241640090942
1.31867921352386	0.92500901222229
1.20726954936981	1.03985774517059
1.3693243265152	1.09359765052795
1.15596950054169	1.22863101959229
1.64205229282379	1.69816553592682
1.72586178779602	1.15406906604767
0.953805863857269	1.12917566299438
1.08594107627869	NaN
1.4077216386795	NaN
0.911393046379089	NaN
1.06905996799469	NaN
0.97504323720932	NaN
1.03304481506348	NaN
0.992788970470428	NaN
1.76189887523651	NaN
1.25989305973053	NaN
1.20516836643219	NaN
0.927191495895386	NaN
1.93905878067017	NaN
1.0582377910614	NaN
1.18906652927399	NaN
1.06568717956543	NaN
1.05088031291962	NaN
0.415117412805557	NaN
1.56505644321442	NaN
1.02419257164001	NaN
1.23338603973389	NaN
1.00278186798096	NaN
0.994061648845673	NaN
0.833868205547333	NaN
0.805687725543976	NaN
0.910179197788239	NaN
0.979775309562683	NaN
2.0349428653717	NaN
1.72900676727295	NaN
1.00835180282593	NaN
1.12446463108063	NaN
1.04361021518707	NaN
1.93144106864929	NaN
0.982961714267731	NaN
1.29372155666351	NaN
1.16740381717682	NaN
2.07491064071655	NaN
1.28891944885254	NaN
1.3596602678299	NaN
1.44217598438263	NaN
1.01857244968414	NaN
1.49430644512177	NaN
0.76004421710968	NaN
1.15773224830627	NaN
0.865438461303711	NaN
1.0577951669693	NaN
1.27378404140472	NaN
0.72235894203186	NaN
1.40960073471069	NaN
0.96867299079895	NaN
1.38194966316223	NaN
1.19723689556122	NaN
1.19995641708374	NaN
1.03186595439911	NaN
1.50486588478088	NaN
1.42985272407532	NaN
1.30593681335449	NaN
1.00522184371948	NaN
1.84124195575714	NaN
1.16578638553619	NaN
0.83555543422699	NaN
2.00997376441956	NaN
1.11058270931244	NaN
1.12910044193268	NaN
1.11509084701538	NaN
1.63409209251404	NaN
0.925960302352905	NaN
1.28428447246552	NaN
0.891667723655701	NaN
1.12487268447876	NaN
1.17372667789459	NaN
0.865644514560699	NaN
1.07037925720215	NaN
1.29227590560913	NaN
1.01762104034424	NaN
1.12371468544006	NaN
1.43595480918884	NaN
0.970381081104279	NaN
1.10930299758911	NaN
1.4603853225708	NaN
1.07649219036102	NaN
1.58187830448151	NaN
0.965803682804108	NaN
1.54394888877869	NaN
1.41711711883545	NaN
0.997243106365204	NaN
1.79148972034454	NaN
1.05197834968567	NaN
1.2897310256958	NaN
1.62296104431152	NaN
1.33122897148132	NaN
1.57718122005463	NaN
1.09249997138977	NaN
1.16040563583374	NaN
1.01427936553955	NaN
1.28019523620605	NaN
1.36332547664642	NaN
1.20187568664551	NaN
1.3164244890213	NaN
0.995734333992004	NaN
1.2241415977478	NaN
1.43344676494598	NaN
1.36143481731415	NaN
1.66488003730774	NaN
1.29610705375671	NaN
1.6295417547226	NaN
1.00366175174713	NaN
1.64235734939575	NaN
1.27670323848724	NaN
1.34980750083923	NaN
1.23679757118225	NaN
0.842286825180054	NaN
1.3735613822937	NaN
1.2518595457077	NaN
1.58100855350494	NaN
1.05513918399811	NaN
0.378230929374695	NaN
1.24444615840912	NaN
1.41646420955658	NaN
1.08134722709656	NaN
1.26145720481873	NaN
1.32003664970398	NaN
1.2892632484436	NaN
1.82371616363525	NaN
1.61713254451752	NaN
1.00091075897217	NaN
1.51805114746094	NaN
1.02746057510376	NaN
0.962682366371155	NaN
1.33075273036957	NaN
1.22018086910248	NaN
0.96212774515152	NaN
0.969967305660248	NaN
1.01326429843903	NaN
1.0755854845047	NaN
1.37594425678253	NaN
1.56342661380768	NaN
1.16964757442474	NaN
1.09784686565399	NaN
1.06842339038849	NaN
1.78743934631348	NaN
1.68910336494446	NaN
0.957701206207275	NaN
1.27889811992645	NaN
1.1278178691864	NaN
1.72115659713745	NaN
1.36949372291565	NaN
1.6185028553009	NaN
0.92121696472168	NaN
1.03035700321198	NaN
0.94385552406311	NaN
1.04903125762939	NaN
1.26224529743195	NaN
0.913349807262421	NaN
0.968196630477905	NaN
0.910561501979828	NaN
1.75839066505432	NaN
1.36668288707733	NaN
0.66499251127243	NaN
1.17479419708252	NaN
1.53742074966431	NaN
1.53525006771088	NaN
0.890906453132629	NaN
0.728452265262604	NaN
1.35902261734009	NaN
1.13163447380066	NaN
1.07837724685669	NaN
0.884568691253662	NaN
1.19796252250671	NaN
1.67308413982391	NaN
1.13121700286865	NaN
1.14821398258209	NaN
1.19223713874817	NaN
1.05119109153748	NaN
1.03116083145142	NaN
1.14349007606506	NaN
1.25932264328003	NaN
1.98198080062866	NaN
1.65959918498993	NaN
1.03361487388611	NaN
1.26351058483124	NaN
0.23548723757267	NaN
0.802754044532776	NaN
1.50491321086884	NaN
1.93517589569092	NaN
1.29814577102661	NaN
1.39510083198547	NaN
1.27145504951477	NaN
0.95933473110199	NaN
1.08302676677704	NaN
0.929106473922729	NaN
1.02806627750397	NaN
1.37217617034912	NaN
1.17061829566956	NaN
1.28217899799347	NaN
1.1546596288681	NaN
1.20922672748566	NaN
1.42057657241821	NaN
0.681803226470947	NaN
0.104997232556343	NaN
1.08868253231049	NaN
1.20067918300629	NaN
0.966869652271271	NaN
1.10328853130341	NaN
1.34811305999756	NaN
0.988505065441132	NaN
0.987559080123901	NaN
0.994785368442535	NaN
1.05728650093079	NaN
1.03491270542145	NaN
1.66581237316132	NaN
1.01573514938354	NaN
0.857943475246429	NaN
0.881813585758209	NaN
1.69477379322052	NaN
0.79103547334671	NaN
0.601105093955994	NaN
0.847360193729401	NaN
0.860092759132385	NaN
0.886476397514343	NaN
0.0452375411987305	NaN
0.970427870750427	NaN
1.12521636486053	NaN
0.944265782833099	NaN
1.67003011703491	NaN
1.46715176105499	NaN
0.960554003715515	NaN
1.50124657154083	NaN
1.02077722549438	NaN
0.742621839046478	NaN
1.03498661518097	NaN
0.653375029563904	NaN
0.712870240211487	NaN
1.69877338409424	NaN
0.978630006313324	NaN
0.914262533187866	NaN
1.123326420784	NaN
0.862073421478271	NaN
0.80302768945694	NaN
1.60486316680908	NaN
1.31199300289154	NaN
1.06369197368622	NaN
1.01883065700531	NaN
1.07108771800995	NaN
0.9949911236763	NaN
1.0158919095993	NaN
1.3350830078125	NaN
0.863120555877686	NaN
0.801635980606079	NaN
0.904674828052521	NaN
0.787272393703461	NaN
0.85364031791687	NaN
1.01662123203278	NaN
1.10414242744446	NaN
0.684281051158905	NaN
0.923755526542664	NaN
0.855902552604675	NaN
0.99372410774231	NaN
0.934382736682892	NaN
0.700132369995117	NaN
0.793852806091309	NaN
0.867407977581024	NaN
0.893310487270355	NaN
0.893669128417969	NaN
1.13502812385559	NaN
0.973010659217834	NaN
1.5806257724762	NaN
1.0174663066864	NaN
1.37688326835632	NaN
0.828510046005249	NaN
1.05441570281982	NaN
0.855605125427246	NaN
1.14709830284119	NaN
1.17047226428986	NaN
1.16287529468536	NaN
1.10764420032501	NaN
0.875072717666626	NaN
0.860123932361603	NaN
0.777232766151428	NaN
0.888095855712891	NaN
0.92231285572052	NaN
0.602820336818695	NaN
1.02722024917603	NaN
0.870146095752716	NaN
1.05337035655975	NaN
0.969852566719055	NaN
0.94412761926651	NaN
1.29645586013794	NaN
1.06218445301056	NaN
1.57020449638367	NaN
1.00781917572021	NaN
1.08593916893005	NaN
1.13676822185516	NaN
1.20211112499237	NaN
1.08630692958832	NaN
1.15702366828918	NaN
1.56679058074951	NaN
0.916514337062836	NaN
0.757004380226135	NaN
1.00372588634491	NaN
0.900896847248077	NaN
1.41517388820648	NaN
1.30356383323669	NaN
1.10426616668701	NaN
1.12351095676422	NaN
0.597986459732056	NaN
0.981631219387054	NaN
1.08806622028351	NaN
1.2422434091568	NaN
0.998353660106659	NaN
0.469101786613464	NaN
0.850375831127167	NaN
0.699500560760498	NaN
0.927771031856537	NaN
0.905291140079498	NaN
1.08689868450165	NaN
0.857258975505829	NaN
0.956138014793396	NaN
0.961293399333954	NaN
1.16637074947357	NaN
1.20956254005432	NaN
0.854149878025055	NaN
1.14831233024597	NaN
1.03417372703552	NaN
0.133500188589096	NaN
1.0578396320343	NaN
1.26066899299622	NaN
1.10861158370972	NaN
0.914782047271729	NaN
1.01019692420959	NaN
1.33586752414703	NaN
0.929409801959991	NaN
0.96562135219574	NaN
0.773622155189514	NaN
1.09533452987671	NaN
1.04594624042511	NaN
1.32673954963684	NaN
1.23701179027557	NaN
1.06600594520569	NaN
1.11703884601593	NaN
0.970714926719666	NaN
0.883846700191498	NaN
1.06898057460785	NaN
1.23993742465973	NaN
1.52592778205872	NaN
0.7573002576828	NaN
1.01450622081757	NaN
0.882379651069641	NaN
0.762967944145203	NaN
1.00541031360626	NaN
1.01036381721497	NaN
1.13657903671265	NaN
1.08239305019379	NaN
1.39607810974121	NaN
1.12100529670715	NaN
1.30072391033173	NaN
0.926198124885559	NaN
1.98701882362366	NaN
0.989098489284515	NaN
1.24686515331268	NaN
0.998904407024384	NaN
0.550879836082458	NaN
1.52057421207428	NaN
0.956801891326904	NaN
1.01771402359009	NaN
0.802322626113892	NaN
1.09421348571777	NaN
1.40350258350372	NaN
1.15359842777252	NaN
1.11027717590332	NaN
1.18464207649231	NaN
1.0181610584259	NaN
1.09338676929474	NaN
1.20505094528198	NaN
1.23675560951233	NaN
1.02252519130707	NaN
1.52654004096985	NaN
1.19724082946777	NaN
1.40627872943878	NaN
1.1161116361618	NaN
1.36621630191803	NaN
0.989531338214874	NaN
1.0973311662674	NaN
1.401127576828	NaN
1.01403439044952	NaN
1.21837186813354	NaN
1.12656331062317	NaN
1.21221029758453	NaN
0.996077120304108	NaN
1.04275369644165	NaN
1.11218047142029	NaN
0.91461455821991	NaN
0.780093908309937	NaN
1.58128118515015	NaN
1.163649559021	NaN
0.928750574588776	NaN
1.18963170051575	NaN
0.796080708503723	NaN
1.03552412986755	NaN
1.58109080791473	NaN
1.01478612422943	NaN
1.03466844558716	NaN
0.796280324459076	NaN
1.63564598560333	NaN
0.888849854469299	NaN
1.02898406982422	NaN
0.999703049659729	NaN
0.990081310272217	NaN
0.8131383061409	NaN
1.30195498466492	NaN
1.19860816001892	NaN
0.931809902191162	NaN
1.01924300193787	NaN
0.906377136707306	NaN
1.00878942012787	NaN
0.68883752822876	NaN
1.15396761894226	NaN
1.07320892810822	NaN
1.0812600851059	NaN
1.31066381931305	NaN
1.05811822414398	NaN
1.20400011539459	NaN
0.320119351148605	NaN
1.0907576084137	NaN
0.936799466609955	NaN
1.15530526638031	NaN
1.53811872005463	NaN
1.78274023532867	NaN
1.29913818836212	NaN
1.0242018699646	NaN
1.04079806804657	NaN
1.29677355289459	NaN
1.13055634498596	NaN
0.68298465013504	NaN
0.891197443008423	NaN
1.1693400144577	NaN
0.920082271099091	NaN
0.913177728652954	NaN
1.00466477870941	NaN
2.02568078041077	NaN
1.06263279914856	NaN
1.03429841995239	NaN
1.05766379833221	NaN
0.856621563434601	NaN
1.6522319316864	NaN
1.14024126529694	NaN
0.505607604980469	NaN
0.576610207557678	NaN
0.736580193042755	NaN
0.963833510875702	NaN
1.14863586425781	NaN
1.10215604305267	NaN
0.993677258491516	NaN
1.10254454612732	NaN
0.765097618103027	NaN
0.8838791847229	NaN
0.952757716178894	NaN
0.729009211063385	NaN
0.899131298065186	NaN
1.08471262454987	NaN
0.968737781047821	NaN
0.819343566894531	NaN
0.786856472492218	NaN
1.18400633335114	NaN
1.20963084697723	NaN
0.675499498844147	NaN
0.932110726833344	NaN
1.0510311126709	NaN
1.99438571929932	NaN
1.25279712677002	NaN
1.02807331085205	NaN
0.646439433097839	NaN
1.23284018039703	NaN
0.0756796002388	NaN
1.13996028900146	NaN
0.97898918390274	NaN
1.16489291191101	NaN
0.891974091529846	NaN
0.812779903411865	NaN
0.690803647041321	NaN
1.00848925113678	NaN
1.07256877422333	NaN
0.992824971675873	NaN
0.943490087985992	NaN
0.909551501274109	NaN
0.994916796684265	NaN
1.3067946434021	NaN
1.43715739250183	NaN
0.389684528112411	NaN
0.900480687618256	NaN
1.7002649307251	NaN
1.66944909095764	NaN
1.37696504592896	NaN
1.09249317646027	NaN
1.06091499328613	NaN
1.46251916885376	NaN
0.94366055727005	NaN
0.999523103237152	NaN
1.06467866897583	NaN
1.02986335754395	NaN
1.08272862434387	NaN
1.12670826911926	NaN
1.98948180675507	NaN
1.16448891162872	NaN
0.807426333427429	NaN
1.1745673418045	NaN
1.36659026145935	NaN
1.09887564182281	NaN
1.35436427593231	NaN
1.0113810300827	NaN
0.822897374629974	NaN
1.13505828380585	NaN
1.12533164024353	NaN
1.23113906383514	NaN
1.08468174934387	NaN
1.1032030582428	NaN
1.08752620220184	NaN
0.835305094718933	NaN
0.948541581630707	NaN
1.1380842924118	NaN
0.838334858417511	NaN
0.679409980773926	NaN
0.932090044021606	NaN
0.9593306183815	NaN
0.821577131748199	NaN
0.97860848903656	NaN
0.910871267318726	NaN
0.968233168125153	NaN
1.10211908817291	NaN
1.24618494510651	NaN
0.968139231204987	NaN
-0.156359553337097	NaN
1.02558767795563	NaN
1.05633211135864	NaN
0.898762404918671	NaN
0.904921233654022	NaN
1.15804505348206	NaN
0.771895289421082	NaN
1.02883613109589	NaN
1.12511050701141	NaN
0.559283375740051	NaN
0.8399538397789	NaN
1.04274487495422	NaN
1.11742842197418	NaN
0.870729386806488	NaN
0.862165808677673	NaN
0.942609667778015	NaN
0.882085144519806	NaN
0.860280394554138	NaN
0.901541352272034	NaN
1.01012122631073	NaN
0.964741587638855	NaN
0.840475678443909	NaN
1.04169511795044	NaN
1.03910827636719	NaN
1.16972136497498	NaN
0.927193999290466	NaN
0.891205728054047	NaN
1.02879643440247	NaN
0.974209129810333	NaN
0.972706437110901	NaN
0.729859352111816	NaN
0.986131727695465	NaN
0.885949611663818	NaN
0.97228866815567	NaN
1.10481309890747	NaN
0.831853926181793	NaN
0.854043841362	NaN
1.00618386268616	NaN
0.96211701631546	NaN
0.720855951309204	NaN
1.01247537136078	NaN
0.800821602344513	NaN
1.29952073097229	NaN
0.998952686786652	NaN
1.15709364414215	NaN
1.10455811023712	NaN
0.965330600738525	NaN
1.17393851280212	NaN
0.940020084381104	NaN
0.952796041965485	NaN
0.798446238040924	NaN
0.979320406913757	NaN
0.793853223323822	NaN
0.744084656238556	NaN
1.01386284828186	NaN
0.853261709213257	NaN
0.979233860969543	NaN
0.966069400310516	NaN
0.980379402637482	NaN
0.986801207065582	NaN
1.09108865261078	NaN
1.03943884372711	NaN
0.943688452243805	NaN
0.840527355670929	NaN
0.885250568389893	NaN
0.99074786901474	NaN
0.947021126747131	NaN
0.71345317363739	NaN
1.18117010593414	NaN
0.938112378120422	NaN
0.817241251468658	NaN
0.946885049343109	NaN
0.768605530261993	NaN
0.87416398525238	NaN
1.06811809539795	NaN
0.667015492916107	NaN
1.02979111671448	NaN
0.996412515640259	NaN
0.8299919962883	NaN
0.931704819202423	NaN
0.994173467159271	NaN
1.07339262962341	NaN
0.914692759513855	NaN
0.80407178401947	NaN
0.849590182304382	NaN
0.894333004951477	NaN
1.01708340644836	NaN
0.959960401058197	NaN
1.4424843788147	NaN
0.872826397418976	NaN
1.03221094608307	NaN
0.978632390499115	NaN
0.977517545223236	NaN
0.840139806270599	NaN
0.941023111343384	NaN
0.739477157592773	NaN
0.916842699050903	NaN
0.838340878486633	NaN
1.01246237754822	NaN
1.20421528816223	NaN
1.06743657588959	NaN
0.869230389595032	NaN
0.902391612529755	NaN
1.02143847942352	NaN
0.92384797334671	NaN
1.08747220039368	NaN
1.05221951007843	NaN
0.937957406044006	NaN
1.00315976142883	NaN
0.558747470378876	NaN
1.12697124481201	NaN
1.06258952617645	NaN
0.755728900432587	NaN
0.978353381156921	NaN
1.16347646713257	NaN
1.09372293949127	NaN
0.699096977710724	NaN
0.930084407329559	NaN
0.947866022586823	NaN
1.0784500837326	NaN
1.22916615009308	NaN
1.39979767799377	NaN
0.749921798706055	NaN
1.00817263126373	NaN
-0.019909106194973	NaN
0.938083529472351	NaN
1.02161979675293	NaN
0.891287624835968	NaN
0.862545430660248	NaN
0.715958595275879	NaN
0.723865389823914	NaN
1.02540826797485	NaN
0.856859266757965	NaN
1.65873849391937	NaN
0.945481538772583	NaN
0.940830409526825	NaN
0.99991363286972	NaN
1.11099171638489	NaN
0.918913722038269	NaN
1.83320665359497	NaN
1.32468497753143	NaN
0.761768579483032	NaN
1.09088277816772	NaN
1.23020100593567	NaN
0.900647521018982	NaN
0.803083539009094	NaN
1.470419049263	NaN
1.00212609767914	NaN
0.828141629695892	NaN
1.01467716693878	NaN
0.896893858909607	NaN
0.803789615631104	NaN
0.420979678630829	NaN
0.780890822410583	NaN
1.26141774654388	NaN
0.947035908699036	NaN
0.975482404232025	NaN
1.17461824417114	NaN
1.13439548015594	NaN
0.614867091178894	NaN
0.812178730964661	NaN
0.779879212379456	NaN
1.03181445598602	NaN
0.626354396343231	NaN
1.18004739284515	NaN
0.949219763278961	NaN
1.06042814254761	NaN
0.920121371746063	NaN
0.882169902324677	NaN
1.36282587051392	NaN
0.411993265151978	NaN
0.976162314414978	NaN
0.483034670352936	NaN
0.447695791721344	NaN
1.43558514118195	NaN
1.18493461608887	NaN
0.682451784610748	NaN
1.38314080238342	NaN
0.986049890518188	NaN
0.634894609451294	NaN
0.804390728473663	NaN
1.42283833026886	NaN
0.213866874575615	NaN
0.97931295633316	NaN
1.14470076560974	NaN
0.960415661334991	NaN
0.744640827178955	NaN
1.07508432865143	NaN
-0.0315013527870178	NaN
1.19426572322845	NaN
0.638654053211212	NaN
0.796508312225342	NaN
