# Supplementary material for: Subfield-specific interneuron circuits govern the hippocampal response to novelty in male mice
Source: Nat Commun. 2024 Jan 24;15:714. doi: 10.1038/s41467-024-44882-3 (PMC10808551; doi:10.1038/s41467-024-44882-3)
Supplement: Supplementary file 4 — Source Data [file 41467_2024_44882_MOESM4_ESM.zip › SupplFig7a.txt]

PVfam-bsl	PVnov-bsl	PVfam-clz	PVnov-clz	SOMfam-bsl	SOMnov-bsl	SOMfam-clz	SOMnov-clz
0.0361071932299013	0	0.0157829839704069	0.0176259983475627	0.0260539171340691	0.0247295208655332	0.00991786765845343	0.0249172668872883
0.0180535966149506	0	0.0197287299630086	0.0308454971082346	0.0289487968156323	0.0185471406491499	0.0198357353169069	0.00622931672182208
0.0180535966149506	0.00480769230769231	0.0169177901136664	0.0093185789167152	0.0289487968156323	0.0340030911901082	0.0272741360607469	0.00934397508273311
0.0361071932299013	0	0.0169177901136664	0.0186371578334304	0.0521078342681382	0.0401854714064915	0.0223152022315202	0.0342612419700214
0.0164144652474994	0.048084147257701	0.0296061326989162	0.0512521840419336	0.0260539171340691	0.0309119010819165	0.0396714706338137	0.0467198754136656
0.0205180815593742	0.00400701227147508	0.0104883644706654	0.0292593721426394	0.0318436764971956	0.0370942812982998	0.0371920037192004	0.0467198754136656
0.0369325468068736	0.0200350613573754	0.0104883644706654	0.019506248095093	0.0318436764971956	0.0154559505409583	0.0223152022315202	0.0404905586918435
0	0.0200350613573754	0	0.0341359341664127	0.0289487968156323	0.0123647604327666	0.0371920037192004	0.0218026085263773
0	0.0177777777777778	0.0303125986738238	0.0228898426323319	0.0144743984078162	0.0340030911901082	0.00743840074384007	0.0280319252481993
0.0195539260617171	0.0106666666666667	0.0202083991158825	0.0228898426323319	0.0260539171340691	0.0370942812982998	0.0223152022315202	0.00311465836091104
0.0181474480151229	0	0.0268186389540731	0.0216728750423298	0.0318436764971956	0.0185471406491499	0.0247946691461336	0.0560638504963987
0.0181474480151229	0.0234690135680235	0.0276976341604155	0.042976094547408	0.0202641577709426	0.0340030911901082	0.0223152022315202	0.00934397508273311
0.0362948960302457	0.0176017601760176	0.0138488170802077	0.021488047273704	0.0202641577709426	0.0185471406491499	0.0173562684022935	0.0218026085263773
0	0.0234690135680235	0.0138488170802077	0.0257856567284448	0.0463180749050118	0.0278207109737249	0.0198357353169069	0.00622931672182208
0.0264189886480908	0.0194221898519058	0.0397291196388262	0.00395159298592245	0.0434231952234485	0.0123647604327666	0.0322330698899737	0.0311465836091104
0.0264189886480908	0.00776887594076232	0.0252821670428894	0.0197579649296123	0.0260539171340691	0.00618238021638331	0.0173562684022935	0.0280319252481993
0.0342887757835521	0.00813421453990849	0.018058690744921	0	0.0289487968156323	0.0185471406491499	0.00743840074384007	0.0186879501654662
0.0257165818376641	0.0244026436197255	0	0.0474191158310694	0.0347385561787588	0.0340030911901082	0.0297536029753603	0.0124586334436442
0.044023234484867	0.00964145827056342	0.018058690744921	0	0.0173692780893794	0.00927357032457496	0.0297536029753603	0.0529491921354876
0.0391317639865485	0.033745103946972	0.036117381489842	0.0158063719436898	0.0434231952234485	0.0278207109737249	0.00495893382922672	0.0249172668872883
0.00978294099663711	0.0241036456764086	0.0216704288939052	0.0118547789577673	0.0173692780893794	0.00927357032457496	0.0173562684022935	0.00622931672182208
0.00978294099663711	0.0289243748116903	0.018058690744921	0.0276611509014572	0.0115795187262529	0.0278207109737249	0.0148768014876801	0.0342612419700214
0.0244573524915928	0.0289243748116903	0.0170940170940171	0.0332838038632987	0.0289487968156323	0.0370942812982998	0.00495893382922672	0.0186879501654662
0.0391317639865485	0.0192829165411268	0.0227920227920228	0.0237741456166419	0.0376334358603221	0.0123647604327666	0.0297536029753603	0.0186879501654662
0.0244573524915928	0.00964145827056342	0.0056980056980057	0.038038632986627	0.0260539171340691	0.0154559505409583	0.0371920037192004	0.0373759003309325
0.0489147049831856	0.0289243748116903	0.0056980056980057	0.0190193164933135	0.0578975936312647	0.0525502318392581	0.0644661397799473	0.0373759003309325
0.0195658819932742	0.00482072913528171	0.0398860398860399	0	0.0434231952234485	0.0370942812982998	0.0173562684022935	0.0186879501654662
0.0195658819932742	0	0.0113960113960114	0.0285289747399703	0.0376334358603221	0.0278207109737249	0.0173562684022935	0.0186879501654662
0.0635891164781412	0.0626694787586622	0.0056980056980057	0.0237741456166419	0.0260539171340691	0	0.0198357353169069	0
0.0391317639865485	0.0192829165411268	0.0056980056980057	0.0190193164933135	0.0231590374525059	0.00309119010819165	0.0272741360607469	0.0280319252481993
0.0244573524915928	0	0.0284900284900285	0	0.0260539171340691	0.0278207109737249	0.0272741360607469	0.0155732918045552
0.0342402934882299	0.00964145827056342	0.0170940170940171	0	0.0260539171340691	0.0123647604327666	0.0223152022315202	0.0186879501654662
0.0135363790186125	0.0301156224791611	0.0113960113960114	0.0237741456166419	0.0347385561787588	0.0247295208655332	0.0386340117281821	0.0341151385927505
0.0225606316976875	0.0172089271309492	0.0227920227920228	0.0190193164933135	0.0260940472954607	0.0389127324749642	0.0239162929745889	0.0140474100087796
0.0225606316976875	0	0	0.0237741456166419	0.0152215275890188	0.036623748211731	0.0312751523513855	0.0200677285839709
0.0225606316976875	0.0215111589136865	0.0341880341880342	0.0142644873699851	0.0391410709431911	0.0183118741058655	0.0386340117281821	0.0100338642919855
0.0225606316976875	0.0258133906964238	0.0284900284900285	0	0.0217450394128839	0.0183118741058655	0.0515120156375762	0.0401354571679418
0.01804850535815	0.00860446356547459	0.0170940170940171	0.0190193164933135	0.0543625985322098	0.0251788268955651	0.0257560078187881	0.0180609557255738
0.027072758037225	0.00860446356547459	0.029373196957776	0.00485142510612492	0.0369665670019027	0.0343347639484979	0.0294354375071864	0.0321083657343534
0.0541455160744501	0.0215111589136865	0.033569367951744	0.0194057004244997	0.0239195433541723	0.0251788268955651	0.0364939719778429	0.0157170923379175
0.027072758037225	0.0215111589136865	0.02098085496984	0.0291085506367495	0.0142424781912053	0.0219704771713011	0.0208536982730531	0.012573673870334
0.0225606316976875	0.00860446356547459	0	0.0388114008489994	0.0167	0.0215691561067673	0.0156402737047898	0.0220039292730845
0.0406091370558376	0.0559290131755848	0.025177025963808	0.0242571255306246	0.00415584415584416	0.0215691561067673	0.0208536982730531	0.018860510805501
0.0315848843767626	0.00860446356547459	0.016784683975872	0	0	0.0172553248854139	0.00608480699752805	0.0214573088958426
0.01804850535815	0.0172089271309492	0.00396923840238154	0.0190193164933135	0.00831168831168831	0.0172553248854139	0.0365088419851683	0.0250335270451498
0.0225606316976875	0.0301156224791611	0.0516000992309601	0.0237741456166419	0.00415584415584416	0.0172553248854139	0.0212968244913482	0.0250335270451498
0.01804850535815	0.0344178542618984	0.0238154304142893	0.0142644873699851	0.0374025974025974	0.0129414936640604	0.0486784559802244	0.0464908359409924
0.0225606316976875	0.043022317827373	0.0198461920119077	0.0190193164933135	0.00415584415584416	0.0215691561067673	0.0243392279901122	0.0214573088958426
0.01804850535815	0.0215111589136865	0.043661622426197	0.038038632986627	0.00415584415584416	0.0172553248854139	0.00608480699752805	0.0178810907465355
0.0225606316976875	0.0559290131755848	0	0.0237741456166419	0.0249350649350649	0.0172553248854139	0.0243392279901122	0.0214573088958426
0.027072758037225	0.0473245496101102	0.043661622426197	0.0475482912332838	0.0332467532467532	0.0129414936640604	0.00912721049629207	0.0178810907465355
0.0211026114481667	0.0192423331328924	0.0238154304142893	0.00475482912332838	0.00831168831168831	0.0172553248854139	0.0212968244913482	0.0143048725972284
0.00422052228963334	0.0336740829825616	0.00793847680476309	0.0285289747399703	0.00415584415584416	0.0301968185494743	0.0334664384864043	0.00715243629861422
0.0211026114481667	0.00481058328322309	0.00793847680476309	0.0285289747399703	0.0124675324675325	0.0301968185494743	0.0395512454839323	0.0500670540902995
0.0211026114481667	0.00481058328322309	0.0198461920119077	0	0.0249350649350649	0.0215691561067673	0.0334664384864043	0.0393383996423782
0.0126615668689	0.0192423331328924	0.00923254472013849	0.0187903699354081	0.0207792207792208	0.0129414936640604	0.0395512454839323	0.0250335270451498
0.0126615668689	0.0240529164161155	0.018465089440277	0.00469759248385203	0.0207792207792208	0.0172553248854139	0.0212968244913482	0.0107286544479213
0.0126615668689	0.0288634996993385	0.017103153393907	0.00419287211740042	0.0332467532467532	0.0345106497708277	0.0243392279901122	0.0214573088958426
0.0295436560274334	0.0288634996993385	0.0213789417423838	0.0251572327044025	0.0207792207792208	0.0172553248854139	0.0273816314888762	0.00715243629861422
0.0168820891585334	0.00481058328322309	0.0384820951362908	0.0377358490566038	0	0.0172553248854139	0.0212968244913482	0
0.0211026114481667	0.00962116656644618	0.0555852485301978	0.0251572327044025	0.0207792207792208	0.0215691561067673	0.00912721049629207	0.0464908359409924
0.0266603189716734	0.00477184610796302	0.0395930712125378	0.0401449679397825	0.00415584415584416	0.0215691561067673	0.0425936489826963	0.0500670540902995
0.0190430849797667	0	0.0483915314819907	0.0490660719264009	0.0166805671392827	0.0116930572472594	0.0425936489826963	0.032185963343764
0.00380861699595334	0.0238592305398151	0.0175969205389057	0.0178422079732367	0.036697247706422	0.0155907429963459	0.0121696139950561	0.0178810907465355
0.0418947869554868	0.0238592305398151	0.0439923013472642	0.0178422079732367	0.0233527939949958	0.0272838002436054	0.0121696139950561	0.0286097451944569
0.0190430849797667	0	0.0219961506736321	0.0223027599665459	0.0166805671392827	0.0116930572472594	0.0517208594789884	0.0393383996423782
0.0266603189716734	0.00954369221592604	0.0263953808083585	0	0.0166805671392827	0.00779537149817296	0.0425936489826963	0.0107286544479213
0.0342775529635801	0.0190873844318521	0.0571899917514435	0.0401449679397825	0.0200166805671393	0.0233861144945189	0.0212968244913482	0.00357621814930711
0.0266603189716734	0.00954369221592604	0.0175969205389057	0.00892110398661834	0.0400333611342786	0.0623629719853837	0.0395512454839323	0.0107286544479213
0.0266603189716734	0.0429466149716672	0.0219961506736321	0.0223027599665459	0.0233527939949958	0.0350791717417783	0.00608480699752805	0.0178810907465355
0.0342775529635801	0	0.00879846026945285	0.0178422079732367	0.0400333611342786	0.0311814859926918	0.0174291938997821	0.0085952189094816
0.0380861699595334	0.00954369221592604	NaN	NaN	0.0300250208507089	0.0272838002436054	0.0435729847494553	0.0042976094547408
0.0180944303081708	0.0156965336821452	NaN	NaN	0.036697247706422	0.0350791717417783	0.00435729847494553	0.0257856567284448
0.0452360757704269	0.052321778940484	NaN	NaN	0.0300250208507089	0.00779537149817296	0.0566448801742919	0.042976094547408
0.0271416454622561	0.0209287115761936	NaN	NaN	0.0166805671392827	0.0116930572472594	0.0217864923747277	0.0128928283642224
0.0036117381489842	0.0230880230880231	NaN	NaN	0.0200166805671393	0.00389768574908648	0.0217864923747277	0.0257856567284448
0.0325056433408578	0.0307840307840308	NaN	NaN	0.0233527939949958	0.0272838002436054	0.0566448801742919	0.042976094547408
0.0108352144469526	0.0192400192400192	NaN	NaN	0.0166805671392827	0.00389768574908648	0.0261437908496732	0.0257856567284448
0.018058690744921	0.0230880230880231	NaN	NaN	0	0.0233861144945189	0.0305010893246187	0.0128928283642224
0.0072234762979684	0.0192400192400192	NaN	NaN	0.0266889074228524	0.0389768574908648	0.0348583877995643	0.0128928283642224
0.0258620689655172	0.0336291452592247	NaN	NaN	0.0200166805671393	0.0311814859926918	0.00435729847494553	0.0300832661831856
0.021551724137931	0.0112097150864082	NaN	NaN	0.036697247706422	0.0545676004872107	0.0174291938997821	0.0042976094547408
0.0517241379310345	0.0411022886501635	NaN	NaN	0.0700583819849875	0.0545676004872107	0.0435729847494553	0.0558689229116304
0.0474137931034483	0.0523120037365717	NaN	NaN	0.0256821829855538	0.00271923861318831	0.065359477124183	0.0773569701853344
0.0301724137931034	0.018682858477347	NaN	NaN	0.028892455858748	0.0244731475186948	0.0305010893246187	0.0300832661831856
0.0258620689655172	0.0261560018682858	NaN	NaN	0.028892455858748	0.0380693405846363	0.0827886710239651	0.0687617512758528
0.0172413793103448	0.018682858477347	NaN	NaN	0.028892455858748	0.0326308633582597	0.0477162140951185	0.0151860288534548
0.0344827586206897	0.00373657169546941	NaN	NaN	0.028892455858748	0.0543847722637661	0.0502275937843353	0.00911161731207289
0.0258620689655172	0.0224194301728164	NaN	NaN	0.0353130016051364	0.0271923861318831	0.0401820750274682	0.0242976461655277
0.0474137931034483	0.0261560018682858	NaN	NaN	0.0545746388443018	0.035350101971448	0.0326479359598179	0.0212604403948367
0.0172413793103448	0.00747314339093881	NaN	NaN	0.0224719101123595	0.0407885791978246	0.0276251765813844	0.0121488230827639
0.021551724137931	0	NaN	NaN	0.00963081861958266	0.0217539089055065	0.0226024172029509	0.0242976461655277
0.0258620689655172	0.0261560018682858	NaN	NaN	0.0545746388443018	0.035350101971448	0.0401820750274682	0.0334092634776006
0.0344827586206897	0.0298925735637553	NaN	NaN	0.028892455858748	0.0244731475186948	0.0276251765813844	0.0121488230827639
0.0387931034482759	0.0224194301728164	NaN	NaN	0.057784911717496	0.0489462950373895	0.0828755297441532	0.0394836750189825
0.0258620689655172	0.018682858477347	NaN	NaN	0.0385232744783307	0.0271923861318831	0.0753413906765029	0.0425208807896735
NaN	NaN	NaN	NaN	0.00769785903295646	0.045624665834967	0.0251137968921676	0.00303720577069096
NaN	NaN	NaN	NaN	0.0269425066153476	0.0399215826055962	0.0251137968921676	0.0182232346241458
NaN	NaN	NaN	NaN	0.0141530296329058	0.0252365930599369	0.0401820750274682	0.0334092634776006
NaN	NaN	NaN	NaN	0.0070765148164529	0.0288418206399279	0.0301365562706012	0.0212604403948367
NaN	NaN	NaN	NaN	0.0212295444493587	0	0.0351593156490347	0.0334092634776006
NaN	NaN	NaN	NaN	0.0353825740822645	0.0504731861198738	0.0276251765813844	0.00607441154138193
NaN	NaN	NaN	NaN	0.0283060592658116	0.0432627309598918	0.0477162140951185	0.0303720577069096
NaN	NaN	NaN	NaN	0.0106147722246793	0.0324470482199189	0.0301365562706012	0.00911161731207289
NaN	NaN	NaN	NaN	0.0212295444493587	0.0288418206399279	0.00718132854578097	0.0374269005847953
NaN	NaN	NaN	NaN	0.0784313725490196	0.036792181661397	0	0.0187134502923977
NaN	NaN	NaN	NaN	0.0369088811995386	0.0183960908306985	0.0466786355475763	0.0233918128654971
NaN	NaN	NaN	NaN	0.027681660899654	0.00919804541534924	0.0143626570915619	0.0374269005847953
NaN	NaN	NaN	NaN	0.027681660899654	0.0229951135383731	0.0212887283786352	0.0345721694036301
NaN	NaN	NaN	NaN	0.027681660899654	0	0.0243299752898688	0.0242005185825411
NaN	NaN	NaN	NaN	0.027681660899654	0.0229951135383731	0.00304124691123361	0.0311149524632671
NaN	NaN	NaN	NaN	0	0.0459902270767462	0.0212887283786352	0.0345721694036301
NaN	NaN	NaN	NaN	0.013840830449827	0.0183960908306985	0.0304124691123361	0.0242005185825411
NaN	NaN	NaN	NaN	0.0322952710495963	0.0137970681230239	0.015206234556168	0.0276577355229041
NaN	NaN	NaN	NaN	0.027681660899654	0.0551882724920954	0.0182474814674016	0.0311149524632671
NaN	NaN	NaN	NaN	0.00461361014994233	0.0183960908306985	0.0315893385982231	0.00910470409711684
NaN	NaN	NaN	NaN	0.0230680507497117	0.00459902270767462	0.0868706811451135	0.0485584218512898
NaN	NaN	NaN	NaN	0.0230680507497117	0	0.0434353405725568	0.0364188163884674
NaN	NaN	NaN	NaN	0.0351390922401171	0.025283118251251	0.0473840078973346	0.0151745068285281
NaN	NaN	NaN	NaN	0.0741825280624695	0.075849354753753	0.035538005923001	0.00910470409711684
NaN	NaN	NaN	NaN	0.00780868716447047	0.0210692652093758	0.0118460019743337	0.0182094081942337
NaN	NaN	NaN	NaN	0.0117130307467057	0.025283118251251	0.0552813425468904	0.0242792109256449
NaN	NaN	NaN	NaN	0.00780868716447047	0.025283118251251	0.0434353405725568	0.0273141122913505
NaN	NaN	NaN	NaN	0.0546608101512933	0.0421385304187516	0.0157946692991115	0.0515933232169954
NaN	NaN	NaN	NaN	0.0429477794045876	0.00842770608375033	0.00789733464955577	0.0182094081942337
NaN	NaN	NaN	NaN	0.0702781844802343	0.050566236502502	0.0236920039486673	0.00303490136570561
NaN	NaN	NaN	NaN	0.0234260614934114	0.00421385304187516	0.0118460019743337	0.0273141122913505
NaN	NaN	NaN	NaN	0.0273304050756467	0.0126415591256255	0.0118460019743337	0.0242792109256449
NaN	NaN	NaN	NaN	0.0429477794045876	0.0337108243350013	0.0434353405725568	0.0303490136570561
NaN	NaN	NaN	NaN	0.0234260614934114	0.0168554121675007	0.035538005923001	0.00303490136570561
NaN	NaN	NaN	NaN	0.00390434358223524	0.0168554121675007	0.0473840078973346	0.0121396054628225
NaN	NaN	NaN	NaN	0.0195217179111762	0.0589939425862523	0.0307429547395389	0.00703709133558129
NaN	NaN	NaN	NaN	0.0195217179111762	0.00421385304187516	0.0102476515798463	0.0351854566779065
NaN	NaN	NaN	NaN	0.0273304050756467	0.0168554121675007	0.0204953031596926	0.0258026682304647
NaN	NaN	NaN	NaN	0.0273304050756467	0	0.0239111870196413	0.0304940624541856
NaN	NaN	NaN	NaN	0.0195217179111762	0.0126415591256255	0.0444064901793339	0.0609881249083712
NaN	NaN	NaN	NaN	0.0195217179111762	0.00842770608375033	0.0204953031596926	0.00938278844744172
NaN	NaN	NaN	NaN	0.0312347486578819	0.00421385304187516	0.0478223740392827	0.0680252162439525
NaN	NaN	NaN	NaN	0.00390434358223524	0.0168554121675007	0.0170794192997438	0.00703709133558129
NaN	NaN	NaN	NaN	0.066373840897999	0.00842770608375033	0.00341588385994876	0.0304940624541856
NaN	NaN	NaN	NaN	0.0117130307467057	0.0294969712931262	0.0375747224594364	0.0656795191320921
NaN	NaN	NaN	NaN	0.0351390922401171	0	0.0102476515798463	0.0281483653423252
NaN	NaN	NaN	NaN	0.0234260614934114	0.00842770608375033	0.0102476515798463	0.0211112740067439
NaN	NaN	NaN	NaN	0.0273304050756467	0.0168554121675007	0.0170794192997438	0.0117284855593022
NaN	NaN	NaN	NaN	0.0156173743289409	0.0168554121675007	0.0204953031596926	0.0281483653423252
NaN	NaN	NaN	NaN	0.066373840897999	0.0674216486700026	0.0204953031596926	0.00938278844744172
NaN	NaN	NaN	NaN	0.0351390922401171	0	0	0.0234569711186043
NaN	NaN	NaN	NaN	0.0117130307467057	0.0294969712931262	0.0273270708795901	0.00703709133558129
NaN	NaN	NaN	NaN	0.0240601503759399	0.0111169011638006	0.0273270708795901	0.00938278844744172
NaN	NaN	NaN	NaN	0.0240601503759399	0.0222338023276012	0.0204953031596926	0.00234569711186043
NaN	NaN	NaN	NaN	0.0171858216970999	0.00833767587285044	0.0204953031596926	0.00938278844744172
NaN	NaN	NaN	NaN	0.0240601503759399	0.0111169011638006	0.0307429547395389	0.0234569711186043
NaN	NaN	NaN	NaN	0.0274973147153598	0.00833767587285044	0.0512382578992314	0.032839759566046
NaN	NaN	NaN	NaN	0.0170394036208733	0.0172043010752688	0.0341588385994876	0.0234569711186043
NaN	NaN	NaN	NaN	0.0219078046554085	0.0196620583717358	0.0273270708795901	0.0281483653423252
NaN	NaN	NaN	NaN	0.01	0.0224152423648081	0.0307429547395389	0.0187655768948834
NaN	NaN	NaN	NaN	0.015	0.0268982908377697	0.0512382578992314	0.0422225480134878
NaN	NaN	NaN	NaN	0.0538922155688623	0.0413971539456662	0.0307429547395389	0.0633338220202316
NaN	NaN	NaN	NaN	0.0329341317365269	0.0532249122158566	0.00341588385994876	0.0351854566779065
NaN	NaN	NaN	NaN	0.0329341317365269	0.0177416374052855	0.0333780360601997	0.030610292710924
NaN	NaN	NaN	NaN	0.0119760479041916	0.0206985769728331	0.0190731634629712	0.0336713219820165
NaN	NaN	NaN	NaN	0.0449101796407186	0.00887081870264276	0.0262255997615855	0.00918308781327721
NaN	NaN	NaN	NaN	0.029940119760479	0.00887081870264276	0.0238414543287141	0.0244882341687392
NaN	NaN	NaN	NaN	0.029940119760479	0.0266124561079283	0.045741799578694	0.017217524980784
NaN	NaN	NaN	NaN	0.00898203592814371	0.0266124561079283	0.0240746313572073	0.0295157571099154
NaN	NaN	NaN	NaN	0.0449101796407186	0.0266124561079283	0.0385194101715318	0.0196771714066103
NaN	NaN	NaN	NaN	0.029940119760479	0.0325263352430235	0.0168522419500451	0.00737893927747886
NaN	NaN	NaN	NaN	0.0227243382827631	0.0111563044741429	0.0120373156786037	0.0221368178324366
NaN	NaN	NaN	NaN	0.0185926404131698	0.0223126089482859	0.0201988322550103	0.0288845905867182
NaN	NaN	NaN	NaN	0.0495803744351194	0.0204532248692621	0.0201988322550103	0.0226950354609929
NaN	NaN	NaN	NaN	0.0206584893479664	0.0204532248692621	0.0167	0.00825274016763379
NaN	NaN	NaN	NaN	0.0456440640772438	0.0428284630827571	0.0553917168867804	0.0535117056856187
NaN	NaN	NaN	NaN	0.0210664911125741	0.0107071157706893	0.0594948070265419	0.0445930880713489
NaN	NaN	NaN	NaN	0.0210664911125741	0.0178451929511488	0.024618540838569	0.00297287253808993
NaN	NaN	NaN	NaN	0.0667105551898179	0.0678117332143654	0.00820618027952302	0.0178372352285396
NaN	NaN	NaN	NaN	0.0280886548167654	0.0178451929511488	0.0205154506988075	0.00891861761426979
NaN	NaN	NaN	NaN	0.0596883914856265	0.0321213473120678	0.024618540838569	0.0178372352285396
NaN	NaN	NaN	NaN	0.0315997366688611	0.0285523087218381	0.0369278112578536	0.0148643626904496
NaN	NaN	NaN	NaN	0.0351108185209568	0.0428284630827571	0.0492370816771381	0.0327015979189892
NaN	NaN	NaN	NaN	0.0456440640772438	0.0428284630827571	0.0204185809086268	0.00184246890833717
NaN	NaN	NaN	NaN	0.0351108185209568	0.0392594244925273	0.0204185809086268	0
NaN	NaN	NaN	NaN	0.031219512195122	0.0253365003958828	0	0.0202671579917089
NaN	NaN	NaN	NaN	0.0273170731707317	0.00844550013196094	0.00204185809086269	0.0167
NaN	NaN	NaN	NaN	0.0195121951219512	0.0168910002639219	0.00307160683432521	0.0210170763745543
NaN	NaN	NaN	NaN	0.0390243902439024	0.0464502507257852	0.0491457093492033	0.0450365922311878
NaN	NaN	NaN	NaN	0.031219512195122	0.0211137503299023	0.0368592820119025	0.0210170763745543
NaN	NaN	NaN	NaN	0.00390243902439024	0.0211137503299023	0.0184296410059512	0.0420341527491086
NaN	NaN	NaN	NaN	0.0234146341463415	0.0253365003958828	0.0215012478402764	0.0240195158566335
NaN	NaN	NaN	NaN	NaN	NaN	0.0337876751775773	0.00300243948207919
NaN	NaN	NaN	NaN	NaN	NaN	0.0368592820119025	0.063051229123663
NaN	NaN	NaN	NaN	NaN	NaN	0.0215012478402764	0.00600487896415838
NaN	NaN	NaN	NaN	NaN	NaN	0	0.0240195158566335
NaN	NaN	NaN	NaN	NaN	NaN	0.0215012478402764	0.0660536686057422
NaN	NaN	NaN	NaN	NaN	NaN	0.0122864273373008	0.0600487896415838
NaN	NaN	NaN	NaN	NaN	NaN	0.015358034171626	0.0750609870519797
NaN	NaN	NaN	NaN	NaN	NaN	0.0368592820119025	0.0540439106774254
NaN	NaN	NaN	NaN	NaN	NaN	0.0184296410059512	0.0690561080878214
NaN	NaN	NaN	NaN	NaN	NaN	0.0245728546746017	0.0450365922311878
NaN	NaN	NaN	NaN	NaN	NaN	0.0230105465004794	0.040877155631254
NaN	NaN	NaN	NaN	NaN	NaN	0.0345158197507191	0.0306578667234405
NaN	NaN	NaN	NaN	NaN	NaN	0.0230105465004794	0.0306578667234405
NaN	NaN	NaN	NaN	NaN	NaN	0.0306807286673058	0.061315733446881
NaN	NaN	NaN	NaN	NaN	NaN	0.0306807286673058	0.020438577815627
NaN	NaN	NaN	NaN	NaN	NaN	0.0115052732502397	0.0170321481796892
