# Supplementary material for: Subfield-specific interneuron circuits govern the hippocampal response to novelty in male mice
Source: Nat Commun. 2024 Jan 24;15:714. doi: 10.1038/s41467-024-44882-3 (PMC10808551; doi:10.1038/s41467-024-44882-3)
Supplement: Supplementary file 4 — Source Data [file 41467_2024_44882_MOESM4_ESM.zip › SupplFig7b.txt]

PVfam-bsl	PVnov-bsl	PVfam-clz	PVnov-clz	SOMfam-bsl	SOMnov-bsl	SOMfam-clz	SOMnov-clz
1.00337877964798	0	0.0828782449357046	0.0682590412652906	0.717757488918524	0.666430067539505	0.191618686000899	0.488460617981702
0.218352179116196	0	0.223141591240304	0.121978355912675	0.900421382054438	0.143327953213575	0.208842294040318	0.117834707942869
0.301902544690828	0.0777687860501462	0.375958369421291	0.207703726114343	0.72723982729421	0.152435169501607	0.247330950043338	0.0947191600959914
0.432550668488045	0	0.064419338803979	0.202662497651198	0.221434059090617	0.540819056718974	0.332282811921526	0.584640089935789
0.0865638723647948	0.169200561308887	0.223740508963988	0.141580064062486	0.0949396051834953	0.370848108719904	0.541164739653132	0.731184087616122
0.108576660447178	0.372327646743823	0.0491706697576763	0.186696842928552	0.712862499447072	0.0890047292954726	0.754490727671599	0.795196977831811
1.07147599207561	0.981861866754755	0.170008847870438	0.0987735184343581	0.142949408913991	0.0665014249773208	0.575869453900121	0.562276991265371
0	0.198347040729405	0	0.107716912253058	0.0895476627101768	0.22126293576811	0.420541042950694	0.110063762962652
0.0959202640165337	0.677217000232688	0.135736796435049	0.725902977569584	0.218660511231178	0.191138352016341	0.0339346874331559	0.077648715104625
0.202537017423073	0	0.0936661877013185	0.135550463144385	0.200639859901721	0.528509811474008	0.224761062904628	0
0.0482110962277082	0.0361951020141297	0.542321421590285	0.298444126878338	0.276240310258345	0.156577772569424	0.108359521865875	0.0429086286233123
0.530112041316343	0.0655718266799898	0.181904340700572	0.539881707929951	0.193499244064498	0.142539606610485	0.243456906838914	0.312132260095716
0	0.230852971034974	0.35660267223628	0.271015925028012	0.266834130483229	0.259972589592257	0.0701180360126462	0.0578868946324965
0.227927090633935	0.287425532721937	0.158992951518184	0.0630099102699428	0.295598877016604	0.123923277125657	0.271749219544156	0.223789435315267
0.434060497238839	0.119616896355378	0.261733557070548	0.0572494674350573	1.00933368204771	0.511196079701531	0.0627609557224852	0.356561140418248
0.354212525972664	0.0150972436886865	0.139382622832783	0.0984319663177693	0.116416072387986	0.0168168571617641	0.424479670580469	0.632847446778242
0.233871741397518	0.182690403495286	0.437924058818322	0	0.154890714065388	0.0998617338072965	0.00528367233268962	0.354910438083861
0.384331543196386	0.0769980519806252	0	0.26367680198709	0.185149465478958	0.355033269416619	0.116860797668264	0.0205766068553059
0.232239179050569	0.0477550430636105	0.0761239603769386	0	0.0745292936780783	0.0252958167080213	0.0208416799884296	0.0866736672545478
0.0165918913636809	0.174923903809059	0.787523522104451	0.0692280185802636	0.11295001398612	0.217160605037093	0.704171847937556	0.326765032432507
0.0297427428695341	0.166326780376671	0.073024361946346	-0.000102686410043936	0.0449240779385202	0.117197494933826	0.348685593113581	0.105338284112942
0.0834667986223162	0.339491156029046	0.0579583065613604	0.084770358751981	0.361751875371656	0.138681158944865	0.0884773566170896	0.0811133999307641
0.208710924830731	0.0694321807678701	0.0822368256342396	0.0829358299715472	0.21437349748147	0.0892760880772751	0.0688721561380314	0.0712685684944609
0.322910118156372	0.10184268984911	0.0471625759622925	0.0955004519440329	0.296961337417251	0.127311582161012	0.781455713177148	0
0.228555538149465	0.0839185233704385	0.0275933312302687	0.154607874273536	0.23988595803197	0.146664428730657	0.105547504736586	0.0927562946536177
0.171067247392793	0	0.0236657309012609	0.0604616159112722	0.242548416446612	0	0.169025236804603	0.074932118020582
0.721035722820057	0.184687152022378	0.484640416620078	0.0317320028118414	0.476334008453743	0.100714973859822	0.151157358464478	0.395035396388731
0.117939611489646	0.117345344647744	0.0243218883229523	0.080273746626411	0.193281197761967	0.305284471914261	0.100632647316022	0.102603047058373
1.3105093887307	0	0.0282557338134451	0.206858465312759	0.241036086116435	0.0346300670289302	0.205219902466337	0.127090107520441
0.453426892476806	0.0198016214805284	0.182580243602616	0	0.273527762613081	0.167969083952899	0.131172126941935	0.158163022634037
0.15624983935123	0.395052750139873	0.054491234584609	0.592872615125621	0.0715346050590743	0.111648517339386	0.257503124634619	0.0682021945452829
0.182115740778398	0.342070806155569	0	0.402707510628544	0.121282128521355	0.227339525684776	0.162897304846013	0.161070225781725
0.465744235012272	0	0.128949179082504	0.202201114946076	0.105876544626774	0.0946047484428517	0.147899833577258	0.223516737733227
0.445466629847711	0.0904208867232473	0.271583184868258	0	0.27111164852648	0.297243771811514	0.265361715910104	0.289644268045355
0.131198828953383	0.0915533310201404	0.306002317082822	0.128713825375088	0.542672827738112	0.131470549056543	0.292314144147521	0.136704488528689
0.445144226253899	0.15110008007319	0.197471197846745	0.0175058868792439	0.177211462716658	0.149043884812264	0.102515107651773	0.537905080652002
0.474225183242095	0.0758075411919168	0.520040689975078	0.209425110626532	0.149931861784981	0.113756149569143	0.182382630227923	0.22835435566542
0.378819500749412	0.279447925773833	0	0.265421251839906	0.220021617095937	0.430792641537459	0.137550045658546	0.0981579554487212
0.224385334795777	0.175613479400208	0.259427490160111	0.0549182634085976	0.138154584130002	0.110458763902535	0.0168331715835326	0.0461554087559576
0.146780067206375	0.195484485343534	0.0606349502973657	0	0.00684857603206159	0.458716352160395	0.0683242227051245	0.0541647747949405
0.450372864697279	0.740141431924068	0.0658654458925782	0.348199064076773	0	0.295688021499522	0.0803745292128788	0.0197453877834266
0.26111724444435	0.0295562574230681	0.793411826234785	0.384327388172981	0.0663898889973123	0.136561586713546	0.137253114249888	0.25324510463935
0.340455994573872	0.197615488939274	0.253178159594312	0.0574310863687396	0.057647174817234	0.0552319451873547	0.050335708744084	0.0718706988771268
0.172605647837029	0.253570528314649	0.217773509712488	0.238942316702129	0.559280195993688	0.0926482251396124	0.41927818766968	0.0477502529408788
0.143849724920958	0.217298335281924	0.718969593493248	0.838683210951529	0.216400497996397	0.357458359934994	0.0189791302784868	0.0398261238322488
0.0979190872312311	0.153251525988038	0	0.0739491703969212	0.0677026776419471	0.463997550438593	0.1001785106615	0.0896056655120035
0.342263802853094	0.208271865100287	0.140543631699476	0.276040255976096	0.10412286909118	0.0674754368781755	0.203102718193328	0.096513739587687
0.536856902408298	0.704610308614896	0.4257992449355	0.0722719593038986	0.0842368103021559	0.0702657441236903	0.0763281065628742	0.103558770804876
0.243221924355214	0.430741008657916	0.0174867131187121	0.350857576858451	0.0169926579676426	0.0695225495795983	0.36887255567425	0.108324625517063
0.326702897452614	0.190059617494743	0.0288650618520209	0.405089759783924	0.00784671064866336	0.0999770154055497	0.080234485200926	0.0234287975958136
0.320011857496179	0.0242707666104774	0.121460412891262	0	0.0303916853254014	0.0796573868776903	0.148146655074528	0.0367284318335209
0.135998812913259	0.01969276462115	0.0457547090097994	0.0670797211419464	0.0814438554620584	0.078228158861742	0.0647815057222695	0.00742043512979198
0.111625871319153	0.333076525366464	0.163870088823455	0.0282020655659743	0.147660396958964	0.137191635383087	0.0996044579503868	0
0.534351272596994	0.552270673112848	0.260861235555697	0.0264519064113101	0.240334022614236	0.146420291313525	0.175017044720171	0.197671728546326
0.161293481743516	0.56170927298195	0.0653557392736738	0.521332038324194	0.0860526120822701	0.0582172370016651	0.0307321482996157	0.237167728041705
0.131056626220052	0.0962652694276922	0.61589678154469	0.779394628563544	0.430274770563795	0.0777918797507187	0.127691434431946	0.0748602679962253
0.446968162557109	0.0435946149691484	0.324546047961505	0.477310604981618	0	0.0513613546667618	0.0671477256455605	0.0936940719789953
0.593979376480951	0.0975840225821412	0.224842005742088	0.15003135725669	0.0608591425095936	0.0419931401285618	0.0294159208869684	0.0702240811956209
0.757411844399271	0.449039595363423	0.0737859987043858	0.131783169061672	1.2583738588278e-05	0.0767743489114644	0.111830737411714	0.14148513635196
0.216722712313387	0	0.247045481098341	0.0425594547248144	0.536029478143025	0.327462172763193	0.201687474391806	0.0142868970834751
0.0363580827118779	0.207092591705494	0.0725921251964003	0.117532074534498	0.256765839301557	0.187781395163923	0.27428228020606	0.0773642389781125
0.7473399556861	0.411868353096489	0.0666372189992837	0	0.0583548827441169	0.0728260951702688	0.0180667371852648	0.285154267999788
0.343676275353895	0	0.23231870523273	0.111596324421187	0.0817861164331476	0.139245424937721	0.325983825768292	0.0380757547688692
0.156178141948332	0.267369757374319	0.0567104775114586	0.0398405924977315	0.162680231867796	0.0458648439633336	0.350685763479252	0.0628907323819765
0.298879363927914	0.20690276605205	0.123420771780206	0.0585217363178322	0.10815721808416	0.0975817170979533	0.109349954464288	0.0452970921081692
0.87072380226965	0.12306690853485	0.0233784142815027	0.103090493460278	0.115637611576777	0.343470739613958	0.123567862278618	0.0633667838839224
0.109710525910494	0.111242586250855	NaN	NaN	0.066061711379528	0.130540035778579	0.34460234751907	0.0263049125925017
0.347241011601481	0	NaN	NaN	0.363490545904494	0.273928670759743	0.138325978995857	0.0467787090271791
1.08215224488083	0.0421779699567531	NaN	NaN	0.143086724181426	0.0853387918461931	0.0212060589956268	0.124145937896449
0.0329407516046589	0.0312813950630332	NaN	NaN	0.557349263382013	0.560895184850812	0.239093335339201	0
0.266250754038381	0.746104172231483	NaN	NaN	0.413963634153754	0.0308860293622326	0.601869909402299	0.380732431389079
0.0814783405745049	0.36010613857644	NaN	NaN	0.129788398576307	0.0549663559212546	0.150897217052244	0.0815074920242913
0.0396807234805449	0.138955038637049	NaN	NaN	0.173808875177583	0.0191406328862416	0.204541153464541	0.180264741859087
0.378016032567988	0.542758278043381	NaN	NaN	0.0734060874402637	0.183872322114818	0.136191256015415	0.0630485277760296
0.755889507083596	0.988158468769312	NaN	NaN	0.191724782226386	0.0456640375627077	0.143955882699104	0.124632171786744
0.20335701498719	0.273450878385616	NaN	NaN	0	0.145872559777614	0.102029546316473	0.0372746681627799
1.01793589200911	1.01942960297217	NaN	NaN	0.223070628521246	0.776579027344007	0.208770129164255	0.15380673428419
0.270132396952689	0.129004479873976	NaN	NaN	0.0739330933722364	0.199258738792722	0.134214269686763	0.180487029866691
0.139352705602936	0.00973451455601721	NaN	NaN	0.0692732224400497	0.163192915687549	0.307818355197445	0.287153811266219
0.744863850848028	0.661737592501968	NaN	NaN	0.203603183007512	0.138431541245412	0.128129762226385	0.0291245080743846
0.0603357389736383	0.131819331518453	NaN	NaN	0.369306767594869	0.00437798505151686	0.0351559845119658	0.0221113466582678
0.404960772549404	0.195623209523341	NaN	NaN	0.280402681066406	0.0548214859275421	0.133894073584635	0.0940613283797961
0.0431529547884003	0.0800136240702604	NaN	NaN	0.196217501186253	0.102687153239386	0.132272300697621	0.0311745993986687
0.226169403618823	0.00977456581179864	NaN	NaN	0.19665792559879	0.0564619357943328	0.286118192934015	0.227416725320957
0.177747595320444	0.107538051659906	NaN	NaN	0.181439262155701	0.188553917607207	0.288054940457627	0.505024441104226
0.10258555542962	0.0996154836135153	NaN	NaN	0.0527357614421147	0.0993712769984598	0.0530902133458471	0.000184758757181351
0.103352012891452	0.0478124351346976	NaN	NaN	0.13156264284137	0.408851494036178	0.172873276133951	0.0347560303429107
0.250212463618241	0	NaN	NaN	0.0275436737452659	0.153819960619371	0.102385321169208	0.0532564582772045
0.0830137207995196	0.0644649940701172	NaN	NaN	0.0164105237755348	0.20980237329999	0.0902623676725839	0.0800951795723635
0.0917257863899485	0.129046935754469	NaN	NaN	0.168898063548405	0.134118935550298	0.133603939039741	0.1762335461878
0.159193020263812	0.0684252168135737	NaN	NaN	0.0648795986793384	0.20265299317005	0.121063522820316	0.0535785335039177
NaN	NaN	NaN	NaN	0.546245823248312	0.167997354434501	0.143028111058669	0.105274253697013
NaN	NaN	NaN	NaN	0.0619314777949691	0.0773110739278756	0.132860782904266	0.0656911035882358
NaN	NaN	NaN	NaN	0.034403229855212	0.178773471371077	0.12872764718607	0.234732273647351
NaN	NaN	NaN	NaN	0.147355759319439	0.139339872515877	0	0.0537193329207389
NaN	NaN	NaN	NaN	0.0330383683623843	0.210066132116072	0.118788568222264	0.0379216390598568
NaN	NaN	NaN	NaN	0.117696878621573	0.576346411118015	0.0236487034834121	0.0954236099724678
NaN	NaN	NaN	NaN	0.401275850526112	0	0.32433114433206	0.273097321703531
NaN	NaN	NaN	NaN	0.243076946965011	0.322600742815843	0.267120873968955	0.422007097450319
NaN	NaN	NaN	NaN	0.613557374499287	0.16105194811609	0.0385203472278844	0.155410785056216
NaN	NaN	NaN	NaN	0.0854979830056284	0.0942307362357959	0.0833294125943335	0.0601685319915621
NaN	NaN	NaN	NaN	0.432000642779727	0.277260877130516	0.369258295639511	0.205046266448394
NaN	NaN	NaN	NaN	0.219863497828779	0.188904241184616	0.186759129036969	0.206913265052181
NaN	NaN	NaN	NaN	0.750278691694845	0.119186691817815	0.781121184846816	0.767678957239394
NaN	NaN	NaN	NaN	0.318825776751287	0.105310391334513	0.166034761153679	0.162766413849633
NaN	NaN	NaN	NaN	0.156242330323021	0.254051533551338	0.24744536551409	0.250862810014104
NaN	NaN	NaN	NaN	0.177978287943396	0	0.36423172584323	0.0398249920720325
NaN	NaN	NaN	NaN	0.486652959942134	0.450123895782464	0.370273182765829	0.146222446596072
NaN	NaN	NaN	NaN	0	0.759425952185994	0.0642596419140005	0.140425187658612
NaN	NaN	NaN	NaN	0.205842319927103	0.261223271553266	0.326024181686062	0.216363808652897
NaN	NaN	NaN	NaN	0.239637661140638	0.278699062834677	0.17827364734153	0.259810625372604
NaN	NaN	NaN	NaN	0.0863533725064815	0.452719305392169	0.0355631211200087	0.0888881479658799
NaN	NaN	NaN	NaN	0.0334911247135087	0.149936667793212	0.230997056330171	0.0237912679004122
NaN	NaN	NaN	NaN	0.344391577423312	0.0429133248505794	0.0456196253409589	0.208543183372131
NaN	NaN	NaN	NaN	0.557135933934682	0	0.0469197776404469	0.251765878734556
NaN	NaN	NaN	NaN	0.0996246049902598	0.173584902537272	0.394219046389048	0.0231943806574119
NaN	NaN	NaN	NaN	0.398291951026763	0.201907246637397	0.290152896760878	0.116724442819269
NaN	NaN	NaN	NaN	0.104662283785732	0.163176707940196	0.199646650693471	0.195454750377451
NaN	NaN	NaN	NaN	0.0992111012044909	0.164181216061435	0.104011899151793	0.0384399718709088
NaN	NaN	NaN	NaN	0.0658991123039589	0.175228847085006	0.0694863411547406	0.115307508033575
NaN	NaN	NaN	NaN	0.43131442447676	0.111545718161346	0.223023356405973	0.121219752233081
NaN	NaN	NaN	NaN	0.0330721039920847	0.254421119682789	0.051954182972064	0.340911449110812
NaN	NaN	NaN	NaN	0.121399412224009	0	0.114957604405247	0.16485294207519
NaN	NaN	NaN	NaN	0.118814579454952	0.0829784761037862	0.735600948478394	0.200062483863767
NaN	NaN	NaN	NaN	0.259134678626307	0.517743810003434	0.308683949977961	0.342353069547861
NaN	NaN	NaN	NaN	0.26739013880166	0.187635175165626	0.0542930784954122	0.0383971026816342
NaN	NaN	NaN	NaN	0.0102474828599315	0.196284523673381	0.00169212829502986	0.446634366186154
NaN	NaN	NaN	NaN	0.179802983805277	0.037169416760525	0.190440323377605	0.459807624032106
NaN	NaN	NaN	NaN	0.0952123587155112	0.295093560037726	0.351979208946585	0.462338124214105
NaN	NaN	NaN	NaN	0.510039124375564	0	0.27426558306503	0.172213607259283
NaN	NaN	NaN	NaN	0.196283832622802	0.0548673289554625	0.147001382965211	0.308587968993448
NaN	NaN	NaN	NaN	0.536228658545681	0.0489806401736227	0.542147810840519	0.069205154914064
NaN	NaN	NaN	NaN	0.101489557887495	0.0177615570777536	0	0.158063209758213
NaN	NaN	NaN	NaN	0.0300410645515561	0.0631185844151685	0.127765841389558	0.0757538428202166
NaN	NaN	NaN	NaN	0.544149230650118	0.111928350849646	0.608804486152863	0.104563293311053
NaN	NaN	NaN	NaN	0.0125651764661889	0.119270449117026	0.129169900063566	0.00916429664560075
NaN	NaN	NaN	NaN	0.416004401926327	0	0.0665776037262384	0.0229004586629283
NaN	NaN	NaN	NaN	0.365458012479379	0.026797720600048	0.401937579098811	0.208227295765669
NaN	NaN	NaN	NaN	0.226089102842675	0.0688397198018128	0.263767374401162	0.15444826116955
NaN	NaN	NaN	NaN	0.0832227466828565	0.157389624079243	0.640531249874227	0.237730316357072
NaN	NaN	NaN	NaN	0.47986529430442	0.601931821869207	0.0758482666305908	0.061800810081532
NaN	NaN	NaN	NaN	0.371371761073923	0	0.242767190342828	0.0678983540193446
NaN	NaN	NaN	NaN	0.12251399935087	0.549330649634841	0.497871774230726	0.151372684000549
NaN	NaN	NaN	NaN	0.456077032500487	0.0600564812314397	0.262155529915207	0.589769036067988
NaN	NaN	NaN	NaN	0.19425300906004	0.100597665349275	0	0.311543902375477
NaN	NaN	NaN	NaN	0.15883347564522	0.147418491097663	0.249391832349229	0.250800545276496
NaN	NaN	NaN	NaN	0.163182043848674	0.0340120264755986	0.0552381241410127	0.0572589146354734
NaN	NaN	NaN	NaN	1.22938154556435	0.0197519904218676	0.105187452339097	0.0324449906352076
NaN	NaN	NaN	NaN	0.465062776065471	0.412047063613351	0.223800358712573	0.115669337359455
NaN	NaN	NaN	NaN	0.0985268793808723	0.0866224581889422	0.210695084881631	0.122118254106943
NaN	NaN	NaN	NaN	0.179974383683142	0.506353115813315	0.092077836902534	0.034761049205871
NaN	NaN	NaN	NaN	0.109365533057482	0.254288862957002	0.153122465568802	0.044772559512123
NaN	NaN	NaN	NaN	0.782104167319055	0.783753020769846	0.260861565001844	0.127078600052878
NaN	NaN	NaN	NaN	0.0395006437943752	0.145616921003913	0.0281129018867764	0.0545368228811595
NaN	NaN	NaN	NaN	0.260206840383621	0.0596267263713855	0.365954057689059	0.438759570451122
NaN	NaN	NaN	NaN	0.0889079960431685	0.112736777965556	0.125762784516502	0.275985367123362
NaN	NaN	NaN	NaN	0.295954479715893	0.0183969242665523	0.1140668526073	0.0587353110482914
NaN	NaN	NaN	NaN	0.449461552923846	0.545430974964996	0.127039945078672	0.0844355910905728
NaN	NaN	NaN	NaN	0.0384205327353183	0.200122897816807	0.214389167370724	0.0302119081735613
NaN	NaN	NaN	NaN	0.235839288914928	0.0623490245750818	0.01445473635928	0.149479438721816
NaN	NaN	NaN	NaN	0.147390183801994	0.0395650545719892	0.129157735724801	0.0394330885853949
NaN	NaN	NaN	NaN	1.07882959679875	0.649816909730747	0.489147213081467	0.247089060049122
NaN	NaN	NaN	NaN	0.320507514662062	0.307681523891652	0.209559154625015	0.211150120410956
NaN	NaN	NaN	NaN	0.790432847119156	0.210612957453594	0.155172414523725	0.124740755976508
NaN	NaN	NaN	NaN	0.149069302441212	0.293158234611418	-0.0631617883713254	-0.180440125888109
NaN	NaN	NaN	NaN	0.400373062545464	0.191596879588583	0.0630031859339668	0.0973287378861397
NaN	NaN	NaN	NaN	1.02176510231184	0.580120944294318	0.208652876778488	0.0537338036934814
NaN	NaN	NaN	NaN	0.151071158113576	0.140933140898583	0.217068730106958	0
NaN	NaN	NaN	NaN	0.591505495052034	0.45544190621782	0	0.114967692271177
NaN	NaN	NaN	NaN	0.352291845468673	0.291992278474332	0.0077810207233579	0.242050099459898
NaN	NaN	NaN	NaN	0.519306434797399	0.301451337487699	0.0411265087863649	0.243906681671634
NaN	NaN	NaN	NaN	0.531238954336506	0.326710781609288	0.182504183153955	0.121690458626287
NaN	NaN	NaN	NaN	0.0898105890804412	0.322622642768223	0.42682578399253	0.182342718504467
NaN	NaN	NaN	NaN	0.586392118118273	0.38487169131094	0.210665640144998	0.120155898478214
NaN	NaN	NaN	NaN	0.108427420927234	0.368126694645711	0.764349696554141	0.0304029149212394
NaN	NaN	NaN	NaN	0.586967691181302	0.38644873135241	0.501137193914107	0.266064739245248
NaN	NaN	NaN	NaN	0.856970631249967	0.260359506416424	0.10346267782915	0.0308523771022775
NaN	NaN	NaN	NaN	0.435513654623511	0.450471542573308	0	0.174277793957369
NaN	NaN	NaN	NaN	0.587356695283413	0.048510958359182	0.205931461916848	0.531880884875423
NaN	NaN	NaN	NaN	1.33840365518266	0.44432923857554	0.103567087402254	0.502027692039357
NaN	NaN	NaN	NaN	0.0131971750846802	0.0960624844035099	0.118243544678782	0.520342876159478
NaN	NaN	NaN	NaN	0.226073385197454	0.158380893743073	0.262468152376416	0.135786282150705
NaN	NaN	NaN	NaN	NaN	NaN	0.195109278479025	0.830539871449112
NaN	NaN	NaN	NaN	NaN	NaN	0.0788037202667292	0.528382188673769
NaN	NaN	NaN	NaN	NaN	NaN	0.138448133647121	0.358367014162997
NaN	NaN	NaN	NaN	NaN	NaN	0.135401602559797	0.0957964692088698
NaN	NaN	NaN	NaN	NaN	NaN	0.0920262534660464	0.0595210018812624
NaN	NaN	NaN	NaN	NaN	NaN	0.19734981568869	0.35318668356469
NaN	NaN	NaN	NaN	NaN	NaN	0.225942113316489	0.139233599017036
NaN	NaN	NaN	NaN	NaN	NaN	0.0348410038145951	0.203403639085576
