# Supplementary material for: Subfield-specific interneuron circuits govern the hippocampal response to novelty in male mice
Source: Nat Commun. 2024 Jan 24;15:714. doi: 10.1038/s41467-024-44882-3 (PMC10808551; doi:10.1038/s41467-024-44882-3)
Supplement: Supplementary file 4 — Source Data [file 41467_2024_44882_MOESM4_ESM.zip › SupplFig7c.txt]

FF corr PV	FN corr PV	FF corr SOM	FN corr SOM
0.0950964506037011	NaN	0.836898947973892	0.866920160109422
0.526039468300248	NaN	0.991238453703401	0.858186850286703
NaN	0.865205963975483	0.499401743311184	0.342184988131113
0.981247115384899	NaN	-0.170690393672507	0.307452879479908
0.496654381821556	0.492915548281106	-0.0200860134910812	0.378949190783105
NaN	-0.0431662154722568	0.875572445370088	0.874793229105664
-0.0539345935476545	0.273698062260781	0.758004229316056	0.85870338783581
NaN	NaN	0.456094037934234	0.433451855717553
NaN	NaN	0.785595579506411	0.684779812069094
0.966648542837064	0.313843492082166	0.844583752987592	0.812936403129254
0.118440990133935	NaN	0.828970299050852	0.811344434707926
-0.107396167824766	0.360241433977516	0.954814255129711	0.864364927927171
-0.203409150016051	0.732874351839899	0.490877422263711	0.55383143195435
0.693396672488333	NaN	-0.0942675979497853	0.86261377122605
0.36757145334453	0.0656001838735006	0.978904172167829	-0.224922963351957
0.875973269214043	0.229418561051093	-0.132633275861845	0.4
0.82162618348181	-0.104187357356244	0.789497539202338	-0.00509943109833528
NaN	-0.0525435801790437	0.646736791811735	0.13059252352485
0.708747721374643	-0.273631777311458	-0.0902471846042966	0.833686873086561
NaN	0.0190121776072562	0.763247905472429	0.733803693950142
NaN	0.316761737576157	0.625832407906522	0.978429821495871
0.981390780689615	-0.0750143481190072	0.861664619526943	0.863550240557166
0.749909611680851	0.0386088658800827	0.543500977370501	0.579734192551919
0.816074639264448	0.649578443757309	-0.161232725532956	0.788791404323942
0.936485361886372	-0.177615391738595	0.972699541786077	0.377037551219069
0.329168367627007	0.858703355933875	0.413438259846429	0.434126954004796
0.277175196207563	-0.140381871559402	0.855440557793826	0.98428113369913
0.72604518758637	NaN	0.592346223442808	0.75237986688596
0.974222740820024	0.016926598522235	0.962084008192067	0.854149301102074
0.401847771975589	-0.17388846689998	0.882622078444087	NaN
0.555368336822983	NaN	0.370594609853208	-0.124619901579145
0.505107060150452	0.543465405040933	-0.15178669864339	0.295031442490395
-0.0110322370770017	0.359027134867469	-0.222787799943829	0.51588893617801
-0.068360307866425	0.247160643172829	0.0491487871747796	0.97112103470343
0.0230920917366167	NaN	0.223974632513661	0.0786875767407337
0.726421557554428	0.097654433391567	0.46446445878544	0.414283090588449
0.841702210922585	-0.133785804746309	0.916858675109914	0.0497868945426812
NaN	0.0428083926434378	0.831699647769874	-0.187656041462179
0.921709515260622	0.322028503728846	0.41896392219988	0.165428797751611
0.56620483930675	0.796769238611957	0.423336613137624	-0.055960717127078
0.725851376914588	0.788698579967418	0.665631131717136	0.577058165503718
0.571624377663211	0.36146319455069	0.541797928577951	-0.085136983935069
0.763003713264887	0.618965494710827	0.358980092722354	-0.245188825540047
0.553203432467631	-0.103444200576698	0.72896249722556	-0.093761590561813
NaN	0.831010745649817	NaN	NaN
0.57745796048941	-0.205990994926917	0.689836557207594	0.498306846484636
0.925189636600118	0.922248844801157	0.27644209777127	0.325496287272015
NaN	-0.238815861958559	0.106374090642218	0.940299444219614
0.848105909348508	0.145248003914882	-0.0519708075784473	-0.265889240810463
0.328270041508469	0.859007115083597	0.707372921931265	0.957686029728535
0.709416870819711	-0.269697221019683	0.343896269154494	0.23223449568885
-0.171145858519602	0.991592392288461	0.845417245338452	-0.283142189589976
0.314516939429047	0.773950945419799	-0.53802191866789	-0.123079621185978
0.972663030585573	-0.137771062619547	0.973611760767168	0.0869123293056959
0.352061540422642	0.907496487106172	0.560030577138674	0.505912074056179
-0.145100759915213	0.681477460300475	0.47621073373887	0.0587342685685125
0.579323509889755	0.975943444606074	NaN	0.260283878495373
0.419701821541966	0.971610776553865	0.897989523973716	-0.0259903622602523
-0.247626110141785	0.80182904247653	0.581158584103456	0.794469537907716
0.155384871467176	0.550429574994154	0.51730292905256	0.747972288170533
0.938219896483014	0.922283745059281	0.398266357588369	NaN
0.0237837925340925	0.499651054336123	0.419898743989995	-0.151493966589323
0.881402148893348	NaN	0.21616865728315	-0.223230848682196
0.565633526864956	0.495619370810767	0.415186166930244	0.608061778234963
0.785618028261689	0.934879443384067	0.640648581686447	0.568108894242099
0.310275358280917	NaN	0.568257262934835	0.547519784370433
0.501760103256678	0.969000127622407	0.669125248515046	-0.184044339414402
0.660939239780669	0.219959880447924	-0.371379392481138	-0.139790123456482
0.695364184278426	0.384771913567364	0.873914344096435	0.0421409333955531
0.354111838013447	0.353430715499694	0.968094249297176	0.213197400017814
NaN	NaN	0.0499307043724577	0.372070390303284
NaN	0.875654900861032	0.377969736106047	0.560364579798413
NaN	-0.151411737522959	0.855699541685034	0.439268812827642
NaN	0.731837937898347	0.284336775773077	-0.199397966138089
NaN	0.658661018659348	0.203017817069786	0.0929462655362472
NaN	0.763311372342315	0.323257448407943	0.87540227348616
NaN	0.927614281162766	0.914652219415171	0.746332535952133
NaN	0.225102412830343	-0.0961165936898913	0.407248983375755
NaN	0.216719078498621	0.994070825434481	0.620337289185802
NaN	0.784619254851066	0.464780503911354	NaN
NaN	0.867564212311389	0.574529456090488	0.936144032737376
NaN	0.132139233631037	0.933132122467113	0.580680741567674
NaN	-0.0436227401539887	0.394736501522009	-0.232642342866312
NaN	0.409060010924364	0.274884489051109	0.542446172655173
NaN	0.94647371441249	0.993715927867403	-0.0824337170837767
NaN	-0.136253253500223	0.937312498223817	-0.0435515694806502
NaN	0.762957706740789	0.567593724949994	-0.147930782217332
NaN	0.417037472253616	-0.0455222453133794	0.372884620506439
NaN	0.487732371656415	0.962849132063974	0.631477794363195
NaN	0.964138168480364	0.135258656511378	0.275431993890595
NaN	-0.277328137413762	-0.137951359675597	0.0183717344386772
NaN	-0.166255743939063	0.696327174440378	0.326967582334745
NaN	NaN	0.916230256710872	0.72086665030754
NaN	0.115302581794841	0.970727961729625	-0.171587152898558
NaN	-0.107306200382047	0.856219605200577	0.0864418877568415
NaN	0.703963910220103	0.40415183198998	0.916735021956376
NaN	0.759423110792355	0.396360064487772	-0.268073178044927
NaN	NaN	0.876600541652091	0.297319469749533
NaN	NaN	0.995752384433447	0.125645563755818
NaN	NaN	0.497750095213125	0.824844155904471
NaN	NaN	0.574324646667762	0.220811685136748
NaN	NaN	0.586250094602809	NaN
NaN	NaN	-0.0339897056356236	0.959104391939497
NaN	NaN	0.64492993885917	0.339268969081458
NaN	NaN	0.50376627634761	-0.107664355701513
NaN	NaN	-0.134284198052177	-0.379868645473114
NaN	NaN	0.956143119425369	0.387963666391249
NaN	NaN	0.990509388518689	0.868288443615999
NaN	NaN	0.997958185669471	-0.389341177496954
NaN	NaN	0.967534131265835	0.0304321219891112
NaN	NaN	0.83071741366966	NaN
NaN	NaN	0.515590019811247	-0.198202862628284
NaN	NaN	0.26116354794563	NaN
NaN	NaN	0.993897839623451	0.950173030860228
NaN	NaN	0.0380729411823476	-0.155619383150374
NaN	NaN	0.993689805715602	0.293104062634025
NaN	NaN	-0.0117854399083174	-0.107785634623112
NaN	NaN	-0.261870855542489	-0.122940806378715
NaN	NaN	-0.178129374606427	NaN
NaN	NaN	0.540077394906427	-0.291329073441184
NaN	NaN	-0.222134645240776	0.305086691828629
NaN	NaN	0.752567768404974	-0.233373505475228
NaN	NaN	0.893358500809532	0.988235547622293
NaN	NaN	0.543541661947387	0.726250513174658
NaN	NaN	0.290472970731376	-0.0320911236558281
NaN	NaN	0.830758814395988	0.923754310090924
NaN	NaN	0.679613646930731	-0.0521483839027638
NaN	NaN	0.343707393130219	NaN
NaN	NaN	NaN	0.494938297070953
NaN	NaN	NaN	-0.383694491442029
NaN	NaN	NaN	0.98908662127101
NaN	NaN	NaN	0.66550736350581
NaN	NaN	NaN	0.930229792296774
NaN	NaN	NaN	-0.142042549726569
NaN	NaN	NaN	-0.117021600854091
NaN	NaN	NaN	NaN
NaN	NaN	NaN	-0.0867806821308385
NaN	NaN	NaN	-0.159151863958146
NaN	NaN	NaN	0.100574268290646
NaN	NaN	NaN	-0.0969656887297549
NaN	NaN	NaN	-0.155457327534354
NaN	NaN	NaN	0.112457150365217
NaN	NaN	NaN	-0.10807011209663
NaN	NaN	NaN	NaN
NaN	NaN	NaN	0.650460356333282
NaN	NaN	NaN	-0.00448415465879336
NaN	NaN	NaN	-0.144580354058818
NaN	NaN	NaN	0.482385641666775
NaN	NaN	NaN	NaN
NaN	NaN	NaN	-0.167939308887671
NaN	NaN	NaN	0.946657869344977
NaN	NaN	NaN	0.205766564921976
NaN	NaN	NaN	-0.299701709826845
NaN	NaN	NaN	-0.290264691687302
NaN	NaN	NaN	0.522710044452742
NaN	NaN	NaN	-0.21929518221013
NaN	NaN	NaN	-0.312914627879395
NaN	NaN	NaN	-0.253459614745686
NaN	NaN	NaN	-0.185414772899211
NaN	NaN	NaN	0.976102429420578
NaN	NaN	NaN	0.323757901092265
NaN	NaN	NaN	0.957428743585391
NaN	NaN	NaN	0.885799646093411
NaN	NaN	NaN	0.735432221638347
NaN	NaN	NaN	-0.0833855049829781
NaN	NaN	NaN	-0.0825914466280241
NaN	NaN	NaN	-0.202353423335252
NaN	NaN	NaN	-0.316683958766019
NaN	NaN	NaN	0.163471206252053
NaN	NaN	NaN	0.987123510077256
NaN	NaN	NaN	0.0823824377290496
NaN	NaN	NaN	0.981983049620541
NaN	NaN	NaN	0.454523113150496
NaN	NaN	NaN	0.0569169539465964
NaN	NaN	NaN	-0.213556631373702
NaN	NaN	NaN	-0.261871600044604
NaN	NaN	NaN	0.506465103347458
NaN	NaN	NaN	-0.425200248246315
NaN	NaN	NaN	0.136356436214136
NaN	NaN	NaN	0.637257642532518
NaN	NaN	NaN	0.243857582936714
NaN	NaN	NaN	-0.255362998541611
NaN	NaN	NaN	0.753285842165417
NaN	NaN	NaN	0.850946808907637
NaN	NaN	NaN	-0.0281334275365867
NaN	NaN	NaN	-0.3202583683536
NaN	NaN	NaN	0.0898275351739976
NaN	NaN	NaN	0.551276397991061
NaN	NaN	NaN	-0.11826982995999
NaN	NaN	NaN	0.175069392572397
