# Supplementary material for: Subfield-specific interneuron circuits govern the hippocampal response to novelty in male mice
Source: Nat Commun. 2024 Jan 24;15:714. doi: 10.1038/s41467-024-44882-3 (PMC10808551; doi:10.1038/s41467-024-44882-3)
Supplement: Supplementary file 4 — Source Data [file 41467_2024_44882_MOESM4_ESM.zip › SupplFig7d.txt]

PV bsl	PV clz	SOM bsl	SOM clz
NaN	NaN	0.569199411276403	0.63562556471267
NaN	NaN	0.118506879271425	0.220735127227202
NaN	NaN	NaN	NaN
NaN	NaN	0.112100515154104	0.298759801899327
NaN	NaN	0.673128604732494	0.638075164641033
NaN	NaN	0.154747234883541	0.388269421315888
NaN	NaN	NaN	NaN
NaN	NaN	0.505745137946625	0.474574441265811
-0.0117423867732526	0.179935015156721	0.0275247577483891	0.251317175511126
0.2474619754371	0.30327453198465	0.349707670830138	0.354606470812554
0.388229431118253	0.0564024363904272	0.17191029124016	NaN
0.314525330668281	0.399630622949424	NaN	0.249853918800102
NaN	NaN	NaN	NaN
0.600196338748214	NaN	0.136955916935367	0.479019474727272
0.28063088394381	0.138626469771983	NaN	NaN
NaN	NaN	0.119535494917936	0.307989762397857
NaN	NaN	0.197182615058413	0.52778799576742
