# Supplementary material for: Subfield-specific interneuron circuits govern the hippocampal response to novelty in male mice
Source: Nat Commun. 2024 Jan 24;15:714. doi: 10.1038/s41467-024-44882-3 (PMC10808551; doi:10.1038/s41467-024-44882-3)
Supplement: Supplementary file 4 — Source Data [file 41467_2024_44882_MOESM4_ESM.zip › SupplFig8b.txt]

fam-bsl	fam-clz	nov-bsl	nov-clz
0.0249433106575964	0.00497048772910842	0.0265413325960741	0.010834603013374
0.0249433106575964	0.0248524386455421	0.0619297760575062	0.0243778567800914
0.0453514739229025	0.0323081702392047	0.0176942217307161	0.00812595226003047
0.0204081632653061	0.0149114631873253	0.0508708874758087	0.0216692060267479
0.0408163265306122	0.0422491456974216	0.0685651092065247	0.0270865075334349
0.0476190476190476	0.0273376825100963	0.0176942217307161	0.010834603013374
0.0204081632653061	0.00745573159366263	0.0752004423555433	0.0297951582867784
0.018140589569161	0.0173967070518795	0.0420237766104506	0.0270865075334349
0.0385487528344671	0.0248524386455421	0.0530826651921482	0.0216692060267479
0.0136054421768707	0.0173967070518795	0.0221177771633951	0.0162519045200609
0.0113378684807256	0.0248524386455421	0.0176942217307161	0.010834603013374
0.0453514739229025	0.0323081702392047	0.0552944429084877	0.0325038090401219
0.0430839002267574	0.0422491456974216	0.0464473320431297	0.00541730150668698
0.0476190476190476	0.0198819509164337	0.0176942217307161	0.00541730150668698
0.0090702947845805	0.0198819509164337	0.0199059994470556	0.00270865075334349
0.0204081632653061	0.0273376825100963	0.0508708874758087	0.00812595226003047
0.018140589569161	0.0248524386455421	0.0575062206248272	0.00812595226003047
0.0385487528344671	0.0273376825100963	0.0597179983411667	0.0433384120534959
0.0385487528344671	0.0497048772910842	0.0309648880287531	0.0135432537667175
0.036281179138322	0.0298229263746505	0.0442355543267902	0.0243778567800914
0.0317460317460317	0.0173967070518795	0.0420237766104506	0.00812595226003047
0.0612244897959184	0.059645852749301	0.0530826651921482	0.0379211105468089
0.0317460317460317	0.0397639018328673	0.0199059994470556	0.00812595226003047
0.018140589569161	0.0173967070518795	0.0597179983411667	0.0297951582867784
0.0340136054421769	0.0273376825100963	0.0265413325960741	0.0243778567800914
0.054421768707483	0.0521901211556384	0.0508708874758087	0.010834603013374
0.018140589569161	0.0273376825100963	0.0287531103124136	0.0135432537667175
0.0408163265306122	0.0447343895619758	0.0486591097594692	0.0216692060267479
0.0317460317460317	0.0149114631873253	0.0398119988941111	0.0162519045200609
0.0226757369614512	0.0298229263746505	0.0442355543267902	0.010834603013374
0.0226757369614512	0.0248524386455421	0.0486591097594692	0.0379211105468089
0.0453514739229025	0.0397639018328673	0.0265413325960741	0.00812595226003047
0.0317460317460317	0.0372786579683131	0.0376002211777716	0.0189605552734044
0.0226757369614512	0.0248524386455421	0.0575062206248272	0.0135432537667175
0.0249433106575964	0.00497048772910842	0.0575062206248272	0.0189605552734044
0.0408163265306122	0.0223671947809879	0.0398119988941111	0.0379211105468089
0.018140589569161	0.0173967070518795	0.0353884434614321	0.0270865075334349
0.0476190476190476	0.0173967070518795	0.0331766657450926	0.0216692060267479
0.0589569160997732	0.0422491456974216	0.0287531103124136	0.0216692060267479
0.0294784580498866	0.012426219322771	0.0442355543267902	0.0243778567800914
0.0430839002267574	0.04721963342653	0.0552944429084877	0.0460470628068393
0.0612244897959184	0.0521901211556384	0.0309648880287531	0.0243778567800914
0.0340136054421769	0.04721963342653	0.0796239977882223	0.0325038090401219
0.0770975056689342	0.0397639018328673	0.0663533314901852	0.0433384120534959
0.0272108843537415	0.0223671947809879	0.0309648880287531	0.0216692060267479
0.0317460317460317	0.0347934141037589	0.0508708874758087	0.0216692060267479
0.0226757369614512	0.0397639018328673	0.0420237766104506	0.0325038090401219
0.0498866213151927	0.0397639018328673	0.0442355543267902	0.0189605552734044
0.0340136054421769	0.0273376825100963	0.0597179983411667	0.0325038090401219
0.0521541950113379	0.0546753650201926	0.0420237766104506	0.0270865075334349
0.0317460317460317	0.0323081702392047	0.0265413325960741	0.0352124597934654
0.0498866213151927	0.0248524386455421	0.0552944429084877	0.010834603013374
0.0453514739229025	0.0571606088847468	0.0398119988941111	0.0243778567800914
0.0249433106575964	0.0149114631873253	0.0221177771633951	0.0216692060267479
0.0090702947845805	0.0173967070518795	0.0199059994470556	0.0297951582867784
0.072562358276644	0.0646163404784094	0.0176942217307161	0.0270865075334349
0.0294784580498866	0.0248524386455421	0.0707768869228643	0.0325038090401219
0.0204081632653061	0.00745573159366263	0.0199059994470556	0.00812595226003047
0.018140589569161	0.0173967070518795	0.0353884434614321	0.0270865075334349
0.0476190476190476	0.0571606088847468	0.0575062206248272	0.010834603013374
0.0204081632653061	0.0273376825100963	0.0331766657450926	0.00812595226003047
0.0521541950113379	0.0621310966138552	0.0309648880287531	0.0216692060267479
0.0408163265306122	0.0372786579683131	0.0641415537738457	0.0487557135601828
0.0204081632653061	0.0223671947809879	0.0442355543267902	0.0460470628068393
0.0113378684807256	0.0223671947809879	0.0353884434614321	0.010834603013374
0.036281179138322	0.0298229263746505	0.0442355543267902	0.0243778567800914
0.018140589569161	0.0248524386455421	0.0287531103124136	0.0243778567800914
0.0680272108843537	0.0546753650201926	0.0243295548797346	0.0243778567800914
0.0294784580498866	0.0173967070518795	0.0442355543267902	0.0325038090401219
0.0317460317460317	0.0323081702392047	0.0287531103124136	0.0325038090401219
0.0385487528344671	0.0273376825100963	0.0199059994470556	0.0325038090401219
0.0476190476190476	0.0397639018328673	0.0552944429084877	0.0433384120534959
0.0476190476190476	0.012426219322771	0.0530826651921482	0.0243778567800914
0.0249433106575964	0.0223671947809879	0.0265413325960741	0.0270865075334349
0.0521541950113379	0.0248524386455421	0.0287531103124136	0.0352124597934654
0.0612244897959184	0.0671015843429636	0.0287531103124136	0.0352124597934654
0.0249433106575964	0.0347934141037589	0.0575062206248272	0.0352124597934654
0.0294784580498866	0.0248524386455421	0.0442355543267902	0.0379211105468089
0.0317460317460317	0.0546753650201926	0.0265413325960741	0.0270865075334349
0.0340136054421769	0.0397639018328673	0.0154824440143766	0.0243778567800914
0.0294784580498866	0.0422491456974216	0.0663533314901852	0.0379211105468089
0.0566893424036281	0.0447343895619758	0.0309648880287531	0.0297951582867784
0.0680272108843537	0.0347934141037589	0.0309648880287531	0.010834603013374
0.0204081632653061	0.0422491456974216	0.0309648880287531	0.0297951582867784
0.0589569160997732	0.0571606088847468	0.0818357755045618	0.0162519045200609
0.0385487528344671	0.0223671947809879	0.0287531103124136	0.0622989673269003
0.0408163265306122	0.0223671947809879	0.0243295548797346	0.0270865075334349
0.0476190476190476	0.059645852749301	0.0486591097594692	0.0297951582867784
0.0113378684807256	0.0298229263746505	0.0464473320431297	0.0433384120534959
0.018140589569161	0.0273376825100963	0.0331766657450926	0.010834603013374
0.0249433106575964	0.0248524386455421	0.0287531103124136	0.0352124597934654
0.0612244897959184	0.0671015843429636	0.0221177771633951	0.00541730150668698
0.0340136054421769	0.0621310966138552	0.0464473320431297	0.0135432537667175
0.018140589569161	0.0323081702392047	0.0287531103124136	0.0243778567800914
0.036281179138322	0.0422491456974216	0.0243295548797346	0.0189605552734044
0.0680272108843537	0.0372786579683131	0.0221177771633951	0.00270865075334349
0.0453514739229025	0.0248524386455421	0.0575062206248272	0.0189605552734044
0.0294784580498866	0.0323081702392047	0.0243295548797346	0.0379211105468089
0.0453514739229025	0.0844982913948431	0.0243295548797346	0.0406297613001524
0.0340136054421769	0.0149114631873253	0.0265413325960741	0.00812595226003047
0.0476190476190476	0.0372786579683131	0.0663533314901852	0.0650076180802438
0.0249433106575964	0.0298229263746505	0.0464473320431297	0.0352124597934654
0.0136054421768707	0.0198819509164337	0.0486591097594692	0.0622989673269003
0.0702947845804989	0.0397639018328673	0.0530826651921482	0.0352124597934654
0.0408163265306122	0.0546753650201926	0.0176942217307161	0.0216692060267479
0.0249433106575964	0.0173967070518795	0.0199059994470556	0.0325038090401219
0.018140589569161	0.0248524386455421	0.0199059994470556	0.0433384120534959
0.0204081632653061	0.0422491456974216	0.0619297760575062	0.0433384120534959
0.0113378684807256	0.0248524386455421	0.0729886646392038	0.0297951582867784
0.0317460317460317	0.0521901211556384	0.0243295548797346	0.0135432537667175
0.0340136054421769	0.0223671947809879	0.0221177771633951	0.0406297613001524
0.0294784580498866	0.0521901211556384	0.0287531103124136	0.0243778567800914
0.0272108843537415	0.0347934141037589	0.0287531103124136	0.0325038090401219
0.0294784580498866	0.0372786579683131	0.0199059994470556	0.010834603013374
0.0340136054421769	0.0198819509164337	0.0840475532209013	0.0514643643135263
0.0226757369614512	0.0298229263746505	0.013270666298037	0.0216692060267479
0.0408163265306122	0.0521901211556384	0.0575062206248272	0.0406297613001524
0.0408163265306122	0.00994097545821684	0.0398119988941111	0.0243778567800914
0.00680272108843537	0.0173967070518795	0.0243295548797346	0.0270865075334349
0.018140589569161	0.0323081702392047	0.0199059994470556	0.0460470628068393
0.0272108843537415	0.0198819509164337	0.0486591097594692	0.0406297613001524
0.0226757369614512	0.0671015843429636	0.00663533314901852	0.0189605552734044
0.0272108843537415	0.0223671947809879	0.0486591097594692	0.0352124597934654
0.0408163265306122	0.0422491456974216	0.0110588885816975	0.0243778567800914
0.0204081632653061	0.0273376825100963	0.0398119988941111	0.0325038090401219
0.0476190476190476	0.0571606088847468	0.0663533314901852	0.0487557135601828
0.0385487528344671	0.0447343895619758	0.0243295548797346	0.0243778567800914
0.0113378684807256	0.0298229263746505	0.0376002211777716	0.00812595226003047
0.0340136054421769	0.0521901211556384	0.0619297760575062	0.0352124597934654
0.0204081632653061	0.04721963342653	0.0309648880287531	0.0243778567800914
0.0226757369614512	0.00994097545821684	0.0331766657450926	0.0406297613001524
0.036281179138322	0.0497048772910842	0.0309648880287531	0.0297951582867784
0.0453514739229025	0.0347934141037589	0.0398119988941111	0.0433384120534959
0.0272108843537415	0.0198819509164337	0.0243295548797346	0.0379211105468089
0.0204081632653061	0.0223671947809879	0.0287531103124136	0.0379211105468089
0.0204081632653061	0.0447343895619758	0.0530826651921482	0.0379211105468089
0.0249433106575964	0.0273376825100963	0.0265413325960741	0.0352124597934654
0.0249433106575964	0.0223671947809879	0.0110588885816975	0.0406297613001524
0.0113378684807256	0.0273376825100963	0.0243295548797346	0.010834603013374
0.0113378684807256	0.0323081702392047	0.0508708874758087	0.0758422210936177
0.018140589569161	0.00994097545821684	0.00663533314901852	0.0243778567800914
0.018140589569161	0.0173967070518795	0.0199059994470556	0.0162519045200609
0.0294784580498866	0.0497048772910842	0.0309648880287531	0.0243778567800914
0.0294784580498866	0.0149114631873253	0.0353884434614321	0.0622989673269003
0.0204081632653061	0.0323081702392047	0.00663533314901852	0.0243778567800914
0.0272108843537415	0.0372786579683131	0.0508708874758087	0.0487557135601828
0.0249433106575964	0.00745573159366263	0.0176942217307161	0.0243778567800914
0.036281179138322	0.00745573159366263	0.0309648880287531	0.00541730150668698
0.0408163265306122	0.0273376825100963	0.0176942217307161	0.0216692060267479
0.0249433106575964	0.059645852749301	0.0243295548797346	0.0189605552734044
0.0340136054421769	0.0248524386455421	0.0420237766104506	0.0379211105468089
0.0294784580498866	0.0447343895619758	0.0398119988941111	0.0433384120534959
0.0385487528344671	0.0844982913948431	0.0376002211777716	0.0243778567800914
0.0839002267573696	0.0969245107176142	0.0243295548797346	0.0406297613001524
0.036281179138322	0.0546753650201926	0.0353884434614321	0.0135432537667175
0.0385487528344671	0.0919540229885057	0.0575062206248272	0.0216692060267479
0.0340136054421769	0.0372786579683131	0.0176942217307161	0.0297951582867784
0.018140589569161	0.0198819509164337	0.0420237766104506	0.0325038090401219
0.0272108843537415	0.0298229263746505	0.013270666298037	0.0189605552734044
0.018140589569161	0.0173967070518795	0.0464473320431297	0.0352124597934654
0.0158730158730159	0.0323081702392047	0.0442355543267902	0.0487557135601828
0.0294784580498866	0.0173967070518795	0.0420237766104506	0.0162519045200609
0.018140589569161	0.0273376825100963	0.0376002211777716	0.0460470628068393
0.0204081632653061	0.0273376825100963	0.0243295548797346	0.0297951582867784
0.0158730158730159	0.0273376825100963	0.0331766657450926	0.00812595226003047
0.0408163265306122	0.0323081702392047	0.0199059994470556	0.0189605552734044
0.0408163265306122	0.0422491456974216	0.0287531103124136	0.0325038090401219
0.0249433106575964	0.0248524386455421	0.0265413325960741	0.0433384120534959
0.0272108843537415	0.0372786579683131	0.0486591097594692	0.0460470628068393
0.0113378684807256	0.0198819509164337	0.0243295548797346	0.0135432537667175
0.0226757369614512	0.0497048772910842	0.0221177771633951	0.0189605552734044
0.0249433106575964	0.0173967070518795	0.0597179983411667	0.0325038090401219
0.036281179138322	0.0497048772910842	0.0176942217307161	0.0189605552734044
0	0.0198819509164337	0.0530826651921482	0.0270865075334349
0.0340136054421769	0.101894998446723	0.0309648880287531	0.0487557135601828
0.00680272108843537	0.0248524386455421	0.0376002211777716	0.0379211105468089
0.0340136054421769	0.0869835352593973	0.0176942217307161	0.0297951582867784
0.0294784580498866	0.0397639018328673	0.0265413325960741	0.0297951582867784
0.0294784580498866	0.0372786579683131	0.0199059994470556	0.0270865075334349
0.0385487528344671	0.0273376825100963	0.0199059994470556	0.0325038090401219
0.0204081632653061	0.0223671947809879	0.0442355543267902	0.0541730150668698
0.0385487528344671	0.0298229263746505	0.0199059994470556	0.0352124597934654
0.0249433106575964	0.0323081702392047	0.013270666298037	0.0243778567800914
0.0113378684807256	0.0546753650201926	0.101741774951617	0.0758422210936177
0.0476190476190476	0.0198819509164337	0.0221177771633951	0.0189605552734044
0.054421768707483	0.0422491456974216	0.0221177771633951	0.0243778567800914
0.0226757369614512	0.0273376825100963	0.0398119988941111	0.0677162688335873
0.0340136054421769	0.0173967070518795	0.0309648880287531	0.0270865075334349
0.0158730158730159	0.0298229263746505	0.0243295548797346	0.0243778567800914
0.0226757369614512	0.0347934141037589	0.0464473320431297	0.0650076180802438
0.0204081632653061	0.00994097545821684	0.0331766657450926	0.0135432537667175
0.0385487528344671	0.04721963342653	0.0508708874758087	0.0433384120534959
0.0204081632653061	0.0422491456974216	0.0353884434614321	0.0352124597934654
0.018140589569161	0.0820130475302889	0.0176942217307161	0.010834603013374
0.018140589569161	0.0347934141037589	0.0376002211777716	0.0541730150668698
0.0317460317460317	0.0372786579683131	0.0619297760575062	0.0460470628068393
0.0204081632653061	0.0298229263746505	0.0376002211777716	0.0297951582867784
0.0249433106575964	0.04721963342653	0.0575062206248272	0.0487557135601828
0.00226757369614512	0.0198819509164337	0.00442355543267902	0.0297951582867784
0.036281179138322	0.0546753650201926	0.0442355543267902	0.0216692060267479
0.054421768707483	0.0646163404784094	0.0265413325960741	0.0297951582867784
0.0158730158730159	0.0447343895619758	0.0176942217307161	0.0243778567800914
0.0158730158730159	0.0273376825100963	0.0309648880287531	0.0270865075334349
0.0453514739229025	0.0422491456974216	0.0353884434614321	0.0325038090401219
0.0408163265306122	0.0372786579683131	0.0243295548797346	0.0216692060267479
0.00453514739229025	0.0198819509164337	0.0221177771633951	0.0270865075334349
0.0226757369614512	0.0695868282075179	0.0309648880287531	0.0216692060267479
0.0228478172174623	0.0325148179508891	0.0309648880287531	0.0541730150668698
0.0163198694410445	0.0189669771380186	0.0420237766104506	0.0379211105468089
0.0783353733170135	0.11922099915326	0.0619297760575062	0.0406297613001524
0.0163198694410445	0.0189669771380186	0.0464473320431297	0.0243778567800914
0.00979192166462668	0.0216765453005927	0.0376002211777716	0.0406297613001524
0.0359037127702978	0.0677392040643522	0.0221177771633951	0.0379211105468089
0.0163198694410445	0.0216765453005927	0.0221177771633951	0.0297951582867784
0.02937576499388	0.0270956816257409	0.00884711086535803	0.0297951582867784
0.0163198694410445	0.0541913632514818	0.0243295548797346	0.0135432537667175
0.0424316605467156	0.0162574089754445	0.0176942217307161	0.0189605552734044
0.0522235822113423	0.0243861134631668	0.00884711086535803	0.0243778567800914
0.00326397388820889	0.0189669771380186	0.0331766657450926	0.0243778567800914
0.0391676866585067	0.0487722269263336	0.0110588885816975	0.0270865075334349
0	0.05961049957663	0.0199059994470556	0.0406297613001524
0.0359037127702978	0.0325148179508891	0.00663533314901852	0.0352124597934654
0.02937576499388	0.0189669771380186	0.0420237766104506	0.0297951582867784
0.0424316605467156	0.0108382726502964	0.0221177771633951	0.0297951582867784
0.00652794777641779	0.0433530906011854	0.00884711086535803	0.0216692060267479
0.0228478172174623	0.00812870448772227	0.0389294403892944	0.00627327974906881
0.02937576499388	0.0379339542760373	0.00389294403892944	0.0501862379925505
0.0261117911056712	0.0243861134631668	0.0155717761557178	0.0250931189962752
0.00979192166462668	0.0189669771380186	0.0661800486618005	0.0564595177416193
0.0228478172174623	0	0.0311435523114355	0.00940991962360322
0.0326397388820889	0.0379339542760373	0.00389294403892944	0.0219564791217408
0.0130558955528356	0.029805249788315	0.0700729927007299	0.0533228778670849
0.0261117911056712	0.0514817950889077	0.00778588807785888	0.0282297588708096
0.0195838433292534	0.0108382726502964	0.0428223844282238	0.0219564791217408
0.02937576499388	0.100254022015241	0.0467153284671533	0.031366398745344
0.0424316605467156	0	0.0233576642335766	0.0345030386198785
0.0130558955528356	0.0189669771380186	0.0389294403892944	0.0376396784944129
0.00652794777641779	0.0325148179508891	0.0545012165450122	0.0721427171142913
0.02937576499388	0.0270956816257409	0.0506082725060827	0.0972358361105666
0.0261117911056712	0.0433530906011854	0.0583941605839416	0.0846892766124289
0.0489596083231334	0.0270956816257409	0.0272506082725061	0.0564595177416193
0.0391676866585067	0.029805249788315	0.0116788321167883	0.0721427171142913
0.0261117911056712	0.0406435224386113	0.0116788321167883	0.0439129582434817
0.0195838433292534	0.0352243861134632	0.0116788321167883	0.0188198392472064
0.02937576499388	0.0216765453005927	0.0739659367396594	0.0721427171142913
0.0163198694410445	0.0243861134631668	0.0700729927007299	0.0846892766124289
0.0261117911056712	0.0270956816257409	0.00778588807785888	0.0188198392472064
0.0326397388820889	0.00812870448772227	0.0311435523114355	0.015683199372672
0.0163198694410445	0.0379339542760373	0.00778588807785888	0.0250931189962752
0.0424316605467156	0.0352243861134632	0.0155717761557178	0.0470495981180161
0.0261117911056712	0.05961049957663	0.0506082725060827	0.00627327974906881
0.0326397388820889	0.0325148179508891	0.0778588807785888	0.0470495981180161
0.0326397388820889	0.00812870448772227	0.0700729927007299	0.0752793569888257
0.0163198694410445	0.0731583403895004	0.062287104622871	0.0407763183689473
0.0163198694410445	0.0243861134631668	0.0233576642335766	0.0439129582434817
0.02937576499388	0.0569009314140559	0.0661800486618005	0.0345030386198785
0.0424316605467156	0.0162574089754445	0.0739659367396594	0.0501862379925505
0.0522235822113423	0.0433530906011854	0.0272506082725061	0.0470495981180161
0.0718074255405957	0.05961049957663	0.0233576642335766	0.0125465594981376
0.0261117911056712	0.0433530906011854	0.0389294403892944	0.0595961576161537
0.0587515299877601	0.0379339542760373	0.0233576642335766	0.00627327974906881
0.0456956344349245	0.0487722269263336	0.0506082725060827	0.0501862379925505
0.0195838433292534	0.0135478408128704	0.00778588807785888	0.031366398745344
0.0228478172174623	0.00541913632514818	0.0272506082725061	0.00940991962360322
0.0130558955528356	0.0243861134631668	0.0583941605839416	0.031366398745344
0.0489596083231334	0.05961049957663	0.00389294403892944	0.0533228778670849
0.0261117911056712	0.029805249788315	0.0428223844282238	0.0439129582434817
0.0130558955528356	0.0406435224386113	0.0194647201946472	0.0345030386198785
0.0489596083231334	0.0867061812023709	0.0155717761557178	0.0219564791217408
0.0326397388820889	0.0867061812023709	0.0506082725060827	0.031366398745344
0.0391676866585067	0.0569009314140559	0.0739659367396594	0.0533228778670849
0.0522235822113423	0.0433530906011854	0.0311435523114355	0.015683199372672
0.00979192166462668	0.0325148179508891	0.0116788321167883	0.0188198392472064
0.0261117911056712	0.05961049957663	0.0545012165450122	0.0501862379925505
0.0326397388820889	0.0514817950889077	0.0272506082725061	0.0250931189962752
0.0750713994288046	0.102963590177815	0.0272506082725061	0.0407763183689473
0.00326397388820889	0.0243861134631668	0.0389294403892944	0.0595961576161537
0.0456956344349245	0.0270956816257409	0.0428223844282238	0.0407763183689473
0.0195838433292534	0.0216765453005927	0.0700729927007299	0.0846892766124289
0.0261117911056712	0.0216765453005927	0.0233576642335766	0.00627327974906881
0.0359037127702978	0.0379339542760373	0.062287104622871	0.0345030386198785
0.0261117911056712	0.0189669771380186	0.0661800486618005	0.0533228778670849
0.0359037127702978	0.0379339542760373	0.062287104622871	0.0376396784944129
0.00326397388820889	0.0704487722269263	0.00778588807785888	0.0188198392472064
0.0391676866585067	0.0541913632514818	0	0.0219564791217408
0.0163198694410445	0.0541913632514818	0.0116788321167883	0.0439129582434817
0.02937576499388	0.0921253175275191	0.0583941605839416	0.0250931189962752
0.00652794777641779	0.0379339542760373	0.0428223844282238	0.0595961576161537
0.0489596083231334	0.05961049957663	0.0311435523114355	0.0250931189962752
0.0554875560995512	0.0541913632514818	0.0895377128953771	0.0690060772397569
0.02937576499388	0.0433530906011854	0.062287104622871	0.0752793569888257
0.0163198694410445	0.0731583403895004	0.0194647201946472	0.0533228778670849
0.0391676866585067	0.0216765453005927	0.0583941605839416	0.0595961576161537
0.00652794777641779	0.0189669771380186	0.00389294403892944	0.0501862379925505
0.00652794777641779	0.0189669771380186	0.0194647201946472	0.015683199372672
0.0456956344349245	0.0785774767146486	0.0428223844282238	0.031366398745344
0.0424316605467156	0.0677392040643522	0.0389294403892944	0.0282297588708096
0.0326397388820889	0.0216765453005927	0.0311435523114355	0.0439129582434817
0.00652794777641779	0.05961049957663	0.062287104622871	0.0533228778670849
0.00326397388820889	0.0352243861134632	0.0389294403892944	0.0188198392472064
0.0783353733170135	0.0758679085520745	0.0778588807785888	0.109782395608704
0.0130558955528356	0.0352243861134632	0.00778588807785888	0.0282297588708096
0.0326397388820889	0.0406435224386113	0.00389294403892944	0.0407763183689473
0.0522235822113423	0.0325148179508891	0.00778588807785888	0.0250931189962752
0.0228478172174623	0.00812870448772227	0.116788321167883	0.0878259164869633
0.02937576499388	0.0514817950889077	0.0661800486618005	0.0627327974906881
0.00326397388820889	0.0243861134631668	0.062287104622871	0.0815526367378945
0.0163198694410445	0.029805249788315	0.0155717761557178	0.0439129582434817
0.0228478172174623	0.00541913632514818	0.0389294403892944	0.0564595177416193
0.0783353733170135	0.0379339542760373	0.0778588807785888	0.0721427171142913
0.00979192166462668	0.0325148179508891	0.00778588807785888	0.0470495981180161
0.0522235822113423	0.0270956816257409	0.00778588807785888	0.0376396784944129
0.0163198694410445	0.0325148179508891	0.00778588807785888	0.0376396784944129
0.0261117911056712	0.0108382726502964	0.0155717761557178	0.0439129582434817
0.0489596083231334	0.0135478408128704	0.0428223844282238	0.0345030386198785
0.0326397388820889	0.0487722269263336	0.0233576642335766	0.0627327974906881
0.0326397388820889	0.0623200677392041	0.062287104622871	0.0533228778670849
0.0554875560995512	0.0270956816257409	0.0194647201946472	0.0345030386198785
0.0228478172174623	0.0487722269263336	0	0.0219564791217408
0.02937576499388	0.0514817950889077	0.0583941605839416	0.0627327974906881
0.0195838433292534	0.0460626587637595	0.0428223844282238	0.0250931189962752
0.0228478172174623	0.0514817950889077	0.0194647201946472	0.00940991962360322
0.0652794777641779	0.102963590177815	0.0506082725060827	0.0470495981180161
0.0359037127702978	0.0216765453005927	0.0233576642335766	0.0219564791217408
0.0489596083231334	0.0243861134631668	0.00778588807785888	0.0470495981180161
0.0261117911056712	0.0270956816257409	0.0778588807785888	0.0564595177416193
0.104447164422685	0.089415749364945	0.035036496350365	0.0439129582434817
0.0718074255405957	0.0569009314140559	0.0389294403892944	0.0188198392472064
0.0685434516523868	0.0243861134631668	0.0583941605839416	0.0439129582434817
0.0424316605467156	0.0270956816257409	0.0467153284671533	0.0627327974906881
0.0848633210934313	0.0569009314140559	0.0233576642335766	0.0564595177416193
0.00979192166462668	0.0623200677392041	0	0.0345030386198785
0.00979192166462668	0.0189669771380186	0.0311435523114355	0.015683199372672
0.0359037127702978	0.0216765453005927	0.0506082725060827	0.0627327974906881
0.0130558955528356	0.0541913632514818	0.0545012165450122	0.0690060772397569
0.02937576499388	0.029805249788315	0.0739659367396594	0.0376396784944129
0.0652794777641779	0.0704487722269263	0.0233576642335766	0.0627327974906881
0.0326397388820889	0.0731583403895004	0.062287104622871	0.0501862379925505
0.0652794777641779	0.0975444538526672	0.0194647201946472	0.0533228778670849
0.0261117911056712	0.00812870448772227	0.0778588807785888	0.0564595177416193
0.0130558955528356	0.0406435224386113	0.0778588807785888	0.0627327974906881
0	0.0379339542760373	0.0389294403892944	0.031366398745344
0.0489596083231334	0.0433530906011854	0.0194647201946472	0.0595961576161537
0.0424316605467156	0.089415749364945	0.0467153284671533	0.0470495981180161
0.0261117911056712	0.0189669771380186	0.0155717761557178	0.0470495981180161
0.0130558955528356	0.089415749364945	0.0194647201946472	0.0690060772397569
0.0359037127702978	0.0406435224386113	0.0233576642335766	0.0407763183689473
0.0489596083231334	0.0867061812023709	0.00389294403892944	0.0282297588708096
0.00652794777641779	0.029805249788315	0.0116788321167883	0.0439129582434817
0.0359037127702978	0.0325148179508891	0.0700729927007299	0.0501862379925505
0.0261117911056712	0.0623200677392041	0.0311435523114355	0.0407763183689473
0.0195838433292534	0.0352243861134632	0.0467153284671533	0.0250931189962752
0.0326397388820889	0.0108382726502964	0.0116788321167883	0.0188198392472064
0.0261117911056712	0.0352243861134632	0.0194647201946472	0.00940991962360322
0.0130558955528356	0.0352243861134632	0.0506082725060827	0.0470495981180161
0.0228478172174623	0.0325148179508891	0.0272506082725061	0.00627327974906881
0.00326397388820889	0.0514817950889077	0.0194647201946472	0.0219564791217408
0.0652794777641779	0.0541913632514818	0.035036496350365	0.0721427171142913
0.0456956344349245	0.127349703640982	0.0506082725060827	0.0407763183689473
0.0359037127702978	0.0433530906011854	0.0506082725060827	0.0533228778670849
0.0489596083231334	0.00812870448772227	0.0155717761557178	0.0376396784944129
0.0261117911056712	0.0135478408128704	0.0155717761557178	0.031366398745344
0.0881272949816402	0.0541913632514818	0.0116788321167883	0.0219564791217408
0.0359037127702978	0.0216765453005927	0.0428223844282238	0.0439129582434817
0.0261117911056712	0.0135478408128704	0.00778588807785888	0.0407763183689473
0.0391676866585067	0.00541913632514818	0.0506082725060827	0.0470495981180161
0.0359037127702978	0.0406435224386113	0.00778588807785888	0.0219564791217408
0.0489596083231334	0.0460626587637595	0.0194647201946472	0.0533228778670849
0.0424316605467156	0.0243861134631668	0.035036496350365	0.0407763183689473
0.0783353733170135	0.0867061812023709	0.0506082725060827	0.0470495981180161
0	0.0189669771380186	0.0661800486618005	0.0501862379925505
0.0750713994288046	0.0460626587637595	0.0194647201946472	0.0533228778670849
0.0163198694410445	0.0406435224386113	0.0389294403892944	0.0470495981180161
0.0326397388820889	0.0785774767146486	0.0116788321167883	0.0564595177416193
0.00979192166462668	0.0189669771380186	0.0389294403892944	0.0595961576161537
0.00979192166462668	0.0379339542760373	0.0700729927007299	0.0439129582434817
0.114239086087311	0.13276883996613	0.0661800486618005	0.0627327974906881
0.0261117911056712	0.0325148179508891	0.0311435523114355	0.0752793569888257
0.00326397388820889	0.0731583403895004	0.0934306569343066	0.0878259164869633
0.0456956344349245	0.0867061812023709	0.0389294403892944	0.0627327974906881
0.0195838433292534	0.0460626587637595	0.0389294403892944	0.0658694373652225
0.00652794777641779	0.0379339542760373	0.00778588807785888	0.0345030386198785
0	0.05961049957663	0.0817518248175182	0.0282297588708096
0.02937576499388	0.00812870448772227	0.0817518248175182	0.0533228778670849
0.0424316605467156	0	0.0194647201946472	0.0501862379925505
0.0130558955528356	0.0189669771380186	0.0545012165450122	0.0564595177416193
0.0130558955528356	0.0460626587637595	0.0116788321167883	0.0188198392472064
0.02937576499388	0.0189669771380186	0.0934306569343066	0.0752793569888257
0.0228478172174623	0.00541913632514818	0.00778588807785888	0.0345030386198785
0.0359037127702978	0.05961049957663	0.0233576642335766	0.0219564791217408
0.02937576499388	0.0189669771380186	0.0545012165450122	0.0219564791217408
0.0489596083231334	0.0243861134631668	0.00778588807785888	0.0752793569888257
0.0326397388820889	0.0325148179508891	0	0.0219564791217408
0.00326397388820889	0.0270956816257409	0.0506082725060827	0.0909625563614977
0.0456956344349245	0.0325148179508891	0.0856447688564477	0.103509115859635
0.0228478172174623	0.0189669771380186	0.0778588807785888	0.0595961576161537
0.0424316605467156	0.0243861134631668	0.0155717761557178	0.0250931189962752
0.0391676866585067	0.0352243861134632	0.035036496350365	0.031366398745344
0.0163198694410445	0.0189669771380186	0.00778588807785888	0.0470495981180161
0.02937576499388	0.0243861134631668	0.0700729927007299	0.0752793569888257
0.00979192166462668	0.0758679085520745	0.0194647201946472	0.00940991962360322
0.0391676866585067	0.0514817950889077	0.0194647201946472	0.0188198392472064
0.0326397388820889	0.0623200677392041	0.0856447688564477	0.100372475985101
0.00326397388820889	0.0270956816257409	0.0194647201946472	0.0282297588708096
0.02937576499388	0.0460626587637595	0.0661800486618005	0.0564595177416193
0.0489596083231334	0.0433530906011854	0.0116788321167883	0.0533228778670849
0.0130558955528356	0.0352243861134632	0.035036496350365	0.0439129582434817
0.0261117911056712	0.108382726502964	0.0272506082725061	0.0407763183689473
0.0261117911056712	0.0325148179508891	0.0856447688564477	0.0878259164869633
0.00326397388820889	0.0243861134631668	0.0506082725060827	0.0564595177416193
0.0391676866585067	0.0514817950889077	0.0194647201946472	0.0439129582434817
0.0587515299877601	0.0758679085520745	0.0311435523114355	0.0345030386198785
0.0228478172174623	0.05961049957663	0.0233576642335766	0.0439129582434817
0.00979192166462668	0.0216765453005927	0.0895377128953771	0.0815526367378945
0.00652794777641779	0.0379339542760373	0.0311435523114355	0.0940991962360321
0.0554875560995512	0.0623200677392041	0.0311435523114355	0.0940991962360321
0.0783353733170135	0.0216765453005927	0.0389294403892944	0.00627327974906881
0.0456956344349245	0.0352243861134632	0.0506082725060827	0.0407763183689473
0.0391676866585067	0.0406435224386113	0.062287104622871	0.0972358361105666
0.0587515299877601	0.0460626587637595	0.0272506082725061	0.015683199372672
0.00326397388820889	0.0189669771380186	0.0311435523114355	0.0470495981180161
0.0456956344349245	0.0785774767146486	0.0311435523114355	0.0376396784944129
0.00979192166462668	0.0352243861134632	0.0116788321167883	0.0345030386198785
0	0.0216765453005927	0.0389294403892944	0.0282297588708096
0.0489596083231334	0.029805249788315	0.0194647201946472	0.0595961576161537
0.0195838433292534	0.05961049957663	0.0545012165450122	0.0470495981180161
0.0359037127702978	0.0108382726502964	0.0194647201946472	0.0376396784944129
0.0163198694410445	0.0379339542760373	0.0272506082725061	0.0533228778670849
0.0783353733170135	0.0162574089754445	0.0272506082725061	0.00940991962360322
0.0522235822113423	0.0460626587637595	0.035036496350365	0.0188198392472064
0.0228478172174623	0.0460626587637595	0.0311435523114355	0.0627327974906881
0.02937576499388	0.0406435224386113	0.0233576642335766	0.0658694373652225
0.00979192166462668	0.0541913632514818	0.035036496350365	0.0345030386198785
0.0326397388820889	0.124640135478408	0.0155717761557178	0.0846892766124289
0.02937576499388	0.0460626587637595	0.0116788321167883	0.0470495981180161
0.0522235822113423	0.0487722269263336	0.0428223844282238	0.0878259164869633
0.0456956344349245	0.0216765453005927	0.0194647201946472	0.0752793569888257
0.0326397388820889	0.0379339542760373	0.0311435523114355	0.0282297588708096
0.0391676866585067	0.0108382726502964	0.00389294403892944	0.0219564791217408
0.0163198694410445	0.0487722269263336	0.0739659367396594	0.0658694373652225
0.0163198694410445	0.0189669771380186	0.0116788321167883	0.0219564791217408
0.0326397388820889	0.0243861134631668	0.097323600973236	0.0282297588708096
0.02937576499388	0.0785774767146486	0.062287104622871	0.0564595177416193
0.0554875560995512	0.0216765453005927	0.0389294403892944	0.0501862379925505
0.00652794777641779	0.0433530906011854	0.0856447688564477	0.0784159968633601
0.0163198694410445	0.0216765453005927	0.0194647201946472	0.0815526367378945
0.00652794777641779	0.0216765453005927	0.0311435523114355	0.0533228778670849
0.0587515299877601	0.0677392040643522	0.00778588807785888	0.0188198392472064
0.0261117911056712	0.0514817950889077	0	0.0439129582434817
0.00979192166462668	0.029805249788315	0.0155717761557178	0.0219564791217408
0.0750713994288046	0.05961049957663	0.0661800486618005	0.0376396784944129
0.00979192166462668	0.0650296359017782	0.0272506082725061	0.0564595177416193
0.0489596083231334	0.0162574089754445	0.0233576642335766	0.0282297588708096
0.0750713994288046	0.0514817950889077	0.0311435523114355	0.015683199372672
0.00326397388820889	0.0270956816257409	0.035036496350365	0.00627327974906881
0.0195838433292534	0.00541913632514818	0.0389294403892944	0.0345030386198785
0.0326397388820889	0.0189669771380186	0.0545012165450122	0.0376396784944129
0.0228478172174623	0.0243861134631668	0.0506082725060827	0.0219564791217408
0.0359037127702978	0.0867061812023709	0.0428223844282238	0.015683199372672
0.0456956344349245	0.0623200677392041	0.0389294403892944	0.0282297588708096
0.0456956344349245	0.0135478408128704	0.0116788321167883	0.0439129582434817
0.00979192166462668	0.0406435224386113	0.0467153284671533	0.0658694373652225
0.00979192166462668	0.0379339542760373	0.0778588807785888	0.0815526367378945
0.0652794777641779	0.0785774767146486	0.0389294403892944	0.0564595177416193
0.0489596083231334	0.00812870448772227	0.0272506082725061	0.00627327974906881
0.00652794777641779	0.029805249788315	0.0116788321167883	0.0345030386198785
0.00652794777641779	0.0243861134631668	0.0311435523114355	0.0188198392472064
0.00326397388820889	0.0189669771380186	0.035036496350365	0.0658694373652225
0.0163198694410445	0.0406435224386113	0.00778588807785888	0.0564595177416193
0.0163198694410445	0.029805249788315	0.0389294403892944	0.0219564791217408
0.00979192166462668	0.0433530906011854	0.0311435523114355	0.0250931189962752
0.0326397388820889	0.0406435224386113	0.035036496350365	0.0125465594981376
0.0489596083231334	0.0135478408128704	0.062287104622871	0.00627327974906881
0.00979192166462668	0.0189669771380186	0.0856447688564477	0.0658694373652225
0.0359037127702978	0.00270956816257409	0.062287104622871	0.0940991962360321
0.0261117911056712	0.0189669771380186	0.0817518248175182	0.0909625563614977
0.00652794777641779	0.0785774767146486	0.035036496350365	0.0815526367378945
0.00326397388820889	0.0243861134631668	0	0.0407763183689473
0.0554875560995512	0.0189669771380186	0.0194647201946472	0.015683199372672
0	0.0243861134631668	0.0311435523114355	0.00940991962360322
0.0130558955528356	0.05961049957663	0.035036496350365	0.0658694373652225
0.0522235822113423	0.0379339542760373	0.00389294403892944	0.0439129582434817
0.0359037127702978	0.0352243861134632	0.0233576642335766	0.0125465594981376
0.0163198694410445	0.0189669771380186	0.0583941605839416	0.0752793569888257
0.02937576499388	0.00812870448772227	0.0233576642335766	0.0219564791217408
0.0750713994288046	0.0731583403895004	0.0467153284671533	0.0909625563614977
0.02937576499388	0.00812870448772227	0.0545012165450122	0.0564595177416193
0.0359037127702978	0.05961049957663	0.062287104622871	0.0658694373652225
0.0489596083231334	0.0514817950889077	0.0194647201946472	0.00940991962360322
0.00979192166462668	0.0325148179508891	0.0389294403892944	0.0250931189962752
0.02937576499388	0.0243861134631668	0.0272506082725061	0.0439129582434817
0.0522235822113423	0.0108382726502964	0.00389294403892944	0.0250931189962752
0.0228478172174623	0.0270956816257409	0.0311435523114355	0.0125465594981376
0.0163198694410445	0.0325148179508891	0.0506082725060827	0.112919035483239
0.0326397388820889	0.0514817950889077	0.00778588807785888	0.0345030386198785
0.0554875560995512	0.0270956816257409	0.0116788321167883	0.0439129582434817
0.02937576499388	0.0379339542760373	0.00778588807785888	0.0407763183689473
0.0783353733170135	0.00270956816257409	0.0545012165450122	0.0533228778670849
0.02937576499388	0.0108382726502964	0.097323600973236	0.0501862379925505
0.0815993472052224	0.0704487722269263	0.0155717761557178	0.0219564791217408
0.0326397388820889	0.0135478408128704	0.0311435523114355	0.0439129582434817
0.0424316605467156	0.0921253175275191	0.0311435523114355	0.0345030386198785
0.00652794777641779	0.0270956816257409	0.0428223844282238	0.00940991962360322
0.0522235822113423	0.0758679085520745	0.0583941605839416	0.0627327974906881
0.02937576499388	0.00812870448772227	0.0272506082725061	0.0501862379925505
0.00979192166462668	0.0839966130397968	0.105109489051095	0.0595961576161537
NaN	NaN	0.0272506082725061	0.0250931189962752
NaN	NaN	0.0311435523114355	0.0564595177416193
NaN	NaN	0.0389294403892944	0.0564595177416193
NaN	NaN	0.00389294403892944	0.0345030386198785
NaN	NaN	0.0155717761557178	0.0784159968633601
NaN	NaN	0.0233576642335766	0.0188198392472064
NaN	NaN	0.0467153284671533	0.0846892766124289
NaN	NaN	0.0895377128953771	0.0376396784944129
NaN	NaN	0.0155717761557178	0.0627327974906881
NaN	NaN	0.00778588807785888	0.0250931189962752
NaN	NaN	0.0116788321167883	0.0439129582434817
NaN	NaN	0.035036496350365	0.0439129582434817
NaN	NaN	0.0155717761557178	0.031366398745344
NaN	NaN	0.0233576642335766	0.0595961576161537
NaN	NaN	0.0155717761557178	0.0282297588708096
NaN	NaN	0.0272506082725061	0.0627327974906881
NaN	NaN	0.0700729927007299	0.0501862379925505
NaN	NaN	0.0233576642335766	0.0345030386198785
NaN	NaN	0.0506082725060827	0.00627327974906881
NaN	NaN	0.0116788321167883	0.0470495981180161
NaN	NaN	0.0272506082725061	0.0470495981180161
NaN	NaN	0.0389294403892944	0.0595961576161537
NaN	NaN	0.0311435523114355	0.0752793569888257
NaN	NaN	0.00778588807785888	0.0533228778670849
NaN	NaN	0.0272506082725061	0.0470495981180161
NaN	NaN	0.0155717761557178	0.0470495981180161
NaN	NaN	0.0389294403892944	0.0752793569888257
NaN	NaN	0.0506082725060827	0.0533228778670849
NaN	NaN	0	0.0188198392472064
NaN	NaN	0.00389294403892944	0.0376396784944129
NaN	NaN	0.00778588807785888	0.0188198392472064
NaN	NaN	0.0583941605839416	0.0439129582434817
NaN	NaN	0.0467153284671533	0.0439129582434817
NaN	NaN	0.00778588807785888	0.0219564791217408
NaN	NaN	0.00778588807785888	0.0470495981180161
NaN	NaN	0.035036496350365	0.031366398745344
NaN	NaN	0.0194647201946472	0.0282297588708096
NaN	NaN	0.0272506082725061	0.0345030386198785
NaN	NaN	0.00389294403892944	0.031366398745344
NaN	NaN	0.0311435523114355	0.0470495981180161
NaN	NaN	0.035036496350365	0.0345030386198785
NaN	NaN	0.0583941605839416	0.031366398745344
NaN	NaN	0.0272506082725061	0.015683199372672
NaN	NaN	0.0194647201946472	0.0690060772397569
NaN	NaN	0.0428223844282238	0.0658694373652225
NaN	NaN	0.0155717761557178	0.0439129582434817
NaN	NaN	0.101216545012165	0.0940991962360321
NaN	NaN	0.0194647201946472	0.0439129582434817
NaN	NaN	0.035036496350365	0.0345030386198785
NaN	NaN	0.0272506082725061	0.0533228778670849
NaN	NaN	0.0778588807785888	0.0439129582434817
NaN	NaN	0.0116788321167883	0.031366398745344
NaN	NaN	0.00389294403892944	0.0501862379925505
NaN	NaN	0.0506082725060827	0.0407763183689473
NaN	NaN	0.0311435523114355	0.0627327974906881
NaN	NaN	0.0506082725060827	0.0470495981180161
NaN	NaN	0	0.0407763183689473
NaN	NaN	0.0233576642335766	0.0407763183689473
NaN	NaN	0.0583941605839416	0.0470495981180161
