# Supplementary material for: Subfield-specific interneuron circuits govern the hippocampal response to novelty in male mice
Source: Nat Commun. 2024 Jan 24;15:714. doi: 10.1038/s41467-024-44882-3 (PMC10808551; doi:10.1038/s41467-024-44882-3)
Supplement: Supplementary file 4 — Source Data [file 41467_2024_44882_MOESM4_ESM.zip › SupplFig8c.txt]

fam-bsl	fam-clz	nov-bsl	nov-clz
0.198975353056362	0.154623297971992	2.48692067398461	0.110623818721046
0.648976632753068	0.201379438854345	0.865266422345498	0.536561286226868
1.54442079415551	0.684242649601688	0.866789826125662	0.115286038613354
0.323115049084612	0.0944597948203533	0.740907181566411	0.473886743103999
1.31856920531168	0.450500914825208	1.69614588007977	1.04533351165442
3.24398813098484	0.850161883532023	0.986542854325907	0.107034747793444
0.47592446341988	0.0197947173207508	1.60025096108946	0.220592743598925
3.07916089955606	0.329731871008144	1.16692782476969	0.367233412649738
1.16263734137551	0.110835685905031	1.26955689301523	0.305597202376996
0.423465085531892	0.880038737074111	0.609789727968726	0.00203231246389257
0.579811671016146	0.174139049679906	0.391542610616366	0.272060222544846
0.725325008595799	0.678093029033269	1.91035495778978	0.828340086707435
1.11639909542516	0.298729899188651	1.41385000871314	0.115478029293953
1.33671670057962	0.139826621529411	1.45601026091883	0.106192396917639
0.345925115708537	0.289140404180577	0.299670543992437	0
1.13986861048192	0.850470230460626	1.01359921288476	0.27047166759936
0.750245590007151	0.758464964123821	1.59458991794224	0.178719358486898
0.568165548642787	0.545255625416926	0.84851255697306	0.674412036680453
0.000805045077836548	0.341263410871658	1.42175574682557	0.301061063521336
1.65871655022499	0.216050468582131	1.26319542471833	0.475943848703658
0.939020466143143	0.153384933806091	0.767082331512127	0.0143560217768847
0.302296121026523	2.93855984158543	0.861053567991996	0.0815169259481651
1.74517940892648	2.02633135448315	1.32923754998676	0.0647646789760951
0.62035353857433	0.230443380361228	1.41702151937297	0.687059596024993
2.68730899937274	0.473941003599289	2.50519325901834	0.390525768375934
0.686044014899271	0.873534182285111	1.7076445559508	0.351809211267778
1.68771259710993	0.568462535630382	0.887418185312993	0.0116854201939212
1.96557188917214	1.28317063497131	1.54577041213401	0.085212263967435
1.75313170642341	0.376528584974057	0.428489661720234	0.135142892681809
0.925769453078914	0.181214233878653	2.82196158498541	0.136252389353317
2.08080581189998	0.556880556009805	2.96695905909401	0.752802108080226
0.474053844766539	0.377364415796625	1.97902249255947	0.0481925147171387
1.1876473405967	0.323733071524434	1.72949826920239	0.235620693195268
0.876254182871384	0.467086439232566	3.84095996334061	1.59220421607515
2.20252230332536	0.179391763122323	0.50638388518887	0.304037069184959
1.07048114143913	0.232013189241978	0.798342184890904	1.31609624128152
0.29301054707935	0.300547414997236	0.504600169355522	0.34543648541005
1.23919200205539	0.943784949479149	0.883137333295085	0.749934190823464
3.80661498796722	3.87951334203404	0.074009278399121	0.369106045791923
1.45602850150264	0.0196658506311414	1.7869822174221	0.0470977978162511
0.854023104026393	0.589200656049546	2.26883134737311	0.771634624235255
0.719151781335498	1.95687965197763	2.59746897993903	1.04758602549158
1.10961725095309	0.446348685779734	1.01244424173993	-0.269329317255323
2.12414630677331	0.940149577960112	1.58826920716105	1.1808104672581
0.494759254399817	0.37933159465454	1.6332498180398	-0.0171752339249988
1.84814913328328	1.16849128983666	1.91347121785798	1.53165759357688
0.510123233922103	0.214166366505858	1.87015784410734	1.10611041344041
2.44037547863315	0.843470466140121	0.0364541884082184	0.620832930553384
1.54407577860322	0.686127570198334	1.92936715831722	0.990576663127001
3.22374797003126	1.10652874415886	0.639899493347592	1.04302021788107
2.76078356312383	1.52637020326265	1.36935964352554	1.11674310974016
0.774903649813511	1.30708822427806	0.578175370523868	0.0839291234927926
1.73952055703937	1.86006488130357	1.25210367292443	0.147331531615554
0.338834939284785	0.0719164667396418	0.230258550968147	0.144966845583797
0.0761474315919799	1.20711346733851	1.46684495479051	0.203166149811446
1.46758479480887	4.01124415406119	0.470780067844861	0.38538125024738
0.19671391593617	0.319327051516163	1.82587763837516	0.173133353136519
1.25203719752854	0.147949018819715	1.43905177607018	0.189419543862966
0.320178652719867	0.286513088766385	1.12371755723462	0.783490045710142
1.26743108159302	0.570773936593685	3.56399063022196	1.12948414957901
2.3826585339224	-0.121797326535379	0.78276671079043	0.00350929157890289
0.782111349250954	0.604766594217231	2.64950955045267	0.683464559066494
2.32734630548528	0.558333982148924	4.73163182558444	1.11334888731548
0.238544885595959	1.54762525493833	5.04914321743931	0.571984253378046
0.38250439069627	1.05038340563674	3.37687537179765	0.23543060870463
1.13792449938477	2.71811386278116	2.19426027762055	0.3641803536681
0.0329345090221524	2.00518120549184	1.00351984741155	0.492766576596937
1.46473277379421	0.944981621477783	0.712281363194554	0.973421221120105
1.22968660078887	0.443070796314283	0.942786287899661	1.10416293238769
0.222845989327431	2.81536575796263	5.18720853068347	1.13785578980914
0.862312860459687	0.675419780774701	2.97267020996511	2.26200769848312
3.21266201297919	0.696496903164521	3.42854433635582	1.4240918405009
0.473002878609292	0.102488339603385	1.61497287927543	0.126849043049741
1.51754573482688	0.0612022900414722	0.978899948802299	0.268144696001003
2.62350021821584	0.111069388399512	1.61548132534023	0.811814829258981
0.902774851282419	0.529776785087702	0.834873114782328	0.700957492669271
2.15464118462725	0.468271785409922	0.826359444416612	1.40928088139436
0.599196879725708	1.25446533119489	1.56925185888109	1.68060099148759
1.78256357425891	0.691771821739265	0.308961869547314	0.434967546035292
0.311219224620338	0.917827144420887	3.84604820515522	0.882262918738006
1.57535443559244	1.70235813471191	1.56923979594761	0.110540037418256
1.11448397874837	1.20437458227836	2.38468653167811	1.11139010210582
0.875768336105046	1.37529579959579	3.17277943502658	3.15816434262522
3.39133365312791	0.0321728218599925	0.554602185516236	0.697883551495534
2.14885340868045	1.46492288530217	0.324507399656144	2.55765917615818
0.473970454425907	1.32104321032793	0.781298707518123	2.13805599383472
1.94744111032174	2.58842261711953	4.0153796669859	0.176037740372399
1.02487179834644	0.342899656216326	2.6429760373684	0.0690804467480249
1.00204600100588	0.79677328015497	0.126800553293453	2.72574197124359
2.35313201224944	1.90977081276412	1.3478126088861	1.35473233458507
0.397424035601684	2.94024139914694	1.13855178232902	0.0953335712572766
0.804732424125209	3.60597130694787	0.995070662144284	0.0720167053969173
0.506238270559656	0.509481805447129	0.374362253880029	0.165709326229099
1.36818630473885	0.911661694464581	3.42206165327123	0.387291719473956
0.494734866148236	1.6233741440432	1.94826718292212	0.499941648693046
0.632166718552658	0.21342517839327	2.11452274333022	2.32072760668069
1.26557090761475	-0.197919380265421	1.78359094597529	1.13335388692746
0.113106138001439	2.24443657244984	0.58238936486436	0.830090973824995
2.77252119303079	1.08453209242164	1.83169495888132	3.32266322721253
1.36805434721483	1.60804439369597	2.90960550492638	0.812983900507046
0.189928445647428	1.49374186792161	0.70702599428903	0.623701099062262
0.383958577098865	0.702163564926404	3.62507568512752	0.0663617654625802
2.0146831187589	0.891782769725897	0.439061650969273	1.6684132006644
0.818241034193268	1.08843534135303	1.17736301797839	1.21473405481971
1.7295545155675	0.782657964840262	0.459149431162029	0.296266754532259
2.82156707910155	2.65769367997296	0.787272531052367	1.17044832026316
4.32323191770992	3.0521086369223	1.14283478311042	1.33082607810979
1.7168963291918	2.62157787615659	2.3483365556948	0.973495859690944
2.41380761646875	0.49504421460058	0.95837122319071	1.26596742555263
2.12517739682796	0.237218124112463	1.90700806948653	0.449770333128883
1.35976226423755	0.347021755109886	2.0533131511844	0.80285170733831
0.976099750206812	4.02379692950286	2.50242013158068	1.7729413744412
0.752949975193507	0.15058987659174	1.81508543861481	1.4211388233181
0.157266142999502	0.957391212562394	1.57086896082222	0.735131748729109
0.271714472449268	1.38126368146412	1.10863125249346	2.69129686378768
0.577785277016992	0.511864527611093	1.1035299082656	-0.263888604080082
2.20181321841613	5.46546800711794	0.152526614836971	0.891346836586363
0.534697068832823	1.48583073333918	1.0538841547304	2.15397392265188
0.549844283783409	2.58506345202393	1.03366669481761	1.09297650861177
0.408539856705584	0.330077292584772	1.77878125243708	0.621967156212435
0.779848598385395	2.64895439103596	3.14822966937542	1.55758368297853
2.35060520890321	4.64929661424605	0.705238328338209	0.770810481127047
0.658752301218193	3.04587330038265	0.637332930299646	0.245588169630741
1.90534317708985	1.30200611578046	1.43990151550675	1.39420076626814
0.411940590203664	1.25461165807908	0.0259274570186529	2.03229374962896
1.01690188796433	0.416644085876783	3.64201754424844	1.01870805846333
1.09612028389091	1.74819199483665	1.47020443536332	2.79670288719481
1.18749881770586	3.42588489119399	3.96711908546757	2.67416405511607
0.188266151499665	0.348344717538377	1.44889754115248	0.832627764058168
1.2178516320139	1.56682047738897	3.01461822239611	1.51993820895254
0.268452109310732	2.16911018677359	0.433247666778402	0.730177523993736
1.04825139006805	0.472601107179586	0.043036592512938	2.32562192094161
0.777858505983972	1.29748466521682	1.81268493588818	0.521419619658435
0.205780247738313	4.09878889703009	2.73778060657811	2.44649243564968
0.0740228093328643	1.27604656852211	0.136061123326774	1.3295470724265
0.230813834645049	0.0410148296654404	1.20565469756451	0.344780693371619
1.70136581118691	0.032163888618436	0.644695882045292	1.31715637873475
0.892095861548369	2.4472382023025	3.02113920876149	0.644833418505565
0.556386495157512	0.927613983856703	0.113994047885248	0.372459756114913
0.238810127013962	1.33239247154773	3.31690018125347	2.57909300544778
1.69786209195611	1.04722429135723	0.517539456257706	1.21841886643427
3.71796761708286	-0.0954452452049745	1.06062048200149	0.118142609101063
3.21950619591211	0.710012178415845	1.05388554654648	2.03510338726368
1.30766911259084	1.20682450547332	0.452981463171486	1.43121052265126
1.49448740922118	2.14839867396874	1.28379460229021	0.161655480844903
0.944681539010828	1.42591673165825	0.806580585115757	2.31743653313073
0.895156117023726	1.42672295923361	0.29461202011734	0.902083035851884
2.16402427423881	5.04508315549575	0.353022892159877	1.99724459949363
0.956235607441729	0.939335480966181	1.95692229247246	2.01819172260069
1.13587172012529	3.12256774716453	1.63165834991017	0.829019355829287
1.03578921824124	0.859477503112388	2.22721981220955	0.706415598348342
4.26034685562474	4.81038562335903	1.10488654909743	0.325235604667603
0.29401094332841	1.22509925843911	1.47388918444694	2.93215576013345
0.60900611913935	1.30630247540989	0.264446666227932	0.0858287487974691
0.626294289807932	5.70247900894881	0.503304872038668	0.784457832378796
0.356225570059977	1.13664988316644	1.70989778592233	-0.0191937739430762
2.18819004493591	0.844744668119698	2.21596496574424	4.37537054410627
0.388740346040509	0.912210352204766	1.90960273922937	0.715680754301662
0.0917890062736929	1.96817504688266	3.14888347761686	0.210450959840443
0.155882998745866	0.357352128803848	0.754346948819019	0.244824455995133
0.276961221356397	0.763679732278816	1.64966559748645	0.360009719047578
0.58922664741473	0.395850681083267	0.578738451599031	1.32668231040853
1.5147014077713	1.90218759190924	2.51147523344794	5.96187012477247
0.0830835424036081	2.6712473600423	1.61350820731185	0.343174119200853
1.6200283428971	3.33896746843934	2.54431797909872	1.8783576266067
0.939136096177578	1.42254028105878	0.810135371272166	0.154864919486311
2.43616390818838	1.18515441176585	0.167864077802099	0.289387464301719
0	2.86392148711699	1.04340930866514	0.636331854576427
1.27158951940875	1.48669057269263	0.379255364324382	3.20934524481948
0.105379758645119	2.20006220888894	1.52338228388716	1.23150584835289
2.42434029812361	5.32778279355843	0.255926146006255	2.20098348540767
0.872296646011163	1.06210490183807	0.557778237668742	1.48150231674605
2.61978635026196	1.25754601817176	0.955403606643615	2.35382786188707
1.72737658244059	0.42780929928251	0.587431095671222	2.21191950952975
0.328385969342319	0.986024561865587	0.226428944400463	1.51124642323222
0.324280276326224	1.12443383155662	0.40287120155578	1.22677664755482
1.24287575357945	1.51884580148623	0.288471219550392	1.89496678534505
0.695298689113832	3.57813577705182	1.30540557170254	0.639441922836339
1.0430932116625	0.642169418206932	0.992905326245693	0.177382653284871
2.02181189895573	3.08324026359199	0.0762426082617625	1.2346809635203
0.349525545760033	1.24308496439855	0.967336425192197	3.28901794019608
0.650528885306539	0.379574672028014	0.379034784466976	1.02531436496554
0.112072573907826	1.25486960165143	2.07242044754164	0.704930980486843
0.270369173660231	0.724468919224006	0.862544464384003	0.533055535319465
1.34263956324045	0.971174796630093	1.80791418595849	-0.0562278773092738
1.09968088407784	1.06623922640284	1.84742003435171	0.837095160938512
1.45273882129982	0.562967949271306	0.218625327896287	1.29637140659154
2.39228406923863	4.03889419108988	0.136336221817239	0.366953678962253
0.604124565904384	0.459086501827957	1.79577424159771	0.344230232163159
2.4015252780954	4.52130125457988	3.44452026013649	6.04457683246599
1.88141936107535	0.906964218693174	0.586334136180035	0.222571980727064
0.293450902770603	0.898126174337458	0.29014781599284	2.33474825852406
0.121456479194027	0.941075903223236	0.937170944394077	2.095061861257
0.773424616175916	0.534060281406112	1.16389671092825	0.539978618676968
1.48827630079786	4.10226709282017	0.682603871608937	0.479130100149965
0.256896921415897	1.286593873769	1.32295053407258	0.818758478012754
0.19651644548107	2.72409857534788	0.36498187435611	2.24977357469408
2.93335601675965	1.44759606088487	0.865651451558404	0.529793134615377
1.42835804976756	0.486406070586208	0.515180473439777	2.69733849089121
0.0220896461372153	3.07485015543735	2.06851436244237	0.814313236510264
1.40001321208503	2.62239960911254	0.282852288906099	0.271688335920086
0.297485436380257	0.68615674107749	0.902193869767015	2.75127705704542
1.13508169362364	1.45025500151537	0.736980136543449	0.306737726355822
2.78248139405069	2.55976625327868	3.33374377953282	3.18457426805719
0.892960924083961	0.931637312634626	1.89374252918	3.85984190431271
0.0214607533189316	0.202659553829978	0.630253673009342	0.635104809203329
2.24984249946846	4.29176505762776	1.08834648251476	0.456375068010447
0.801059098972193	1.56962229242658	0.40722664924702	1.97576186606872
0.730171050350741	0.706946868436749	0.909987525074974	0.175162038377489
0.427216981259967	1.10844361177769	1.29619091099426	0.831795025705994
1.16299216831484	0.0099260751902997	2.35209825020261	1.23575420043001
0.465104588928718	0.213708443615151	0.983656276512415	0.7516239734886
0	0.3258186690165	0.321733595728506	0.910720412748662
0.716425882417825	1.10412410370534	0.457069425330075	1.15182734677994
0	0.961711407289665	0.515507483613059	1.807893103219
0.588008709474581	1.23051408776475	1.72440702503686	1.89136997056329
0.158171339120402	0.393991853686718	0.228809952762486	0.710052292796983
0.975457845588012	0.409402302533276	0.862431654068485	0.0963607592749275
0.400491201930514	1.23731468393046	0.0144502376060681	2.17479184652452
0.755177405563756	0.0349009209459142	0.194615888101533	0.522328054881636
1.18135561969775	1.59209347636943	3.29198100740688	1.53907959471615
0.256055724814446	2.43564507076845	1.58686456753653	0.507575149035522
0.0186466185047435	0.229582833105288	0.410029458722704	0.370279784661038
0.297554653288352	0	3.86228718475752	4.20617660223223
0.127954531452464	0.900723979926377	0.168583711506624	0.85480262789565
0.339666235684903	2.15371732291873	1.17964122706067	0.344112067653042
0.82167110100949	0.11882290120187	0.840098179959367	0.0925144880171654
0.533715037670094	0.00746983730866031	0.340434555981535	0.233143241276556
1.08991537623849	2.94860201373389	0.810650408127236	-0.16803845284426
1.22693473118232	0	3.8494231747139	5.31207530144657
0.135991707298961	0.618936460835564	0.798401957754611	2.26511715073288
0.0200509737630554	0.519863047400978	2.8968636893843	4.10463506608555
0.156964426200577	0.063835308488011	0.482663893884399	0.499463045214179
-0.0400356226930029	1.82943048603525	0.104468697878111	1.49620687982125
1.04784015721282	0.718873681102573	0.00289662720935419	0.548764738891042
0.59015988820113	0.342553962780994	-0.00272654469855724	0.161869007803101
1.38854000563394	2.23687115563093	3.14916824907886	3.89572117734209
0.0703198955715723	0.545090276219178	1.83926108257887	1.73490039337708
0.083218265626771	0.20321192712416	0.139755324448937	0.203537306433255
-0.0133944488187013	0.265017653007612	1.30028755442305	0.0909614669590213
1.55934235430027	0.245077376907944	0.0246234265972777	0.186246586638913
1.08843407979924	0.124704841293263	1.05781066445934	2.14258378090666
0.128717339860882	2.2735777611235	2.30224801869363	-0.000545982307265111
1.35568569494086	1.36502046954914	2.56075691183299	0.992869773122777
0.387846112021637	0.802759866193817	1.18455041046909	1.29255559590356
2.48815950416096	0.0200781289394236	1.62125475840164	0.520999977736769
0.433105965850108	1.57494935554237	1.17155658253019	3.16129865015708
0.815005624671998	0.369312317326947	1.99252449848048	0.90330679745494
0.466495990803294	0.18040230712623	0.821177020383992	0.235637632629222
0.111262742163389	0.411791894458795	0.957221240299651	1.79387983814708
0.218323614172237	0.409719432918921	0.380973089240837	0.00108953765618324
1.33690730395093	0.21955307891278	1.16376903744833	2.57516304213035
0.551073788322518	0.584325005275943	0.650311362801617	0
0.20850827019719	0.463061895128351	3.87349866331734	3.86234667030091
0.917082662427022	0.046282407264391	0.0933923807499608	2.11697279083668
0.35466497962438	0.584536338005286	0.435417398051604	0.258841888364046
1.30652010852043	1.14796768337597	1.05331523091771	0.462846625269021
0.114516165693675	0.29842578891043	0.0868393265845098	1.14394716161826
0.402504708674351	2.41558480052741	0.546011896999403	0.233606937312812
3.2647335541595	1.07039107295829	0.187612914660042	0.181299500330538
2.20671776758148	3.79475895092975	-0.00349084519014311	0.454570425728752
2.87996419513371	3.44124813538425	0.649282577332338	1.1301959422428
0.233649738120748	0.183684061037296	1.0301569624199	0.0894662312539195
0.142400289828879	0.449070282607161	0.557163644116614	0.809610734967668
0.357742851795626	0.435135696890314	1.72210347676925	1.4467869989646
0.52023456674563	1.36631401932679	0.362241262668673	0.090088648700163
0.129188544325066	1.64068434386592	1.15420453345134	0.432525066606884
1.24884821686873	0.543771379943892	3.69787786853495	1.71038841454282
0.0661146186307458	0.266799701446527	0.95918886988147	0.0255542656478235
2.23994836633137	0.167798057205547	2.34181500639065	1.53497718188295
0.429426586103532	0.504482222906025	3.96877046671626	0.557216996065224
2.56558791606327	1.87381739250838	0.0961545164521281	0.616762386660163
0.332318561871408	0.000834079538415924	0	0.297858600785365
0.0283080866780916	1.60593704401281	0.0925936218812081	0.393111797887352
-0.1241698925511	0.927733665583001	1.47957190417727	0.205707896457129
0.158334137582385	2.73398921486538	0.283705758181588	1.19555170673312
1.94570862098673	4.4424647501625	0.495435801580158	0.59348468928304
0	0.526623303426067	1.73107607301948	2.5169852969853
0.966398746368795	2.17028612121725	0.336992534675098	3.45177846661886
2.47733622889409	0.651518209311717	0.454803846406281	0.395829698197334
0.334055969539031	1.50768584812489	0.0696105133608082	1.08998652179942
0.287846756399041	1.5437610901753	0.215808544172945	1.1446784221387
1.36556060828397	0.597314463572641	0.916906957251709	1.32132085919251
0.292603331744144	0.183243866344587	0.608871540755434	-0.137827535234067
0.0602387845152826	0.333167496401257	0.278172474203139	0.688543503331128
4.17473074435196	5.13602352464344	1.46260663012231	1.51793369226622
1.05931903806526	1.47822136945033	0.354642096118397	0.221733691959312
0.718689243523607	0.213699930722328	0.287609171284804	0.919955888218573
1.17428392713889	2.29747988617424	0	1.11172514624023
0.101933004853634	0.642989411613347	0.181956376233677	0.646253146032494
0.873170632028414	2.69148864480463	0.861725286604022	2.29665377528766
3.20992450367638	1.33514941652195	0.717972334127912	0.668488555280565
1.0250762527667	0.518654537428053	0.400390070818004	1.30247377672609
0.621358355916217	0.083208820670348	0.0438180071345102	0.281006565617453
0.690551482595643	0.262842314004854	0.380958029036689	1.05610909995038
0.0508633349210086	1.23517027979176	0.479521637477129	1.76947687252657
0.779758091382807	0.662486360180976	0.0830922019420139	0.286153111933266
0.689550230325379	0.0728087046142801	0.365493558644175	0.637908282218171
1.78567919633822	0.0454711386625234	0.360942825285852	0.601202983924367
-0.120818158451856	5.83462722649223	4.83706507275093	-0.0130971117909009
2.24281958898872	0.739300006796675	0.228920495370797	1.89654718122234
0.475258314803151	2.02158074079885	2.74773486203087	1.50562637986345
2.14855280565861	0.059608234441153	0.352048289090063	0.35655062060648
0.766893740783163	0.0108167475595518	0	0.314709695832647
2.46685827222656	2.34390499515042	0.135682673195172	0.696599670967515
0.315776798879341	2.37763755238621	1.9776734736513	0.303805959456372
0.468269122510004	0.359656333513106	2.56604784275088	0.938661814388022
0.0509899322818714	2.00080673165984	2.37127423799405	1.12713570458576
0.531000788027448	0.782942511243701	1.30750793302169	1.1392129866115
0.461430371821016	0.353952686403558	0.268012018878138	0.997805517130509
0.339477655152176	1.51607084064835	1.55335288564436	5.99771823633297
0.428690392597489	1.20152700146228	0.540504799538726	0.570657185913861
0.77218589022215	0.000250007666016806	0.866274632385988	1.34143491715015
1.08277849948689	0.56645098129403	0.646246340137344	-0.115107036350515
0.530586051398076	0.729746745623897	0.649123402473713	0.994698049111031
2.79198228641967	1.8673200348139	0.179097369573424	1.05478693374957
0.613226534480254	0.556672151651365	0	2.3758064227948
4.53149972690478	0.124300900016168	1.48806232415819	1.03267964219581
0.783825267818891	1.27533875683097	1.50297259827411	2.14478169682357
3.1243345537046	2.15278449540946	0.287723300458163	1.83669609139802
0.00704036059080752	6.14811440034274	0.39194138062527	0.600862232116128
0.104150621632137	0.41661828773059	0.0717631192693413	1.28174552936146
0.325883454684521	1.18033724671293	0.864907129226664	4.54226534818704
0.131346325036648	0.971739858701712	0.230444079586867	2.22884371868278
4.10458019778617	1.07899774144184	3.73743055382005	4.99824635030252
1.56361415593147	1.55841104879807	0.965188853362663	2.48000307320246
1.9610416707634	1.35490074215687	0.075391048399903	0.166152618227661
3.16581844120799	3.57949255305454	1.03716051860074	1.43561428334922
0.438096308243699	0.00636379267945272	1.25342757235661	0.494733644890685
1.2293465093941	0.916701219127843	0.573508086151002	1.52740125631339
0	2.67409303154702	-0.185414276271958	0.756075429518413
2.09306419076821	0.805053016281634	0.0614509404841467	1.1565595693359
0.730664780997765	1.08658355951365	0.122206543573026	2.92931562159339
0.820264704621704	0.965543404378561	1.02452089166758	0.462360353100173
2.2004222334198	6.10898574664932	1.41012051664968	2.89083751454376
0.549912827171061	0.365828446123029	0.081770099510523	0.123501370721753
1.12866309082522	4.87512054016644	1.18566716044579	0.187290951205107
0.0673089773812153	1.16590277999989	1.94320033999878	0.895675273246825
0.214445044981034	0.309719857178001	0.898682110040502	0.040313820244665
0.117692586835638	1.26447338958317	2.24809400605642	1.7333673119169
0.226577640385021	3.4369380426958	0.590372329106592	0.0946633452283736
0.848832877924576	0.754348387547865	0.232247751147048	0.871256421841247
0.00107268961752385	1.10901903103441	4.60166794177249	6.47880269030723
0.00667869597187928	2.18192759249498	1.11920488697999	3.70158752121565
4.06206600341394	0.403347369703093	-0.001201938117409	2.31946440059316
-1.78849548194841e-05	3.06747053833266	0.167793247861755	1.87560615696466
3.28677289900258	4.75246357635517	3.03767969041549	-0.0752144649328553
0.694417229132241	3.99461908070785	0.0760599514959122	1.56009105112302
1.04268713834643	0.966462210206158	5.79307362669436	5.18048492534133
2.61588313152054	0.166810312314908	0.111472093646475	1.39893048480322
1.15257544172823	0.20644994406902	-0.0624329135616966	2.24156674896554
5.20737014870648	1.14892579246967	-0.217693683278864	1.25562100264167
0.86989239640336	0.149207634989085	3.2540517787125	0.68485731019766
0.148265258719976	0.0342189693843774	0.0989438442751224	1.54339135177701
0.808296911062136	0.118268645976288	0.306632842813337	0.935507985100405
0.393805807363318	0.35337239305276	0.395161288536684	3.32452618510288
4.73756829076383	2.69066466325115	1.04545332650275	2.46615852128186
1.9523459838947	0.215507171631963	0.179718153932096	0.317396765356141
0.122623607503596	0.839194704781835	4.47924430103054	6.30862085325366
0	0.498588644711469	0.282030169409621	1.19069972845548
3.73531112063475	0.449662488933211	0.234415637615004	5.04572397904365
0.108905378007784	0.456043950121635	1.95712215016919	5.67316587985083
0.205740260868651	0.450451707845667	0.616520704925907	3.18268742788358
0.0401702333037228	1.964693669416	0.0921856978478578	0.475696406110866
2.31992878157292	2.14309268617605	1.65414209295073	0.2751653419699
0.0767452451496245	0.420934785464501	1.39824713819369	0.459322596146916
0	1.67294601114802	1.27678711907188	4.02656675550799
0.327052032284639	3.38132936156919	-0.0466743933360413	3.62750027506512
3.10195815235137	2.47220709146975	0.793523424417378	0.471361940037038
0.0703468602996528	2.61627230218036	1.98738148674501	2.36499066223196
0	3.97008620967921	0.571301816022954	0.726629178351444
1.88512263905251	0.846462640372125	0.02255190245561	1.43014733417208
2.38822651137239	0	0.744430805868402	0.270548685364369
0.244401272585198	1.50882873542339	1.56366554399984	3.50953669091617
0.162600729451535	2.80807745427177	0	0.83876170443517
1.21318480249938	0.00894349150716127	0.722170752368649	1.15799584382318
0.428174441659993	0.0228921955585602	5.61483873843597	0.298860737835657
2.17629911822977	4.03967477286729	-0.0106013376799259	1.60841503196633
0.872060952412096	0.775061965946939	2.23445336248266	1.79695804548685
1.68316640312822	0.260643635920487	0.115272667071217	0.705924903752454
0.283014143313103	0.220198070277441	0.924732588523959	1.3789846604374
0	1.04534752424085	1.19984287844603	0.733181994411656
1.2060521165479	0.456108557046432	0.248375512685328	0.0169628878509584
1.05955175001902	1.3008834516099	2.36613865834895	2.59822007569672
0.437903390637742	0.496457188695546	0.0555390235396496	0.421214138511982
0.38651591759273	0.0053069212633195	0.289646194240137	0.754250844169383
0.152556801950441	0.475123613664183	0.56668269018073	1.76492782357472
3.22273016716024	3.83628571189261	0.0448436422255971	1.59913700208556
1.02493991228109	1.75958913292275	1.50614788144817	2.14904346282515
0.049569117880762	1.96697251471856	2.09020098498423	4.66384107676296
1.61864052853381	2.64143868924996	1.33816654445969	2.91659906647104
0.899255371900444	1.95217363685104	0.62559405699981	2.90433684796574
0	0.307048077574556	1.57138063109944	0.0669409346603921
0.0170346239041676	0.397518590483152	2.2547468172477	2.65894604253523
2.34380187987165	2.05234295282734	1.3054333691319	0.965750284500325
-0.00949627234037182	2.28761292349804	0.11905373036264	0.793060918983625
1.05525899886401	2.77711188031044	1.26394725875431	2.40739253967993
0.386272570180048	0.141804538617965	0.923781141811705	0.272210908411045
0	0.173881628421118	2.8634993901348	0.623842254109191
0.622409991405004	2.30071974119743	0.922601039479755	0.197393493692162
0.0546864337239352	0.607411112132233	0.674981303389014	1.08758133113583
0.114998925118374	1.16320740174998	1.06341413943657	0.504281054450765
0.0170776441430393	1.31731869175011	0.132485309003643	0.266407124972674
0.513862852192734	1.63170678386193	0.279502924286947	0.642433548271611
1.47370583351776	1.11154685428525	0.663316621478134	4.78857781545826
0.0318750198580464	0.203729652979271	1.1098453159221	2.66048685054822
1.58247071902097	1.44161014805905	1.28228210254464	0.233874705094181
0.00846792491519989	2.60885010803411	1.85511984495835	0.222294411410778
0	0.495080764765465	0.777504626952814	0.953845409678296
0.721114513152799	0.0880229664970376	0.858659779602307	-0.0158107872606304
0.469574572509997	1.22547827727531	1.40334888856369	4.55797681161888
0.529774397378682	0.397800010435541	0.00355336508469273	0.782612885850408
0.24717790644709	1.30615003711807	0.735616835027349	3.24698828855955
2.88966454421994	0.611665425394893	1.51547804753782	4.54349853013537
-0.0523390626602295	0.583101759455086	0.412283519576038	0.276621029222017
0.150992156040836	0.285549159257853	0	2.15531924909706
0.00389408847696498	1.89998213625528	2.57143363902651	1.23818772338763
0.336997235129408	0.702102163930146	0.195193966331827	0.675783927409646
0.393198899232189	0.861408447601751	0.969913830606776	0.394565283599597
0.94374647681186	0.866696683341503	2.17117177266868	1.91997028938408
1.88391388315375	0.260557756369937	0.43811110127251	0.740942685195847
0.594937158861674	0.629078963239394	1.59087957086745	0.986140180870599
0.91774149427373	0.209468371467411	1.45489302679925	3.17915870668937
0.819964386236072	1.84212449356345	3.55486873085984	0.381769805531857
0.983602453152906	0.317282057858727	0.0355881967411144	0.134825872094408
0.472402000868836	1.59646727252777	0.295073585791303	1.84700433874879
0.897526245758834	1.44962026446657	2.96033964325181	5.55211932736245
2.35748030144615	0.155258163028702	0.242725506450434	2.75094063445898
0	3.51922404269534	0.158022433305448	3.33760040764667
0.190497105182243	0.404622667484386	0.28305886595126	0.0419762658660531
0.190613341599999	0.142726985665075	0.412620034353009	0.0687077482207557
1.43113310838018	5.87455519239297	1.08453298511096	0.993314041511775
0.428760115505617	1.55139510932347	1.20705255840886	0.863632451457145
0.0828717210326823	1.02179946616515	2.4176373568572	0.365364634014893
0.736613617382685	2.96269772788444	0.249555052631778	0.0903801092127613
0.0782447402086756	1.59909932006197	0.74717863934323	0.48656290974534
0.771935167279668	0.121053982172223	0.178240600633153	0.805898088694327
1.99466902226865	1.71930237902925	0.522706426621198	0.929288744758939
0.126656962118499	0.708220922605183	1.0953796282313	3.10962301199106
0.309737799094373	0.0368985317270058	0.600937679183464	4.51519807702841
0.348213728348332	0.158314061515887	1.00321231610808	0.302421123789509
0.127126448543453	0.82446272574255	-0.0151254221125982	0.352525995425728
0.824163459972518	1.90900582278455	0.153327388198716	0.299411257663582
3.34470770624324	3.67047591762467	0.705711028898338	1.22565226301769
0.75466800251342	0.519456840213992	0.760591745944223	4.25429733208377
0.0284958671097086	0.837391812288165	4.559926399326	0.168293839263626
4.11561209632895	0.145400219481608	0.138911345644194	0.934043663022067
0.0292381678946109	0.84095275234605	1.08163803064278	0.17534354599593
0.172057721101717	0.50348955408539	2.31577972364972	0.233429996742999
0.0431614342695568	0.311774755344749	0.946845941936022	1.77761567478253
0.0913781453455179	2.58534406389084	2.29291028440457	1.8724257296593
0.0237806245743339	0.372932848298989	3.94867806006865	3.3230768325074
0.0901589785169148	0.775728258462987	-0.0447219945278807	0.762245220895709
0.34356875721314	0.84305206170414	0	1.6911005910273
1.08088626451543	0.266335957318814	0.111615267436796	0.0542048436860832
0.0682302413696531	0.381781486821193	1.03497384603757	0.230048344099002
0.877021106318685	0	2.6688649665201	3.99257534904883
1.28673991722505	1.51747351349073	0.022596004910649	0.738118419946954
0.0353092042499805	2.48137288273106	0.221290827654053	0.15616269725379
0.0174299477403405	0.385912606906286	1.94046112849227	0.693748275226216
0.896837448464063	0.124343919230267	1.35746339455496	0.0931363755988066
0	0.397806536443458	0.963362699879431	1.70121854824025
0.027838693131762	1.39935388188979	3.57246690836165	2.27353903942399
1.99654298731757	0.972525831600116	1.11147666898258	0.934996973359187
1.03080376597929	1.16486773195967	0.565012563503645	0.369483392393193
1.40598136150464	0.473841492232609	0.38202564974395	0.0472106529871325
0.545608018159773	0.0796871362539868	1.49684142833775	0.496749110105197
0.321196931502093	0.129548157777754	0.209542246025355	0.492287462322813
0.241759994946293	0.101630224416522	0.591949727187731	0.0977317942807002
0.0994070689198437	1.48306909728067	1.10522805999254	0.880291532451541
3.07974852942105	6.14107230979542	0.0618357426571696	0.295323929866451
2.35475208999513	0.532228610989703	-0.049011746129073	3.18257578943546
0.697671101494577	0.983868332794844	0.0680213607718418	0.731308671662984
0.740989616268371	0.117324678106194	4.0508805278135	3.86872518868922
1.67628986284904	0.153476215483531	2.27690483023996	0.433384081435334
0.504673365775304	0.635805032547559	0.0208693976965028	0.403168292764922
0.664686826037319	0.430481086859987	0.37520891667019	0.845172042736046
0.881988951845957	0.75646037646481	0.571698290630163	0.808215086559985
0.807644369442572	0.391120941731788	0.76309077635431	0.108174469528496
0.41418090599591	0.639593273200575	3.27917145829319	6.19736276039378
3.55197513002581	0	0.344388198110097	1.83062435947796
0.513335090429915	0.531052285816539	1.89208723943735	0.798365799720477
2.48612131695439	2.1079706152011	0.482137223422766	0.141790159830014
1.17085318393838	0.579729323855408	1.63112824040427	4.92858814051958
0.726233178122841	4.2804808529106	2.15422053009758	1.89403399229685
0.000164287760121568	0.394357375169027	0.425579031223736	0.222782634974714
1.13493858003152	2.60403936020316	0.0782102741401587	2.05997115971634
1.98452364238774	0.978810839629964	0.488675820027682	0.144748590525513
0.0799653400422602	2.1534051922738	0.851162338751377	2.55282609897426
NaN	NaN	4.41094770743741	0.014871766084533
NaN	NaN	0.415758732030061	4.48451300445566
NaN	NaN	0.0831615097197132	0.916180690636027
NaN	NaN	0.0708410204905485	0.500516724915322
NaN	NaN	2.56585348137247	0.420345334117684
NaN	NaN	0.0714061535038184	0.758009780708491
NaN	NaN	0.575839756850141	0.715095069288483
NaN	NaN	0.0582313194025277	0.156079442317797
NaN	NaN	0.336862088306092	1.01057265130383
NaN	NaN	1.99416237291118	1.21090404525938
NaN	NaN	0.206619431680262	0.422573918142261
NaN	NaN	1.95530928909423	0.0437828556123072
NaN	NaN	0.36041841212427	2.27643533474593
NaN	NaN	0.740833013588816	1.75613120727843
NaN	NaN	0.178404704646128	2.71270525823943
NaN	NaN	0.441305594348132	2.58182322895284
NaN	NaN	0.0654460680807454	2.42733834524412
NaN	NaN	0.567113235744411	0.437731241777593
NaN	NaN	0.6822961439522	3.04161855617426
NaN	NaN	0.327376434060376	1.43927410285774
NaN	NaN	0.85456795179229	1.03387481754176
NaN	NaN	0	2.02353747953849
NaN	NaN	0.0440149004369212	0.372171526277865
NaN	NaN	1.04130533757916	0.31069512788583
NaN	NaN	0.675376959510392	0.467768085355668
NaN	NaN	0.988802369523691	0.454145886587572
NaN	NaN	0.213952944812685	0.27018109135034
NaN	NaN	0.0451593759625854	0.547890186607504
NaN	NaN	0.182782682605562	0.51200450855836
NaN	NaN	1.87372333755956	0.920905378352511
NaN	NaN	0.775756986370864	1.2812589235406
NaN	NaN	0.112534356627534	1.22759713097955
NaN	NaN	0.906698987828959	2.20733917677272
NaN	NaN	0.415763182353874	0.0452147434031589
NaN	NaN	0.302811699372067	0.481897003932663
NaN	NaN	0.650420204507672	0.300353525414123
NaN	NaN	0.162386507839965	0.613733016153391
NaN	NaN	0.958210485639076	4.42688769009353
NaN	NaN	0.0673984751359037	2.38011478705561
NaN	NaN	0.168465318967501	0.596870180268179
NaN	NaN	0.873447338584132	0.544555880772743
NaN	NaN	0.158088043326144	1.39800910972477
NaN	NaN	0.621635268635807	0.370330905433963
NaN	NaN	0.159519714616279	2.0812503963303
NaN	NaN	0	1.0174493004422
NaN	NaN	1.3558850722724	0.68981493907525
NaN	NaN	0.281183194906954	1.06330308659147
NaN	NaN	0.701453348689495	3.02112240588686
NaN	NaN	0	1.9589388225127
NaN	NaN	1.2317804777372	1.21730199696757
NaN	NaN	2.32321878674958	1.02270559429467
