# Supplementary material for: Subfield-specific interneuron circuits govern the hippocampal response to novelty in male mice
Source: Nat Commun. 2024 Jan 24;15:714. doi: 10.1038/s41467-024-44882-3 (PMC10808551; doi:10.1038/s41467-024-44882-3)
Supplement: Supplementary file 4 — Source Data [file 41467_2024_44882_MOESM4_ESM.zip › SupplFig8d.txt]

FN corr bsl	FN corr clz
0.316518172355421	-0.203648507397695
-0.127948077550559	-0.232588246441682
-0.213647413591875	0.872075516370632
-0.271123948894294	-0.232857770640412
0.112460093338157	0.569227126107834
-0.296070032015771	-0.26867697083656
-0.275756417318099	-0.221524908196372
-0.085402073832498	0.0401369761539415
0.643011145958397	0.400961234660075
0.241986359055823	-0.143983958478576
-0.424928147934284	-0.325105381827223
0.146273613082644	0.0200637924259422
-0.295808231236479	0.221725911657769
-0.0318824921712568	0.22668225368499
0.00754973647149716	-0.113193397899692
-0.266018057121731	-0.0235777830574504
0.663727123023909	0.35153898316248
0.286997400524931	0.0700355672129777
0.408484769201804	0.51496201624017
0.422441895501487	-0.139313245152459
0.0194322731537528	-0.0903759972367975
-0.302272840841637	-0.0433709729971924
-0.034443404093161	0.641523308836746
0.184850736250341	0.115855282433214
-0.0697557302317033	0.261423700357004
-0.0475748254117379	0.658952662208433
0.531309547708473	-0.0461528305426789
0.556117013583867	0.384597157435544
-0.247550984470829	0.789838314742838
0.0758490761000347	-0.345216765133268
-0.0688748369586158	-0.244405679760839
-0.22420906275018	0.48802462872662
-0.261280266665094	-0.2080367737909
-0.352454957976824	0.361066781537507
0.473608010616368	-0.312741702162156
-0.0315980330977035	-0.311118867950261
-0.50456513309932	0.321515543645788
0.479525099691035	0.398794660473395
0.425146694470351	0.795952616987278
0.975214363714748	0.459686360586731
0.142655077185515	-0.245599979294838
-0.342287843313589	0.0153293672177537
0.620076879240546	-0.564407328804363
-0.168714380970896	0.00260635775765994
-0.360107767978194	0.61819522186524
0.10940891106136	0.233975535080226
0.0229051139196359	0.0128041348202103
0.0638914098676102	0.0222097290364069
-0.0429910135605415	-0.118572565834144
0.106757276545025	-0.051787879036604
-0.0102316602171146	-0.129501262552745
-0.262666065396794	0.787713413665381
0.514516967560942	0.496666314624436
0.312187659401119	0.207152070899174
-0.123041982948137	0.699503070494284
0.502576854536207	-0.0348712124263671
0.228785794162632	0.0851249740870993
0.0124710016247052	0.0487246787416755
-0.434507779490188	0.44011402791465
0.40614334719629	-0.151313969776486
0.176017862694734	0.153991835775848
0.45711996017614	0.0498266588257003
0.195692852361142	0.413616288161336
0.275403316616334	-0.0499198686805706
-0.106709242422757	0.286656668907364
-0.1799838575274	0.00228345487838925
0.353729678730385	0.407486114566688
0.0860307384949565	0.495532030391995
-0.0956466546228011	0.443566673168675
0.090187666173946	0.0631651072953614
0.00980104071853782	0.264095440557337
0.0441804783614423	0.698573949749285
0.356736597819238	-0.317494289360629
-0.0548278096385921	-0.0873327298535863
0.422717890546263	-0.181988799234015
-0.38110799100068	-0.139822804489449
-0.212240811925061	-0.219341794742226
0.291492352485037	0.203656670826419
-0.156170694826815	-0.673135498268246
-0.196441153992132	0.058731651501504
-0.42266369491056	0.801551870006323
0.0176561257291701	0.0322007840394432
-0.226999621743051	-0.238899655528692
-0.513116103569799	0.0302981646618393
0.849562847115522	0.146184480217113
0.395268974502991	0.0940402775252588
-0.19835177686551	-0.332539905900468
0.932090842308033	0.0362889603386059
0.237649849722149	0.0269224837650808
0.873490796181185	0.496101811691819
-0.241634839328158	NaN
-0.310295181403414	0.119885889105215
0.739406220728077	0.13188148966539
0.489410790855596	0.0961246506698401
0.0957638749323921	-0.0792080947664106
0.658936340411175	0.249141189089129
0.483719379792577	0.295023225628464
-0.321352278600949	0.246624426568863
-0.141479685435644	-0.556601351158719
0.10002504391278	-0.110449281297471
-0.430182468576918	0.667886837530003
-0.40917917308998	0.432837621921061
0.525006121999997	0.128048262106257
0.225762195408491	0.472981317656072
-0.055535894052889	-0.278578383953218
-0.333816095796459	0.566928906776276
0.734360380436183	0.111906294965044
-0.27325119557119	-0.105995106663269
-0.0396537935298279	0.236258848821363
-0.217142789293941	-0.171601984802176
-0.256591451631047	0.174463932235502
-0.62652398307958	0.181850645968393
-0.230722019253688	-0.461406572705711
0.62483682329942	0.277764260160049
0.117448663161011	-0.109420817250578
-0.126330860114214	-0.22932290117781
0.664662517257881	-0.130674426208875
0.296251735401647	-0.30989516136661
0.0810275984849427	0.358417936592908
0.0792212338610398	0.767371725657672
-0.441278154685022	0.0613487828661773
0.273596187200842	0.198958857000186
-0.460063668953105	-0.250696407081871
-0.660899042747619	-0.168041021244816
0.47609125382567	-0.311900693866638
0.446049738893919	-0.159987433279932
-0.285451568771884	0.572573259364346
0.111771197964433	-0.235467432334963
0.324291177657062	0.0672279503757679
-0.102629723327588	0.081722836725433
0.147614804944865	0.477983442539779
0.268675326239814	-0.0544147671421
0.33996900344277	-0.112584949487672
-0.443723037676684	-0.289678495152009
-0.380953716237318	0.082622281683007
-0.189313538538212	-0.25587437822195
-0.179195106098855	-0.330332537847413
-0.385677513457439	-0.411945364539666
0.146146241674741	0.201601881156096
-0.161271747445593	-0.0955160674325028
0.237117621463875	-0.0115003068309839
0.0904144434942725	0.286904557683729
0.514478594839068	-0.0878489896216254
0.429387560203229	-0.244883740544669
0.00697930322808824	-0.0198883012619003
0.377645260552692	0.793598409018805
0.468799954732536	0.34353088526209
-0.200258542753723	0.6083547128015
0.244794316783818	0.345499875558672
0.305846840922874	0.0364104079014975
0.746023745245692	0.6526122550095
0.0822287173831787	-0.0663050037598804
-0.197528723124844	-0.547436476871214
0.122071529646714	-0.546456739219411
-0.301731818624888	0.0694281721356271
-0.314555887546889	-0.42364548175506
-0.222996976647862	0.0109320604709597
0.468910564658842	0.546193193281666
-0.158723125649593	0.270925014284486
0.0982449879924721	-0.0592847424005568
0.94547104769806	-0.0163185522773247
-0.374057978985484	-0.157618020611974
-0.196307136790853	-0.148773676386804
-0.162323876694646	0.856923944957523
-0.0788279201776889	0.0418080326572221
-0.0605319109284163	-0.200229371326666
0.584862456297572	-0.0690182947432365
0.231375903503491	-0.237914662754593
0.744582772907486	-0.0471896961145287
-0.0341485010506185	-0.337626856427779
-0.30022505529609	0.380751255994738
0.0273574339854321	0.842465737966394
-0.0770753765720112	0.0342775954197448
-0.0195693146637161	-0.0691472433991311
-0.0904443133449436	-0.203579859149561
0.585765875344514	-0.106693895012253
-0.358958467970742	0.400159030275059
0.592357028419027	-0.22822301173941
0.397447526724132	-0.0228860282146175
-0.186841350832216	0.0259193151963049
0.451047371814454	0.543284524236237
0.691877067807545	-0.184148734822664
-0.251949935329659	0.876237062284248
-0.246063055940763	-0.196683574381165
0.778812755439847	0.38800798005995
0.166674827632879	-0.382085593988164
0.441750047550576	0.976533351312088
0.448989430068557	0.0811465795141884
-0.0919984975278132	-0.0919542775846876
-0.236193789239723	0.0263437646114469
-0.24990024309786	-0.176309481437336
0.149685826819814	0.720709553692012
-0.422336491425154	-0.302668211141291
0.14293813567108	-0.198721353089931
0.116894112473006	0.202846731903854
0.723276019484927	-0.370067846485665
0.766233727285407	0.589556667683683
0.457182250665929	0.192451034419231
-0.116670480973025	0.302531594564641
0.0434638522307822	0.725532490201127
-0.082299460372927	0.184658782522149
-0.0791825602300183	0.401898987957185
0.238732635755634	0.828835267600995
-0.586436702665885	-0.0891209883078769
-0.411335938820296	NaN
-0.149422682990771	-0.378619478061111
-0.260520619774303	-0.227569360426723
0.182342649169839	0.365805982607119
-0.748724470193445	-0.14337935311742
-0.227170176533863	0.859100678051897
0.650204189503064	-0.294256149343871
0.206263844769595	0.224688839529412
-0.0621283038709201	0.024835532683877
-0.381916505860061	0.206468181739774
-0.0190859831367403	0.908622814713623
-0.157940937512069	-0.157437681628655
-0.0670286274560835	-0.071089225481514
-0.0468030006412113	0.797426222620182
0.603596267873789	NaN
-0.171163218255435	-0.14061132192268
-0.184996277342394	-0.0594410492901422
-0.061414992960038	0.0709464756969212
0.989986126251049	0.348687038194934
0.565111685954489	-0.232837492238566
-0.395740184635746	-0.126036226842022
-0.214617646949146	-0.0597047008102959
-0.19155067517574	NaN
0.267117459269618	0.903348613846807
-0.105897005356553	-0.119964342631588
-0.19224721293609	-0.329058409154411
-0.395328164960978	-0.0654930418814789
-0.259990594905993	-0.257474822335799
0.668607645724866	0.346680500162703
-0.179587513147184	NaN
-0.339274196985102	-0.13722065211248
0.0165633297549763	-0.192310383739721
-0.222129586740343	-0.0972038103336775
0.268082564508379	0.78607488901055
0.76167523640664	-0.273477364874961
NaN	-0.160570834779926
0.252124961376038	0.326435408620539
-0.52975449081823	-0.115422740212188
-0.218884252227073	-0.148137736633162
NaN	-0.224511820796115
-0.320824622780753	0.286543638212191
-0.119399488933748	-0.267546992211672
0.203684443818907	-0.195568020717268
-0.125394120409583	-0.244856265083344
-0.0701920674057803	-0.297227744813154
-0.191167677987766	0.748198700212116
-0.12316378113049	0.589906234993553
NaN	0.1055763591557
NaN	NaN
0.939912295413282	-0.175338029509682
-0.180844729549057	0.876695250789147
-0.226465885417818	-0.0657789441205226
-0.000158878495409714	-0.0581281297897143
-0.0715391810643916	0.61348409820924
NaN	-0.257827123798888
0.969423985868777	-0.324838167247517
NaN	-0.123283377056927
0.00943274484475159	-0.273375688217605
-0.18252136907341	-0.128821750001211
-0.147943497666181	0.519049222747627
-0.150025649867155	0.447773108227255
0.872294156638884	0.0302056646098211
-0.193635062027898	0.124643952657837
0.134710489559332	0.16186049768371
0.992111950809725	-0.434054855145488
0.481527967003118	0.222510718772881
-0.25856739163732	0.104689877474588
0.16476322046404	0.0611049691131319
0.208638850616151	-0.141905701954532
NaN	NaN
-0.276698281557081	0.640258498909094
-0.0604922587876806	0.840964554063943
-0.210531088859689	-0.267370786386692
-0.254925008440144	0.16165790594759
0.940144784530782	-0.0922010556557054
-0.176481942187834	0.724354108190533
0.62470614747312	0.137397477714096
-0.0468504053744836	-0.241932537264429
-0.0838424342944919	0.847199019591242
-0.230638877587185	0.0876832409206673
-0.119514069585657	0.986475707999502
-0.149941688063339	0.953697383676792
-0.172249475016057	-0.0895742623721517
0.154373372950501	0.296081029727022
-0.14192011802671	-0.106428713314113
-0.232675452640335	0.921234767116894
-0.0727200499960095	0.773599257787447
-0.331268909259184	-0.175522312442469
-0.136192695025925	0.203028209635938
-0.0901588467590661	0.951270330507117
-0.148429369574516	-0.0818747934417508
NaN	-0.333407195866478
-0.124662435185901	NaN
-0.374159080678649	0.352034138132429
0.675750449905718	NaN
0.0643318105426223	0.618610687022348
0.509875746897109	0.862589747645144
0.403414317569996	0.481370529909487
0.682787839596287	0.196627530451835
-0.201642581405166	-0.0949159344072397
0.841807705422575	0.62363370258785
-0.0223052795506551	-0.164797575033981
0.429052108766552	0.450150052242543
-0.231728542768586	-0.21050004808784
0.274099004631414	-0.140045885905013
-0.108147398575831	0.648514453139293
0.91185850685536	-0.302417252784828
-0.114206348026465	0.893366968487376
-0.13491999406498	-0.242689333555745
-0.0124678648195954	-0.243009294680146
NaN	0.116730354076176
0.0695325903229798	-0.106933812928379
-0.261204518179955	0.919624156560229
NaN	0.305689234203361
0.323913268720081	0.106181449339657
-0.071534303413664	0.315801511913978
-0.141189395383039	-0.242770235185745
-0.192260574072503	-0.384698881388959
-0.153822223324461	0.750407568782855
-0.153319794252791	-0.126287888134402
0.354678513127567	0.0663341093629397
-0.240067485542497	0.467247142016694
0.197021519038848	0.415668408588403
-0.0715650779935322	0.581932567742031
-0.167742283238559	-0.134042524359409
-0.234089060635091	NaN
-0.191035679408264	-0.0346647399620233
0.217379197893308	-0.169935740292764
0.776004827589951	0.811546110967421
-0.204084589691125	0.310650550320719
NaN	NaN
0.408216235749412	-0.252644547536426
0.11488676244674	0.756703962572211
-0.108502421644627	-0.199669971949237
-0.144540566157765	0.892993251354126
-0.152063946315373	0.795569182282645
-0.112148726178177	-0.224552080931357
0.449427094223442	0.690772396698901
-0.261886284812736	-0.0877107292451425
0.9586903500346	-0.152931346790372
-0.398113679129542	0.529141465789059
-0.336250011691349	-0.178523932460853
-0.325852530460915	0.662465701325342
0.0370250941390564	0.66021938969824
-0.202899851469146	0.420525316565308
0.595986610341367	-0.066847439305015
0.942334667779654	-0.217823656052507
0.0793138566910324	0.340305396514575
-0.159720286483938	-0.123759222851901
-0.173937365864165	0.95767727038409
-0.0787350369060724	0.667975043756235
0.589920514495996	0.0650909247667408
0.93267315356212	0.439691956618574
-0.060110614056296	0.398660280595511
0.768801072291991	NaN
-0.290831416562845	-0.352904554858774
0.921589045341335	0.691326475890578
-0.198180532215642	0.941290543928612
-0.258318724805462	-0.179274710777379
-0.255579123935696	-0.141953419330953
-0.183646243990707	NaN
-0.183271116542521	0.807417342631514
-0.244922837445124	-0.126945078544787
-0.00467844253395834	0.655142960025022
0.814769961773802	-0.133289278686862
-0.128904471465842	-0.202789638156183
-0.155668271630119	-0.0371001017389787
-0.378576390700618	0.0721696654433557
0.158361585979654	0.902077988734977
-0.156729383829462	0.490450062205312
-0.132484434953774	-0.170181383239349
0.603429841807754	-0.220126322602803
-0.176706965256378	0.875867269660011
-0.19177389240022	-0.12624301832063
-0.127773594447408	-0.209313422137875
-0.109851227872162	0.00381741072309113
-0.0931811296231113	0.0121526719503133
-0.0685222428083432	-0.145491964350688
-0.0631513650633607	-0.0812914723275995
-0.119034956744051	-0.255357802138931
0.345634063356536	NaN
NaN	0.947406277275726
0.969096317681574	0.638862431198328
-0.0161864162239695	0.355100850793872
0.115129255815781	-0.141042420019859
-0.198203384724148	-0.467245058867111
0.290804085195235	0.0916864405599412
0.932985449416214	-0.291212310832064
-0.127165105814995	0.325152812802211
-0.106844157219739	0.478900853295923
-0.221733766882048	0.0742704407006576
0.896890892068317	-0.203876412592683
-0.119141523667168	0.186765060100522
NaN	0.874926428235495
-0.339020116761668	-0.102420344503891
0.733094839641711	-0.170874363031076
0.0658323666666076	-0.2514841269387
0.772742498554273	0.0396710902053046
0.0355499693195065	0.163555688675876
0.909830779668794	NaN
-0.202797935254698	-0.245515503501099
0.440690320305402	0.826448910760141
0.276483844929791	0.207017299662762
0.860553850776964	0.937285850708875
-0.203907211749006	0.536969770103483
0.858797813959808	-0.263124437362182
-0.152131301008149	0.556778985053367
-0.119849301765578	-0.268068186020511
-0.144080317245874	0.609384429847011
NaN	0.618847973117952
-0.32359743412718	0.95163856823741
0.812927298415612	0.977080656757299
-0.255464807542959	0.968313373521406
-0.22923100067008	-0.307091235060413
0.48398685136447	NaN
0.340727289425954	-0.144215601827363
-0.108165827652275	0.419819684732034
0.85571842659959	-0.139281988042793
-0.166471340195306	NaN
0.740859993529102	-0.171302863081026
0.407249493442301	0.284481566210542
-0.144986040536582	-0.188108809121051
-0.0424962503377822	-0.286004803869405
-0.0147618682689787	NaN
0.966441215718631	0.68573462510802
0.3179335337504	-0.154161914126661
0.0128227368689048	0.713531159627117
NaN	-0.139061917467721
-0.424711193312436	-0.153580552717263
-0.0449247755226296	0.138191987315958
-0.225900751526371	0.032508013256531
0.384226187846728	0.778768686795211
-0.0725309683672136	-0.25653212523518
-0.157399619775529	-0.208213215770157
-0.126625174692474	-0.212135474312516
0.30246253879701	-0.104855002600395
NaN	0.203188449849509
0.230946776869515	-0.319033310165136
-0.207306424881805	-0.160114903158932
0.190991047959337	NaN
0.512882358375707	0.860028059881056
-0.0457320566654476	0.655120387711171
0.173022868956719	NaN
-0.242949976396327	-0.134575133929635
0.672302079482602	0.000975834307447848
0.992123711625399	-0.145788814065144
-0.127057771484701	-0.196138591539816
NaN	0.297869171632592
0.470787674711772	-0.388468356373107
-0.129049080737483	-0.269232571008433
0.141502872903244	0.037655144625054
-0.118361709754613	-0.00294258965390859
-0.216594242957347	-0.091987480633487
-0.206840282297143	-0.0163377176517602
0.997807368694389	0.118948692828673
-0.0617949213031934	0.958399679786832
0.749769763382851	0.463099641484781
0.999222364390697	0.0141565110568087
0.181998710766151	-0.186648057639118
0.534424116462757	0.546140885706724
-0.179016870755421	0.128296956843832
0.523461843634446	-0.00542607234976211
0.104074616026924	NaN
-0.0768339699209775	-0.101298907787648
-0.162104182633827	-0.202481728599404
0.099508924049414	NaN
0.795827877345411	-0.119292605556415
-0.204815582135774	-0.345582449913673
-0.242669993642165	0.34733853189398
-0.103639467826221	-0.210020917214449
-0.176756058543026	NaN
-0.202385538183396	-0.407445866046784
NaN	0.416914444355253
0.157232799235015	NaN
0.04583853173601	0.833012833012561
-0.0286967597338377	-0.37992113576623
0.74245720724745	-0.192173267213821
-0.0652518310068885	0.0345884231388995
-0.200143710575722	-0.0114069292593005
-0.0962684772758319	0.260340305554403
NaN	NaN
0.854952900937808	-0.0818036719305725
-0.0649124883330271	0.491788374312414
-0.133506918652691	-0.218813084247621
NaN	-0.182895805283267
NaN	0.569604361963879
0.147070384762987	-0.0366029870063777
-0.0159869925341061	0.550795097407898
NaN	-0.0706281592119544
-0.112417628599979	-0.247875986559211
-0.156180902451345	0.855287017325952
0.130575627159167	0.382139498792079
0.104644003956498	0.984725621958577
0.48978253216429	0.919476729109488
0.184218298949561	0.256473398759429
-0.0950618706895684	0.963620136968212
-0.118626481801196	NaN
0.0853429790432667	-0.131919723309182
0.875833308648944	0.0369885203487356
0.170753104438244	0.133570736456313
-0.214856929254046	-0.324696580187377
NaN	0.578453646417279
-0.0759267708625848	0.549223216969175
NaN	0.782941265201348
0.912381347985465	0.0780450891344557
NaN	-0.159060212618898
0.312389253114207	0.974112948749224
-0.0996018442859301	-0.175040868260234
NaN	0.621719451377258
0.287454140818721	-0.221585601128046
-0.111212184002614	0.990907369516477
-0.0687374163287414	0.740313461186042
0.875789478179015	0.892546351649786
NaN	-0.245961043250524
NaN	0.834421446021349
-0.113848754039124	-0.161109141154097
NaN	NaN
NaN	0.719653061891833
NaN	0.0788602246401763
NaN	-0.0909191011992907
NaN	-0.0596199066320699
NaN	-0.0187050826450679
NaN	0.0210758065663767
NaN	0.31710163861683
NaN	0.141401227588479
NaN	NaN
NaN	-0.170598139468043
NaN	0.544812997352196
NaN	0.526739051502702
NaN	0.487140355930381
NaN	-0.175335469780457
NaN	-0.194958569223563
NaN	-0.052605574576501
NaN	0.127800161476893
NaN	-0.171940896890977
NaN	-0.0757453871310702
NaN	-0.121514653745544
NaN	NaN
NaN	0.698051013688633
NaN	0.692940811208361
NaN	0.442455390455832
NaN	-0.189758034092551
NaN	0.663648045098089
NaN	-0.199910451325691
NaN	0.542303079969026
NaN	-0.209293759566015
NaN	-0.125107998999539
NaN	-0.140209768391295
NaN	-0.17082503505386
NaN	-0.28795747494109
NaN	0.00946722279386315
NaN	NaN
NaN	0.249863046814849
NaN	NaN
NaN	0.615062284305221
NaN	-0.0596820574350425
NaN	0.142051601982402
NaN	-0.173096886236644
NaN	0.754944855521912
NaN	NaN
NaN	0.154757645109965
NaN	-0.0893560757796441
NaN	0.808657899705701
NaN	-0.158399511994673
NaN	-0.143546078278791
NaN	-0.280775015570118
NaN	-0.0837846737342551
NaN	-0.118176757763551
NaN	0.901500874108827
NaN	-0.141011522835849
NaN	0.980635359189127
NaN	0.0524890580004059
NaN	0.945186197480315
NaN	NaN
NaN	NaN
NaN	0.947288602632508
NaN	0.0436639906896784
NaN	0.795414048725626
NaN	-0.143302698241551
NaN	0.592525463073174
NaN	NaN
NaN	NaN
NaN	-0.25344959662049
NaN	NaN
NaN	NaN
