# Supplementary material for: Subfield-specific interneuron circuits govern the hippocampal response to novelty in male mice
Source: Nat Commun. 2024 Jan 24;15:714. doi: 10.1038/s41467-024-44882-3 (PMC10808551; doi:10.1038/s41467-024-44882-3)
Supplement: Supplementary file 4 — Source Data [file 41467_2024_44882_MOESM4_ESM.zip › SupplFig8g.txt]

fam-bsl	fam-clz	nov-bsl	nov-clz
0.0479365999806707	0.0333287043466185	0.0369766177270256	0.0502230299025277
0.0788634386778777	0.0466601860852659	0.0217509516041327	0.0290764909962002
0.0618536773944138	0.0288848771004027	0.0478520935290919	0.0290764909962002
0.0231951290229052	0.0199972226079711	0.0870038064165307	0.0555096646291095
0.129892722528269	0.0355506179697264	0.032626427406199	0.0502230299025277
0.0711317290035759	0.0399944452159422	0.0696030451332246	0.0449363951759458
0.117521987049386	0.0799888904318845	0.10657966286025	0.0872294729886007
0.04484391611095	0.044438272462158	0.0478520935290919	0.0422930778126549
0.112882961244805	0.0488820997083738	0.0282762370853725	0.0317198083594912
0.129892722528269	0.115539508401611	0.102229472539424	0.124235916074674
0.0293804967623466	0.0311067907235106	0.0108754758020663	0.0264331736329093
0.0463902580458104	0.0355506179697264	0.123980424143556	0.100446059805055
0.128346380593409	0.139980558255798	0.032626427406199	0.0528663472658186
0.0293804967623466	0.0266629634772948	0.0739532354540511	0.0687262514455642
0.122161012853967	0.113317594778503	0.0348015225666123	0.0475797125392367
0.0695853870687156	0.0288848771004027	0.023926046764546	0.0158599041797456
0.0603073354595535	0.0599916678239133	0.0195758564437194	0.0343631257227821
0.040204890306369	0.0177753089848632	0.0913539967373573	0.0634396167189823
0.0989658838310621	0.133314817386474	0.032626427406199	0.0607962993556914
0.00927805160916208	0.044438272462158	0.0217509516041327	0.0132165868164547
0.0170097612834638	0.0599916678239133	0.0761283306144644	0.0607962993556914
0.0386585483715087	0.0533259269545896	0.0282762370853725	0.0105732694531637
0.0634000193292742	0.0977641994167477	0.102229472539424	0.0555096646291095
0.0649463612641345	0.068879322316345	0.0761283306144644	0.0660829340822733
0.04484391611095	0.0622135814470213	0.0195758564437194	0.0290764909962002
0.0479365999806707	0.0666574086932371	0.0195758564437194	0.00528663472658186
0.0293804967623466	0.0533259269545896	0.0413268080478521	0.0555096646291095
0.035565864501788	0.0488820997083738	0.0456769983686786	0.0502230299025277
0.085048806417319	0.0533259269545896	0.0348015225666123	0.0105732694531637
0.0309268386972069	0.0422163588390501	0.0413268080478521	0.0317198083594912
0.0247414709577655	0.0533259269545896	0.032626427406199	0.037006443086073
0.0309268386972069	0.0399944452159422	0.0783034257748776	0.0449363951759458
0.0262878128926259	0.0377725315928343	0.0108754758020663	0.0317198083594912
0.0989658838310621	0.0577697542008054	0.0217509516041327	0.037006443086073
0.0278341548274862	0.0822108040549924	0.0522022838499184	0.037006443086073
0.0417512322412293	0.0377725315928343	0.0174007612833061	0.0185032215430365
0.0309268386972069	0.0488820997083738	0.056552474170745	0.0687262514455642
0.0231951290229052	0.0155533953617553	0.032626427406199	0.0185032215430365
0.0556683096549725	0.0644354950701291	0.0435019032082654	0.0422930778126549
0.040204890306369	0.0288848771004027	0.0369766177270256	0.039649760449364
0.0170097612834638	0.022219136231079	0.0522022838499184	0.0475797125392367
0.075770754808157	0.068879322316345	0.0152256661228929	0.0290764909962002
0.0216487870880448	0.0155533953617553	0.0478520935290919	0.0978027424417644
0.0231951290229052	0.022219136231079	0.0282762370853725	0.037006443086073
0.0340195225669276	0.0377725315928343	0.0130505709624796	0.0237898562696184
0.0494829419155311	0.0355506179697264	0.0391517128874388	0.0264331736329093
0.0324731806320673	0.0488820997083738	0.0304513322457858	0.039649760449364
0.0711317290035759	0.0533259269545896	0.0848287112561175	0.0211465389063274
0.0216487870880448	0.0288848771004027	0.0195758564437194	0.0343631257227821
0.085048806417319	0.0533259269545896	0.032626427406199	0.0502230299025277
0.0170097612834638	0.0399944452159422	0.0543773790103317	0.0687262514455642
0.0371122064366483	0.0511040133314817	0.0369766177270256	0.0290764909962002
0.0479365999806707	0.0711012359394528	0.0174007612833061	0.0237898562696184
0.0231951290229052	0.022219136231079	0.0282762370853725	0.0581529819924005
0.0185561032183242	0.0555478405776975	0.0456769983686786	0.0422930778126549
0.0680390451338552	0.0755450631856687	0.10005437737901	0.0607962993556914
0.040204890306369	0.0244410498541869	0.00217509516041327	0.0343631257227821
0.0603073354595535	0.068879322316345	0.0456769983686786	0.076656203535437
0.0417512322412293	0.0266629634772948	0.056552474170745	0.076656203535437
0.0463902580458104	0.0355506179697264	0.0522022838499184	0.0581529819924005
0.0139170774137431	0.0199972226079711	0.065252854812398	0.0555096646291095
0.0231951290229052	0.0266629634772948	0.0522022838499184	0.076656203535437
0.0479365999806707	0.0377725315928343	0.056552474170745	0.0502230299025277
0.0231951290229052	0.0399944452159422	0.0130505709624796	0.0317198083594912
0.0958731999613415	0.0511040133314817	0.0500271886895052	0.039649760449364
0.0726780709384363	0.068879322316345	0.0108754758020663	0.0211465389063274
0.0773170967430173	0.0511040133314817	0.0391517128874388	0.0264331736329093
0.0247414709577655	0.0511040133314817	0.0348015225666123	0.0475797125392367
0.0463902580458104	0.0533259269545896	0.0217509516041327	0.0317198083594912
0.0371122064366483	0.0644354950701291	0.0543773790103317	0.0132165868164547
0.108243935440224	0.0777669768087766	0.0282762370853725	0.039649760449364
0.0293804967623466	0.0466601860852659	0.023926046764546	0.0211465389063274
0.0371122064366483	0.0355506179697264	0.023926046764546	0.0528663472658186
0.0680390451338552	0.0533259269545896	0.0304513322457858	0.0555096646291095
0.0371122064366483	0.0711012359394528	0.0217509516041327	0.0317198083594912
0.114429303179666	0.0399944452159422	0.023926046764546	0.0158599041797456
0.0634000193292742	0.0711012359394528	0.023926046764546	0.0343631257227821
0.0278341548274862	0.0399944452159422	0.0174007612833061	0.037006443086073
0.109790277375085	0.0711012359394528	0.0195758564437194	0.0185032215430365
0.04484391611095	0.0333287043466185	0.0304513322457858	0.0185032215430365
0.0309268386972069	0.0555478405776975	0.0369766177270256	0.0872294729886007
0.0865951483521794	0.0599916678239133	0.0587275693311582	0.0819428382620188
0.0634000193292742	0.0533259269545896	0.0717781402936378	0.0687262514455642
0.035565864501788	0.0711012359394528	0.0761283306144644	0.0792995208987279
0.0773170967430173	0.044438272462158	0.0348015225666123	0.0607962993556914
0.080409780612738	0.044438272462158	0.023926046764546	0.0264331736329093
0.0711317290035759	0.0355506179697264	0.0413268080478521	0.039649760449364
0.035565864501788	0.022219136231079	0.023926046764546	0.0343631257227821
0.0154634193486035	0.0288848771004027	0.065252854812398	0.0845861556253098
0.0649463612641345	0.0399944452159422	0.0174007612833061	0.00528663472658186
0.0216487870880448	0.0333287043466185	0.0348015225666123	0.0343631257227821
0.0525756257852518	0.0488820997083738	0.0261011419249592	0.0237898562696184
0.0139170774137431	0.0199972226079711	0.0195758564437194	0.039649760449364
0.035565864501788	0.0355506179697264	0.0261011419249592	0.0422930778126549
0.0216487870880448	0.0377725315928343	0.0391517128874388	0.0528663472658186
0.0185561032183242	0.0333287043466185	0.0195758564437194	0.0185032215430365
0.0293804967623466	0.0511040133314817	0.0304513322457858	0.0449363951759458
0.0170097612834638	0.0177753089848632	0.0391517128874388	0.0290764909962002
0.0139170774137431	0.0177753089848632	0.0500271886895052	0.0185032215430365
0.0123707354788828	0.0333287043466185	0.0369766177270256	0.0237898562696184
0.0494829419155311	0.0555478405776975	0.023926046764546	0.0132165868164547
0.0185561032183242	0.0288848771004027	0.065252854812398	0.0502230299025277
0.0324731806320673	0.0377725315928343	0.0348015225666123	0.0237898562696184
0.0386585483715087	0.044438272462158	0.0261011419249592	0.0211465389063274
0.0185561032183242	0.0466601860852659	0.0522022838499184	0.0422930778126549
0.176282980574079	0.0888765449243161	0.0195758564437194	0.0237898562696184
0.0201024451531845	0.0288848771004027	0.0065252854812398	0.0264331736329093
0.0247414709577655	0.0377725315928343	0.0152256661228929	0.037006443086073
0.0386585483715087	0.102208026662963	0.023926046764546	0.037006443086073
0.0231951290229052	0.0022219136231079	0.0304513322457858	0.0317198083594912
0.0216487870880448	0.0266629634772948	0.0369766177270256	0.0290764909962002
0.125253696723688	0.0666574086932371	0.0282762370853725	0.0660829340822733
0.0324731806320673	0.0666574086932371	0.0369766177270256	0.0819428382620188
0.0896878322219001	0.0555478405776975	0.032626427406199	0.0475797125392367
0.0324731806320673	0.0599916678239133	0.0826536160957042	0.0660829340822733
0.0927805160916208	0.068879322316345	0.0478520935290919	0.039649760449364
0.0479365999806707	0.022219136231079	0.0391517128874388	0.0317198083594912
0.0262878128926259	0.022219136231079	0.0478520935290919	0.0502230299025277
0.0603073354595535	0.0466601860852659	0.0195758564437194	0.00528663472658186
0.0216487870880448	0.0311067907235106	0.0152256661228929	0.0211465389063274
0.0185561032183242	0.0311067907235106	0.032626427406199	0.0581529819924005
0.0788634386778777	0.0888765449243161	0.0174007612833061	0.0132165868164547
0.0494829419155311	0.0266629634772948	0.032626427406199	0.039649760449364
0.0247414709577655	0.0288848771004027	0.0456769983686786	0.0581529819924005
0.0170097612834638	0.0266629634772948	0.0195758564437194	0.0502230299025277
0.0386585483715087	0.022219136231079	0.0217509516041327	0.0449363951759458
0.0340195225669276	0.0422163588390501	0.0391517128874388	0.0449363951759458
0.0123707354788828	0.0377725315928343	0.0217509516041327	0.0317198083594912
0.0324731806320673	0.044438272462158	0.0261011419249592	0.0555096646291095
0.0835024644824587	0.0377725315928343	0.0282762370853725	0.0317198083594912
0.0572146515898328	0.0777669768087766	0.10005437737901	0.0660829340822733
0.0247414709577655	0.0399944452159422	0.0739532354540511	0.0581529819924005
0.0247414709577655	0.00888765449243161	0.0696030451332246	0.0607962993556914
0.0309268386972069	0.0311067907235106	0.032626427406199	0.039649760449364
0.112882961244805	0.0822108040549924	0.00870038064165307	0.0237898562696184
0.0479365999806707	0.0777669768087766	0.023926046764546	0.0687262514455642
0.0231951290229052	0.044438272462158	0.0456769983686786	0.0343631257227821
0.0278341548274862	0.0177753089848632	0.0282762370853725	0.0343631257227821
0.0479365999806707	0.0488820997083738	0.0261011419249592	0.0317198083594912
0.0680390451338552	0.0533259269545896	0.0304513322457858	0.0237898562696184
0.0262878128926259	0.0177753089848632	0.0391517128874388	0.0925161077151826
0.0463902580458104	0.0733231495625608	0.0217509516041327	0.0264331736329093
0.04484391611095	0.0266629634772948	0.0174007612833061	0.0528663472658186
0.0541219677201121	0.0377725315928343	0.0348015225666123	0.037006443086073
0.04484391611095	0.0733231495625608	0.0348015225666123	0.0317198083594912
0.0309268386972069	0.0488820997083738	0.0674279499728113	0.076656203535437
0.0386585483715087	0.0555478405776975	0.0543773790103317	0.116305963984801
0.0510292838503914	0.0177753089848632	0.0174007612833061	0.0264331736329093
0.0649463612641345	0.0422163588390501	0.0174007612833061	0.0185032215430365
0.0262878128926259	0.0377725315928343	0.023926046764546	0.0105732694531637
0.0123707354788828	0.0511040133314817	0.0609026644915715	0.076656203535437
0.04484391611095	0.0177753089848632	0.0391517128874388	0.0502230299025277
0.0417512322412293	0.0377725315928343	0.023926046764546	0.0132165868164547
0.035565864501788	0.0244410498541869	0.0435019032082654	0.0343631257227821
0.0572146515898328	0.0511040133314817	0.032626427406199	0.0290764909962002
0.0417512322412293	0.0355506179697264	0.023926046764546	0.0581529819924005
0.0201024451531845	0.0311067907235106	0.0478520935290919	0.0713695688088551
0.0309268386972069	0.0644354950701291	0.0108754758020663	0.0264331736329093
0.0371122064366483	0.0311067907235106	0.0174007612833061	0.0185032215430365
0.0371122064366483	0.0399944452159422	0.0304513322457858	0.0317198083594912
0.0371122064366483	0.0155533953617553	0	0.0237898562696184
0.04484391611095	0.0288848771004027	0.0369766177270256	0.0132165868164547
0.035565864501788	0.0666574086932371	0.0130505709624796	0.0185032215430365
0.0216487870880448	0.0133314817386474	0.104404567699837	0.11366264662151
0.0170097612834638	0.0244410498541869	0.0174007612833061	0.039649760449364
0.00773170967430173	0.0177753089848632	0.0130505709624796	0.0185032215430365
0.0819561225475983	0.0866546313012082	0.0348015225666123	0.0264331736329093
0.0324731806320673	0.0266629634772948	0.0195758564437194	0.0528663472658186
0.0556683096549725	0.044438272462158	0.0108754758020663	0.0502230299025277
0.00927805160916208	0.0288848771004027	0.0282762370853725	0.0264331736329093
0.0262878128926259	0.0199972226079711	0.0609026644915715	0.0925161077151826
0.0262878128926259	0.0288848771004027	0.0935290918977705	0.0581529819924005
0.0340195225669276	0.0799888904318845	0.115280043501903	0.0475797125392367
0.112882961244805	0.117761422024719	0.0478520935290919	0.0343631257227821
0.0278341548274862	0.0377725315928343	0.0348015225666123	0.037006443086073
0.0371122064366483	0.0244410498541869	0.0630777596519848	0.0978027424417644
0.0510292838503914	0.0377725315928343	0.0152256661228929	0.0290764909962002
0.0603073354595535	0.0599916678239133	0.0174007612833061	0.0237898562696184
0.0262878128926259	0.0199972226079711	0.0282762370853725	0.0237898562696184
0.0742244128732966	0.0711012359394528	0.0152256661228929	0.0264331736329093
0.0371122064366483	0.0355506179697264	0.0391517128874388	0.0343631257227821
0.0324731806320673	0.0644354950701291	0.0369766177270256	0.037006443086073
0.040204890306369	0.0422163588390501	0.0261011419249592	0.0343631257227821
0.0108243935440224	0.0244410498541869	0.00870038064165307	0.0475797125392367
0.0154634193486035	0.0177753089848632	0.032626427406199	0.0290764909962002
0.0634000193292742	0.091098458547424	0.0739532354540511	0.0581529819924005
0.0216487870880448	0.0599916678239133	0.0195758564437194	0.0158599041797456
0.0649463612641345	0.044438272462158	0.0369766177270256	0.0237898562696184
0.0634000193292742	0.0999861130398556	0.0174007612833061	0.0211465389063274
0.0788634386778777	0.044438272462158	0.0848287112561175	0.0792995208987279
0.0386585483715087	0.0733231495625608	0.032626427406199	0.0502230299025277
0.0479365999806707	0.0199972226079711	0.0435019032082654	0.0555096646291095
0.0556683096549725	0.102208026662963	0.0261011419249592	0.0105732694531637
0.123707354788828	0.175531176225524	0.0174007612833061	0.00528663472658186
0.0572146515898328	0.0355506179697264	0.0543773790103317	0.0634396167189823
0.0247414709577655	0.0155533953617553	0.0369766177270256	0.0290764909962002
0.0541219677201121	0.0488820997083738	0.0609026644915715	0.0792995208987279
0.0386585483715087	0.0333287043466185	0.0587275693311582	0.0502230299025277
0.0371122064366483	0.0333287043466185	0.0261011419249592	0.0185032215430365
0.035565864501788	0.0244410498541869	0.0195758564437194	0.0581529819924005
0.00773170967430173	0.0244410498541869	0.0522022838499184	0.0264331736329093
0.0293804967623466	0.0377725315928343	0.0456769983686786	0.0422930778126549
0.0262878128926259	0.0244410498541869	0.0435019032082654	0.0475797125392367
0.0154634193486035	0.0511040133314817	0.0282762370853725	0.0290764909962002
0.0278341548274862	0.0333287043466185	0.0674279499728113	0.0581529819924005
0.0293804967623466	0.0288848771004027	0.023926046764546	0.0317198083594912
0.0278341548274862	0.022219136231079	0.0174007612833061	0.0185032215430365
0.0185561032183242	0.0199972226079711	0.0413268080478521	0.0290764909962002
0.0309268386972069	0.0599916678239133	0.0217509516041327	0.0343631257227821
0.0649463612641345	0.104429940286071	0.0413268080478521	0.0290764909962002
0.0154634193486035	0.0177753089848632	0.0282762370853725	0.00792995208987279
0.0154634193486035	0.0488820997083738	0.023926046764546	0.0185032215430365
0.0417512322412293	0.0933203721705319	0.023926046764546	0.037006443086073
0.0572146515898328	0.0666574086932371	0.0978792822185971	0.0687262514455642
0.0603073354595535	0.0355506179697264	0.0978792822185971	0.0475797125392367
0.040204890306369	0.0288848771004027	0.0261011419249592	0.0264331736329093
0.0340195225669276	0.0555478405776975	0.0065252854812398	0.0264331736329093
0.0943268580264811	0.091098458547424	0.0304513322457858	0.0555096646291095
0.0231951290229052	0.022219136231079	0.0369766177270256	0.0290764909962002
0.0896878322219001	0.0733231495625608	0.0108754758020663	0.039649760449364
0.075770754808157	0.0955422857936398	0.0587275693311582	0.0713695688088551
0.0726780709384363	0.044438272462158	0.0282762370853725	0.0475797125392367
0.0649463612641345	0.0488820997083738	0.0674279499728113	0.0528663472658186
0.0819561225475983	0.0799888904318845	0.0261011419249592	0.0264331736329093
0.0139170774137431	0.0177753089848632	0.0174007612833061	0.0105732694531637
0.0340195225669276	0.0399944452159422	0.032626427406199	0.0158599041797456
0.040204890306369	0.0266629634772948	0	0.0211465389063274
0.035565864501788	0.0288848771004027	0.197933659597607	0.111019329258219
0.0340195225669276	0.0422163588390501	0.065252854812398	0.0502230299025277
0.0231951290229052	0.0399944452159422	0.0217509516041327	0.0264331736329093
0.0278341548274862	0.0311067907235106	0.0261011419249592	0.0634396167189823
0.0185561032183242	0.0044438272462158	0.0108754758020663	0.0211465389063274
0.0309268386972069	0.0377725315928343	0.0195758564437194	0.0290764909962002
0.0293804967623466	0.0288848771004027	0.0304513322457858	0.0607962993556914
0.128346380593409	0.0822108040549924	0.0348015225666123	0.0422930778126549
0.0247414709577655	0.0888765449243161	0.0152256661228929	0.0317198083594912
0.040204890306369	0.0244410498541869	0.0304513322457858	0.0475797125392367
0.00773170967430173	0.0266629634772948	0.032626427406199	0.0185032215430365
0.0309268386972069	0.0266629634772948	0.0391517128874388	0.0502230299025277
0.0123707354788828	0.0177753089848632	0.0065252854812398	0.0317198083594912
0.0835024644824587	0.0666574086932371	0.00870038064165307	0.0449363951759458
0.0293804967623466	0.0155533953617553	0.0152256661228929	0.0528663472658186
0.0773170967430173	0.0799888904318845	0.032626427406199	0.0237898562696184
0.0154634193486035	0.0266629634772948	0.0696030451332246	0.0660829340822733
0.0695853870687156	0.117761422024719	0.0261011419249592	0.0343631257227821
0.0108243935440224	0.0266629634772948	0.032626427406199	0.0343631257227821
0.080409780612738	0.0488820997083738	0.0195758564437194	0.0185032215430365
0.0216487870880448	0.0399944452159422	0.0413268080478521	0.0343631257227821
0.0324731806320673	0.022219136231079	0.0174007612833061	0.037006443086073
0.00618536773944138	0.0199972226079711	0.0413268080478521	0.0449363951759458
0.0309268386972069	0.044438272462158	0.0130505709624796	0.039649760449364
0.0603073354595535	0.0622135814470213	0.0848287112561175	0.0422930778126549
0.153087851551174	0.119983335647827	0.10657966286025	0.0792995208987279
0.0293804967623466	0.0399944452159422	0.0500271886895052	0.0528663472658186
0.0324731806320673	0.0555478405776975	0.0152256661228929	0.0581529819924005
0.0386585483715087	0.0288848771004027	0.032626427406199	0.039649760449364
0.0247414709577655	0.0133314817386474	0.0261011419249592	0.039649760449364
0.0293804967623466	0.0399944452159422	0.0456769983686786	0.0211465389063274
0.040204890306369	0.0333287043466185	0.00870038064165307	0.0290764909962002
0.0881414902870397	0.0577697542008054	0.0108754758020663	0.0290764909962002
0.112882961244805	0.0977641994167477	0.0261011419249592	0.037006443086073
0.0231951290229052	0.0599916678239133	0.0130505709624796	0.037006443086073
0.0262878128926259	0.022219136231079	0.0261011419249592	0.0343631257227821
0.0618536773944138	0.144424385502014	0.0391517128874388	0.0264331736329093
0.0170097612834638	0.0244410498541869	0.0152256661228929	0.0237898562696184
0.0185561032183242	0.0199972226079711	0.032626427406199	0.0317198083594912
0.0773170967430173	0.111095681155395	0.0130505709624796	0.0237898562696184
0.0680390451338552	0.0533259269545896	0.0261011419249592	0.0317198083594912
0.0386585483715087	0.0244410498541869	0.0478520935290919	0.0819428382620188
0.0417512322412293	0.0288848771004027	0.0348015225666123	0.0211465389063274
0.0108243935440224	0.0244410498541869	0.0478520935290919	0.037006443086073
0.0309268386972069	0.0288848771004027	0.0304513322457858	0.0237898562696184
0.040204890306369	0.044438272462158	0.023926046764546	0.0528663472658186
0.0649463612641345	0.0377725315928343	0.0152256661228929	0.0185032215430365
0.0247414709577655	0.0266629634772948	0.0456769983686786	0.0475797125392367
0.0386585483715087	0.0822108040549924	0.0195758564437194	0.0185032215430365
0.0324731806320673	0.0333287043466185	0.0261011419249592	0.0290764909962002
0.0293804967623466	0.0422163588390501	0.0174007612833061	0.0158599041797456
0.0634000193292742	0.0488820997083738	0.0352061023910811	0.00264856811786128
0.0293804967623466	0.0599916678239133	0.0281648819128649	0.0450256580036418
0.0324731806320673	0.0377725315928343	0.0539826903329911	0.0794570435358384
0.149995167681454	0.102208026662963	0.0539826903329911	0.0715113391822546
0.0541219677201121	0.0488820997083738	0.0751063517676397	0.0556199304750869
0.0386585483715087	0.0577697542008054	0.0375531758838199	0.0476742261215031
0.0927805160916208	0.0777669768087766	0.0187765879419099	0.0344313855321967
0.0386585483715087	0.0288848771004027	0.0328590288983424	0.0264856811786128
0.0293804967623466	0.068879322316345	0.0469414698547748	0.0238371130607515
0.0989658838310621	0.0533259269545896	0.0211236614346487	0
0.0324731806320673	0.0533259269545896	0.0305119554056036	0.00794570435358384
0.0293804967623466	0.0355506179697264	0.0915358662168109	0.0926998841251448
0.00618536773944138	0.022219136231079	0.0680651312894235	0.0635656348286708
0.0463902580458104	0.0488820997083738	0.0492885433475136	0.0344313855321967
0.0278341548274862	0.0355506179697264	0.0539826903329911	0.0582684985929482
0.0324731806320673	0.0466601860852659	0.0445943963620361	0.0503227942393643
0.0324731806320673	0.0244410498541869	0.0258178084201262	0.0370799536500579
0.0293804967623466	0.0555478405776975	0.0328590288983424	0.0423770898857805
0.0386585483715087	0.0466601860852659	0.0328590288983424	0.0476742261215031
0.035565864501788	0.0511040133314817	0.0258178084201262	0.0582684985929482
0.0139170774137431	0.022219136231079	0.0140824409564324	0.0291342492964741
0.0139170774137431	0.0177753089848632	0.0399002493765586	0.0503227942393643
0.0309268386972069	0.0777669768087766	0.0305119554056036	0.0450256580036418
0.0185561032183242	0.0377725315928343	0.0328590288983424	0.0609170667108095
0.0479365999806707	0.0466601860852659	0.0187765879419099	0.0211885449428902
0.0340195225669276	0.0466601860852659	0.0187765879419099	0.0132428405893064
0.0324731806320673	0.0399944452159422	0.0375531758838199	0.0926998841251448
0.0123707354788828	0.0244410498541869	0.0164295144491712	0.0291342492964741
0.0386585483715087	0.0422163588390501	0.0563297638257298	0.0900513160072836
0.0664927031989949	0.0666574086932371	0.0938829397095497	0.108591292832313
0.0293804967623466	0.0355506179697264	0.0234707349273874	0.0264856811786128
0.0711317290035759	0.0711012359394528	0.0610239108112073	0.0317828174143354
0.0216487870880448	0.044438272462158	0.0211236614346487	0.018539976825029
0.0494829419155311	0.0311067907235106	0.0375531758838199	0.0953484522430061
0.0371122064366483	0.0311067907235106	0.0281648819128649	0.0291342492964741
0.0108243935440224	0.022219136231079	0.0586768373184685	0.0291342492964741
0.0603073354595535	0.0311067907235106	0.0844946457385947	0.0423770898857805
0.0170097612834638	0.0266629634772948	0.0539826903329911	0.0423770898857805
0.0417512322412293	0.0533259269545896	0.0352061023910811	0.0423770898857805
0.0309268386972069	0.0022219136231079	0.0492885433475136	0.0556199304750869
0.0726780709384363	0.0511040133314817	0.0234707349273874	0.0370799536500579
0.0309268386972069	0.0311067907235106	0.0352061023910811	0.0423770898857805
0.0216487870880448	0.0333287043466185	0.11265952765146	0.132428405893064
0.0340195225669276	0.0244410498541869	0.0117353674636937	0.0582684985929482
0.0216487870880448	0.0933203721705319	0.0868417192313334	0.121834133421619
0.0463902580458104	0.022219136231079	0.00704122047821622	0.0211885449428902
0.0231951290229052	0.0311067907235106	0.0375531758838199	0.0211885449428902
0.0216487870880448	0.0155533953617553	0.0258178084201262	0.0132428405893064
0.0216487870880448	0.0111095681155395	0.0563297638257298	0.0556199304750869
0.0463902580458104	0.0644354950701291	0.0375531758838199	0.0821056116536997
0.0313111545988258	0.0412763068567549	0.0962300132022884	0.166859791425261
0.05780520849014	0.0543109300746775	0.0492885433475136	0.0794570435358384
0.05780520849014	0.0608282416836388	0.0211236614346487	0.0291342492964741
0.0818907120276983	0.0890699253224711	0.0422473228692973	0.066214202946532
0.00481710070751167	0.0412763068567549	0.0774534252603785	0.190696904486012
0.05780520849014	0.0412763068567549	0.0399002493765586	0.066214202946532
0.00963420141502333	0.0304141208418194	0.0352061023910811	0.0317828174143354
0.00240855035375583	0.0391038696537678	0.0399002493765586	0.0476742261215031
0.0626223091976517	0.0825526137135098	0.110312454158721	0.148319814600232
0.05780520849014	0.0456211812627291	0.0492885433475136	0.0768084754179772
0.0216769531838025	0.0564833672776646	0.119700748129676	0.164211223307399
0.0337197049525817	0.0847250509164969	0.072759278274901	0.12448270153948
0.0409453560138492	0.043448744059742	0.0445943963620361	0.116536997185896
0.014451302122535	0.021724372029871	0.0774534252603785	0.0556199304750869
0.00963420141502333	0.0238968092328581	0.0328590288983424	0.100645588478729
0.0168598524762908	0.0412763068567549	0.0962300132022884	0.0476742261215031
0.02890260424507	0.043448744059742	0.103271233680505	0.108591292832313
0.0385368056600933	0.0803801765105227	0.0281648819128649	0.0291342492964741
0.0168598524762908	0.0391038696537678	0.161948070998973	0.201291176957457
0.02890260424507	0.0456211812627291	0.0281648819128649	0.0715113391822546
0.0337197049525817	0.0521384928716904	0.103271233680505	0.18539976825029
0.0553966581363842	0.0586558044806517	0.140824409564324	0.150968382718093
0.0168598524762908	0.0564833672776646	0.0704122047821622	0.0979970203608674
0.0313111545988258	0.0195519348268839	0.0399002493765586	0.0794570435358384
0.0481710070751167	0.0803801765105227	0.0704122047821622	0.0715113391822546
0.0361282553063375	0.132518669382213	0.168989291477189	0.180102632014567
0.0553966581363842	0.0825526137135098	0.0492885433475136	0.0450256580036418
0.0626223091976517	0.0108621860149355	0.110312454158721	0.132428405893064
0.0168598524762908	0.0152070604209097	0.0704122047821622	0.135076974010925
0.00963420141502333	0.0195519348268839	0.063370984303946	0.12448270153948
0.02890260424507	0.0238968092328581	0.0751063517676397	0.0476742261215031
0.0168598524762908	0.021724372029871	0.0985770866950271	0.0635656348286708
0.0240855035375583	0.0456211812627291	0.117353674636937	0.153616950835954
0.05780520849014	0.043448744059742	0.0258178084201262	0.0264856811786128
0.0072256510612675	0.0499660556687033	0.0774534252603785	0.0556199304750869
0.0626223091976517	0.0369314324507807	0.0680651312894235	0.0635656348286708
0.0168598524762908	0.0521384928716904	0.152559777028018	0.24896540307896
0.0192684028300467	0.0695179904955872	0.0422473228692973	0.0211885449428902
0.02890260424507	0.0412763068567549	0.0492885433475136	0.121834133421619
0.0264940538913142	0.0521384928716904	0.13143611559337	0.195994040721735
0.0264940538913142	0.0325865580448065	0.180724658940883	0.217182585664625
0.02890260424507	0.0260692464358452	0.119700748129676	0.22777685813607
0.0818907120276983	0.0412763068567549	0.0704122047821622	0.113888429068035
0.149330121932862	0.130346232179226	0.0563297638257298	0.0635656348286708
0.0168598524762908	0.043448744059742	0.0868417192313334	0.0979970203608674
0.0770736113201867	0.132518669382213	0.0492885433475136	0.0874027478894223
0.0168598524762908	0.0369314324507807	0.0680651312894235	0.113888429068035
0.0698479602589192	0.0564833672776646	0.0774534252603785	0.0291342492964741
0.0505795574288725	0.0586558044806517	0.126741968607892	0.22777685813607
0.0240855035375583	0.0543109300746775	0.0610239108112073	0.153616950835954
0.072256510612675	0.106449422946368	0.0586768373184685	0.0450256580036418
0.0674394099051633	0.021724372029871	0.0891887927240722	0.0794570435358384
0.0385368056600933	0.0456211812627291	0.0563297638257298	0.10329415659659
0.00481710070751167	0.0260692464358452	0.0680651312894235	0.108591292832313
0.0385368056600933	0.0630006788866259	0.0962300132022884	0.100645588478729
0.0337197049525817	0.0456211812627291	0.0539826903329911	0.0503227942393643
0.0457624567213608	0.0282416836388323	0.107965380665982	0.156265518953816
0.043353906367605	0.0673455532926001	0.0704122047821622	0.180102632014567
0.168598524762908	0.121656483367278	0.0610239108112073	0.0953484522430061
0.0553966581363842	0.0803801765105227	0.147865630042541	0.137725542128787
0.0553966581363842	0.132518669382213	0.0938829397095497	0.164211223307399
0.0794821616739425	0.145553292600136	0.0657180577966848	0.127131269657342
0.163781424055397	0.173794976238968	0.0610239108112073	0.0926998841251448
0.103567665211501	0.112966734555329	0.0798004987531172	0.12448270153948
0.0192684028300467	0.043448744059742	0.0868417192313334	0.0635656348286708
0.0313111545988258	0.0391038696537678	0.110312454158721	0.066214202946532
0.05780520849014	0.14989816700611	0.0891887927240722	0.14567124648237
0.072256510612675	0.0803801765105227	0.0798004987531172	0.0768084754179772
0.0240855035375583	0.021724372029871	0.0868417192313334	0.0979970203608674
0.0457624567213608	0.123828920570265	0.0445943963620361	0.0556199304750869
0.0264940538913142	0.0369314324507807	0.0492885433475136	0.066214202946532
0.0650308595514075	0.102104548540394	0.072759278274901	0.0926998841251448
0.0674394099051633	0.108621860149355	0.100924160187766	0.158914087071677
0.161372873701641	0.206381534283775	0.105618307173243	0.193345472603874
0.122836068041547	0.195519348268839	0.0234707349273874	0.0264856811786128
0.120427517687792	0.173794976238968	0.107965380665982	0.12448270153948
0.0698479602589192	0.119484046164291	0.0915358662168109	0.137725542128787
0.0264940538913142	0.0369314324507807	0.0563297638257298	0.00264856811786128
0.05780520849014	0.0738628649015614	0.0915358662168109	0.164211223307399
0.0505795574288725	0.0630006788866259	0.0610239108112073	0.0370799536500579
0.0602137588438958	0.106449422946368	0.0234707349273874	0.0582684985929482
0.0505795574288725	0.0760353021045485	0.072759278274901	0.066214202946532
0.0602137588438958	0.0760353021045485	0.0469414698547748	0.0715113391822546
0.0915249134427217	0.0847250509164969	0.0774534252603785	0.119185565303758
0.0337197049525817	0.0456211812627291	0.150212703535279	0.10329415659659
0.08670781273521	0.0825526137135098	0.105618307173243	0.161562655189538
0.0842992623814542	0.152070604209097	0.0868417192313334	0.0953484522430061
0.0746650609664308	0.0738628649015614	0.115006601144198	0.174805495778845
0.0746650609664308	0.0673455532926001	0.0868417192313334	0.172156927660983
0.0674394099051633	0.0977596741344195	0.0915358662168109	0.10329415659659
0.0313111545988258	0.0391038696537678	0.0469414698547748	0.0450256580036418
0.139695920517838	0.162932790224033	0.072759278274901	0.0953484522430061
0.134878819810327	0.238968092328581	0.0610239108112073	0.0450256580036418
0.125244618395303	0.265037338764426	0.0657180577966848	0.0609170667108095
0.0915249134427217	0.139035980991174	0.0328590288983424	0.0450256580036418
0.0240855035375583	0.0847250509164969	0.0774534252603785	0.169508359543122
0.0481710070751167	0.115139171758316	0.0798004987531172	0.0900513160072836
0.0602137588438958	0.110794297352342	0.0539826903329911	0.105942724714451
0.072256510612675	0.106449422946368	0.0680651312894235	0.0741599073001159
0.0842992623814542	0.0803801765105227	0.0258178084201262	0.0423770898857805
0.127653168749059	0.141208418194162	0.0610239108112073	0.105942724714451
0.0674394099051633	0.175967413441955	0.072759278274901	0.0979970203608674
0.0505795574288725	0.065173116089613	0.0774534252603785	0.0821056116536997
0.0505795574288725	0.0934147997284454	0.133783189086108	0.132428405893064
0.0505795574288725	0.0716904276985743	0.110312454158721	0.105942724714451
0.105976215565257	0.121656483367278	0.11265952765146	0.153616950835954
0.0626223091976517	0.0934147997284454	0.0586768373184685	0.137725542128787
0.072256510612675	0.121656483367278	0.0539826903329911	0.0556199304750869
0.0457624567213608	0.104276985743381	0.105618307173243	0.10329415659659
0.0770736113201867	0.128173794976239	0.107965380665982	0.217182585664625
0.142104470871594	0.156415478615071	0.0516356168402523	0.0264856811786128
0.0529881077826283	0.162932790224033	0.105618307173243	0.0874027478894223
0.0963420141502333	0.123828920570265	0.0445943963620361	0.0741599073001159
0.0698479602589192	0.115139171758316	0.0563297638257298	0.0635656348286708
0.0553966581363842	0.0738628649015614	0.0657180577966848	0.127131269657342
0.0650308595514075	0.0716904276985743	0.119700748129676	0.100645588478729
0.0891163630889658	0.156415478615071	0.11265952765146	0.116536997185896
0.0626223091976517	0.106449422946368	0.0938829397095497	0.166859791425261
0.08670781273521	0.0999321113374066	0.0539826903329911	0.127131269657342
0.02890260424507	0.0803801765105227	0.0868417192313334	0.127131269657342
0.0409453560138492	0.0999321113374066	0.0938829397095497	0.153616950835954
0.0385368056600933	0.0673455532926001	0.072759278274901	0.0979970203608674
0.0939334637964775	0.158587915818058	0.122047821622415	0.166859791425261
0.0915249134427217	0.206381534283775	0.105618307173243	0.182751200132428
0.0457624567213608	0.0412763068567549	0.0915358662168109	0.135076974010925
0.0481710070751167	0.021724372029871	0.147865630042541	0.153616950835954
0.0963420141502333	0.110794297352342	0.0938829397095497	0.158914087071677
0.0698479602589192	0.0999321113374066	0.100924160187766	0.0264856811786128
0.0674394099051633	0.0999321113374066	0.0563297638257298	0.0529713623572256
0.0915249134427217	0.197691785471826	0.0915358662168109	0.135076974010925
0.0650308595514075	0.0564833672776646	0.0798004987531172	0.127131269657342
0.0505795574288725	0.0304141208418194	0.0962300132022884	0.119185565303758
0.0313111545988258	0.0521384928716904	0.0938829397095497	0.0926998841251448
0.0361282553063375	0.0782077393075356	0.110312454158721	0.193345472603874
0.134878819810327	0.158587915818058	0.126741968607892	0.177454063896706
0.108384765919012	0.117311608961303	0.0938829397095497	0.084754179771561
0.0698479602589192	0.106449422946368	0.072759278274901	0.105942724714451
0.105976215565257	0.24765784114053	0.0704122047821622	0.0476742261215031
0.0794821616739425	0.108621860149355	0.0610239108112073	0.0450256580036418
0.0891163630889658	0.145553292600136	0.0751063517676397	0.0874027478894223
0.0264940538913142	0.0586558044806517	0.0821475722458559	0.0979970203608674
0.0674394099051633	0.065173116089613	0.13143611559337	0.148319814600232
0.0626223091976517	0.121656483367278	0.0774534252603785	0.0900513160072836
0.072256510612675	0.0564833672776646	0.0586768373184685	0.0794570435358384
0.0963420141502333	0.184657162253904	0.107965380665982	0.0979970203608674
0.0650308595514075	0.158587915818058	0.138477336071586	0.172156927660983
0.0674394099051633	0.0586558044806517	0.100924160187766	0.143022678364509
0.0602137588438958	0.0760353021045485	0.115006601144198	0.108591292832313
0.0216769531838025	0.0499660556687033	0.072759278274901	0.0900513160072836
0.05780520849014	0.0760353021045485	0.107965380665982	0.203939745075319
0.0674394099051633	0.0912423625254583	0.0774534252603785	0.0953484522430061
0.0770736113201867	0.123828920570265	0.129089042100631	0.143022678364509
0.0337197049525817	0.0630006788866259	0.0516356168402523	0.108591292832313
0.0842992623814542	0.0955872369314325	0.0258178084201262	0.0423770898857805
0.0915249134427217	0.117311608961303	0.0399002493765586	0.0953484522430061
0.0746650609664308	0.119484046164291	0.0774534252603785	0.0556199304750869
0.0794821616739425	0.102104548540394	0.11265952765146	0.158914087071677
0.0361282553063375	0.0934147997284454	0.126741968607892	0.172156927660983
0.120427517687792	0.132518669382213	0.0798004987531172	0.119185565303758
0.0650308595514075	0.0608282416836388	0.105618307173243	0.0900513160072836
0.0746650609664308	0.14989816700611	0.0774534252603785	0.10329415659659
0.139695920517838	0.178139850644942	0.0704122047821622	0.0423770898857805
0.0553966581363842	0.0630006788866259	0.072759278274901	0.0476742261215031
0.0987505645039892	0.112966734555329	0.136130262578847	0.20658831319318
0.0481710070751167	0.0738628649015614	0.119700748129676	0.148319814600232
0.0842992623814542	0.130346232179226	0.122047821622415	0.127131269657342
0.0818907120276983	0.132518669382213	0.0821475722458559	0.0264856811786128
0.0891163630889658	0.191174473862865	0.11265952765146	0.129779837775203
0.043353906367605	0.119484046164291	0.0868417192313334	0.150968382718093
0.043353906367605	0.0825526137135098	0.0516356168402523	0.0979970203608674
0.0385368056600933	0.0760353021045485	0.0563297638257298	0.0979970203608674
0.072256510612675	0.210726408689749	0.107965380665982	0.0688627710643933
0.0842992623814542	0.104276985743381	0.0445943963620361	0.0529713623572256
0.0698479602589192	0.152070604209097	0.0704122047821622	0.0423770898857805
0.0987505645039892	0.143380855397149	0.124394895115153	0.161562655189538
0.120427517687792	0.167277664630007	0.206542467361009	0.180102632014567
0.0818907120276983	0.169450101832994	0.0751063517676397	0.111239860950174
0.0915249134427217	0.0173794976238968	0.107965380665982	0.0979970203608674
0.0818907120276983	0.0716904276985743	0.0211236614346487	0.0291342492964741
0.0698479602589192	0.147725729803123	0.0610239108112073	0.0529713623572256
0.0987505645039892	0.136863543788187	0.126741968607892	0.129779837775203
0.0891163630889658	0.126001357773252	0.100924160187766	0.169508359543122
0.05780520849014	0.0955872369314325	0.117353674636937	0.105942724714451
0.11561041698028	0.182484725050917	0.103271233680505	0.172156927660983
0.0674394099051633	0.0695179904955872	0.117353674636937	0.140374110246648
0.0891163630889658	0.102104548540394	0.11265952765146	0.105942724714451
0.137287370164082	0.234623217922607	0.124394895115153	0.156265518953816
0.0963420141502333	0.184657162253904	0.0962300132022884	0.161562655189538
0.0626223091976517	0.106449422946368	0.0798004987531172	0.0900513160072836
0.11561041698028	0.139035980991174	0.0915358662168109	0.174805495778845
0.0794821616739425	0.123828920570265	0.103271233680505	0.0794570435358384
0.0481710070751167	0.0716904276985743	0.0915358662168109	0.0900513160072836
0.0674394099051633	0.110794297352342	0.110312454158721	0.135076974010925
0.072256510612675	0.0955872369314325	0.0821475722458559	0.140374110246648
0.0385368056600933	0.0760353021045485	0.105618307173243	0.161562655189538
0.105976215565257	0.112966734555329	0.119700748129676	0.182751200132428
0.05780520849014	0.0999321113374066	0.103271233680505	0.18539976825029
0.0842992623814542	0.086897488119484	0.103271233680505	0.188048336368151
0.127653168749059	0.115139171758316	0.0516356168402523	0.135076974010925
0.127653168749059	0.184657162253904	0.0704122047821622	0.105942724714451
0.0939334637964775	0.121656483367278	0.119700748129676	0.0529713623572256
0.151738672286617	0.154243041412084	0.0375531758838199	0.0238371130607515
0.0987505645039892	0.169450101832994	0.0704122047821622	0.0423770898857805
0.0842992623814542	0.117311608961303	0.129089042100631	0.148319814600232
0.122836068041547	0.14989816700611	0.105618307173243	0.0768084754179772
0.0963420141502333	0.0065173116089613	0.133783189086108	0.119185565303758
0.0505795574288725	0.043448744059742	0.107965380665982	0.0503227942393643
0.113201866626524	0.0912423625254583	0.13143611559337	0.0953484522430061
0.0674394099051633	0.0955872369314325	0.0962300132022884	0.135076974010925
0.118018967334036	0.0999321113374066	0.136130262578847	0.0423770898857805
0.0602137588438958	0.0630006788866259	0.0891887927240722	0.161562655189538
0.0120427517687792	0.0238968092328581	0.0563297638257298	0.0211885449428902
0.0818907120276983	0.0977596741344195	0.100924160187766	0.100645588478729
0.0794821616739425	0.121656483367278	0.13143611559337	0.100645588478729
0.0674394099051633	0.086897488119484	0.0352061023910811	0.0926998841251448
0.132470269456571	0.128173794976239	0.0704122047821622	0.214534017546764
0.0674394099051633	0.110794297352342	0.100924160187766	0.148319814600232
0.125244618395303	0.121656483367278	0.150212703535279	0.0900513160072836
0.0818907120276983	0.086897488119484	0.107965380665982	0.150968382718093
0.101159114857745	0.0890699253224711	0.140824409564324	0.111239860950174
0.0481710070751167	0.0521384928716904	0.147865630042541	0.12448270153948
0.139695920517838	0.1346911065852	0.0891887927240722	0.0688627710643933
0.113201866626524	0.171622539035981	0.0962300132022884	0.148319814600232
0.11561041698028	0.21724372029871	0.072759278274901	0.180102632014567
0.120427517687792	0.169450101832994	0.0798004987531172	0.105942724714451
0.125244618395303	0.102104548540394	0.0938829397095497	0.18539976825029
0.0650308595514075	0.112966734555329	0.0563297638257298	0.0821056116536997
0.0674394099051633	0.0543109300746775	0.150212703535279	0.148319814600232
0.156555772994129	0.171622539035981	0.0915358662168109	0.148319814600232
0.168598524762908	0.215071283095723	0.100924160187766	0.150968382718093
0.108384765919012	0.117311608961303	0.0610239108112073	0.161562655189538
0.0818907120276983	0.126001357773252	0.119700748129676	0.174805495778845
0.014451302122535	0.043448744059742	0.187765879419099	0.195994040721735
0.134878819810327	0.117311608961303	0.072759278274901	0.14567124648237
0.0987505645039892	0.173794976238968	0.119700748129676	0.111239860950174
0.05780520849014	0.0586558044806517	0.0915358662168109	0.148319814600232
0.125244618395303	0.21724372029871	0.107965380665982	0.119185565303758
0.103567665211501	0.158587915818058	0.0915358662168109	0.0503227942393643
0.103567665211501	0.121656483367278	0.0610239108112073	0.0450256580036418
0.113201866626524	0.136863543788187	0.0305119554056036	0.0556199304750869
0.118018967334036	0.1346911065852	0.0915358662168109	0.12448270153948
0.11561041698028	0.14989816700611	0.0751063517676397	0.0476742261215031
0.103567665211501	0.0977596741344195	0.0938829397095497	0.132428405893064
0.0770736113201867	0.0999321113374066	0.072759278274901	0.0556199304750869
0.0818907120276983	0.0999321113374066	0.0915358662168109	0.0741599073001159
0.0794821616739425	0.086897488119484	0.0399002493765586	0.0874027478894223
0.137287370164082	0.0543109300746775	0.0798004987531172	0.195994040721735
0.08670781273521	0.16510522742702	0.0868417192313334	0.105942724714451
0.156555772994129	0.123828920570265	0.0962300132022884	0.0741599073001159
0.122836068041547	0.180312287847929	0.115006601144198	0.137725542128787
0.127653168749059	0.258520027155465	0.0891887927240722	0.0874027478894223
0.125244618395303	0.145553292600136	0.0985770866950271	0.119185565303758
0.0842992623814542	0.106449422946368	0.107965380665982	0.105942724714451
0.108384765919012	0.110794297352342	0.100924160187766	0.132428405893064
0.0264940538913142	0.0238968092328581	0.124394895115153	0.188048336368151
0.0915249134427217	0.189002036659878	0.115006601144198	0.166859791425261
0.0602137588438958	0.117311608961303	0.0610239108112073	0.084754179771561
0.118018967334036	0.195519348268839	0.105618307173243	0.100645588478729
0.0842992623814542	0.104276985743381	0.0985770866950271	0.190696904486012
0.113201866626524	0.158587915818058	0.0281648819128649	0.0476742261215031
0.142104470871594	0.143380855397149	0.0891887927240722	0.0635656348286708
0.0409453560138492	0.0608282416836388	0.0938829397095497	0.066214202946532
0.0457624567213608	0.043448744059742	0.0704122047821622	0.0238371130607515
0.0818907120276983	0.110794297352342	0.0469414698547748	0.0211885449428902
0.127653168749059	0.215071283095723	0.0774534252603785	0.0926998841251448
0.0457624567213608	0.0760353021045485	0.107965380665982	0.119185565303758
0.0818907120276983	0.16510522742702	0.0962300132022884	0.121834133421619
0.0987505645039892	0.112966734555329	0.100924160187766	0.158914087071677
0.103567665211501	0.162932790224033	0.124394895115153	0.166859791425261
0.0963420141502333	0.206381534283775	0.0915358662168109	0.156265518953816
0.120427517687792	0.199864222674813	0.0563297638257298	0.0821056116536997
0.118018967334036	0.2020366598778	0.0539826903329911	0.172156927660983
0.0626223091976517	0.110794297352342	0.117353674636937	0.0317828174143354
0.0553966581363842	0.112966734555329	0.0798004987531172	0.169508359543122
0.0963420141502333	0.0890699253224711	0.0915358662168109	0.127131269657342
0.113201866626524	0.2020366598778	0.122047821622415	0.188048336368151
0.0818907120276983	0.0934147997284454	0.0985770866950271	0.129779837775203
0.072256510612675	0.1346911065852	0.0915358662168109	0.137725542128787
0.0385368056600933	0.158587915818058	0.124394895115153	0.0874027478894223
0.072256510612675	0.184657162253904	0.0821475722458559	0.0423770898857805
0.0626223091976517	0.0738628649015614	0.0704122047821622	0.164211223307399
0.08670781273521	0.123828920570265	0.103271233680505	0.198642608839596
0.146921571579106	0.195519348268839	0.0680651312894235	0.084754179771561
0.08670781273521	0.117311608961303	0.072759278274901	0.121834133421619
0.0939334637964775	0.128173794976239	0.11265952765146	0.150968382718093
0.0818907120276983	0.104276985743381	0.0516356168402523	0.0953484522430061
0.146921571579106	0.123828920570265	0.0774534252603785	0.177454063896706
0.0818907120276983	0.0825526137135098	0.100924160187766	0.084754179771561
0.072256510612675	0.0803801765105227	0.13143611559337	0.203939745075319
0.0481710070751167	0.0847250509164969	0.152559777028018	0.174805495778845
0.113201866626524	0.0955872369314325	0.0985770866950271	0.238371130607515
0.0794821616739425	0.086897488119484	0.063370984303946	0.0529713623572256
0.0313111545988258	0.0543109300746775	0.0657180577966848	0.0344313855321967
0.08670781273521	0.0803801765105227	0.0751063517676397	0.0741599073001159
0.0602137588438958	0.0847250509164969	0.0891887927240722	0.156265518953816
0.0842992623814542	0.141208418194162	0.159600997506234	0.111239860950174
0.0987505645039892	0.117311608961303	0.150212703535279	0.0556199304750869
0.0794821616739425	0.0890699253224711	0.124394895115153	0.193345472603874
0.108384765919012	0.130346232179226	0.124394895115153	0.0344313855321967
0.0746650609664308	0.180312287847929	0.0844946457385947	0.161562655189538
0.118018967334036	0.162932790224033	0.11265952765146	0.235722562489654
0.110793316272768	0.182484725050917	0.0915358662168109	0.195994040721735
0.0987505645039892	0.115139171758316	0.138477336071586	0.140374110246648
0.0240855035375583	0.065173116089613	0.0657180577966848	0.0979970203608674
0.0553966581363842	0.0934147997284454	0.0938829397095497	0.193345472603874
0.0313111545988258	0.0412763068567549	0.119700748129676	0.113888429068035
0.0650308595514075	0.0738628649015614	0.129089042100631	0.193345472603874
0.0987505645039892	0.0934147997284454	0.13143611559337	0.0979970203608674
0.127653168749059	0.147725729803123	0.103271233680505	0.0821056116536997
0.192684028300467	0.269382213170401	0.0539826903329911	0.201291176957457
0.043353906367605	0.0695179904955872	0.197154173390054	0.12448270153948
0.0939334637964775	0.175967413441955	0.126741968607892	0.18539976825029
0.0915249134427217	0.14989816700611	0.0469414698547748	0.018539976825029
0.0602137588438958	0.106449422946368	0.105618307173243	0.113888429068035
0.0674394099051633	0.141208418194162	0.115006601144198	0.18539976825029
0.05780520849014	0.112966734555329	0.140824409564324	0.188048336368151
0.0602137588438958	0.0912423625254583	0.0399002493765586	0.0953484522430061
0.0361282553063375	0.0456211812627291	0.107965380665982	0.161562655189538
0.0842992623814542	0.0955872369314325	0.133783189086108	0.161562655189538
0.0626223091976517	0.175967413441955	0.117353674636937	0.238371130607515
0.0915249134427217	0.152070604209097	0.117353674636937	0.161562655189538
0.072256510612675	0.0912423625254583	0.122047821622415	0.174805495778845
0.0842992623814542	0.0912423625254583	0.126741968607892	0.161562655189538
0.0409453560138492	0.0608282416836388	0.103271233680505	0.164211223307399
0.0626223091976517	0.0999321113374066	0.119700748129676	0.219831153782486
0.103567665211501	0.110794297352342	0.161948070998973	0.225128290018209
0.146921571579106	0.154243041412084	0.0915358662168109	0.0635656348286708
0.125244618395303	0.139035980991174	0.0704122047821622	0.0370799536500579
0.0915249134427217	0.162932790224033	0.154906850520757	0.217182585664625
0.0409453560138492	0.043448744059742	0.13143611559337	0.190696904486012
0.0457624567213608	0.0586558044806517	0.126741968607892	0.129779837775203
0.0891163630889658	0.123828920570265	0.0798004987531172	0.203939745075319
0.0963420141502333	0.186829599456891	0.11265952765146	0.18539976825029
0.0818907120276983	0.121656483367278	0.119700748129676	0.0741599073001159
0.17341562547042	0.199864222674813	0.13143611559337	0.219831153782486
0.118018967334036	0.182484725050917	0.119700748129676	0.0794570435358384
0.072256510612675	0.115139171758316	0.133783189086108	0.211885449428903
0.105976215565257	0.143380855397149	0.0469414698547748	0.0635656348286708
0.132470269456571	0.169450101832994	0.0586768373184685	0.0768084754179772
0.0650308595514075	0.156415478615071	0.0539826903329911	0.0794570435358384
0.130061719102815	0.180312287847929	0.103271233680505	0.169508359543122
0.0674394099051633	0.086897488119484	0.107965380665982	0.169508359543122
0.101159114857745	0.123828920570265	0.0657180577966848	0.0635656348286708
0.101159114857745	0.128173794976239	0.107965380665982	0.166859791425261
0.14451302122535	0.123828920570265	0.173683438462667	0.198642608839596
0.0553966581363842	0.136863543788187	0.0985770866950271	0.127131269657342
0.125244618395303	0.184657162253904	0.0399002493765586	0.0397285217679192
0.0963420141502333	0.158587915818058	0.0891887927240722	0.066214202946532
0.0842992623814542	0.108621860149355	0.129089042100631	0.127131269657342
0.0264940538913142	0.043448744059742	0.0891887927240722	0.0741599073001159
0.0939334637964775	0.0890699253224711	0.103271233680505	0.166859791425261
0.127653168749059	0.234623217922607	0.0891887927240722	0.12448270153948
0.00963420141502333	0.0260692464358452	0.0962300132022884	0.180102632014567
0.108384765919012	0.112966734555329	0.13143611559337	0.0423770898857805
0.103567665211501	0.167277664630007	0.0844946457385947	0.158914087071677
0.072256510612675	0.119484046164291	0.0751063517676397	0.113888429068035
0.105976215565257	0.167277664630007	0.0798004987531172	0.129779837775203
0.11561041698028	0.173794976238968	0.0891887927240722	0.108591292832313
0.120427517687792	0.158587915818058	0.0821475722458559	0.116536997185896
0.0842992623814542	0.106449422946368	NaN	NaN
0.187866927592955	0.212898845892736	NaN	NaN
0.0481710070751167	0.0999321113374066	NaN	NaN
0.125244618395303	0.178139850644942	NaN	NaN
0.154147222640373	0.210726408689749	NaN	NaN
0.120427517687792	0.191174473862865	NaN	NaN
0.0963420141502333	0.186829599456891	NaN	NaN
0.0818907120276983	0.152070604209097	NaN	NaN
0.11561041698028	0.158587915818058	NaN	NaN
0.120427517687792	0.14989816700611	NaN	NaN
0.08670781273521	0.143380855397149	NaN	NaN
0.113201866626524	0.182484725050917	NaN	NaN
0.0746650609664308	0.0934147997284454	NaN	NaN
0.0674394099051633	0.0738628649015614	NaN	NaN
0.0939334637964775	0.158587915818058	NaN	NaN
0.0891163630889658	0.158587915818058	NaN	NaN
0.101159114857745	0.121656483367278	NaN	NaN
0.132470269456571	0.112966734555329	NaN	NaN
0.0313111545988258	0.0543109300746775	NaN	NaN
0.101159114857745	0.193346911065852	NaN	NaN
0.0770736113201867	0.160760353021045	NaN	NaN
0.0650308595514075	0.102104548540394	NaN	NaN
0.0987505645039892	0.136863543788187	NaN	NaN
0.0698479602589192	0.0673455532926001	NaN	NaN
0.137287370164082	0.141208418194162	NaN	NaN
0.101159114857745	0.128173794976239	NaN	NaN
0.0674394099051633	0.169450101832994	NaN	NaN
0.0529881077826283	0.121656483367278	NaN	NaN
0.0915249134427217	0.117311608961303	NaN	NaN
