# Supplementary material for: Subfield-specific interneuron circuits govern the hippocampal response to novelty in male mice
Source: Nat Commun. 2024 Jan 24;15:714. doi: 10.1038/s41467-024-44882-3 (PMC10808551; doi:10.1038/s41467-024-44882-3)
Supplement: Supplementary file 4 — Source Data [file 41467_2024_44882_MOESM4_ESM.zip › SupplFig8h.txt]

fam-bsl	fam-clz	nov-bsl	nov-clz
1.41529867547525	0.789447822137271	0.16636132716746	0.178172789307042
1.02307878455677	0.0932473068469644	0.560814255965197	0.334626350984175
0.977267800795968	1.11079124795971	1.86710540487178	0.7670431732282
0.173996166699533	0.14806442554979	1.57267844766664	0.108608331024444
0.397269374328293	0.0674174156994481	1.54901621808329	0.266776902575029
1.65803383225507	0.52344648769395	0.774740582396493	1.61106425703653
0.946412217279809	0.795170480703873	1.46046853635266	0.476664354136776
0.598073887725746	0.120639507906017	0.629479579724462	1.02240784601537
0.162153947350726	0.24451674353013	1.3082841173694	1.09892360890494
1.74126314144816	1.30793378974208	0.58921848089226	0.253892455413598
1.50396953369654	1.19782341921371	2.18048462455762	1.30636164890489
0.198701415203704	0.924299920277892	1.65007478448103	1.2192713024857
1.39466482566522	1.23816524178583	1.00879435688714	1.69503172540637
0.990007860426216	1.18340212857007	0.700415709254229	1.06067441087067
0.366139083933281	0.108270936171613	0.957551895431001	0.0491125908477105
0.304921668782547	0.0582089090905177	1.07195707042364	0.532952293758832
0.504901625334463	0.628467812007126	0.148281330636153	0.187369722365739
0.750354918329607	2.31602633176037	0.097747308513685	1.26640590638146
0.121055252800143	1.26302287434647	0.114881360286942	0.133695110045615
0.973584173094949	1.85485001641063	0.533926282010007	0.131624987726263
2.15806135130545	2.2095665481881	1.03273962888912	1.25921947809889
1.08145657744565	1.64146349807568	1.75905098893057	0.766525066443832
0.621243257045353	0.875512345333014	0.455484589163777	0.357257745083373
0.704361727398062	1.33620763130308	1.01751579826857	0.432680573227137
0.0726371502271963	0.17481279462147	0.141240291716225	0.27948229808263
1.03539098490254	0.418339781049395	0.621884206265988	0.243076477130256
0.562011259010412	2.33244947877608	1.54499994176863	0.82929047827922
0.0587635873149961	1.62094507001349	0.0937380539325862	0.130968961196815
0.127343454347156	0.753987249057949	0.639802423843456	0.257767275095108
1.16863436872763	0.673922980961642	0.0344863458062316	0.549506690062507
0.559224026649287	1.21692164337188	0.917105486901082	0.26085933605411
0.915961998965047	2.10091164150206	0.623151540861138	1.0200718270423
0.646275390425586	0.182338628780972	0.840119904288751	1.43652953204478
0.207233042646412	1.14526290903281	0.398087949163234	0.812342622021866
1.17107765945442	0.914769238164371	0.087782802922617	0.587312459445859
0.791587207458116	1.12656652822605	1.29547047989544	0.596389791217823
1.7158978113773	0.310410786439359	0.589245328123147	0.368083791697889
0.160477955801883	0.346511769158508	0.0909348072290186	0.660779843374018
0.0830865315692425	0.101453108827592	1.14784229464094	0.388912640603603
0.509909213382864	0.185425467022431	0.101438092142688	0.146352526078594
0.0380411867381905	0.0681123860855373	0.536781689387972	0.534756065567948
0.24826542997383	0.134065064612221	0.506794347860551	0.452698914398724
0.797978756960861	2.33873554326371	0.433438775710998	0.944007227288788
0.355821277672688	1.03326116107766	0.93466323734578	0.483552277346718
0.536691786037519	0.97422695638693	0.331438243943066	0.0928903501563709
0.767136842163934	0.527360784847034	0.215738646436777	0.327872609545754
0.479327690296463	0.22363526931921	0.905434344336988	0.368457555225825
0.0682633769649944	0.109788866639376	1.21654118697286	0.178697345503779
0.949170107619021	0.177845273109418	1.19157588809348	0.402333525423969
0.6513924861736	2.09497876504098	0.0407671607957536	1.05611097780692
1.02732021046514	0.236672822347424	0.717092219791979	0.36658861724216
0.59030979611349	0.833419298674158	1.19573726644894	0.570278755867699
0.840537876844758	0.284207691238485	2.27440209937671	1.78710226213414
0.396805396202899	0.368537149322877	0.234869458160319	1.26015599323298
0.179404961807342	0.657960724453383	0.054715516037304	1.38283819469195
0.284015301020147	0.362870164435675	0.813490155655404	0.372562441665157
0.740290946955311	0.731545891723618	0.061935445911237	1.24361727765268
0.0582863543802391	0.171007963635447	0.680245025566993	0.224833233245276
0.650232664415936	0.440860049386075	0.70750706570409	0.138918902949699
0.694286677253209	0.0721139615026709	0.113237666562287	1.10787275291738
0.078901769220239	0.205485584237847	0.929756389389808	0.0438618212204935
1.10003939458178	0.467149395127146	0.288430706805088	0.136746975092815
1.01023412417979	1.04407964499038	1.10786033315364	1.3245236186879
1.14701632463316	0.393857864081275	0.795973894908796	0.644613350079665
0.373761002904648	1.23133114747817	0.652968676098065	0.524222396411421
0.645962844630483	0.282524516310876	0.569895498171118	0.79802606120878
0.877737460475411	1.94358687956943	0.297798275006088	0.201065672945024
0.805567356309758	0.50146164347335	1.0447620571869	0.834591432537301
0.54259718520702	0.493255422094772	0.61725490576519	0.843302751374757
0.48010724072144	1.08771028702358	0.764515374149351	1.09464790383801
0.613146695657402	0.307410579818263	0.271250707050375	0.924633270272296
0.721289797032867	2.70132154526853	0.303096139171371	0.325433203175635
0.0837896235441412	0.13734971893417	0.673142396416517	0.174696232642229
1.22826594812358	1.95474705183751	0.838417798670398	0.395771322159621
1.09218881196122	1.07153984793449	0.578211816490439	1.03947960441921
0.797909490240705	0.985740351053527	0.684942491091055	1.85699914111812
0.503749094692044	0.269549452349996	1.83574010601527	0.0381868255496676
0.172267663200242	1.69183351125607	0.744334171900636	0.340070746715955
0.198412561266596	1.6607928941403	0.627618038816973	0.765248583874627
1.05544716134152	0.151589678132195	0.50030099679695	0.300669542285935
0.628005857139613	1.35336603795141	1.89297015666635	1.47009923681066
0.925883607964469	1.67038703536938	0.069417397662831	0.146560383564344
0.406062226973619	0.108732225761914	0.878547382235707	0.490395371401052
0.815269626480162	1.99098027173675	0.753559812777558	0.478080513674525
0.989060436270625	0.119710751968452	2.01397044727987	1.05942311635338
0.0763945011353087	0.187114619737182	0.158797762267241	0.350395040300278
0.689019071956428	0.641933432855101	0.0738908334918894	0.852953611052083
0.108476980332389	1.48625625121463	0.309711614347136	0.389598038219812
0.543231938269775	0.187397663873481	0.465666145540046	1.30559269997334
0.287534097103325	1.07267744512171	0.421649203069883	1.29412909305982
0.0494599814472154	1.47669729331973	1.52443556031647	1.15535237616315
0.416604435036412	0.640622975781762	0.982654044841301	0.597575073381312
0.0858224213648262	0.149578712838839	0.0279471324165652	0.442830261460417
0.215584455493042	0.238752418157969	1.14645377781615	1.09015164166469
0.286317127701488	0.60493044609968	0.55451885789368	0.422995418614879
1.09324712033232	0.94657458848334	0.24949403567137	1.16317066112735
0.0699094836386666	0.0810643554483086	0.492526222544766	0.414488408756901
0.97117825329884	1.93552078174478	0.0698942942464882	1.62031415312011
1.21290489437249	0.788363036723743	0.512792195927091	0.51812956036973
0.0514631412366141	0.121019606508936	0.680191738313595	0.991002114507185
0.582070696039463	0.714355227793522	2.32378705831094	1.09192798459518
0.136581052402949	1.02750823331675	0.573921881439431	0.160611376913582
0.0969587734916951	0.987883836931566	0.306879294642392	0.569285445448971
0.411744871751461	0.927680380159305	1.46215690420155	1.30175972281434
0.415964318346649	0.0254709963115277	0.335995719771109	0.034244796795512
0.103912925923287	0.139435675035982	0.459571907014369	0.769525203301587
0.70790381953368	0.140055280573907	0.68134510333177	0.254492709173427
0.650223320633381	1.71577947526581	1.56253533398192	0.644509104363344
0.293637407727276	0.30303952674579	0.220455639344442	0.209617951284601
1.34332029830016	0.476308834055314	0.727901944261942	1.4836244082377
0.222940498290841	0.105250665822048	0.283384245715102	0.371553351243893
1.21025955312227	0.11726321169095	0.650919829970415	0.638977312206446
0.820942757220974	0.525442114542919	0.922493874265403	0.276346840417291
0.138964462950875	1.04317352081209	0.529961573879966	1.04385068816229
0.375003901963456	1.34732894157181	0.286575872025246	0.430649409432204
1.05048885049329	1.11635880272609	2.14961406497498	0.658815829640753
0.522711215863576	1.23350440986838	0.959586475939765	0.687724440908734
0.11266767132392	0.350678209616005	0.736314821899199	0.0888126748682198
0.0664875926865076	0.154256207418814	0.878969723187213	0.489681388607647
0.0908585611226944	0.56115677542012	0.384516837897769	1.1862554505453
0.351934417653449	0.340360321411359	0.0741730498568845	0.830034780554377
0.31235952838036	0.776005766829523	0.680433939036744	0.259704044384086
0.761056118971319	0.497870856838655	0.277584602975008	0.476633139755536
0.516300146735306	0.633555871953574	0.424579998107404	0.748121456933322
0.634794324281978	1.56064219631458	0.153032376685151	0.207109442240149
0.475760743681681	0.55456782319998	2.11363727617302	0.713985834777702
0.378393120679776	0.066846314404399	1.84852534263906	0.690034768344369
0.42349882442986	0.352887549197198	0.176587179141798	0.434409497836368
0.883911358547654	0.631859422827069	0.185071464024298	1.05512225284735
0.808001500079673	0.530434522671329	0.431078300681128	0.161105584919981
0.196509158474653	0.4751603457827	0.367943005007909	0.733638920990134
0.374919221619678	0.383985514374572	0.289208929156975	1.24444660058802
0.720551462832008	0.897021581886219	0.551825837585291	0.233439611566615
1.0386941207854	0.324216645007853	0.10103652273519	0.26854787778959
0.148751037384751	0.338983234352163	0.411031267885798	0.372785842531638
0.64430650039096	0.645629058400128	1.2789886261417	0.889904615956827
0.566610256825845	0.878599622199106	0.656489105632865	0.748092617584364
0.532570313434739	0.744431293722336	0.257849412707417	0.0445352788597775
0.166354195200738	0.285891410269432	0.44135879241304	0.63110186373701
0.282323046572457	0.77796377357943	0.709752894591771	0.41266437250524
0.493761718796795	2.47215755582422	0.0942228592276867	1.54041496945869
0.705752872686588	0.910263555727721	0.538324103845756	0.289667097862068
0.137558339392831	0.16839368581952	0.0373127342782946	1.18013705793979
0.547365228745017	0.677369284933109	0.964563443004174	0.129945078761566
0.791394480722721	2.48414453264486	0.660809980386334	0.079466619125297
0.307387106828575	0.42162139675099	0	0.236008224395077
1.08629226546285	0.480201051148857	0.448560122624396	0.072414329800919
1.05994815202884	0.792444310879285	0.763599754722341	0.885814518521708
0.219791181063259	0.0583390537594554	1.21701420721168	0.933736284815595
0.473085617518481	0.901607569660514	0.947621001720897	0.638754684133255
0.384419591235293	1.26860240618709	0.225845128710001	0.473469984071873
0.868049962345669	2.35639087787909	1.0624753734936	0.459192170034595
0.378079291002635	0.712515295558757	0.684490182981503	0.883796921476329
0.54620663682846	0.798689120208205	0.67182036265367	0.939634725278964
0.379445970086305	0.0515400550758017	0.331713844141865	0.421183830600756
0.65279345654825	1.31801929846564	1.30572848549589	1.14310965687963
0.75127397978271	0.556096565766263	0.278156300487305	0.745946147610662
0.143166479655294	0.607967555424949	0.184324226479216	0.100349824949328
0.0744202136235359	1.10361982982306	0.346418973129378	0.34364476438418
0.0402799259922572	0.742341337571861	0.962602398754447	0.310564655415927
0.75761048473518	1.03223869024946	1.94236812965246	0.306046311394143
0.67095266225068	1.2006992697247	0.125027798576624	0.166718474863796
0.52537883529701	0.859587723869736	0.328601970362325	0.343855202859407
0.0324629967205228	0.367158410052876	0.0573498873277488	0.456922789692236
0.282412664409895	0.122499936801464	1.2816580728769	1.39804097456932
0.675581343519376	0.291321284313239	1.7979882001231	1.73278005188083
0.523494457572559	1.17396627703135	0.138673735385818	0.232139502045642
0.516787586157776	0.622263402119908	0.113414353581934	0.579695822026007
0.268271609527161	0.764829327277239	0.487039953115501	0.49186344225775
0.323680293297619	0.191453948334847	0.716841481857243	0.523735014543351
0.368771484125287	1.093436807236	1.29963877137656	0.693145515591579
1.09844208410686	0.363641973187942	0.763823650627592	0.467558999941678
0.288429338814652	0.0720792348066757	0.0523895568260062	0.293829708086089
0.411442244413691	0.236196082464755	0.628759727831788	0.271557912440161
0.412134659769279	0.233538813304192	0.628840536242142	0.871793891612015
0.17253368108278	1.49101877489553	0.26073447725599	0.226240713990147
0.762029756858943	0.742238462971902	0.25316193830704	0.151323325971183
0.179203596512638	0.0884225659801808	0.683405545153442	0.1964345699022
0.0729993980859029	0.169118218351837	0.590471567670442	1.15399598193338
0.350484410081533	0.946627667081349	0.875653004520427	0.416021005999514
0.531312394387709	1.5358425774865	1.02568569904094	0.553420017250915
1.51879721755948	1.58529448329489	0.262964902903915	0.71007403547058
0.402680634847024	0.370923916192036	0.728389131547389	0.285827854167188
0.12979497094692	0.226807298557457	0.389499592315441	0.201890946570293
0.562157989563342	2.65199933518928	1.25578619536283	0.185411983590827
0.301000440111888	0.228882283245819	0.512276435475304	1.33655917603513
0.55085031483796	0.41293212721821	0.186055244037107	0.638586109208931
1.24491500415887	0.367104335845912	0.128679921096306	0.165961820351974
0.163883948376314	0.153409741299588	2.35356761769578	2.0845336492073
0.875249708542502	1.14570872745433	0.56128082070371	0.401760651148412
0.605970798385	0.50058318193815	0.154755670313575	0.135204672769462
0.266995339119187	0.120276800467258	1.22846735371266	1.37690858047745
0.327696702096505	0.860603829358584	0.0791183065782438	0.374358013561889
0.198734730019488	0.751335654517924	0.670755599473164	0.385466898636933
0.332253386195024	0.645793188455229	0.438545184458469	0.187687397629022
0.150220670447364	0.430319018116768	0.908935182928214	0.185028491507381
0.396159244811291	0.663359866171682	0.156120586756447	0.612581912084387
0.425710445250164	0.242193912868509	0.60956100376746	0.545523549858874
0.273205821679509	0.194220183625051	0.945226051622808	0.52795394491434
0.263304900211858	0.076085857648091	0.53369168927783	0.939310882887888
1.08203356674345	0.122085812942661	0.0604024694633942	0.192940134859104
0.270636206648552	0.422607296344167	0.620079777801256	0.737452272658548
0.632647065807877	0.998931171004801	0.632531195604581	0.179039626774679
0.125291151044781	1.26598913878895	0.272688776167307	0.615159865894442
0.33095203437083	1.35318238784117	1.38133243710775	1.41146413055515
1.04650031264523	0.595956054086008	0.801825070407071	0.632402235461607
0.532171543818371	0.869793393652044	0.954144595978718	0.961697314569092
0.645181287120223	0.0966501336692673	0.10164748691844	0.375631919592351
1.21547043057044	0.735409649340266	0.886004000937013	0.323142889172387
0.352389048073573	0.230112648633988	0.129358580870534	0.675963959799964
0.776359859323864	1.50938642462107	0	0.159593479414061
0.465312510063414	0.29595307766215	0.507009592747972	0.328514188933522
2.07025067364964	1.07339797609952	0.442984921835364	0.726793526451267
0.613780520052587	2.55737958005329	0.0957644558221024	0.604326592164673
0.119063760787486	0.229499118594984	0.231265089535262	0.309476604648151
0.421379101420405	1.06316738421305	0.160154261697	0.640243951318623
0.975064498599343	1.30003807072405	0.419692190005237	0.293549630340857
0.573594469511431	0.820290293229771	0.13945215120503	1.3186799404397
0.841569720628635	1.33344823979578	0.789494661217454	0.361068218039
1.05157486059047	1.29666713477518	0.186739520041301	0.790416142282217
0.150119482587646	0.887826404495233	1.37886478497966	1.62440436213904
0.368264329548196	0.698981349881244	0.727643017839352	0.206428947705977
0.379664628911371	0.15193869996575	0.938792230478055	1.09237498123138
0.785063294463882	1.10176228167668	0.143454934396554	0.300757998500834
0.640477834117767	0.0861940671456053	0.058646994770791	0.410855706972696
0.365633130186691	0.0676396170134443	1.04779116709718	0.966595726010771
0.236258389535865	0.720284473825537	0.513940792766611	1.11261175904336
0.453143770159193	0.426113156818952	0.367924605554979	0.51170387749507
0.314670144280637	1.51210180455704	0.691925863355805	0.306130461773874
0.259724904900836	0.237894250764062	0.919638123563305	0.233480045010641
0.124664628058582	0.158579861196046	0.0845449097101691	0.138187952271074
0.827710822698397	0.631540374304032	1.1925547704855	0.387092148673139
0.1683261059091	0.0935381982120815	0.88959969641911	0.669650330740862
0.573273799803736	0.752729866063708	0.4861408079502	0.956140296151414
0.212138073795287	0.649601242415961	0.12526545313956	0.295000703185346
0.4026618948521	1.18551537142232	0.24348411263057	0.351131634200747
0.437883368616437	1.00776086010399	1.4953479656112	0.927228458318045
0.659530139064023	0.982663750138987	0.34468649769902	0.84371154641005
0.0862426090999543	0.364277827219881	0.335791310991174	0.944541286906161
0.369269838510298	0.542973117565285	0.347603979379806	0.233778226938987
0.105396479271147	0.142738874870562	0.363949562610063	0.866849684209269
0.632801575686532	0.306096708809225	0.144560415365194	0.203541440072118
0.407755414478949	1.13361297365777	0.336513077316541	0.34746635558128
0.912546493400136	0.892741592861377	0.105967497546923	0.523097261323258
0.25529420729729	1.00046023983403	0.565795244015078	0.493384642706215
1.86843973424658	2.00773746976675	0.499726117281626	0.826652214741886
0.493451019571936	0.373744680862684	0.771894251409474	0.673338355910274
0.556959747049219	0.629765785479822	0.530783237898708	0.135922921498386
0.59758262403465	0.127774445526453	0.560251133481525	0.37243868815029
0.696089520155452	0.376068584150612	1.06261089681331	0.806994056960996
0.447589595467913	0.308350467837514	0.112994179988717	0.133478904260036
0.120120003038901	0.167301755560243	0.389393197785798	0.283958041992284
0.666214329451503	0.415457531623079	0.978002463132307	0.811997644689751
0.824416602516367	0.675264262286492	0.623583719509493	0.181618674638099
0.138701185303705	0.363660335211045	0.448709380772775	0.282166629843523
0.920369684002548	1.82189105296497	0.662497862624436	0.698237575548835
0.252236247841262	0.424023396394079	0.446157813853474	0.594008092333945
0.0877510937147628	0.223195077167398	0.18555364141438	0.278239992863159
0.4540285110527	0.382967897530366	0.343441769328601	0.437707892773994
0.442892033261989	1.06803955572154	0.245552356186825	0.625421311863168
0.220270532797393	0.750469875481721	1.01413858909547	0.720524845012247
0.830740888887145	0.155346693675095	0.303027484432709	0.112766189997024
0.448210861074026	0.408390997522365	1.93197356468677	0.0258100860364985
0.195524067291778	1.29147294079651	0.253619291969914	0.403122644753646
0.609301084314211	0.40809144835243	0.778901235019185	1.13675336858139
0.565081190273505	0.90188931699342	0.402416459589704	0.679589456534748
0.331399016895334	0.265466618376244	0.688946342479527	0.553629051109619
0.211386091147235	1.06771034848677	0.248863290378535	0.320457639089188
0.946106391059015	1.12004128878946	0.568352818863692	0.0925359446660508
0.213518978523997	0.207971496575489	0.323157425359793	0.214519158217502
0.217635404026803	0.372779251716685	0.132592551331904	0
1.21605487967689	1.96761863198961	0.265611378424226	0.0597368040432228
0.337649462130627	0.115022988393833	0.368839366374803	0.23151714519238
0.472316346203541	0.248476397167878	0.414423284082851	0.240205722955833
0.361639832297409	0.224689980941321	1.61212595384765	0.387466091101767
0.298658563448635	0.326650033057585	0.501357796459795	0.636334362176279
0.503021514720598	1.3566689383275	0.920850415946272	0.568033660397835
0.451421016780268	0.62874892571163	0.632079420487755	0.177258470175876
0.265365060677559	0.299451708888089	0.196968507689677	0.135444594809775
0.32232775531983	0.419927034518905	0.215710331471119	0.359507944279509
1.67742330713744	0.952117252698813	0.876721561974996	0.647256852728972
0.572424222653388	1.33457273987176	0.429799189870298	0.17529627634363
0.289103339492402	0.543510248563261	1.103161202378	0.830943535834482
0.032471000946907	0.740838463472633	0.104423577661775	0.339693887681359
0.488198866909571	0.617894440710089	1.58029889504952	0.498169941137546
0.201822324861718	0.13907761866275	0.774736236807184	0.155502496613363
0.863600151464199	0.777499803115914	0.412434247742025	0.328482385967613
0.887679523045198	1.37333505514498	1.69778571899493	0.997908133927388
0.726320833398981	1.09855330753209	0.516123663562036	0.118178559364126
0.871066958367986	0.923457252351905	0.139510435976562	0.228886593165421
0.155841593531356	0.782672776208459	0.166919089180565	0.0745385509233298
0.0649548115377817	0.841966532106261	0.61863336530184	0.141802366946492
0.722127245946732	1.73874858917044	0.47256361846929	0.189565664768964
0.09219663819542	0.477724752798101	0.460927119868944	0.815173720388712
0.144252250074621	0.667582721950201	0.426936509899459	0.894201444621395
0.789631729110559	1.3835966099538	0.863773687219208	0.3788569217594
0.367580934406613	0.837945852686677	1.21382668298409	0.491193115673959
0.503779452698491	0.194897566169581	0.510796640224842	0.594469870039138
0.268938843618089	0.807618028906259	0.388367849422276	0.518863089685434
0.592557600537859	1.34261188906952	2.17206939652762	0.949650578020524
0.166346573499699	0.0795150402821178	0.272948344248091	0.185657496143606
0.426664969075781	0.957260247636171	0.163436055847227	0.173823456363212
0.771249906857573	0.637258004487052	0.181769997991388	0.212446722284739
0.529661547791235	0.88045557922893	0.975862405180247	0.428869943646262
0.134625093577118	0.273141638462548	0.139796243295577	0.700459038250087
0.393278460725316	0.266845384501953	0.0499992985575082	0.529581989411821
0.124608341145056	0.319151615638504	1.48739244806064	0.3104230029856
0.771947918015376	0.819334666756551	0.216518441309578	0.0755414798305256
0.172804019619655	0.781759666907862	1.28779756042824	0.433462697668248
0.481978699036727	0.286592843441058	0.390974607500436	0.582286619740849
0.577333594143716	0.0450172450119814	0.1487350765412	0.192670517519689
0.333448818994664	0.465412346293593	0.245646197835993	0.226469496761967
0.199597386742505	0.444742430975005	0.272650184342604	0.982252953155455
0.139865101668531	0.456099858830824	0.0561770146701488	0.379408618031198
0.179834302967158	0.418128660097583	0.142511359391586	0.215102988666287
0.605458498913213	0.924524217315677	0.122130152064973	0.467248303957165
0.775571809642062	0.521475441641856	0.453700463209156	0.432306786433244
0.620564792529135	0.847413800049379	0.469374893506294	0.374007170120231
0.606717106948971	0.427188270286112	0.192192049173614	0.143315924546599
0.221099055053954	0.103021840268323	0.473823803919717	0.523368004183004
0.430655859093386	0.84506133630358	0.644535684705123	0.133771807872798
0.759141791108411	0.100326743856641	0.534685045060041	0.583863555876427
0.583500070580449	0.792241991416431	0.60338369022744	0.93294745857623
0.0766510166820205	0.493569944173383	0.0489766082077407	0.489298757601584
0.469919101674604	0.23471135536607	0.0353035307149572	0.0845955664365952
0.0691126330162556	0.251836802961119	1.40509718234709	0.136013597070099
0.130635622018992	0.270889948502998	1.4066880564674	0.55790902269908
0.321448090002418	0.181432187548503	0.0918395612850584	0.18206623952671
0.308793918153005	1.40064025559277	0.217177566057915	0.352625041424682
0.659177805993543	0.48542574315157	0.0345029171848539	0.128927692488217
0.785462892120712	0.426611638849349	0.219774849018724	0.333475276094447
0.381692657089322	0.324325372319746	0.660534918610478	0.287287026040589
0.0579708815635318	0.21968482670316	0.842851419813056	0.941262369714141
0.0723598302843815	0.237048830329759	0.451911503225299	0.468766301618487
0.206385703101977	0.288868376410532	0.1337713555019	0.0752766015866225
1.52124030508381	2.65080036057221	1.51024968381348	0.971295961505796
0.0709994678596691	0.25334303480515	0.200790561490693	0.332269179520627
0.325494928849977	0.342389346508115	0.0963260641356369	0.12704380076581
0.582572576750687	0.23112267056565	0.0910084693222064	0.132271753613829
2.01890033642463	1.31106114473813	0.924201186878638	0.129154478870681
0.076202612010027	0.489336447119036	0.223126254163115	0.199456435654768
0.168262702043589	0.531007653759077	0.461460258577717	0.156165462573043
1.1262401377006	2.5585312122736	0.13409653364021	0.0854978185063064
0.118468569032357	0.149525964848908	0.143210574808241	0.131468755299028
0.371656806023582	0.333478483705396	0.664545317787413	0.462630716002778
1.61821556609748	0.09577872725703	0.567555272974351	0.527934163549154
0.541641603166253	0.367479072076366	0.118191539648215	0.315610793392056
0.0407126990238759	0.201417966677667	0.163743154575107	0.108954359954618
0.273416637157376	0.207663160657145	0.126397920871416	0.165918093460556
0.159035293149354	0.313491420217906	0.268986820085054	0.219992481983044
0.898505496510362	0.714984420866968	0.906694829543373	0.828832911628712
0.893141790142507	0.389561394210472	0.125835427634061	0.496250018904046
0.394170086139464	0.304392792683704	0.792310128715188	1.02514191792584
0.405895624137604	1.30693010565843	0.568545489886557	0.649308548841352
0.197860885003858	0.791916222379737	0.692591707443382	1.62568938175933
0.121707814901888	0.157336878439672	0.897245314010572	0.210554475531529
0.989011644600259	0.603414008628848	0.33284351540471	0.174240795386292
0.304253193823162	0.464183724974993	0.37417531084308	0.905845655293538
0.234554314902193	0.184239194827005	0.255548961353058	0.153025823815987
0.581499429445237	0.232754891016266	0.509437364688548	0.0626692936436482
0.363597317023527	0.193311121715511	0.137606486810636	0.33021088675132
1.04487717658373	0.397270338311942	0.0506361048335089	0.112541177259475
0.792078298127619	0.132125608686876	2.08012139557508	-0.137048641678765
0.213849646691651	1.8339729995806	1.54175811086128	1.04522260032933
0.38770149713647	0.398211729706475	0.0596589954016874	0.0844784422656548
0.188373514427345	0.136852053820083	0.277241882353112	0.280709345655948
1.59157069350928	0.286167254365276	0.184933450605642	0.320227510551529
0.393598615693082	1.12501600211014	0.925067891499887	0.827531587709664
0.17333145104954	0.10449400344476	1.81943325717309	2.01611608915958
0.86098969998458	0.596401313183552	0.238428088604999	1.05223486460262
0.101046282161088	0.353779862838039	0.0878947342907191	0.43055308923972
0.115784512649731	0.951102909761311	0.0547711652704552	0.139218782842364
0.0889286133984614	0.669001035831218	0.214899867383217	0.284674857754978
0.431902840527134	0.796511194848855	0.321532477255185	0.157528029162348
0.321750942268944	0.0588636555617325	0.0592724306501324	0.195490736870383
0.110438901680143	0.75436376961159	0.0685398513452198	0.52806665958051
0.633325882475819	0.298202651579841	0.384555737373626	0.17880319256161
0.425032083151248	0.519491136322437	0.02747598513064	0.182438594900462
0.429369533642726	0.164416129576752	0.137717577431606	0.351490693684142
0.723023418925725	0.825979244846934	0.228413483508231	0.263566275622776
0.345687147505147	0.496572375338325	0.35464939441377	0.15826323274355
0.749745408209746	1.00195291504994	0.0923256769181922	0.0804995312813577
0.585669239151496	0.354851291568932	0.12060502631428	0.136273033390348
0.708162846705881	0.146042794846495	0.426813539430342	0.29019227040884
0.0826325292373831	0.625600354914226	0.402133314813312	0.212935869494267
0.188520129201081	0.175604286794496	0.609811093772753	0.364124775785521
0.528581338706656	0.118377998770798	0.0545758473481602	0.479384355069476
0.106851912248016	0.572737487996107	0.477325600300013	0.711242523792776
0.690216746782315	0.184909157406773	0.160801992030693	0.458891053125494
0.203850517366845	0.0981818112918437	0.147838498556392	0.125153876436484
0.111530682431822	0.866054123230132	1.48516581686879	1.25767333661335
0.272413518355149	0.159776833869521	0.26634317459924	0.185474190696101
1.06713471142559	0.406061182120818	1.26436008236403	0.250190139106802
0.566959466085427	0.562137391035206	0.278028398775706	0.682446585862961
0.775072860864868	1.40278445215456	0.223626666319585	0.187030382269395
0.211362074455763	0.79001524284445	0.335771326908243	0.618292481967551
0.1479947847567	0.0252636043564622	1.71853460227138	0.0641921545469987
1.73009911965264	0.850169938236739	0.571538502547633	0.150698253995607
0.211253331965645	0.0889142797847699	0.753873933823957	1.64085841355575
0.587898987263621	0.421695158749064	0.233484692473664	0.357150684303382
0.0529920892701158	0.861628099069283	0.809616027194485	0.702715651994488
0.183750887847531	0.198567100429893	0.613935542018307	1.67509667607553
0.113919969680598	0.0636419369560107	0.864387975893955	0.333311634095722
0.683387664070269	0.220390531152836	0.142429305815213	0.100448773381998
0.883182590717484	0.0863113892643037	0.0659780695673447	0.117695045015414
0.620941338819279	0.352366542812369	0.330704842146132	0.100930747782168
0.512683432766832	0.379325724712785	0.306100536174153	0.334770698782609
1.43007733158795	0.0846005052115527	0.0671971117519625	0.105368227743825
0.0670001634837831	0.115744425730886	0.0841543863327202	0.222864113188374
0.169973625769499	0.133919688876764	0.681394971308852	0.762644068744197
0.134216241114817	0.155495397125919	0.459518027550707	0.798494749362745
1.09505105976976	1.27760885093643	0.477821812609409	0.34854469797489
0.188976356202221	0.0947956556029177	0.0930550117370949	0.111607499580292
0.18843369398598	0.875366314144773	0.115392125706401	0.084059219903298
0.546561891441605	0.866168338120676	0.251168584968116	0.0946738342370111
0.471642109325509	0.0937233419736014	0.957930734640152	0.297034435253469
0.628987115403709	0.256068117328275	0.0791745274659994	0.0808621069750213
0.207194244607271	0.0807270860973933	0.0578175131816465	0.0991879230368519
0.383149616610807	0.370964386675222	0.0757941501144637	0.245473697352749
0.068135706950049	0.0841334979487644	0.0861773663516709	0.120919208281875
0.0663374132771701	0.224620403879886	0.381113644304865	0.26392983867812
0.129786786679961	0.0865102079147148	0.641738170612771	0.323821862531831
0.0353541093259568	0.149258621633194	0.446052355065484	1.97225010771996
0.2265906925879	0.32003660645185	0.0848005256497492	0.157683058715033
0.786464321040829	0.127973742694479	0.11593936731744	0.140615441266129
0.285076575144093	0.08565507179918	0.337458741660695	0.255497667611469
0.952539390467827	0.777940417683567	0.599226267407322	0.493218269250679
1.12007117154162	1.23723101569631	0.797325323192137	0.744729414503013
0.807229818316183	0.0974470722559067	0.638121506812537	1.07781116399664
1.39914186837762	0.174642646722537	0.243570429918092	0.138996725709196
0.113124064717476	0.111218230801766	1.00234867141876	0.352876969316976
0.160482776019625	0.137534616124721	0.453568017751433	0.311616225087
0.24892453810351	0.608336780918748	0.110458533605509	0.146227092301755
1.37645824413697	1.15205703478075	0.244456226683266	0.0397838096140111
0.626168829380844	0.614469803618441	0.427331898529923	0.752717607712356
0.126570485483643	0.191390752038508	0.542087200326432	0.451861524125156
0.086967843546002	1.16286201340295	0.113646223451762	0.0935970949927774
0.29881350322534	0.162638486836563	0.490416241309896	0.0745576201463753
0.902220765640089	0.241622526423108	0.818333906108622	0.493817109268399
0.0511173485908597	0.144741366729551	0.362523059427138	0.475698327160884
0.0746261143006092	0.192612304948025	0.412837840818169	0.236797052097457
0.569772642599181	0.11157278967935	0.126964386368653	0.178807230795126
0.39956245120433	0.214842228706051	0.16642295050906	0.333865032595972
0.486938077232416	0.108742409538039	0.709090373438455	0.0930240073272976
0.505389454965712	0.0610690251812076	0.095732357000608	0.170323153839308
0.222124149428265	0.766651286856541	0.231601365706561	0.109832765088804
0.1251770442364	0.0351040531942714	0.22879317517335	0.410074481956987
1.23299013516324	1.07237719270376	1.19612176287356	0.0322348862935005
0.386982820607069	0.517200458629175	0.734479689014244	0.672680397115207
1.47694142128944	2.06433209415637	0.0825315932234995	0.0749935737531001
0.191116568302388	0.181774681036823	1.05576825564594	0.181786040389314
0.084237009176373	0.112384357666991	0.716894461176473	0.559642834742841
0.207897689812719	0.586702676818333	0.183953458018533	0.183615049543013
0.094099782419409	0.2460027123463	0.0857949764759108	0.116692779356207
0.84772154275309	0.584746372940559	0.0964717445908297	0.190796352225858
0.708802607592314	0.09108388123445	0.717913819506459	0.663159809181176
0.317126593393621	0.0892427692247132	0.295831027994638	0.329961502847781
0.0341491278793987	0.187468961115108	0.101324851549286	0.0579462788245474
1.13475438204189	0.215536576255861	0.085424694215819	0.149207290477844
1.99972902274248	1.30520490237172	0.0799252958546613	0.462650001097442
0.213356091711162	0.150648563579004	0.434053308168439	0.143099842299991
0.160481958430658	0.173739222097654	1.41317379239132	1.43192251173049
0.142071541635285	0.0916318105163018	0.241443779716965	0.269905199811602
0.420598464524612	0.196790451540474	0.0495404978517737	0.112289667196891
0.192253231908272	0.238282861163643	0.237929358902202	0.129198597874668
0.0847275839128638	0.0528386519713915	0.885784020371607	0.149367570910971
0.0872361032897817	0.137459552673347	0.189180558523695	0.0967408484865485
0.0555301970292908	0.365561235333282	0.381136831959777	0.646454350958457
0.0914324700161558	0.314518056257994	0.299919532111281	0.570197694191889
0.377473064515844	0.0994743169266176	0.595502352579836	0.184939958722838
0.416428797387478	0.12104742145857	0.523220514338279	0.138779984601505
0.563606994987801	0.198733455977711	0.190479117920549	0.040049943007511
0.040886899064995	0.226421567312013	0.0991273150731572	0.160292200596777
0.375779195736514	0.148010611255279	0.0563060620650908	0.103009395883789
0.0815763680819334	0.12256750677051	0.324345629470022	0.150169495654598
0.0871430480157603	1.47362684950289	1.8897217082264	1.16042940113855
0.201645425140667	0.588436506979297	0.0891130735601061	0.203489537280142
0.278378389307258	0.80084192657113	0.649818017132123	0.131443255958915
0.06782864025406	0.178685567797456	0.0773052827029296	0.0816534112217208
0.0722834386469357	0.696129146163256	0.778585253599787	0.261015874851875
0.42908705064396	0.321434096902865	0.483236216991488	0.442213613379566
0.532745179432431	0.60285810380789	0.0506351135986043	0.17784105231179
0.529812843935687	0.125244592523337	1.34514715946129	1.32437175729808
0.232712743480621	0.261927526709844	0.264208631928654	0.0663996564443281
0.0777387778296256	0.379298600510623	0.670829981920383	0.129540080462876
0.0614722045105986	0.175695893982893	1.06382066107685	0.577404855092892
0.161642132105161	0.51147608550414	1.71456431975932	0.835665626375019
1.52897511774226	0.291797993561907	0.207510187671953	0.231252094462097
0.804775094576121	1.9331998187536	0.104936813902653	0.147585142521908
0.464175473945521	0.442178547341641	0.0811319343854784	0.18576724538837
0.639228559656353	0.114756550812948	0.103227047585842	0.371184860057039
0.387983679774594	0.0459646106369621	0.147549145451396	0.331541224248063
1.03514264789213	1.0980210068415	0.292642067350278	0.0997607703469697
0.474639089507101	0.222919337031682	0.21345310680099	0.182710654243548
0.685414805535265	0.123529552274336	0.134390450845866	0.169894202144456
0.25931372542596	0.202480740047759	0.359772472882001	0.099914540913898
0.0957372504123171	0.120369296444124	0.144016497405677	0.243439080476559
0.4119529030226	0.627102206592865	0.0917278336142792	0.17076742496054
0.156661339149211	0.0784343095315864	-0.0583609066708351	0.0883294963377207
0.698912489485633	0.298253204652574	0.53387433158958	0.096014803611635
1.29039623495072	2.00318617831419	0.454312838073598	0.314956500027114
0.973245421751136	1.11627415804814	0.376544321957817	0.281214253066819
0.603186849156028	0.529341461796898	0.100288346817	0.106856536546292
0.657843660540195	0.233605233968219	0.140294284901651	0.831707681973313
1.02217449458713	0.372646818136823	0.0460621613122734	0.117907267808289
0.0473130480706078	0.0827869212431406	0.313366188934152	0.163077481119088
0.299785430302985	0.180250751389386	0.0909870185753546	0.0957060135680714
0.223244178769267	0.20487969901714	0.5471112374186	0.370522219214788
0.112722782142481	0.470364551801045	0.15511458008325	0.49020067993644
0.238468133915825	0.161218959242557	0.375124751490008	0.231120612546705
0.453682834556826	0.985272547440208	0.237586474264557	0.173258130014536
0.787630782080255	0.170366401915361	0.231103720257024	0.0865673850318554
1.63679188601778	1.15660272119987	0.109727510590901	0.112178710951834
1.49641747868965	0.677899055865242	0.293283347056295	0.137437517537773
0.159009399475481	0.946996305360699	0.655795160672763	0.0961192620637628
0.139052641529895	0.176560567932751	0.106760417357197	0.203398165638238
0.112473682477907	0.216341095890731	0.142452566012798	0.105214180690889
0.310043994722855	0.148217905851741	0.137591603539548	0.19803246590405
0.844393925708209	0.0206315075518887	0.246635882126469	0.0372855246435254
0.0649538175270883	0.0825121973766269	0.110624821994792	0.115044815623326
0.53912608200199	0.355759886190649	0.125987932769267	0.265626805853551
0.36043422422692	0.457445315750652	0.216578615254	0.32576925412079
0.319586563887274	0.156283230047253	0.716537137063142	0.278643069779669
0.426495617897665	0.0439761150772191	0.128373128054315	0.220830857469592
0.061017727613493	0.123404457228222	0.286883954997832	0.232544688343676
0.155197200369785	0.19430754397581	0.336964042699307	0.577398444024517
0.78533663555862	0.276557300998177	0.115955138168363	0.0653875207911904
1.00615519089257	0.123184817096377	0.585838642752787	0.0955375791107921
0.245000403737116	0.129449478723571	0.208565350019508	0.19316015887081
0.0907412622941141	0.0499800738251694	0.180397641255874	0.170532124991067
1.43485557849415	0.392893724819981	0.402477007819322	0.195478786137381
0.385194246736616	0.306472937516685	-0.011565268505756	0.154804033159707
0.544375442950952	0.797354437181467	0.10869487829884	0.0957602625588199
0.0807511742413072	0.931698719170477	0.0760942087989866	0.132251913429073
0.537856766149674	0.675213142354333	0.184723234209602	0.23896893841386
0.21981746820999	0.369554389058946	0.13313514794793	0.0925688692320665
0.466625547918966	0.188927892388858	0.397462257365556	0.147112739719886
0.283784727036152	0.1011519651974	1.41358263736959	0.99801002506877
0.207694526125281	0.101186625687087	0.118539594712346	0.131888002383884
0.16676161298541	0.21160927715079	0.195381442691149	0.00955199645593853
1.54630153036672	0.0954173045553004	0.0980434785859641	0.197964038950914
0.402431187177388	0.2443011747426	0.110087821548407	0.19942862124276
0.0943997484695769	0.112894192148861	0.465879986107918	0.164837245556344
0.0621837842111684	0.43528043680262	0.493806829555373	0.192552940680817
0.702747720575386	0.153398188060261	0.0591221230133212	0.375678537305791
0.712362820645633	1.64988410370642	0.140106041414112	0.227862622857253
0.629136407505196	0.500044580713222	0.157158671413655	0.038151369950913
0.0435880712349893	0.18606989138755	0.140316539701798	0.658507414707127
0.452789412568772	0.147906769374689	0.166215927317347	0.141284452087765
0.31991260465876	0.0563762597550811	0.0967316098420533	0.0883000922521437
0.489461018447585	0.35628475330011	0.0374278715028928	0.732753118480605
0.449014589043099	0.052216176438503	0.0718284541070155	0.173985915758767
0.178948130416167	0.121049459818112	0.112472120697016	0.131686566501955
0.26530743133147	0.0738636175005094	0.143548941262064	0.080194468393619
0.172170363908142	0.43923565848633	0.326204282321218	0.202222504004458
0.120966115537122	0.265441130309875	0.547455215602878	1.18792955254168
0.182126132967906	0.096943953552167	0.0393770335013619	0.460669326820427
0.0521521789045001	0.1413842451535	0.461014925268097	0.116972194648937
0.952906311403195	0.0496281845515392	0.44251720169776	0.134321418517391
0.375494118288017	0.199664618432594	0.23826247061935	0.246528270230304
0.986036435973171	0.842936601242002	0.086303195608194	0.128982754910524
0.0254838074652314	0.182587147107077	0.878790277101751	0.274822211017217
0.335749587451093	0.594347330787324	0.117183942128255	0.0952764401209725
0.381691166622488	0.137323586893633	0.137019090346629	0.177283304231625
0.0838409772950481	0.120416218508113	0.177461691674183	0.260648805997073
0.238495788467459	0.27947662097158	0.0770223039162272	0.318816185985262
1.00574771492877	0.379312695627585	0.5399261009572	0.667542194842432
0.239089195940192	0.423844763909856	0.0992803879423918	0.0868206979437204
0.0728745254624821	0.201337350593925	0.268194905809532	0.151105433545999
0.331765002843797	0.356631066104956	0.08233168317489	0.118158248343881
0.137009730821521	0.0614020811241601	0.0417302139832056	0.565487951227705
0.859004007682737	0.136540446001752	0.252758338151575	0.154954732787981
0.107266405648938	0.12656581126985	0.131436423269281	0.141293157407033
0.178532656454729	0.32802324674207	0.243207946949118	0.324373428629883
0.15791206495546	0.322544484762491	0.0866837350294569	0.253768295294717
0.145883365111909	0.487314856978164	0.0681781117820216	0.373683895033627
0.126688584237255	0.106674836489258	0.139260567719546	0.135417625164652
0.298926120859214	0.366827072750336	0.347178007873315	0.0697249079473095
0.124125648815219	0.718678687300369	0.0884225349126975	0.108436671348423
0.165197618298074	0.0955369870064522	0.311450021992855	0.122672883937389
0.610026022241723	0.504776366010511	0.0840726924835562	0.157356373555617
0.836926405008354	0.628746060568241	0.613134205476862	0.658514214565689
0.198382834528006	0.139895467832035	0.120967152759406	0.118058605846824
0.182219521017001	0.117814470163099	0.0917249663762949	0.151069079152394
0.401258345063724	0.130639877683571	0.0714565066033957	0.095592173451746
0.313603995340287	0.127025172780239	0.299447997438054	0.205224211439233
0.031428211053094	0.185883743677936	0.40895693839845	0.635364575980959
0.15570976350913	0.296568559834734	0.102848292094619	0.120289787811883
0.0628978626551713	0.10285910743675	0.228871240961158	0.515371692648943
0.853827671849863	0.378458338537551	0.105389466712112	0.106638992376872
0.50897812886242	0.0376760503691113	0.938626992482814	0.146892443217443
0.0780266378535928	0.119949259438308	0.04076180741225	0.104215837845376
1.99135700778445	1.04901183137293	0.593011188849202	0.488747422661437
0.0692563339337625	0.133845634861313	0.378798142369709	0.416394713833363
0.221031002531651	0.199897103234132	0.767307432300426	0.290248869680887
0.0959909088945478	0.0792306726222668	0.0754163655034672	0.186160639857445
0.495861068370526	0.417161901617447	0.125279209813659	0.117556693231493
0.245180487319864	0.347196715900023	0.235741487227831	0.0880268963909341
0.18109253163771	0.170607265677773	1.20685812390651	0.378193344656117
0.164524786681981	0.230010580291895	0.0148709475923275	0.0587198604990971
0.146032311173706	0.235209867930655	0.246170338239634	0.0669245150494183
0.29618262275397	0.259878858351981	0.234283434308086	0.12644190177774
0.0436173540301363	0.437802237515525	0.153667853710893	0.175825921023656
0.175499220489428	0.0968379972324192	0.502793677336858	0.0615485661299473
0.213849983476867	0.211413601830763	0.163156335435825	0.302156300706001
0.183492763120905	0.176480713254485	0.132783711750457	0.219933464981136
0.501969473401299	0.427374893677173	0.0782916887146392	0.117327119848316
0.246909563292139	0.0996215778101503	0.204588768157765	0.159618423962767
0.14104608734126	0.464301898340157	0.0410562545525063	0.805324469912701
0.352973328806065	0.25887254211675	0.0591374577920706	0.217692224345132
0.427001840835134	0.549227391180436	0.28528482455765	0.119497402585347
0.168058962090202	0.0918882335426525	0.11485529825329	0.153816552395461
0.102361680912807	0.156757785891923	0.0116255198530074	0.290919582809141
0.0763658727714515	0.263076226514315	0.0372661269487808	0.17679449976366
0.107188106726033	0.291325081208841	0.221140133257634	0.125544141986712
0.0918686632557552	0.161043577032332	0.249313343510136	0.200281871393554
0.0619000319382431	0.107181928629699	0.322490941833989	0.207382393776806
0.0677891591357724	0.178761634288524	0.666933414159051	0.0782101200213112
0.131160784519331	0.237918739691937	0.0750120155400745	0.209960739929787
0.419245448666259	0.0947965114171107	0.0526348149532418	0.118687608898678
0.0453211350259537	0.225435431546548	0.33711249107002	0.304902579046178
0.199775284984647	0.455821091074965	1.57291554529951	0.772607841960436
0.117790933618468	0.177500281174378	0.213263585639779	0.157794380954586
0.142074984509654	0.833121792561209	0.218222094025905	0.259234133426554
0.0780970605006272	0.096759313977821	0.109656287329131	0.111533177507369
0.0434530043740316	0.0660549615122459	0.404216983658928	0.182462555302266
0.0374511356850974	0.306011988471871	0.443944958876315	0.239195909031362
0.0700463165244467	0.118297476004501	0.197011543100379	0.191139271263727
0.459248344975267	0.148650543409505	0.0953929040952236	0.143709272823751
0.573173060688355	0.241174988399811	0.354240042347171	0.137180084949875
0.814534434815259	0.828841188531427	0.416249800353716	0.68921836300282
0.323042166963785	0.189824472169358	0.0789292124105841	0.0951812530585366
0.527114738115362	0.640940541620123	0.195651448312102	0.135004820094145
0.0722566732284782	0.551141103499751	0.0631723082798594	0.183076664004056
0.157049920228368	0.168195646212637	0.581184414057049	0.146012388929335
0.341586116253338	0.48240100508422	0.0873988210235591	0.219267173058182
0.341604255110683	0.387376742807224	0.0709184583820304	0.208293670758794
0.139325001796439	0.130653196681237	0.458335429317892	0.240924080846848
0.196073656222392	0.129641104250035	0.0768258254675691	0.0504803594696467
0.379954767782829	0.105330649155455	0.488011659747394	0.816303046610277
0.0780063754545729	0.109102571952749	0.131529420712306	0.125170122321566
0.287996208594832	1.09469849422306	0.185304986908209	0.248322999911552
0.610309483719305	1.11016398754172	0.0838900543763774	0.0556480769663266
0.0501610146195341	0.264546372240336	0.0620272855183633	0.141481298292803
0.114574709468681	0.241898239901944	0.0635795421633014	0.382245370935667
0.318009398382702	0.129636727234084	0.0146781923077624	0.0790009998413119
0.37296967509785	0.0692989044309921	0.301434782861637	0.10857317867598
0.279138286838173	0.159470978515393	0.412899647932854	0.433748692597076
0.215531260692533	0.0604915842556345	0.0279992440186563	0.190915481425448
0.107133219086257	0.0603281904547698	0.0521879841666746	0.178575667208967
0.772184123309893	0.166146369163946	0.183564453095508	0.0434990377401597
0.0949239064841265	0.385917389355153	0.192905433337327	0.240201456058011
0.24342992956002	0.0616676735413516	0.148608961996113	0.158479242396002
0.0951634268764851	0.0988312072101627	0.0520636417302903	0.102410919359728
0.454595258055926	0.0720519422372611	0.125443087029425	0.266139968016977
0.349778155378184	0.046453267722859	1.35656264670715	0.688270633540479
0.0561224098602015	0.246155635325269	0.14173884585145	0.104271983153199
0.0555081488794426	0.173469960414477	0.0537342278718439	0.148684992064277
0.150173431854232	0.0606995918478225	0.14791233149302	0.309488813328422
0.745375210184482	0.10734867612314	0.0923256537783047	0.242568075531888
0.0947454828137862	0.103624963504993	0.0791444512390753	0.264024012934815
0.387169712181326	0.248647009811347	0.358943260690841	0.0813333202108821
0.7149984917175	0.844407194193264	0.201019554580341	0.207641284603924
0.111856725056122	0.156583745084744	0.167424591690212	0.538246331769798
0.203323331699199	0.173243081052285	NaN	NaN
0.299625138040439	0.0898618036142745	NaN	NaN
0.562380066543278	0.10073403567206	NaN	NaN
0.195589985802789	0.174575053154046	NaN	NaN
0.353178462565607	0.07893349281203	NaN	NaN
1.99088377753464	0.450664687002837	NaN	NaN
1.29211580056303	0.508559838010053	NaN	NaN
0.0877667138914756	0.098444351124146	NaN	NaN
0.134725145195957	0.074519563423456	NaN	NaN
0.0866698237523539	0.227282087038226	NaN	NaN
0.495289017725808	-0.0449552297665893	NaN	NaN
0.0280331524653156	0.152238753799678	NaN	NaN
0.155386332948502	0.110777348585904	NaN	NaN
0.404694788434167	0.39811972148503	NaN	NaN
0.109990659937238	0.0396766958913689	NaN	NaN
0.33924906965142	0.0822147458649537	NaN	NaN
0.230142858715445	0.257898550627261	NaN	NaN
0.0877345448288085	0.108194490310446	NaN	NaN
0.119961941200516	0.0312312120087557	NaN	NaN
0.0784646851944653	0.0983937668119235	NaN	NaN
0.312134149006579	0.171026986704862	NaN	NaN
0.439952661810678	0.057486196298316	NaN	NaN
0.195533387807599	0.231961342972183	NaN	NaN
0.0515968224501748	0.413433195612444	NaN	NaN
0.352480466387713	0.10501782442415	NaN	NaN
0.924699051000787	0.521189392272529	NaN	NaN
0.167385355959696	0.156754149739347	NaN	NaN
0.076071589650271	0.463269605715417	NaN	NaN
0.115717519352293	0.0665186750604976	NaN	NaN
0.206225825373505	0.0663551667637186	NaN	NaN
0.357657251305087	0.1452676942942	NaN	NaN
0.134452254957046	0.310642439833108	NaN	NaN
0.187574900980989	0.271336433584931	NaN	NaN
0.270251710212949	0.182694135689646	NaN	NaN
