# Supplementary material for: Subfield-specific interneuron circuits govern the hippocampal response to novelty in male mice
Source: Nat Commun. 2024 Jan 24;15:714. doi: 10.1038/s41467-024-44882-3 (PMC10808551; doi:10.1038/s41467-024-44882-3)
Supplement: Supplementary file 4 — Source Data [file 41467_2024_44882_MOESM4_ESM.zip › SupplFig8i.txt]

FN corr bsl	FN corr clz
-0.0203224603900828	-0.337243932148572
-0.32374039000282	0.527112370299344
-0.186875629208267	-0.24427553728988
0.413239761726155	0.717590879841207
0.749658310075827	0.304024684993189
0.570882261709688	0.346560957399768
-0.0443883627456375	-0.241253221699053
-0.155204361241906	-0.0627705410036973
-0.390076158398344	-0.0511770090851482
0.0849199191995002	0.0329317839434559
0.752516683909074	-0.0566948798778908
0.956973826993642	-0.000575990576388011
0.0266798916310457	-0.0166077389286297
-0.254823627519056	0.218636859086957
-0.250540227671177	-0.0890732868689531
-0.157946076191725	0.733675662578268
0.679127265016263	-0.23684739213283
0.431283483106956	-0.214107173345384
-0.0080929124881692	0.545173842540873
0.292427958483728	0.0965777513843743
-0.0276409678738222	-0.235536931071257
-0.151243275282288	0.901979715382371
0.899127398365079	0.850485602222646
0.105107524498167	0.512802837163096
0.321205440897307	0.435668352720663
-0.123689263524541	0.612606438508911
-0.188608263306058	-0.225305843562552
0.110309081417225	0.631593350594954
-0.0513194545281798	0.390630129931257
0.0107610706087125	-0.140224474735026
0.359478773447603	0.398798690256382
0.374913839966248	0.930942220730852
0.144060562950224	-0.402149314726981
0.797286175756256	-0.0690556790825445
0.332505636818921	-0.0924942373466375
-0.291170264878533	0.569978717853521
0.321481052050604	0.0663164216944588
0.00422567692418096	0.586326218654532
-0.102806340276001	-0.109964464009943
-0.22512085775511	0.278607287737259
-0.0291012974281947	0.534034114940623
0.642825811347357	0.131692961828728
-0.172457681780927	-0.232545312598465
-0.124900205445961	-0.159515750950757
0.208608961517472	0.777813955815967
-0.00202200826469482	0.414289903915716
0.23958485728734	0.167277141280263
-0.228645142059715	-0.101894579584394
0.222997855642432	-0.0810082216825404
0.793292094539637	-0.346858759915774
0.833850114248248	0.649313069801115
0.0293820604995773	0.0425998397240381
0.107533215451849	0.656906041060693
0.00535352074412101	-0.105929167584613
-0.18397580814098	-0.0120343011361355
0.292415221031578	0.636480612475274
0.451662214950514	0.368627468241271
0.220912083434794	-0.183659838449305
-0.091813294239138	0.0791265182232681
0.848991571685161	-0.220538774900291
-0.442943971980403	-0.0123688324631054
-0.146537830263806	0.0230577876726667
0.0968620729366137	-0.198946525500688
0.703650494353015	-0.0818186290573806
-0.0618653195065083	-0.147709597391481
-0.0238637451528761	0.187807742588685
0.299395970384991	0.2675437616639
-0.39234674257013	0.240947639254469
-0.173561371253337	-0.0395428036540335
-0.250125809440913	-0.0414042030718116
-0.17126112251271	0.372970303382479
-0.157919868435965	-0.0571204700618271
-0.194699077378175	0.155528913076803
0.420797177316147	0.409101165269766
-0.0381898921824902	-0.0828239405161543
-0.0998950993170535	0.0351234822255918
0.518761773719326	0.1469593211876
-0.137251324118252	0.0435988156914002
0.157128795573154	-0.287550006742469
-0.260014642588517	0.0689264408723804
0.633241610256388	0.49047104442396
0.0298593448972435	-0.204381940245118
-0.00872895854237759	0.342409943204535
-0.146547850580449	0.016617679970814
-0.137653877718207	0.717131076797416
0.0548013077099647	-0.229357969788285
0.182761974254394	0.302284680007341
0.8032878515863	0.0912070722862468
0.881838585239356	0.114128242365711
-0.139297878411479	0.290720195880295
-0.0480957894845254	0.499516083891645
0.628910141469695	-0.022566101408989
0.952602788442209	-0.205789218022237
0.0186670066602822	-0.0831451150929373
-0.0893501599804243	0.527962417578056
0.520783508787844	0.567023988943413
0.557078072949493	0.112040261378395
-0.00619006536724958	-0.0941409088510933
0.535658743233737	0.260503698154241
-0.23232500878161	0.0666201665687439
0.236236667708693	-0.0219096896650136
-0.10246348692036	0.316731839318446
-0.261043455071244	0.142909289483689
-0.0833949075739319	0.614675622919273
0.0490119380171218	-0.118595710531972
0.0215245029379322	0.595722810309437
0.204653230963426	-0.353315108378454
0.872313791012314	0.523649600923147
0.260048626920494	-0.115762022171373
0.475859650762915	0.464246828537906
-0.214618698134302	0.213507419959226
0.00743621285741782	0.0606167077279732
-0.0137922455168724	0.936457701222636
0.284939716524647	0.920654401051622
-0.00321582891916091	-0.132533912951362
-0.0423365738500461	0.113153942193602
-0.190696362235422	0.364561284785104
0.556184523263573	0.793812697283475
0.846549555901742	0.529801996840705
-0.0427678506074492	0.0400929541950337
-0.129684585370276	0.857688980208663
0.971330105207102	-0.0970905493342591
-0.360349899235888	-0.259926731030206
-0.17132808263268	0.0217744525269441
-0.440497559453869	0.101376263752713
0.0739062805241275	-0.228592647776801
0.61224435275621	0.394398172402686
-0.0677456133756534	-0.253075507885566
0.310531887167835	0.339145402472259
0.296036180964166	0.41452127309869
0.227285909124134	-0.202957963892813
-0.0266817774226027	0.168081915768818
-0.247506582483904	-0.150676887523745
-0.146819011643477	-0.0709403179049336
-0.16948736077362	0.782807569710965
0.602446463144999	0.872687738449418
-0.000965642878719902	0.77712035167056
0.843850288150752	0.5166305030859
-0.111803871667018	-0.015792194707492
0.476892355042712	-0.13131742091315
0.722054143399769	0.852466282823744
0.840642053987364	-0.18352650671668
0.392633311108144	-0.143829415639139
-0.146149808795947	-0.239500240102094
0.170894645564295	0.729307382024136
-0.049935191953088	-0.2012453498382
0.7601132564955	0.0914479576272063
0.421268432555377	0.318497174768797
-0.213405476639227	0.459059423988947
0.000643901154304263	-0.114246772503308
0.230437648100313	-0.112616559922157
0.224712893138706	0.0316672325910275
0.154770003126005	-0.29992002653263
-0.195582487030674	-0.272314109610749
0.686084200246608	0.387465124917039
-0.148714797581782	0.874329789121436
0.162838888757123	0.397902518359218
0.736300680436087	0.444945659131403
-0.0938059969203286	-0.15329084576308
-0.061985864288473	-0.136178671062563
0.200740838586753	0.0501752960608718
-0.010431041325936	-0.197208429115106
0.0647013902958871	0.755401001466278
-0.0835765375208447	-0.186466035551628
-0.2230211919781	0.597268173769101
-0.248221299444914	0.575712603298902
0.0265303319495515	-0.0328934637504856
0.706620086836341	0.186762893843031
-0.149851647957888	-0.213029256995787
0.931138682117724	0.476490003584271
0.938618098151992	0.53287646002941
0.470810714669918	-0.0638666388055744
-0.29841635756378	0.891678192708452
0.722554743081656	0.194833118090964
0.222323204583356	0.0872040933495885
0.114701034282079	0.0316364500262992
-0.0892738331918386	-0.121586554437232
0.467386913036167	-0.0663511478002384
0.119155221919169	0.0511644230475394
0.192135198132157	0.299483343450967
0.219304940382735	-0.00267679278500043
-0.191378082407291	-0.110651603362838
0.429659548481042	-0.152726278524417
-0.0916227056719244	0.109616765349346
0.817726283534762	0.386000100571442
-0.231101355611123	0.358728994842613
0.0493477834195395	0.235935193906477
NaN	0.272040182240654
0.176241919748793	-0.228329352649615
-0.111750483067557	0.189751740614856
-0.13239817989681	0.624788952666052
0.00875062888912731	0.0185550147352504
-0.246244510062769	0.578125016753304
0.0348426287499712	0.394092252832484
-0.137575699882995	0.586293184818776
0.403895973797668	0.00703714216201266
-0.12410131841417	0.938220571923559
0.559887151405227	-0.286743269509802
0.199955195979031	0.152098514011712
-0.24096068107537	-0.13385132490612
0.0769604420294207	0.616096634686393
0.00537887572597993	0.398027243185581
-0.0864483406145681	0.0457189235616684
-0.0059245141341353	0.306515422818274
0.128069710616076	0.514179963601116
-0.0714383826420568	0.955823815678576
-0.116974631639991	-0.0405176295392643
-0.269560531100821	-0.156814321899337
0.161511661586644	0.77702773977722
-0.146166051682972	0.274592651848758
-0.262357561257969	0.0751430205913838
0.32771542674127	0.878334338722695
-0.11433668678969	0.76876591192017
0.0663149977219868	0.521626071856101
-0.00636350272324337	0.199943266970254
0.363471766384154	0.249614193383331
-0.140820628765839	-0.110293203771864
-0.0407455967332346	-0.0881443373488981
-0.0589174601733697	0.721985396342498
-0.15580587701549	-0.223192475172163
-0.144130642698398	0.100957644861771
-0.148282945879886	0.786810171988133
-0.535478357239999	-0.347041229021993
-0.142431721141728	0.176847223491357
0.0437934930881296	-0.11836116773764
0.610243359091153	0.327853924043093
0.137380107120685	0.0903858400593866
0.727233914342777	0.0276996863409731
0.0776654813508615	0.926377280376165
0.486043899892755	0.247050340982259
0.5489916142488	-0.102324619454735
-0.206079472576226	0.311673662563987
0.177056187838973	0.0883448550975322
0.272400620146638	0.13573884828455
-0.215885940259564	0.913331448096452
0.0311161699249202	0.637255554324349
0.536924033402846	0.599995466413382
0.805971628203404	-0.0696251741743164
0.554004092523203	0.404578438378746
0.131285140905631	-0.188110828236578
-0.116136816015674	0.381754375807534
0.721103804306924	0.243892057199184
-0.0198553469628933	0.215505027456839
-0.198837581415527	0.121239463568882
0.232782990818299	-0.260729485374843
-0.140755451812161	0.702019478071175
-0.28033176032383	0.0236227648408243
0.0736638638690392	0.219097962881268
0.38503378968832	-0.27517772873634
0.161072645910949	0.0696141490030029
0.691593223511903	0.917090475317151
-0.12165895476059	0.867481626168581
0.0543875188390254	0.0884283453666889
0.302073784529615	0.0718262084809135
0.162453414127542	-0.200176069381403
0.453008450667902	0.669686985300528
0.248181235628082	-0.201960025477601
0.307518991525666	-0.200886522685823
0.222635685706579	0.520848501282737
0.0939025466605921	0.207868613050066
0.173339163739752	0.796490503809146
-0.118653173505696	-0.222102008762088
-0.180145452413142	0.103396123172946
-0.0372242563705041	-0.118036978981535
0.00773696429040812	0.218835499502179
-0.0373392263675459	-0.164323077710235
0.607044554357276	-0.165532349882177
-0.162917460057865	0.0820868010402252
0.474418153658478	-0.0637479919918155
0.347526281421317	-0.168994378499461
0.0193138344532936	0.414683658989682
0.950427612266783	0.0853323251053329
0.540882685532499	0.155766644313236
0.780355785058456	-0.0714757587002761
0.554509304522917	-0.290133681791736
0.242979336919581	0.170720599624251
0.338951704650926	0.0586180734653746
-0.147669783663803	-0.0932340726430953
0.912218223310788	-0.0449428448583152
-0.142991729571612	-0.325202505393256
-0.51966953155692	0.18642309544372
0.36124877174567	0.0312614559951935
0.496284912188525	0.263279457992036
0.192075819963549	0.587122182024812
0.815294106468854	0.0816362589044193
0.162862470566737	0.223874142477553
-0.0712627732754158	0.063251912111711
0.0141165684153135	0.188586169798386
-0.116893328573111	0.568095894479325
0.622445167418662	0.317630481494602
0.0109082564629234	-0.0931941957886234
-0.105183258478306	0.586235365648297
NaN	0.317824318654986
0.646901036008473	0.840327043279963
0.116958567288306	0.0189505646527785
0.614872737609306	0.735237895188
0.195524185251582	-0.192484047327313
0.313080540798691	0.0141959188900679
0.144484450745617	0.169764237720649
0.518330375618566	0.637553180578239
0.827459894252197	0.312285107620022
0.062908167234629	-0.0462687570364184
0.0557311603583009	0.604183126271837
-0.15186740248197	-0.304210305237093
0.824830812141789	0.0836711644925916
0.246693291424375	-0.177175453322744
0.0782418669110133	-0.30559753426926
0.137001766291883	-0.0519784318721489
0.551330051418255	-0.0753418444099001
-0.129011361650457	-0.16789780448128
0.391800488001567	0.308383137426204
-0.0745139959707514	-0.114228764426752
0.750628588583885	-0.313172950049529
0.480742460554118	0.289548511204076
0.130838296588188	0.464449554927961
0.288609062234277	0.00460582083149137
0.561315589517653	-0.13522079581317
-0.277071384540574	0.506358969964267
-0.109470031040237	0.709440895828703
0.523920508605424	0.15084448708582
0.253196997260341	-0.0485611658399597
0.368047906523821	0.0824929310056817
0.807255562228012	-0.13795479686946
0.0598674389563315	0.582452129560858
0.0115476257388535	-0.224471790135347
0.016921560836731	0.370040497226303
0.373208346921653	0.120489329181536
-0.362150678671826	0.0818657970689753
0.187247184666814	0.0710839240071691
-0.308739251826274	0.570717093092411
0.275594263479343	-0.0880732629758655
0.532529158647595	0.19381897326717
0.142059337487629	0.698486415248649
-0.231728409364271	0.25308362785381
0.261677875440613	-0.412347662117597
-0.154622160928464	-0.145739095213433
-0.135465360917902	0.00589258901786535
-0.00870258319553248	0.484895229652992
0.0733619521545919	0.395412637873834
-0.218786463614494	0.025351940656972
0.431629874094583	0.696929683283236
-0.0234261791648263	0.337208459300016
0.423206592261783	0.329758126053753
0.551178677531582	0.228378673473789
0.794033468304731	0.393930308430227
0.243781979536959	-0.337319685443027
0.45466302264635	0.283013453975608
-0.193776749036829	0.575716726688727
0.470556182453351	0.300646510107256
0.408959925931386	0.238625161214479
-0.150713118351845	0.446967765687294
0.799724517220538	0.634506269210591
-0.130644420741395	0.524567093688246
0.19194125120844	0.270382185747668
-0.059736189090152	-0.176569196348324
0.219450781040266	0.690485586010777
0.0124247484002247	0.808254687573531
0.790388917663822	0.532883637647984
0.349998316719317	0.0733291236859262
-0.0134625618148319	0.579124024222272
0.904101882674305	0.963586057547217
0.407092704245628	0.213168477614564
-0.284847985305325	0.231010922144852
-0.0206657587750658	0.926968451252473
0.89681318072619	0.370660754378246
0.231020405940126	-0.0188373752572655
-0.255444085248266	0.947764571093378
0.699271452915357	0.435015287732403
0.302468574847647	-0.218114872143534
-0.0892295107634874	-0.162513582692399
0.235863788985141	0.298906909624772
-0.220710148118939	0.859192014099108
0.204290358453017	0.0193893472192522
0.197714813630876	0.862039637069547
0.0931503438961039	0.110034686095574
0.0853233872560874	0.183200776566696
-0.28506005017931	0.848520990629887
-0.203104816282381	0.768225634396763
-0.359962908117498	-0.143583209375173
0.0237524613910696	-0.0860664140157877
0.435585382209763	0.420945141359675
0.38403878220233	0.816471404625325
-0.145934164110169	0.44399321922757
-0.164823118487446	-0.36104890602608
0.183039797938685	0.0400473479863597
-0.0407635081662268	0.670990522189364
0.435865391978652	0.0997243904406031
0.373749288995442	0.721110106021136
-0.101942361579524	-0.0354013461717534
0.53633844083886	-0.267965393272189
0.69836522003541	0.187544258962415
0.704757644817166	0.735600279411099
-0.166067224122591	0.713055892690066
0.0691793858120411	0.597396211946391
0.752280804338203	0.909142197454918
0.977733781167712	-0.0707111447959184
0.801326164160627	0.749863974135662
0.0634880851325902	-0.296911089781061
0.240875274400781	-0.125488656178072
0.544789618704292	0.64262738338819
0.500269900121309	0.671417906663414
0.0198322979458171	0.648035733395498
-0.0620898002198162	-0.0969446313535348
0.112477977439209	0.48027894076331
0.702936896297409	0.385753090744455
0.397004484749856	0.144570655454411
0.499601153983656	0.549699133313645
0.504846254164288	0.227257591575994
0.254475794985855	0.441678028484135
0.458432032783382	0.61043516247982
0.859807785038924	0.356979976404765
0.0443898696858431	-0.192360706828181
-0.427904801068169	0.509013223782261
-0.273758610826271	-0.035757316593231
0.802558417224491	0.153583257402821
0.143289545851802	0.120498243788055
0.201012446800061	-0.0365069720544982
0.519230476505998	0.298148596086118
-0.118921085025785	0.448637310772808
-0.0835886573499635	0.872645940211793
0.253724194970308	0.458029309354108
0.565627341560673	0.625354757086699
0.747178154275725	0.218041364789594
0.969568524150511	0.689983712486943
-0.156285373687865	0.392309815325307
0.118067292560041	-0.087840594267036
0.873157660781235	0.0752785790864739
0.712148290626792	-0.0701141489580408
0.135553987148439	0.80093747105425
-0.208855304500819	0.11276725936187
0.792143583147051	0.110846334089057
0.173931308940458	-0.101939588944077
-0.229808066808605	0.533212284809702
0.924979652893045	0.127189899072086
0.733490686457157	-0.251362617318047
0.743828719077419	-0.194966448062152
0.289629670953246	-0.275696208309951
0.171074430673869	0.869738216229817
0.602650428547877	0.67986209682544
0.120592678213256	0.724179044015135
-0.156154624671277	0.14004319961334
0.229297215746078	0.915598964938345
-0.106893323745764	0.780090250759161
-0.315136571641062	0.664390837169884
0.640477485659112	0.26501708019444
0.821463879988799	0.859642572635334
-0.00652643003317576	0.566032431236083
-0.181066342324696	-0.293284482382387
0.389814800523139	0.726196068297
0.376205450325821	0.555239846329066
0.121814367214903	0.129181167897768
0.125632090790772	0.292432842272034
0.763906878557937	-0.10677750368034
0.431298215414364	0.0141670427277592
0.150699252317814	0.530119421055628
-0.111026499972503	-0.126577583619828
0.204803230152113	0.6125058859028
-0.0984599190922402	0.912779252994496
-0.232717659216846	0.668971695809818
0.585974658748748	0.434928940273425
0.759708415963464	0.871432826032241
0.382471255155127	0.557516530319478
0.773424297445404	0.747507379179191
0.557049317745618	0.5232930827047
0.143418816485722	0.825303238223658
0.0261998038986954	0.54978040010012
-0.0533623675117667	-0.0887934716886795
0.612452368399482	0.456044562864189
0.555680038068238	-0.0950704023026005
0.0518612799062427	-0.198483314328768
0.129609109106257	0.403794734287855
0.343250412849686	0.290035014146308
0.486445767812411	0.276750033127593
0.787464762739034	0.227184050074852
0.259794043548359	0.361240889477146
0.674132311230214	0.909693329774572
-0.019158392501894	0.556545098438006
0.507120078464758	0.748624897791831
0.493419990301533	0.69330465006455
0.502446163597396	-0.105645383072684
-0.567834194017856	0.0343405303359329
0.27453906004486	0.364085318554221
-0.113283239632417	0.0440856090607747
-0.0653220258353262	0.201826121250248
0.0215689803100952	0.651072936347662
0.350319151546719	0.219894258568205
0.56745098890744	0.0746886083790061
-0.424308556820219	0.622264663718122
0.0631007659678643	0.799085638512692
-0.15482283499983	-0.372927922876034
0.721919866263539	0.597548535972181
0.475511786890924	0.811436977382926
-0.109790165752748	0.867952673517127
0.17234144130545	0.318891879847142
0.212854187526367	0.434168125402694
-0.260300900406165	0.569946754701472
0.333454518013885	-0.0354406556322843
-0.2967162713785	0.741594157183726
0.893513590351266	0.0928862075264829
0.517080180579184	-0.346877657389792
0.402118008819976	0.627097568280538
0.314209839499002	0.763646672186712
0.391191417832147	0.562541366667341
0.573749151022407	-0.43355770267886
-0.12119456937583	-0.284617567744882
-0.246738384714881	0.0914029867200347
0.82402913976543	-0.164806817479613
0.838999708854827	-0.06997598948732
-0.106590435133115	-0.0390477759417131
0.256766109029904	-0.115648813624196
0.798636829376626	-0.174167145921795
0.575517169144304	0.638051093498304
0.696456024945303	-0.147612858310431
0.217239221094843	0.240475477090554
0.629344441819676	-0.0681930880471922
0.616668062861608	0.338821260983212
0.457130661798979	0.951984182789092
-0.245613531893413	-0.357026225445069
0.473280216259487	0.0690706713393686
-0.142365916378313	0.544573981481884
0.344167025653798	0.118872010647306
0.742295458421631	-0.345888633579755
0.530291958072547	0.592249922224777
0.341464147256047	0.338164384588365
0.0825372748843681	-0.1582841149273
-0.197791901201987	0.180450033192163
0.662191892437089	-0.190584214484862
-0.318270331023555	-0.29926738844385
0.429547620192107	0.616266000654187
0.46003578297511	0.337394909856884
0.628114421538875	0.631165206082283
0.0141756409618045	0.84426089354229
0.598930574040596	0.491491297389167
0.177388387727662	0.964458151000501
-0.265080840743194	-0.169763299412819
0.172025925468342	0.627516558392455
0.341586876199055	0.504416074090694
0.418122334399737	0.45238144531174
0.0458881907167879	0.194260994288576
0.335436478414446	0.43836400963915
-0.195117003254908	0.477897576412334
0.0513642914687541	0.261146030080201
-0.243626447506078	0.92405928260707
0.162888740095358	0.550371134283643
0.560834023828771	0.0346732877068174
0.198927043718996	0.912711078388837
0.316862505361697	0.391098216541695
0.667142782201906	0.870119941524882
0.568282895351089	0.484229123852271
0.749416815315079	-0.12385885555967
0.139712709204813	0.536343145095712
0.296478336339982	-0.206298590031778
-0.186077603720964	-0.00278376258249554
0.562122238061503	0.755053998258188
0.309144884549833	0.177163493873793
0.179651622050593	0.130991072836143
-0.120450616966013	0.855558823921641
0.321944521131811	0.339730292546466
0.0870427677144675	0.178719237183391
0.74293118440144	0.284526608190762
0.242713753397803	0.765110065945711
0.0929310049858666	0.530639393018037
0.392650611055451	0.243084345162187
0.113407672406433	-0.323202089468567
0.463261388400835	0.761416945320408
-0.159189010923465	0.580594863212884
-0.0196951820197266	-0.203613824555269
0.214093937598132	0.733103199038655
-0.392157344845856	0.00218488809771783
0.491865418162613	0.863479949684621
-0.110710864292159	0.882745430345128
-0.00136862510175345	0.670884466818476
0.269751888543683	0.749041023429464
-0.261373720704031	0.300169041546309
0.14962376116193	-0.167168698202004
-0.0483824484164487	0.515320447712913
0.27541179161504	-0.242398120274211
0.177692667669407	-0.0566862846963207
-0.219615235299281	0.258655240633734
0.769513442221183	0.155135051665026
0.142917460936932	0.694452956738728
0.172938061489799	0.343916996917773
0.705444976438902	0.455895402860238
-0.150726009262921	0.343355879632299
0.763306239177829	0.679300382138742
0.0652787904237007	0.950482080915254
-0.24235217961054	0.858336099658088
0.66556775046399	0.319448386209139
-0.201022276296574	0.744923218343417
-0.0174955718092702	0.64168586467777
NaN	0.748434064829178
NaN	0.468430988144091
NaN	-0.137065414779701
NaN	0.510486903525058
NaN	0.650793368555343
NaN	0.702109846545649
NaN	0.910985547466783
NaN	0.201096322723585
NaN	0.608184907580499
NaN	0.118185336714503
NaN	-0.0210321887575939
NaN	0.573595866141244
NaN	0.684297786222689
NaN	0.419482673018133
NaN	-0.124133673768279
NaN	0.729604802252677
NaN	0.688109323658059
NaN	0.504644707781968
NaN	0.41075300940712
NaN	0.850146613127911
NaN	0.481007969770388
NaN	0.657432110177741
NaN	0.723878031883139
NaN	0.552078226092552
NaN	0.773257513004564
NaN	0.454312079092238
NaN	0.645084611191355
NaN	0.517657159925239
NaN	0.238371170620798
NaN	0.62405533094716
NaN	-0.222351825212096
NaN	0.179737821623528
NaN	0.912472419978962
NaN	-0.00943497333485975
NaN	0.787366438079953
NaN	0.0727228412190529
NaN	0.222656820798343
NaN	0.524302091045602
NaN	0.600696628550878
NaN	0.629571750854369
NaN	0.415924024082446
NaN	-0.288671564145166
NaN	0.381750545780104
NaN	0.0332559471146699
NaN	0.534510217065045
NaN	0.783835813393767
NaN	0.654985521755615
NaN	0.47370363332104
NaN	0.524790573138234
NaN	-0.248957217917797
NaN	-0.0954170458809804
NaN	0.558562164194532
NaN	0.777501986266048
NaN	0.778125435431545
NaN	0.158417094049354
NaN	0.757424457503072
NaN	0.742404576992652
NaN	0.713762538214133
NaN	0.460256708127751
NaN	0.63120378313454
NaN	0.116695513654653
NaN	0.844866721822792
NaN	0.330416108860521
NaN	0.716195407246963
NaN	0.457945727266533
NaN	0.595026837247012
NaN	0.165378184063998
NaN	-0.0724101464017703
NaN	0.755816312012261
NaN	0.256677525686474
NaN	-0.0314682546158134
NaN	0.507465166264037
NaN	0.0205420734088909
NaN	0.686246243584368
NaN	-0.130332215686432
NaN	0.483732877389821
NaN	0.322401971322329
NaN	-0.200911058203107
NaN	-0.152963397905553
NaN	0.841217457008563
NaN	0.461253133255274
NaN	0.527949307376148
NaN	0.621060760257157
NaN	0.865119490531476
NaN	0.291142422473782
NaN	0.289041327930281
NaN	0.36729711272753
NaN	0.029057675070767
NaN	0.101801197304003
NaN	0.235737804710706
NaN	0.0167199821800741
NaN	0.638909741923218
NaN	-0.0211836325858155
NaN	0.906550625963023
NaN	0.205233524613272
NaN	0.138489871891474
NaN	0.361284622867204
NaN	0.486916603091564
NaN	0.517300726728089
NaN	0.217434959457279
NaN	0.311140648897332
NaN	0.0193069425191264
NaN	0.545685445701993
NaN	0.48694990563882
NaN	0.566375180877235
NaN	0.786155444843864
NaN	0.25784158233747
NaN	0.222326422450286
NaN	0.917452780600422
NaN	0.847407448205222
NaN	0.661732682012751
NaN	-0.228034416393959
NaN	0.106169674346072
NaN	0.780935320970582
NaN	0.741858924701899
NaN	0.104816212699782
NaN	-0.396679238855244
NaN	0.667869581979268
NaN	-0.263858655445604
NaN	0.721179437581209
NaN	0.601683596687424
NaN	0.110327479887708
NaN	0.835770801514157
NaN	0.928363665094494
NaN	0.302356956076779
NaN	0.57789799002351
NaN	0.790154431898891
NaN	0.599955284447854
NaN	0.779500005515848
NaN	-0.217613108848248
NaN	0.717661464927471
NaN	-0.124517630088292
NaN	0.1902752684173
NaN	0.083498450970787
NaN	0.209105978067329
NaN	0.913300746380745
NaN	0.370857933310217
NaN	0.538573902252668
NaN	0.256245101468994
NaN	0.877454145443628
NaN	0.253934294665325
NaN	0.498669425469866
NaN	0.580925991272328
NaN	-0.216978575736546
NaN	0.570745750613475
NaN	0.839034909539909
NaN	0.191410612310392
NaN	-0.0300811920697195
NaN	0.040451192582778
NaN	0.101593495303256
NaN	0.478572058582243
NaN	-0.199518322481176
NaN	0.0581687978820016
NaN	0.619701758412992
NaN	0.128531859339931
NaN	-0.206924866259092
NaN	0.0260817911315648
NaN	0.242044139475475
NaN	0.420958924412044
NaN	0.183835388281405
NaN	0.225446965363859
NaN	0.425292598768737
NaN	0.291526516090996
NaN	0.594939814974465
NaN	0.0102977157073076
NaN	0.25859911805779
NaN	-0.0378486090953853
NaN	0.675657470519378
NaN	0.314604783319533
NaN	0.5231570061606
NaN	0.393648070663736
NaN	0.404659352012307
NaN	0.143357169985665
NaN	0.347264721911265
NaN	0.500024599053269
NaN	0.281460499451793
NaN	0.525946599465655
NaN	0.272575070213137
NaN	0.837811163160982
NaN	0.893884260375445
NaN	0.76377063363217
NaN	0.774807773134387
NaN	0.455024654097941
NaN	0.405938576656399
NaN	0.098495258702985
NaN	0.653465626951677
NaN	0.616979249165264
NaN	0.714743498779939
NaN	0.244557427133923
NaN	-0.100535263119909
