# Supplementary material for: Subfield-specific interneuron circuits govern the hippocampal response to novelty in male mice
Source: Nat Commun. 2024 Jan 24;15:714. doi: 10.1038/s41467-024-44882-3 (PMC10808551; doi:10.1038/s41467-024-44882-3)
Supplement: Supplementary file 4 — Source Data [file 41467_2024_44882_MOESM4_ESM.zip › SupplFig8k.txt]

DG PV FAM	DG SOM FAM	CA1 PV FAM	CA1 SOM FAM	DG PV NOV	DG SOM NOV	CA1 PV NOV	CA1 SOM NOV
0.327836004932183	0.761334090948224	0.199271371685165	0.695266338456576	6.41586339851281	0.25189799493868	0.408216240618475	1.35823752927571
0.43711467324291	0.942150937548427	0.996356858425824	0.591658021353243	0.930227140361095	0.50379598987736	0.393637089167815	1.33679167355031
0.43711467324291	0.770850767085077	0.712395153774464	0.466987223996667	0.0968986604542807	1.00759197975472	0.459243270695785	0.607632578886502
0	0.761334090948224	0.730661696178938	0.862130259686155	0.232556785090274	1.16260613048622	0.425964772819279	0.638014207830828
0	1.42750142052792	1.03510406958683	0.273692145932113	0	1.51138796963208	0.395047974792073	1.53933586651247
0.458072664258231	1.16795570770466	0.574091332712022	0.56225886501271	0	2.61973914736227	0.612324360927713	0.645609615066909
0	0.700773424622797	0.365330848089469	0.680629152383806	2.74306613837245	1.76328596457076	0.396209880600285	0.818443881765493
0	1.28475127847513	0.958993476234856	0.990954321478339	5.48613227674489	0.732794167094342	0.644551958871277	0.883829205653095
0	0.285500284105584	0.644701496628474	0.433033463769301	3.20024382810119	0.755693984816041	0.408216240618475	1.1217832225597
0.139195874118514	0.778637138469775	1.27865796831314	0.889499474279366	0.650214592274678	3.02277593926416	0.734789233113255	1.21526515777301
1.01512738853503	1.10121538155011	2.19198508853681	1.0587564592637	1.95064377682403	0.274797812660378	0.612324360927713	2.43053031554601
0.203025477707006	0.856500852316752	0.712395153774464	0.766338008609915	0.195064377682403	1.17552397638051	0.587831386490604	0.81017677184867
0.403887766878246	1.14200113642234	0.980624908029627	1.0906467140608	1.11588215374196	2.26708195444812	0.116633211605279	1.62035354369734
0.538517022504328	0.742300738674518	0.417520969245107	0.907505536511742	2.11334944936879	0.729635571546522	0.306162180463856	0.929320414767592
0.902457988462503	1.34592991078347	2.19198508853681	0.927608507257255	1.32084340585549	3.02277593926416	0.136072080206158	1.36717330249463
0.184593679458239	0.107062606539594	1.33954644299472	0.415099754663704	0.352224908228131	2.85484394263838	0.159736789807229	0.662871904239821
0.295349887133183	0.114200113642234	1.36999068033551	0.994765684253255	0	1.15153369114825	0.141305621752549	1.75538300567212
0.369187358916479	0.285500284105584	0.709171646291322	0.442118081890336	1.09294476002305	0.183198541773586	0.725717761099512	0.694437233013146
0.295349887133183	5.13900511390051	1.28940299325695	1.34707853075962	0.546472380011525	2.21670235546039	0.437374543519795	1.86340657525194
0.527410512737826	1.0278010227801	0.821994408201305	3.52689651689791	0.441381537701617	2.01518395950944	0.551091924834942	0.607632578886503
0.664537246049661	0.499625497184772	0.547996272134203	1.37940841549785	0.409854285008644	0.671727986503147	0.193365587661383	0.798602817965118
3.69187358916479	0.285500284105584	0.97421559490525	1.54202160269068	1.57885799193377	1.09919125064151	0.714378421082332	0.373927740853232
0.184593679458239	0.685200681853401	1.25256290773532	1.06055706548694	1.10520059435364	0.559773322085956	0.408216240618475	0.542990815175173
0.922968397291196	0.142750142052792	0.958993476234856	1.38733605006967	1.47360079247152	0.71124139747392	0.498930960755914	0.868046541266432
0.283990276089599	0.856500852316752	0.803727865796831	1.39053267691315	1.10520059435364	3.02277593926416	0.918486541391569	1.48532408172256
0	0.790616171369309	0.958993476234856	1.81501107302348	3.31560178306092	2.01518395950944	0.212982386409639	0.270058923949557
0.105482102547565	0.856500852316752	1.50698974836906	1.37441055891996	1.10520059435364	0.755693984816041	0.471018739175164	1.34318780595964
0	1.11345110801178	1.09599254426841	0.627003825226294	1.76832095096582	0.447818657668765	0.445326807947428	1.09952561893748
0.757692307692308	2.99775298310863	0.469711090400746	1.36503957783641	1.02018516401874	2.01518395950944	0.408216240618475	0.303816289443251
1.01025641025641	0.856500852316752	1.31519105312209	2.15532564921539	1.38150074294205	0.223909328834382	0.244929744371085	0.767535889119793
0.315705128205128	0.62290971077582	1.09599254426841	1.29319538952923	0.55260029717682	0.50379598987736	0.779321913907998	1.13424748058814
1.4732905982906	0.628100625032285	0.876794035414725	1.43688376614359	0.331560178306092	0.876708892512229	0.306162180463856	0.573875213392808
0.105235042735043	0.26353872378977	1.17427772600186	0.583734029995834	0.884160475482912	0.7671202809482	0.504267120763999	2.91663637865521
0.210470085470085	0.190333522737056	1.09599254426841	2.95359440818405	5.5260029717682	1.09588611564029	0.235509369587582	1.70137122088221
1.26282051282051	1.17768867193553	0.199271371685165	0.904704593497817	0.255046291004686	0.398504042051013	0.329713117422615	0.708904675367586
0.701566951566952	3.85425383542538	0.547996272134203	1.58057214275795	4.42080237741456	1.16894519001631	0.952504561443109	1.06335701305138
0	0.285500284105584	0.958993476234856	0.670545757533676	0.756367495451789	0.717307275691824	0.765405451159641	1.21526515777301
0.631410256410256	0.214125213079188	0.365330848089469	1.15748970050456	0	1.57382121807466	0.65314598498956	0.567123740294069
1.76794871794872	1.48056801195815	0.716610509713958	0.718441883071796	0.756367495451789	3.43379174852652	0.753629982680262	0.972212126218404
1.89423076923077	1.57121503309844	0.421535593949387	1.30625796922145	0	0.994814483683505	0.551091924834942	1.0722927862703
1.26282051282051	0.799036704866301	1.09599254426841	0.909048913274517	0.336163331311906	1.16061689763076	0.83276113086169	0.911448868329754
1.51538461538462	1.52286995515695	0.852438645542094	0.718441883071796	2.01697998787144	3.59238563552377	0.787274178335631	1.90970239078615
1.68376068376068	0.71067264573991	1.38825722273998	0.957922510762394	0.504244996967859	1.65802413947251	0.408216240618475	2.04385503807278
0.947115384615385	1.39347577596061	0.515761197302779	1.11031927383823	3.98573551263001	0.497407241841752	0.65314598498956	1.30874709298631
0.397692105953318	1.07677673596956	0.821994408201305	0.718441883071796	0.398573551263001	0.62175905230219	0.699799269631672	1.82289773665951
0.596538158929976	3.38415545590433	1.09599254426841	1.50530680262662	0.996433878157504	0.207253017434063	0.425964772819279	0.675147309873892
1.59076842381327	2.13527750624525	1.75358807082945	0.749678486683613	1.99286775631501	2.07253017434063	0.773462350645532	1.30206981189965
3.97692105953318	1.83023786249593	0.797085486740659	1.33424921141905	1.24554234769688	0.994814483683505	0.428627052649399	0.249285160568822
4.97115132441647	2.18615820270469	0.803727865796831	0.627003825226294	2.49108469539376	0.207253017434063	0.544288320824634	1.75538300567212
0.568131579933311	1.28113709830766	1.04834069451761	2.3512643445986	0.221429750701667	1.38168678289376	0.644551958871277	1.53933586651247
2.98269079464988	0.244026113963364	1.01770736253495	1.37701360922094	1.99286775631501	0.331604827894502	1.32670278201004	1.26387576408393
0.497115132441647	2.56227419661533	0.498178429212912	1.48323485537403	2.98930163447251	0	0.195943795496868	0.786348043264886
1.98846052976659	0.366039170945047	1.26039142590867	0.957922510762394	0.538696418085731	4.5595663835494	0.612324360927713	1.36717330249463
0	3.17233948152374	0.597814115055494	2.99350784613248	0.598551575650812	1.45077112203844	0.979718977484341	2.05660257469278
0.893291278307403	0.54905875641757	1.91798695246971	1.11031927383823	0	1.45077112203844	1.49679288226774	0.925916310684194
0.833738526420243	2.68428725359701	0.89049394221808	0.607912362599212	0.136202830188679	0.355290887029823	1.53081090231928	0.607632578886502
1.23165918675718	2.3792546111428	0.843071187898774	1.1421383782167	0.435849056603774	0.592151478383038	0.459243270695785	1.6782233131151
3.12651947407591	5.12454839323065	0.365330848089469	0.638615007174929	1.63443396226415	3.86872299210252	0.408216240618475	1.35548806059297
0.416869263210122	1.58616974076187	0.958993476234856	0.766338008609915	0.272405660377359	1.03626508717032	0.765405451159641	1.11399306129192
0.297763759435801	3.29435253850542	1.20037278657968	1.43688376614359	0.217924528301887	0.829012069736254	0.188407495670066	0.850685610441104
1.27376719314204	2.56227419661533	1.33954644299472	1.14950701291487	1.19375522720937	1.30273325244268	0.244929744371085	1.46844539897571
5.73195236913917	0	1.19129624377001	0.787968516917453	0.937950535664503	0.829012069736254	0.699799269631672	0.888078384526427
0.893291278307403	3.4163655954871	0.913327120223672	1.72426051937231	0.955004181767494	0.829012069736254	0.760126792875782	2.43053031554601
0.893291278307403	1.55566647651645	1.09599254426841	0.533037526150042	0.511609383089729	1.03626508717032	1.04095141357711	0.792564233330221
0.578985087791836	1.09811751283514	1.97278657968313	0.947731845754284	0.955004181767494	0.663209655789003	0.306162180463856	1.94442425243681
0.521086579012652	0.585662673512075	0.821994408201305	0.660966532426052	5.96877613604684	0.663209655789003	0.551091924834942	0.675147309873892
0.765363531448356	2.04981935729226	1.36999068033551	2.06552041383141	0	0.472545182456544	0.847833730515295	1.36717330249463
0.340161569532602	1.04488017429194	0.803727865796831	1.14950701291487	1.53482814926919	0.857581997791506	1.00198531788171	1.45831818932761
2.04096941719561	0.593681917211329	0.590149831529142	1.73623455075684	0.852682305149548	1.6539081385979	0.734789233113255	0.243053031554601
2.367717797969	2.17683369644154	1.01770736253495	0.718441883071796	0.298438806802342	1.37825678216492	1.13044497402039	1.40222902819962
0.59192944949225	0.746342981637099	0.709171646291322	1.58813468889555	0.397918409069789	0.472545182456544	1.6328649624739	0.883829205653095
0.263079755329889	0	0.835041938490214	0.957922510762394	0.477502090883747	1.6539081385979	0.783775181987473	2.20957301413274
0.699552985763568	0	0.260950605778192	0.783754781532868	2.38751045441873	0.472545182456544	0.459243270695785	1.82289773665951
0.612372834753918	0.217683369644154	0.896721172583242	1.91584502152479	NaN	0.551302712865968	1.02054060154619	1.45831818932761
1.78608743469893	0.435366739288308	0.476518497508003	0.349512267440333	NaN	3.85911899006178	1.22464872185543	0.662871904239821
1.02062139125653	1.414941902687	1.09599254426841	1.12147025650232	NaN	1.43338705345152	1.22464872185543	1.43622245918628
0.58321222357516	1.08841684822077	1.39489960179615	1.43688376614359	NaN	0.137825678216492	0.612324360927713	2.12671402610276
1.5309320868848	0.653050108932462	0.843071187898774	0.647609584740773	NaN	1.41763554736963	0.857254105298798	0.945206233823449
2.55155347814133	1.54357298474946	1.72227399813607	0.743215741108754	NaN	2.06738517324738	1.02054060154619	0.607632578886503
0.637888369535331	2.61220043572985	1.1690587138863	1.79610470767949	NaN	1.26012048655078	1.57454835667126	2.35904412979466
1.02062139125653	1.01585572500605	1.43322101942792	0.69278324439066	NaN	0.390926347760061	0.571502736865865	1.39530444040604
1.20618891693954	0.52244008714597	0.789114631873253	0.841102692376736	NaN	0.446772968868641	0.962223995743549	0.957481639457519
0.510310695628265	0.217683369644154	0.511463187325256	1.9991426311563	NaN	0.687343029028678	0.349899634815836	1.04165584951972
0	1.4926859632742	2.07020813917366	0.574753506457437	NaN	0.148924322956214	0.962223995743549	1.7469436642987
0.850517826047108	0.783660130718954	0.96953186608359	0.55264760236292	NaN	0.698082763857251	0.198591684625204	1.10478650706637
0.226804753612562	1.04488017429194	0.580231346965627	0.499785657789075	NaN	2.04770944064794	2.16668620020575	0.959419861399741
0	1.63262527233115	0.547996272134203	0.624732072236344	NaN	0.343671514514339	1.11331701986857	1.43622245918628
NaN	1.78104575163399	1.25256290773532	1.86794889598667	NaN	1.61334683202565	0.612324360927713	1.29628283495787
NaN	3.26525054466231	2.63038210624418	0.615807328347253	NaN	0.682569813549312	0.933065692842229	0.303816289443251
NaN	1.14283769063181	1.50698974836906	1.53951832086813	NaN	1.56370539104024	0.32657299249478	0.987402940690567
NaN	1.18170972092541	0.996356858425824	0.929748319269383	NaN	0.767891040242976	1.22464872185543	0.911448868329754
NaN	0.391147386595511	1.09599254426841	1.43688376614359	NaN	1.1169324221716	0.244929744371085	2.02544192962168
NaN	1.65151118784771	1.82665424044734	0.99957131557815	NaN	1.00962663067926	0.291583029013197	1.62035354369734
NaN	1.73843282931338	1.78098788443616	1.74478743031722	NaN	1.6406432748538	0.847833730515295	1.35029461974778
NaN	1.39074626345071	1.16449207828518	1.79610470767949	NaN	0.512701023391813	0.779321913907998	0.945206233823449
NaN	1.1299813390537	0.547996272134203	1.73938561164751	NaN	1.6406432748538	0.122464872185543	1.47567912015293
NaN	0.782294773191022	0.547996272134203	1.04500637537716	NaN	0.1171888053467	0.329713117422615	0.742662040861281
NaN	0.414156056395247	1.09599254426841	1.27723001434986	NaN	1.11876980697205	1.558643827816	0.369863308887436
NaN	2.50334327421127	1.86318732525629	2.69415706151923	NaN	1.23292999135696	1.66997552980285	0.643375671762179
NaN	0.50619073559419	0.438397017707363	1.12256544229968	NaN	1.19868193604149	0.306162180463856	0.552393253533184
NaN	1.84398053680741	0.782851817334576	1.55662407998889	NaN	0.547968885047537	0.97971897748434	0.769667933256237
NaN	1.95573693297755	1.19562823011099	1.16319162021148	NaN	0.958945548833189	0.758115875434311	0.683586651247315
NaN	0.869216414656691	1.46132339235788	1.14950701291487	NaN	0.958945548833189	1.28031457284885	0.81017677184867
NaN	1.95573693297755	0.565673571235306	2.51454659075128	NaN	1.31980273141123	0.663351391005022	0.81017677184867
NaN	0.695373131725353	1.33954644299472	0.504169742506523	NaN	1.58376327769347	1.22464872185543	1.21526515777301
NaN	0.73014178831162	0.697449800898077	1.43688376614359	NaN	3.95940819423369	1.6328649624739	2.43053031554601
NaN	2.86841416836708	1.36999068033551	1.52668900152757	NaN	1.18782245827011	2.17715328329853	1.54670110989292
NaN	1.34107675404175	2.07020813917366	2.64386612970421	NaN	1.12183232169954	0.699799269631672	1.04165584951972
NaN	6.06384649910233	2.19198508853681	0.0957922510762394	NaN	0.989852048558422	0.408216240618475	0.786348043264886
NaN	0.133271351628623	1.64398881640261	1.23161465669451	NaN	0.494926024279211	0.556658509934284	2.3370483803327
NaN	0.752090857251473	0.657595526561044	0.532179172645775	NaN	0	1.83697308278314	2.21607175829195
NaN	0.859532408287398	1.77044949458743	2.05269109449084	NaN	1.31980273141123	0.847833730515295	1.45831818932761
NaN	0.573021605524932	1.27865796831314	0.619346450923962	NaN	4.17497434393784	1.13044497402039	0.799516551166451
NaN	0.429766204143699	1.26460678184816	1.84742198504176	NaN	1.14425222759778	0.544288320824634	0.828589880299776
NaN	1.93394791864665	0.58452935694315	0.742389945840855	NaN	1.66998973757514	0.612324360927713	0.81017677184867
NaN	0.429766204143699	1.31519105312209	0.463510892304384	NaN	1.02054928407369	1.6328649624739	1.04954718171305
NaN	3.42349457058243	1.27865796831314	0.845225744790348	NaN	0.278331622929189	0.706528108762746	0.270058923949557
NaN	1.1076011846002	0.243553898726313	0.773706643308087	NaN	0.804069132906547	0.612324360927713	1.38887446602629
NaN	0	2.55731593662628	1.43688376614359	NaN	1.44732443923178	1.11331701986857	1.78238889806707
NaN	0.855873642645607	1.78098788443616	1.67636439383419	NaN	1.34526951082441	2.31322536350469	0.759540723608128
NaN	1.54057255676209	0.730661696178938	1.12696765972046	NaN	3.61831109807946	0.834987764901427	1.21526515777301
NaN	1.99703849950642	2.9591798695247	0.538831412303847	NaN	1.94832136050432	2.85751368432933	1.27313492719077
NaN	1.56910167818361	0.821994408201305	1.16746805999167	NaN	0.954279850042935	0.72365606291457	2.56555977752079
NaN	0.122267663235087	1.03510406958683	1.56750956306574	NaN	1.00199384254508	2.20436769933977	2.06595076821411
NaN	5.13524185587364	1.33954644299472	0.574753506457437	NaN	0.695829057322973	0.81643248123695	1.14775042678562
NaN	1.88292201382034	1.20037278657968	1.24094507076037	NaN	0.556663245858378	0.734789233113256	1.45831818932761
NaN	1.54057255676209	1.16046269393125	3.05337800305513	NaN	0.477139925021467	1.00198531788171	2.12671402610276
NaN	3.42349457058243	2.63038210624418	1.36846072966056	NaN	1.11332649171676	0.216114480327428	1.1217832225597
NaN	1.74978650725875	1.53438956197577	0.452352296748908	NaN	0.556663245858378	0.568586906575733	0.660470194441851
NaN	1.9685098206661	2.31376203789997	1.35921437337907	NaN	0.954279850042935	0.787274178335631	0.786348043264886
NaN	0.874893253629377	0.438397017707363	1.61649423691154	NaN	2.22665298343351	1.22464872185543	0.873471832149348
NaN	1.74978650725875	1.36999068033551	0.359220941535898	NaN	2.5049846063627	0.962223995743549	1.21526515777301
NaN	0.812400878370135	0.767194780987885	1.00581863630051	NaN	0.695829057322973	1.08857664164927	2.73434660498926
NaN	0.47721450197966	0.730661696178938	0.728283552702916	NaN	0.939369227386014	1.558643827816	2.87244491837256
NaN	0.680472530600626	1.09599254426841	1.62228812306534	NaN	1.66998973757514	1.31885246969046	0.752307002430908
NaN	0.291631084543126	2.19198508853681	1.91584502152479	NaN	0.795233208369112	0.714378421082332	1.21526515777301
NaN	4.37446626814688	1.09599254426841	0.638615007174929	NaN	1.57342370657848	1.32670278201004	1.21526515777301
NaN	0.249969501036965	0.896721172583242	1.01972396306965	NaN	1.73076607723633	3.67394616556628	0.781241887139789
NaN	0.874893253629377	2.41118359739049	0.783754781532868	NaN	1.14373558800922	0.445326807947428	2.36301558455862
NaN	0.729077711357814	2.84958061509786	0.676180595832278	NaN	0.875672559569562	1.49087670486747	1.21526515777301
NaN	1.04987190435525	0.547996272134203	1.58057214275795	NaN	1.28861379754997	3.67394616556628	3.03816289443251
NaN	1.04987190435525	0.958993476234856	0.594572592887003	NaN	0.843735224586288	0.81643248123695	1.06335701305138
NaN	0.999878004147859	1.68614237579755	0.697914972126887	NaN	1.29264214046823	0.787274178335631	0.911448868329754
NaN	0.124984750518482	0.505842712739264	1.63507463043926	NaN	0.83782360956274	1.76043253766717	1.13686095404571
NaN	0.174978650725875	1.58310034172103	1.58057214275795	NaN	0.167564721912548	3.67394616556628	2.13886667768049
NaN	5.24935952177626	1.36999068033551	1.43688376614359	NaN	2.01077666295058	0.958420738843377	1.51908144721626
NaN	3.93701964133219	0.298907057527747	0.348335458459052	NaN	0.14362690449647	1.37772981208735	1.06335701305138
NaN	0.174978650725875	0.205498602050326	0.650018846588767	NaN	0.670258887650192	0.174949817407918	0.441914602826547
NaN	0.218723313407344	0.66977322149736	1.43688376614359	NaN	0.980866664853939	1.22464872185543	1.25866748483633
NaN	0.570582556714811	2.39125646022198	0.396381728591335	NaN	1.00538833147529	0.779321913907998	1.28277988876039
NaN	0.514643090370221	0.730661696178938	0.904704593497817	NaN	3.68642388207606	0.902372742419787	0.552393253533184
NaN	2.333048676345	1.51752813821779	0.687205279459978	NaN	1.00538833147529	1.08857664164927	0.789922352552453
NaN	0	2.19198508853681	0.893198016791962	NaN	0	0.648343440982284	0.891194449033537
NaN	1.31233988044406	1.15523538449913	0.851486676233239	NaN	0.360328294460031	1.66997552980285	2.43053031554601
NaN	1.87477125777724	1.50698974836906	1.54741328661618	NaN	0.0900820736150078	0.382702725579821	1.4914617845396
NaN	0.463178781333199	2.38539553752535	2.08348146090821	NaN	0.841246012385063	0.376814991340131	2.43053031554601
NaN	0.388841446057501	1.09599254426841	0.838182196917095	NaN	1.05155751548133	1.68389199255121	1.06335701305138
NaN	0.0990910445537178	1.09599254426841	1.07766282460769	NaN	4.41654156502158	0.773462350645532	1.04165584951972
NaN	0.495455222768589	1.09599254426841	0.419091098458547	NaN	1.3459936198161	1.42875684216466	0.357430928756766
NaN	1.61848706104406	0.958993476234856	0.64412030896092	NaN	0.974074330130073	0.758115875434311	1.41780935073517
NaN	0.138727462375205	2.0354147250699	1.87419621670903	NaN	3.36498404954025	1.10218384966988	1.08867503717165
NaN	1.58545671285948	0.590149831529142	0.615807328347253	NaN	2.3367944788474	0.386731175322766	2.27862217082438
NaN	0.693637311876024	1.50698974836906	1.43688376614359	NaN	1.26186901857759	1.22464872185543	1.41780935073517
NaN	0.953751303829534	1.33954644299472	2.29901402582975	NaN	1.6123881904047	1.22464872185543	0.759540723608128
NaN	1.73409327969006	1.72227399813607	1.05732956376604	NaN	1.14715365325236	0.244929744371085	2.70058923949557
NaN	0.989015949443274	0.791550170860516	0.821076437796338	NaN	1.93604428358527	0.952504561443109	0.934819352133081
NaN	2.0879225599358	1.03510406958683	0.798268758968662	NaN	0.322674047264211	1.13044497402039	1.51908144721626
NaN	0.824179957869395	0.996356858425824	3.11324815997778	NaN	2.42005535448158	1.6328649624739	0.621763569093165
NaN	3.9560637977731	1.36999068033551	0.760703170311313	NaN	4.03342559080264	0.946319466888284	0.412731563017247
NaN	1.73077791152573	1.75358807082945	1.09879346822745	NaN	NaN	0.556658509934284	0.718111229593139
NaN	2.01988322550103	2.19198508853681	2.3512643445986	NaN	NaN	0.857254105298798	1.06335701305138
NaN	1.34658881700068	0.697449800898077	1.04321698089877	NaN	NaN	0.544288320824634	1.55051071853797
NaN	2.22666666666667	1.36999068033551	1.35705689024673	NaN	NaN	1.0715676316235	1.90970239078615
NaN	1.02782408001026	2.99571295433364	0.658571726149146	NaN	NaN	0.510270300773094	1.36717330249463
NaN	1.80647868607863	3.65330848089469	0.740212849225486	NaN	NaN	1.57454835667126	0.841337416919773
NaN	0.747508421825642	2.55731593662628	0.994765684253255	NaN	NaN	1.008534241528	1.73609308253286
NaN	0.456810702226781	1.34891390063804	0.760703170311313	NaN	NaN	1.68389199255121	0.877691502836059
NaN	0.137043210668034	1.26460678184816	0.957922510762394	NaN	NaN	1.12259466170081	1.00080660051895
NaN	0.822259264008206	0.709171646291322	0.957922510762394	NaN	NaN	1.36072080206158	1.31653725425409
NaN	4.11129632004103	1.09599254426841	1.98426805800782	NaN	NaN	1.6328649624739	0.891194449033537
NaN	1.18770782578963	0.773641795954169	1.05003044448955	NaN	NaN	1.22464872185543	0.786348043264886
NaN	1.64451852801641	1.29526391595357	2.25796020393993	NaN	NaN	1.76893704268006	0.81017677184867
NaN	0.898533574643835	4.82236719478099	1.14950701291487	NaN	NaN	1.83697308278314	0.643375671762179
NaN	1.09820770234247	0.417520969245107	1.43688376614359	NaN	NaN	0.745438352433737	1.21526515777301
NaN	0.32946231070274	0.776328052190121	2.77113297756264	NaN	NaN	0.857254105298798	0.934819352133081
NaN	1.07671633415538	1.20559179869525	0.684230364830282	NaN	NaN	1.10218384966988	1.53933586651247
NaN	3.49932808600499	0.511463187325256	1.57706754820638	NaN	NaN	1.70090100257698	1.27602841566166
NaN	5.24899212900749	1.87884436160298	0.563483829860232	NaN	NaN	0.87474908703959	0.405088385924335
NaN	5.24899212900749	1.53438956197577	1.89668657130954	NaN	NaN	1.00198531788171	0.303816289443251
NaN	0.874832021501248	0.487107797452625	0.417159803073946	NaN	NaN	1.39959853926334	1.16665455146208
NaN	0.322306534237302	1.2249328435941	1.83601814562792	NaN	NaN	0.408216240618475	0.786348043264886
NaN	0.257303535735661	2.07020813917366	1.4189227190668	NaN	NaN	0.851929545638557	1.30206981189965
NaN	0.194407115889166	4.52096924510718	0.621355142116148	NaN	NaN	0.995027086507533	0.85518659250693
NaN	1.0497984258015	1.91798695246971	0.628636647687821	NaN	NaN	0.612324360927713	0.708904675367586
NaN	0.403768625308268	1.17427772600186	0.903184081575972	NaN	NaN	1.44076320218285	2.97064816344512
NaN	0	1.46132339235788	0.862130259686155	NaN	NaN	0.743536723983651	0.506360482405419
NaN	1.47411313518696	1.89307803100907	0.898052353839745	NaN	NaN	0.79241976120057	0.925916310684194
NaN	0.421175181481989	1.50698974836906	0.687205279459978	NaN	NaN	0.847833730515295	1.0937386419957
NaN	2.94822627037392	1.18732525629077	3.1611442855159	NaN	NaN	0.48985948874217	1.02830128734639
NaN	0.589645254074784	2.81826654240447	1.28563284339163	NaN	NaN	1.12259466170081	0.862446241000197
NaN	0.589645254074784	1.72227399813607	0.929748319269383	NaN	NaN	1.37772981208735	1.32574380847964
NaN	1.35127037392138	0.931593662628145	3.30483266213026	NaN	NaN	0.87474908703959	1.06335701305138
NaN	1.31032278683285	0.913327120223672	1.19740313845299	NaN	NaN	0.918486541391569	0.703574565026477
NaN	NaN	4.38397017707362	0.98313099788772	NaN	NaN	0.890653615894855	1.57984470510491
NaN	NaN	3.06877912395154	0.798268758968662	NaN	NaN	1.22464872185543	0.703574565026477
NaN	NaN	1.42310390710052	1.07766282460769	NaN	NaN	0.699799269631672	0.280445805639924
NaN	NaN	1.16220152413209	1.93979308429385	NaN	NaN	1.74949817407918	0.773350554946458
NaN	NaN	1.52193056731583	1.60794135735116	NaN	NaN	0.902372742419787	1.54670110989292
NaN	NaN	1.16220152413209	1.14950701291487	NaN	NaN	0.656061815279692	0.702153202268847
NaN	NaN	2.21371718882303	3.1611442855159	NaN	NaN	0.524849452223754	0.486106063109202
NaN	NaN	1.88669078592872	2.23515252511225	NaN	NaN	1.08057240163714	1.01272096481084
NaN	NaN	1.32823031329382	1.16504089146778	NaN	NaN	1.7145082105976	1.82289773665951
NaN	NaN	0.922382162009596	0.589490775853781	NaN	NaN	1.34711359404097	0.786348043264886
NaN	NaN	3.32057578323455	0.718441883071796	NaN	NaN	3.36778398510242	3.64579547331902
NaN	NaN	0.383143359603986	1.63282246152681	NaN	NaN	0.556658509934284	1.21526515777301
NaN	NaN	0.466955969517358	0.965774334621102	NaN	NaN	1.0715676316235	1.68267483383955
NaN	NaN	1.24521591871296	0.957922510762394	NaN	NaN	2.75545962417471	0.784042037272907
NaN	NaN	0.905611577245786	0.817537315219629	NaN	NaN	0.734789233113256	1.01272096481084
NaN	NaN	0.645667513406717	1.26093881518723	NaN	NaN	2.44929744371085	0.607632578886503
NaN	NaN	0.255428906402657	0.611439900486635	NaN	NaN	2.04108120309238	0.486106063109202
NaN	NaN	0.35577597677513	0.75265340131331	NaN	NaN	0.709007154758404	0.560891611279849
NaN	NaN	1.29133502681343	0.975996520399421	NaN	NaN	1.34711359404097	0.769667933256237
NaN	NaN	0.933911939034716	1.27723001434986	NaN	NaN	2.44929744371085	1.21526515777301
NaN	NaN	1.93700254022015	1.1756321722993	NaN	NaN	0.161144873554205	2.43053031554601
NaN	NaN	0	0.663177122835504	NaN	NaN	1.61144873554205	1.94442425243681
NaN	NaN	1.16220152413209	0.812151693907247	NaN	NaN	0.85311991881638	1.48532408172256
NaN	NaN	2.28289585097375	1.24094507076037	NaN	NaN	0.302146637914134	1.99650704491279
NaN	NaN	1.97159187129551	1.72426051937231	NaN	NaN	0.760961902894857	1.21526515777301
NaN	NaN	0.553429297205758	1.11757626255613	NaN	NaN	3.62575965496961	2.08331169903944
NaN	NaN	3.41281399943551	0.239480627690599	NaN	NaN	0.512733688581562	1.56248377427958
NaN	NaN	0	1.22135120122205	NaN	NaN	0.671436973142521	0.567123740294069
NaN	NaN	1.45275190516511	0.98313099788772	NaN	NaN	1.47716134091355	1.28277988876039
NaN	NaN	4.98086367485182	0.640538546353167	NaN	NaN	0.96686924132523	3.47218616506573
NaN	NaN	0.922382162009596	3.59220941535898	NaN	NaN	1.32369003276668	0.729159094663803
NaN	NaN	1.66028789161727	0.607912362599212	NaN	NaN	1.92134272314629	0.94942590451016
NaN	NaN	0.553429297205758	3.44852103874462	NaN	NaN	1.45030386198785	1.31653725425409
NaN	NaN	0.760965283657917	0.862130259686155	NaN	NaN	2.07186265998264	1.05322980340327
NaN	NaN	1.55651989839119	1.43688376614359	NaN	NaN	3.76004704959812	0.945206233823449
NaN	NaN	1.79864521591871	0.798268758968662	NaN	NaN	1.61144873554205	0.831497213213109
NaN	NaN	0.737905729607677	0.529378229631849	NaN	NaN	0.975350550459662	2.12671402610276
NaN	NaN	1.49425910245555	1.03455631162339	NaN	NaN	1.20858655165654	1.08734250958637
NaN	NaN	1.0376799322608	1.72426051937231	NaN	NaN	2.41717310331308	3.03816289443251
NaN	NaN	0.249043183742591	1.69232976901356	NaN	NaN	0.503577729856891	0.498570321137643
NaN	NaN	2.32440304826418	2.46322931338901	NaN	NaN	3.2228974710841	0.744039892514085
NaN	NaN	0.830143945808637	0.607912362599212	NaN	NaN	3.02146637914134	1.05675231110696
NaN	NaN	2.28289585097375	1.84742198504176	NaN	NaN	0.123957595041696	3.8194047815723
NaN	NaN	0.996172734970364	0.684230364830282	NaN	NaN	0.604293275828269	1.21526515777301
NaN	NaN	0.249043183742591	3.23298847382308	NaN	NaN	1.07429915702803	1.51908144721626
NaN	NaN	4.48277730736664	1.43688376614359	NaN	NaN	0.654651048813958	0.462958155342097
NaN	NaN	1.49425910245555	1.03160885774412	NaN	NaN	1.88002352479906	3.34197918387576
NaN	NaN	1.93700254022015	0.783754781532868	NaN	NaN	0.521351061498899	2.67358334710061
NaN	NaN	0.383143359603986	1.36125830476761	NaN	NaN	0.678504730754548	1.41780935073517
NaN	NaN	0.830143945808637	1.7105759120757	NaN	NaN	1.7265522166522	2.83561870147035
NaN	NaN	0.830143945808637	0.747179558394667	NaN	NaN	0.537149578514017	1.31653725425409
NaN	NaN	1.66028789161727	0.538831412303847	NaN	NaN	1.53087629876495	0.675147309873892
NaN	NaN	0.645667513406717	1.36125830476761	NaN	NaN	0.268574789257008	1.56248377427958
NaN	NaN	1.06732793032539	0.82897140354438	NaN	NaN	0.99166076033357	0.972212126218404
NaN	NaN	0.691786621507197	0.65542066525848	NaN	NaN	4.02862183885513	1.82289773665951
NaN	NaN	0.237183984516753	0.866066927538603	NaN	NaN	0.345310443330439	1.21526515777301
NaN	NaN	1.86782387806943	2.58639077905846	NaN	NaN	0.537149578514017	1.71241908595287
NaN	NaN	1.21754445385267	0.845225744790348	NaN	NaN	1.02546737716312	0.607632578886503
NaN	NaN	1.14144792548688	2.33493611998334	NaN	NaN	1.77259360909626	0.773350554946458
NaN	NaN	3.11303979678239	1.43688376614359	NaN	NaN	1.41001764359929	0.781241887139789
NaN	NaN	1.77097375105843	1.07766282460769	NaN	NaN	0.619787975208481	2.20957301413274
NaN	NaN	2.65646062658764	1.43688376614359	NaN	NaN	0.720911276426707	1.21526515777301
NaN	NaN	1.45275190516511	0.783754781532868	NaN	NaN	0.503577729856891	1.04165584951972
NaN	NaN	0.830143945808637	0.63222885710318	NaN	NaN	1.61144873554205	0.945206233823449
NaN	NaN	3.32057578323455	0.691832924439507	NaN	NaN	0.920827848881172	1.11399306129192
NaN	NaN	2.28289585097375	2.25796020393993	NaN	NaN	0.920827848881172	0.911448868329754
NaN	NaN	1.57727349703641	0.933974447993334	NaN	NaN	1.4963452544319	0.0752303702477515
NaN	NaN	1.37154217133601	1.10529520472584	NaN	NaN	1.53087629876495	1.59864536776472
NaN	NaN	0.592959961291883	0.581595810105739	NaN	NaN	0.952219707365757	1.47189854832557
NaN	NaN	1.10685859441152	1.07766282460769	NaN	NaN	1.20858655165654	1.32470869349302
NaN	NaN	0.830143945808637	2.12658797389251	NaN	NaN	0.268574789257008	0.740548957126304
NaN	NaN	1.05654684012008	1.02634554724542	NaN	NaN	0.55393550284258	1.26951249793081
NaN	NaN	0.726375952582557	1.43688376614359	NaN	NaN	0.805724367771025	1.83374027478894
NaN	NaN	1.05654684012008	0.771010801345342	NaN	NaN	0.604293275828269	0.806039681225909
NaN	NaN	1.38357324301439	2.04188745715142	NaN	NaN	2.41717310331308	0.507804999172322
NaN	NaN	3.32057578323455	1.16319162021148	NaN	NaN	3.76004704959812	0
NaN	NaN	3.13609935083263	0.681408796315517	NaN	NaN	0.429719662811213	0.260412820088371
NaN	NaN	1.21754445385267	0.903184081575972	NaN	NaN	1.39170572614995	1.01271652256589
NaN	NaN	0.976639936245455	1.49435911678933	NaN	NaN	0.805724367771025	0.933894251351398
NaN	NaN	1.47581145921535	0.838182196917095	NaN	NaN	0.770692873520111	0.698567723729121
NaN	NaN	4.48277730736664	0.747179558394667	NaN	NaN	1.20858655165654	1.07939226877209
NaN	NaN	0.553429297205758	2.34438930265533	NaN	NaN	2.73946285042149	1.12845555371627
NaN	NaN	2.90550381033023	0.538831412303847	NaN	NaN	1.02058419917663	1.43621615927526
NaN	NaN	2.90550381033023	1.64215287559268	NaN	NaN	0.805724367771025	1.28966348996145
NaN	NaN	1.71958388774646	1.21000738201566	NaN	NaN	0.732476697973659	1.45087142620664
NaN	NaN	1.59643066501661	3.59220941535898	NaN	NaN	0.725151930993923	2.25691110743254
NaN	NaN	0.664115156646909	1.05371476183863	NaN	NaN	1.41001764359929	2.06883518181317
NaN	NaN	0.968501270110076	1.27723001434986	NaN	NaN	0.856082140756714	1.26121503062407
NaN	NaN	2.69796782387807	1.43688376614359	NaN	NaN	0.483434620662615	1.47567264716743
NaN	NaN	1.24521591871296	0.75265340131331	NaN	NaN	1.41001764359929	1.85389126681959
NaN	NaN	0.622607959356478	1.89063653439946	NaN	NaN	3.62575965496961	1.12845555371627
NaN	NaN	0.35577597677513	1.20698236356062	NaN	NaN	3.2228974710841	0.70528472107267
NaN	NaN	1.75252610781823	1.43688376614359	NaN	NaN	0.752009409919624	2.46849652375435
NaN	NaN	1.826316680779	1.59653751793732	NaN	NaN	0.947911020907089	1.773287298697
NaN	NaN	0.237183984516753	1.27723001434986	NaN	NaN	1.30930209762792	1.59864536776472
NaN	NaN	0.484250635055038	2.51454659075128	NaN	NaN	2.82003528719859	1.15666694255918
NaN	NaN	3.32057578323455	2.03558533537009	NaN	NaN	1.45030386198785	1.12845555371627
NaN	NaN	0.518839966130398	0.973372873839207	NaN	NaN	0.926583022936679	0.520825640176741
NaN	NaN	1.99234546994073	1.37157086768252	NaN	NaN	4.83434620662615	0.877687652890434
NaN	NaN	0.415071972904318	1.23161465669451	NaN	NaN	4.83434620662615	2.53902499586161
NaN	NaN	0.276714648602879	1.97571517844744	NaN	NaN	2.82003528719859	1.03441759090658
NaN	NaN	1.49425910245555	1.09203166226913	NaN	NaN	0.805724367771025	0.49652044363516
NaN	NaN	1.90933107535986	1.00247704614669	NaN	NaN	2.68574789257008	0.501535801651676
NaN	NaN	0.488319968122727	1.21000738201566	NaN	NaN	0.856082140756714	0.785012559106972
NaN	NaN	2.13465586065078	0.99957131557815	NaN	NaN	1.77259360909626	1.20368592396402
NaN	NaN	1.75252610781823	2.05269109449084	NaN	NaN	1.07429915702803	1.12845555371627
NaN	NaN	2.35207451312447	0.628636647687821	NaN	NaN	0.585981358378928	1.57983777520278
NaN	NaN	2.25324785290916	0.838182196917095	NaN	NaN	0.483434620662615	1.20368592396402
NaN	NaN	1.57727349703641	2.05269109449084	NaN	NaN	0.929681962812721	1.17547453512112
NaN	NaN	0.60374105149719	0.515804428872058	NaN	NaN	0.94001176239953	1.40294474245807
NaN	NaN	0.498086367485182	1.56750956306574	NaN	NaN	0.725151930993923	3.00921480991006
NaN	NaN	1.0376799322608	1.27723001434986	NaN	NaN	1.25334901653271	0.564227776858136
NaN	NaN	0.856085944115157	0.0718441883071795	NaN	NaN	0.483434620662615	0.512934342598306
NaN	NaN	0.792410130090062	0.70315588555963	NaN	NaN	0.752009409919624	0.987398609501738
NaN	NaN	0.35577597677513	1.00581863630051	NaN	NaN	1.34287394628504	2.18638263532528
NaN	NaN	0.638572266006644	1.53951832086813	NaN	NaN	2.41717310331308	1.73396828985671
NaN	NaN	0.670500879306976	0.718441883071796	NaN	NaN	0.503577729856891	1.61207936245182
NaN	NaN	1.93700254022015	0.478961255381197	NaN	NaN	1.23957595041696	1.37922345454211
NaN	NaN	0.60374105149719	1.34109151506735	NaN	NaN	1.26613829221161	1.56729938016149
NaN	NaN	4.15071972904318	0.718441883071796	NaN	NaN	0.508878548065911	2.46208484447187
NaN	NaN	1.01462037821056	0.513172773622711	NaN	NaN	2.68574789257008	1.65949346134746
NaN	NaN	1.07918712955123	1.38898764060547	NaN	NaN	0.805724367771025	0.902764442973018
NaN	NaN	2.24138865368332	1.31826205023761	NaN	NaN	2.73946285042149	1.19483529217017
NaN	NaN	1.49425910245555	0.939550803349174	NaN	NaN	0.725151930993923	1.34454278740662
NaN	NaN	0.311303979678239	1.05229689975107	NaN	NaN	0.805724367771025	1.55834338370342
NaN	NaN	3.11303979678239	1.08766822411246	NaN	NaN	0.805724367771025	1.37184792804723
NaN	NaN	0.885486875529213	0.714058610545372	NaN	NaN	3.0617525975299	1.71088422660209
NaN	NaN	2.10728847782192	3.15689069925322	NaN	NaN	1.00715545971378	2.61326549281663
NaN	NaN	0.726375952582557	1.31826205023761	NaN	NaN	3.02146637914134	0.718108079637628
NaN	NaN	1.13201447155723	0.789222674813306	NaN	NaN	3.54518721819251	3.06295078865845
NaN	NaN	1.77097375105843	2.60568756128838	NaN	NaN	1.74573613017055	0.495419511387632
NaN	NaN	4.5657917019475	2.51262729124236	NaN	NaN	3.76004704959812	1.05151540232653
NaN	NaN	0.905611577245786	1.06113973084142	NaN	NaN	0.716199438018689	1.03441759090658
NaN	NaN	2.38666384419983	1.50328128535868	NaN	NaN	1.30930209762792	1.24293655191937
NaN	NaN	1.79864521591871	2.48041412084182	NaN	NaN	0.537149578514017	2.53902499586161
NaN	NaN	0.332057578323455	2.44820095044128	NaN	NaN	1.61144873554205	1.79527019909407
NaN	NaN	1.34898391193903	1.50328128535868	NaN	NaN	0.483434620662615	1.07203277603046
NaN	NaN	2.69796782387807	2.08580278343517	NaN	NaN	0.929681962812721	1.3917618495834
NaN	NaN	1.42310390710052	2.3193482688391	NaN	NaN	0.230206962220293	1.99139215361695
NaN	NaN	0.830143945808637	1.57844534962661	NaN	NaN	1.12801411487944	1.01560999834464
NaN	NaN	2.78691181807185	1.54623217922607	NaN	NaN	2.05907338430373	1.06576357850981
NaN	NaN	1.20748210299438	1.05883290533959	NaN	NaN	0.805724367771025	0.913511638722697
NaN	NaN	0.166028789161727	3.35016972165648	NaN	NaN	1.05363955785442	1.20048463161306
NaN	NaN	0.518839966130398	0.624439918533605	NaN	NaN	2.41717310331308	1.91837444131766
NaN	NaN	0.614921441339731	1.66864222674813	NaN	NaN	2.01431091942756	1.96434855646907
NaN	NaN	0.60374105149719	3.66800633627518	NaN	NaN	1.88002352479906	0.634756248965403
NaN	NaN	0.518839966130398	1.49020927418165	NaN	NaN	1.02546737716312	0.644831744980727
NaN	NaN	0.138357324301439	0.173455532926001	NaN	NaN	0.929681962812721	1.30900844231088
NaN	NaN	1.13201447155723	0.901968771215207	NaN	NaN	2.82003528719859	1.02586868519661
NaN	NaN	0.940829805249788	2.02942973523422	NaN	NaN	2.73946285042149	0.718108079637628
NaN	NaN	0.574715039405979	0.826804706947273	NaN	NaN	1.16382408678037	0.933894251351398
NaN	NaN	1.10685859441152	1.28852681602172	NaN	NaN	0.929681962812721	1.63192033922046
NaN	NaN	0.613584655597688	1.89413441955193	NaN	NaN	0.758328816725671	0.501535801651676
NaN	NaN	2.49043183742591	0.751640642679339	NaN	NaN	2.73946285042149	2.47185502242612
NaN	NaN	2.40741744284505	0.589748811948405	NaN	NaN	1.20858655165654	1.49117341026793
NaN	NaN	1.93700254022015	3.09246435845214	NaN	NaN	4.83434620662615	1.20173188837317
NaN	NaN	3.87400508044031	3.60787508486083	NaN	NaN	1.53087629876495	1.90288583567842
NaN	NaN	1.16220152413209	1.42811722109074	NaN	NaN	0.626674508266353	1.61745296032666
NaN	NaN	1.24521591871296	1.96793186446954	NaN	NaN	0.947911020907089	1.12845555371627
NaN	NaN	1.89747187613403	1.22995741529346	NaN	NaN	2.41717310331308	1.12845555371627
NaN	NaN	2.35207451312447	0.901968771215207	NaN	NaN	0.94001176239953	1.773287298697
NaN	NaN	0.276714648602879	0.504041372149674	NaN	NaN	1.61144873554205	1.67322720033792
NaN	NaN	0	0.872873004401813	NaN	NaN	1.69202117231915	0.376151851238757
NaN	NaN	1.45275190516511	2.57705363204345	NaN	NaN	4.43148402274064	1.79716995591851
NaN	NaN	3.52811176968671	1.71937797012899	NaN	NaN	0.345310443330439	2.51732392752091
NaN	NaN	0.645667513406717	2.19049558723693	NaN	NaN	0.652253059624163	0.767349776527065
NaN	NaN	0.237183984516753	0.808661656951565	NaN	NaN	2.57831797686728	0.890885963460215
NaN	NaN	1.66028789161727	1.15967413441955	NaN	NaN	1.03593132999132	1.83374027478894
NaN	NaN	0.645667513406717	2.25492192803802	NaN	NaN	1.61144873554205	1.59540267939197
NaN	NaN	0.498086367485182	1.4732156596515	NaN	NaN	0.805724367771025	1.04588563515167
NaN	NaN	0.996172734970364	0.322131704005431	NaN	NaN	4.43148402274064	0.932202413939529
NaN	NaN	0.71155195355026	1.18383401221996	NaN	NaN	0.94001176239953	1.44736690585348
NaN	NaN	0.830143945808637	1.63481839782756	NaN	NaN	0.402862183885513	2.55783258842355
NaN	NaN	0.574715039405979	1.35295315682281	NaN	NaN	1.79738512810459	1.56247692053022
NaN	NaN	0.899322607959356	0.617136527673563	NaN	NaN	1.20858655165654	0.931423631638828
NaN	NaN	1.16220152413209	1.5533906615373	NaN	NaN	0.765438149382474	1.74910610826022
NaN	NaN	1.54578527840229	0.721575016972166	NaN	NaN	1.61144873554205	1.93449523494218
NaN	NaN	0.830143945808637	1.45099324065055	NaN	NaN	0.895249297523361	1.51907478384883
NaN	NaN	1.31439458086367	2.39217804539685	NaN	NaN	1.07429915702803	1.55992385366661
NaN	NaN	1.90933107535986	1.83126992943694	NaN	NaN	0.483434620662615	0.731971169978123
NaN	NaN	1.56804967541631	1.06113973084142	NaN	NaN	0.96686924132523	0.600242315806528
NaN	NaN	0.885486875529213	1.09075293263234	NaN	NaN	1.17196271675786	1.63329093301039
NaN	NaN	2.69796782387807	2.25492192803802	NaN	NaN	1.45030386198785	0.962506207581526
NaN	NaN	4.15071972904318	1.24887983706721	NaN	NaN	0.85311991881638	1.12845555371627
NaN	NaN	1.24521591871296	2.59316021724372	NaN	NaN	4.56577141736914	1.2472403488443
NaN	NaN	1.31439458086367	1.11242815116542	NaN	NaN	1.25334901653271	1.34339946870985
NaN	NaN	1.29133502681343	0.901968771215207	NaN	NaN	1.4963452544319	1.27406272193773
NaN	NaN	2.60902382968429	2.70590631364562	NaN	NaN	1.38124177332176	1.57458914472038
NaN	NaN	2.21371718882303	1.39395173733259	NaN	NaN	1.02546737716312	1.83060567602862
NaN	NaN	1.12313592668227	1.57009378693018	NaN	NaN	1.11561835537527	1.12845555371627
NaN	NaN	0.276714648602879	1.61065852002716	NaN	NaN	2.25602822975887	1.15298719618836
NaN	NaN	0.770847949679448	1.27891094426037	NaN	NaN	1.10787100568516	1.50460740495503
NaN	NaN	1.0376799322608	1.59170959626213	NaN	NaN	1.88002352479906	0.0470189814048447
NaN	NaN	0.784024837708157	1.44315003394433	NaN	NaN	0.910818850523768	1.793954982831
NaN	NaN	1.71958388774646	1.71063042816677	NaN	NaN	3.02146637914134	0.607629913539531
NaN	NaN	3.59729043183743	1.39395173733259	NaN	NaN	3.02146637914134	2.4826022181758
NaN	NaN	0.608772226926334	1.27778909255488	NaN	NaN	0.161144873554205	0.91004480138409
NaN	NaN	3.04386113463167	1.24557592215433	NaN	NaN	0.805724367771025	1.52341499751697
NaN	NaN	0.301870525748595	1.76785879158181	NaN	NaN	1.56109096255636	1.53880302779492
NaN	NaN	2.32440304826418	1.50328128535868	NaN	NaN	0.575517405550732	0.687652603045853
NaN	NaN	0.207535986452159	1.26275627970129	NaN	NaN	1.51073318957067	1.52968419503761
NaN	NaN	0.882027942421677	0.925704791510344	NaN	NaN	1.20858655165654	1.09795675496718
NaN	NaN	2.0160638683924	1.35295315682281	NaN	NaN	2.95432268182709	1.51996054174028
NaN	NaN	1.38357324301439	0.95207814739383	NaN	NaN	0.725151930993923	1.98242191869075
NaN	NaN	5.53429297205758	1.80393754243041	NaN	NaN	3.0617525975299	1.12845555371627
NaN	NaN	3.81866215071973	0.989256071655388	NaN	NaN	0.863276108326098	0.959187220658831
NaN	NaN	1.56804967541631	0.901968771215207	NaN	NaN	1.93373848265046	1.31046451399309
NaN	NaN	0.933911939034716	1.44959266802444	NaN	NaN	1.95675917887249	0.737836323583716
NaN	NaN	0.474367969033507	1.24887983706721	NaN	NaN	0.345310443330439	0.926945633409795
NaN	NaN	1.16220152413209	1.16633892829553	NaN	NaN	0.537149578514017	1.37026745808404
NaN	NaN	0.276714648602879	1.77172437202987	NaN	NaN	2.01431091942756	2.18851986175277
NaN	NaN	2.98851820491109	2.11615750169722	NaN	NaN	2.82003528719859	1.12845555371627
NaN	NaN	1.16220152413209	1.51910529888877	NaN	NaN	0.984774227275697	1.96253139776743
NaN	NaN	0.747129551227773	3.51767820773931	NaN	NaN	4.02862183885513	1.0895432932433
NaN	NaN	2.67490826982783	2.3902172437203	NaN	NaN	2.05093475432625	1.64138989631458
NaN	NaN	0.390655974498182	1.84001629327902	NaN	NaN	3.86747696530092	1.7360854672558
NaN	NaN	1.32823031329382	1.4732156596515	NaN	NaN	0.906439913742403	1.34686630604845
NaN	NaN	3.32057578323455	0.953509843856076	NaN	NaN	0.890537459115344	1.0600643080365
NaN	NaN	1.152977702512	1.10618811564129	NaN	NaN	1.88002352479906	0.989873292733572
NaN	NaN	1.97159187129551	2.60926680244399	NaN	NaN	0.290060772397569	0.960387705290444
NaN	NaN	3.04386113463167	1.28852681602172	NaN	NaN	0.906439913742403	1.3635504607405
NaN	NaN	0.794050730773479	1.84688843629781	NaN	NaN	1.28915898843364	2.34718755172985
NaN	NaN	0.332057578323455	1.4173794976239	NaN	NaN	0.915595872467074	1.0303289838279
NaN	NaN	0.685771085668004	1.1479602542739	NaN	NaN	4.18976671240933	0.977994813220769
NaN	NaN	0.276714648602879	1.49171758316361	NaN	NaN	1.71216428151343	2.01159468271162
NaN	NaN	0.581100762066046	1.68367503960172	NaN	NaN	2.41717310331308	0.512934342598306
NaN	NaN	1.06732793032539	2.27865794833315	NaN	NaN	1.41001764359929	0.827534072725266
NaN	NaN	2.41496420598876	1.66300492192804	NaN	NaN	0.568746612544253	1.6629871317924
NaN	NaN	1.36380791097133	1.10070765300839	NaN	NaN	2.07186265998264	1.12845555371627
NaN	NaN	0.296479980645942	3.07489353823366	NaN	NaN	1.20858655165654	1.93449523494218
NaN	NaN	4.15071972904318	1.28530549898167	NaN	NaN	0.503577729856891	0.840810020416046
NaN	NaN	3.87400508044031	1.64842568532434	NaN	NaN	0.179049859504672	1.03441759090658
NaN	NaN	1.20370872142252	1.33334514005726	NaN	NaN	0.886296804548128	1.77731749710313
NaN	NaN	0.166028789161727	1.1024062759297	NaN	NaN	0.690620886660879	2.35503767732092
NaN	NaN	4.5657917019475	1.75518247371608	NaN	NaN	0.433851582645937	1.46394233995625
NaN	NaN	3.73564775613887	1.69986422267481	NaN	NaN	0.36623834898683	1.63626055288859
NaN	NaN	2.49043183742591	1.15251565210832	NaN	NaN	0.725151930993923	1.34686630604845
NaN	NaN	1.826316680779	2.78107037791356	NaN	NaN	3.76004704959812	1.36716730546395
NaN	NaN	4.42743437764606	2.44062138093527	NaN	NaN	1.41001764359929	1.73029851569828
NaN	NaN	1.24521591871296	1.74756449422946	NaN	NaN	1.04744167810233	1.47567264716743
NaN	NaN	0.276714648602879	1.68830052047975	NaN	NaN	1.45030386198785	1.03889558913562
NaN	NaN	1.93700254022015	2.25492192803802	NaN	NaN	0.230206962220293	1.69268333057441
NaN	NaN	0.0754676314371488	0.901968771215207	NaN	NaN	2.95432268182709	0.262431524120063
NaN	NaN	0.726375952582557	0.450984385607604	NaN	NaN	0.604293275828269	0.940379628096893
NaN	NaN	0.341823977685909	1.15001018329939	NaN	NaN	1.88002352479906	1.47567264716743
NaN	NaN	4.5657917019475	1.43070908537585	NaN	NaN	0.564007057439718	1.59311372289356
NaN	NaN	0.726375952582557	1.48180583842498	NaN	NaN	0.805724367771025	1.23854877846908
NaN	NaN	0.981079208682934	2.15997784685747	NaN	NaN	0.358099719009345	0.987398609501738
NaN	NaN	1.16220152413209	0.868562520429459	NaN	NaN	0.100715545971378	1.75270756215506
NaN	NaN	0.276714648602879	0.601312514143471	NaN	NaN	0.769100532872342	1.40012077961093
NaN	NaN	0.974516805949269	1.66517311608961	NaN	NaN	1.51073318957067	0.902764442973018
NaN	NaN	0.276714648602879	2.1647250509165	NaN	NaN	1.11266698406475	1.45607168221454
NaN	NaN	1.66028789161727	1.17578071961982	NaN	NaN	2.32764817356074	0.677073332229763
NaN	NaN	1.43388499730583	1.08236252545825	NaN	NaN	0.805724367771025	0.737836323583716
NaN	NaN	1.05151566469094	1.52401619963949	NaN	NaN	0.302146637914134	1.16371978976991
NaN	NaN	3.32057578323455	2.33691908905758	NaN	NaN	1.88002352479906	1.19293872821434
NaN	NaN	0.830143945808637	1.36661935032607	NaN	NaN	0.537149578514017	1.12845555371627
NaN	NaN	0.207535986452159	1.63329480193024	NaN	NaN	1.28915898843364	1.16265117655616
NaN	NaN	1.18591992258377	2.21392334752824	NaN	NaN	0.94001176239953	1.35414666445953
NaN	NaN	1.99234546994073	0.966395112016293	NaN	NaN	1.94716722211331	0.907670771467436
NaN	NaN	1.57727349703641	1.94270196877122	NaN	NaN	1.03593132999132	1.24321374561962
NaN	NaN	0.488319968122727	0.781706268386513	NaN	NaN	1.05751323269947	1.41713023024834
NaN	NaN	1.29133502681343	1.91668363883231	NaN	NaN	0.483434620662615	0.944217912293207
NaN	NaN	0.0345893310753599	2.43865630735963	NaN	NaN	0.64457949421682	1.23766092988236
NaN	NaN	0.368952864803839	0.869755600814664	NaN	NaN	1.61144873554205	1.88893647035115
NaN	NaN	0.863349703640982	1.26275627970129	NaN	NaN	0.402862183885513	1.23104242223593
NaN	NaN	0.415071972904318	2.30503130421664	NaN	NaN	2.23123671075053	1.10793818001234
NaN	NaN	2.17114570442259	1.31537112468884	NaN	NaN	4.43148402274064	2.10303080465305
NaN	NaN	4.15071972904318	1.35295315682281	NaN	NaN	3.76004704959812	1.64138989631458
NaN	NaN	1.45275190516511	1.60663187372709	NaN	NaN	0.978379589436245	2.38967058434034
NaN	NaN	0.276714648602879	1.8683638832315	NaN	NaN	0.515663595373456	0.718108079637628
NaN	NaN	NaN	1.13390359809912	NaN	NaN	1.41001764359929	1.41056944214534
NaN	NaN	NaN	1.2817450959374	NaN	NaN	1.41001764359929	1.35832612947329
NaN	NaN	NaN	1.60026717473666	NaN	NaN	1.10787100568516	1.49354411521271
NaN	NaN	NaN	1.28462218930651	NaN	NaN	0.219743009392098	0.85261086280785
NaN	NaN	NaN	2.58564381081693	NaN	NaN	1.07429915702803	1.33362929075559
NaN	NaN	NaN	1.10040190088255	NaN	NaN	1.84165569776234	0.601842961982012
NaN	NaN	NaN	0.935375022000955	NaN	NaN	0.566991221764796	0.655232256996545
NaN	NaN	NaN	2.00760791012417	NaN	NaN	0.920827848881172	1.51757815844602
NaN	NaN	NaN	1.27519722826978	NaN	NaN	1.81287982748481	1.23908845113944
NaN	NaN	NaN	1.13726497240178	NaN	NaN	1.45030386198785	1.04165128035348
NaN	NaN	NaN	1.14396039276075	NaN	NaN	5.03577729856891	0.322415872490363
NaN	NaN	NaN	1.53334691106585	NaN	NaN	0.805724367771025	1.15196504441869
NaN	NaN	NaN	1.54623217922607	NaN	NaN	1.81287982748481	1.73843152869804
NaN	NaN	NaN	1.61823808953317	NaN	NaN	0.42037793101097	1.89785706761373
NaN	NaN	NaN	2.14522302343076	NaN	NaN	4.02862183885513	1.73970231197925
NaN	NaN	NaN	2.75601568982424	NaN	NaN	3.2228974710841	0.637822704274415
NaN	NaN	NaN	1.90415629478766	NaN	NaN	3.76004704959812	1.18784795128029
NaN	NaN	NaN	1.97305668703327	NaN	NaN	1.25334901653271	0.601842961982012
NaN	NaN	NaN	2.91636569359584	NaN	NaN	2.01431091942756	1.29878846748477
NaN	NaN	NaN	1.23698574338086	NaN	NaN	2.55146049794158	0.87198838241712
NaN	NaN	NaN	2.17716599948498	NaN	NaN	1.81287982748481	1.48109791425261
NaN	NaN	NaN	1.45194972927326	NaN	NaN	2.30206962220293	0.907670771467436
NaN	NaN	NaN	1.38903190767142	NaN	NaN	0.716199438018689	1.37922345454211
NaN	NaN	NaN	2.06922247514077	NaN	NaN	1.47716134091355	0.868042733627902
NaN	NaN	NaN	0.189888162361096	NaN	NaN	0.123957595041696	1.02396892837217
NaN	NaN	NaN	0.875440277944171	NaN	NaN	4.02862183885513	1.6795617543684
NaN	NaN	NaN	2.11496125664255	NaN	NaN	1.7265522166522	0.902764442973018
NaN	NaN	NaN	1.38595201430629	NaN	NaN	1.53087629876495	1.66703661344449
NaN	NaN	NaN	1.41389699271573	NaN	NaN	2.41717310331308	1.19616288693925
NaN	NaN	NaN	1.65360941389455	NaN	NaN	1.7265522166522	0.940379628096893
NaN	NaN	NaN	1.57844534962661	NaN	NaN	3.02146637914134	1.25620523904264
NaN	NaN	NaN	1.03082145281738	NaN	NaN	1.93373848265046	1.67892167748031
NaN	NaN	NaN	1.14574411478688	NaN	NaN	1.05363955785442	1.12845555371627
NaN	NaN	NaN	1.70899346124987	NaN	NaN	2.41717310331308	1.90969401398138
NaN	NaN	NaN	1.91668363883231	NaN	NaN	0.752009409919624	0.769401513897458
NaN	NaN	NaN	1.69986422267481	NaN	NaN	0.94001176239953	0.983781764778289
NaN	NaN	NaN	1.20262502828694	NaN	NaN	2.82003528719859	1.22449432424532
NaN	NaN	NaN	1.55794605937172	NaN	NaN	0.895249297523361	1.70880412419893
NaN	NaN	NaN	1.48824847250509	NaN	NaN	1.45030386198785	1.52968419503761
NaN	NaN	NaN	1.6428716904277	NaN	NaN	1.26613829221161	1.52673398443966
NaN	NaN	NaN	1.32288753111564	NaN	NaN	1.51073318957067	1.79527019909407
NaN	NaN	NaN	1.97305668703327	NaN	NaN	0.984774227275697	1.82091691622398
NaN	NaN	NaN	1.06596309325434	NaN	NaN	0.537149578514017	2.61596514725136
NaN	NaN	NaN	1.72877347816248	NaN	NaN	0.575517405550732	1.50460740495503
NaN	NaN	NaN	1.03082145281738	NaN	NaN	3.54518721819251	0.442531589692656
NaN	NaN	NaN	0.901968771215207	NaN	NaN	1.53820106574468	0.634756248965403
NaN	NaN	NaN	1.44655368968477	NaN	NaN	2.82003528719859	0.601842961982012
NaN	NaN	NaN	1.29513464584748	NaN	NaN	0.929681962812721	1.1489729274202
NaN	NaN	NaN	1.01650448819492	NaN	NaN	2.25602822975887	0.727226912394931
NaN	NaN	NaN	1.71594058914113	NaN	NaN	0.984774227275697	0.890885963460215
NaN	NaN	NaN	1.39160896130346	NaN	NaN	1.95675917887249	0.466101206969765
NaN	NaN	NaN	1.22031069046763	NaN	NaN	0.564007057439718	0.725435713103318
NaN	NaN	NaN	0.0676476578411405	NaN	NaN	2.68574789257008	1.40368861559829
NaN	NaN	NaN	0.859017877347816	NaN	NaN	0.805724367771025	0.311298083783799
NaN	NaN	NaN	0.806014646617845	NaN	NaN	2.01431091942756	1.81146812570244
NaN	NaN	NaN	1.4173794976239	NaN	NaN	0.929681962812721	0.376151851238757
NaN	NaN	NaN	0.846746193385705	NaN	NaN	1.74573613017055	0.99723979165624
NaN	NaN	NaN	1.04628377460964	NaN	NaN	0.805724367771025	0.765737697164613
NaN	NaN	NaN	1.98433129667346	NaN	NaN	NaN	2.6330629586713
NaN	NaN	NaN	1.1937821971966	NaN	NaN	NaN	3.04682999503394
NaN	NaN	NaN	1.5306136723652	NaN	NaN	NaN	1.46961653507235
NaN	NaN	NaN	1.28852681602172	NaN	NaN	NaN	0.59949201291177
NaN	NaN	NaN	0.967566500030858	NaN	NaN	NaN	1.39830362090929
NaN	NaN	NaN	1.6428716904277	NaN	NaN	NaN	0.789918887601391
NaN	NaN	NaN	0.971350984385608	NaN	NaN	NaN	0.841863667058171
NaN	NaN	NaN	1.06113973084142	NaN	NaN	NaN	0.772101168332186
NaN	NaN	NaN	0.880493324281512	NaN	NaN	NaN	1.5413051465393
NaN	NaN	NaN	1.08236252545825	NaN	NaN	NaN	2.47532185976473
NaN	NaN	NaN	0.964173514057635	NaN	NaN	NaN	1.32759476907797
NaN	NaN	NaN	1.51607516863833	NaN	NaN	NaN	1.97479721900348
NaN	NaN	NaN	1.87910160669835	NaN	NaN	NaN	1.45758842355018
NaN	NaN	NaN	1.40707128309572	NaN	NaN	NaN	0.987398609501738
NaN	NaN	NaN	0.815241004752207	NaN	NaN	NaN	1.62034643610542
NaN	NaN	NaN	1.73712504085892	NaN	NaN	NaN	1.49585968748436
NaN	NaN	NaN	0.805329260013578	NaN	NaN	NaN	2.6475303375651
NaN	NaN	NaN	1.09623896809233	NaN	NaN	NaN	1.46035424598576
NaN	NaN	NaN	1.27564154786151	NaN	NaN	NaN	1.04382138718755
NaN	NaN	NaN	1.08236252545825	NaN	NaN	NaN	2.002098563045
NaN	NaN	NaN	1.53865260972006	NaN	NaN	NaN	0.929316338354577
NaN	NaN	NaN	3.00656257071736	NaN	NaN	NaN	1.62034643610542
NaN	NaN	NaN	0.869755600814664	NaN	NaN	NaN	1.10392391124418
NaN	NaN	NaN	1.75993906578577	NaN	NaN	NaN	0.549760397964338
NaN	NaN	NaN	1.01471486761711	NaN	NaN	NaN	0.737836323583716
NaN	NaN	NaN	1.73455532926001	NaN	NaN	NaN	1.82288974061859
NaN	NaN	NaN	1.53124930927233	NaN	NaN	NaN	1.35993361601705
NaN	NaN	NaN	1.17465700437329	NaN	NaN	NaN	0.634756248965403
NaN	NaN	NaN	1.20902196992677	NaN	NaN	NaN	1.41056944214534
NaN	NaN	NaN	1.14126660847638	NaN	NaN	NaN	0.764437633162636
NaN	NaN	NaN	1.29658010862186	NaN	NaN	NaN	0.810173218052708
NaN	NaN	NaN	0.943920807085682	NaN	NaN	NaN	2.19053136897865
NaN	NaN	NaN	1.29658010862186	NaN	NaN	NaN	2.45605032279424
NaN	NaN	NaN	1.22031069046763	NaN	NaN	NaN	1.21995194996354
NaN	NaN	NaN	1.09329548026086	NaN	NaN	NaN	0.770652573269649
NaN	NaN	NaN	0.395600338252284	NaN	NaN	NaN	1.19754466924992
NaN	NaN	NaN	1.90415629478766	NaN	NaN	NaN	0.979974559806236
NaN	NaN	NaN	0.790957230142566	NaN	NaN	NaN	1.20905952183886
NaN	NaN	NaN	1.4679099609973	NaN	NaN	NaN	0.981265698883715
NaN	NaN	NaN	2.02517516555867	NaN	NaN	NaN	1.31215762060032
NaN	NaN	NaN	1.16215207060421	NaN	NaN	NaN	1.51170460969538
NaN	NaN	NaN	1.26275627970129	NaN	NaN	NaN	1.45087142620664
NaN	NaN	NaN	1.0222312740439	NaN	NaN	NaN	1.38886837380464
NaN	NaN	NaN	0.901968771215207	NaN	NaN	NaN	0.952918023138185
NaN	NaN	NaN	2.06503376567692	NaN	NaN	NaN	1.93449523494218
NaN	NaN	NaN	1.94825254582485	NaN	NaN	NaN	1.69268333057441
NaN	NaN	NaN	1.65667733488507	NaN	NaN	NaN	0.712708770768172
NaN	NaN	NaN	1.23698574338086	NaN	NaN	NaN	0.70528472107267
NaN	NaN	NaN	1.40093021912149	NaN	NaN	NaN	0.338536666114882
NaN	NaN	NaN	1.00898201525769	NaN	NaN	NaN	0.451382221486509
NaN	NaN	NaN	1.48559562317799	NaN	NaN	NaN	1.19684679939605
NaN	NaN	NaN	0.949440811805481	NaN	NaN	NaN	1.10392391124418
NaN	NaN	NaN	1.35295315682281	NaN	NaN	NaN	1.26607208465728
NaN	NaN	NaN	1.6848095915152	NaN	NaN	NaN	1.57458914472038
NaN	NaN	NaN	1.66152142065959	NaN	NaN	NaN	1.34137169592689
NaN	NaN	NaN	2.0161654885987	NaN	NaN	NaN	1.70715070946821
NaN	NaN	NaN	1.14396039276075	NaN	NaN	NaN	1.45758842355018
NaN	NaN	NaN	1.5732013451428	NaN	NaN	NaN	3.18911352137207
NaN	NaN	NaN	2.14217583163612	NaN	NaN	NaN	0.270829332891905
NaN	NaN	NaN	1.65962253903598	NaN	NaN	NaN	2.12415163052475
NaN	NaN	NaN	1.71189991271458	NaN	NaN	NaN	1.38886837380464
NaN	NaN	NaN	1.76924643584521	NaN	NaN	NaN	1.54077585218953
NaN	NaN	NaN	2.03923374361699	NaN	NaN	NaN	1.31653147933565
NaN	NaN	NaN	0.924517990495587	NaN	NaN	NaN	1.50460740495503
NaN	NaN	NaN	1.78474671751094	NaN	NaN	NaN	0.702623269295037
NaN	NaN	NaN	1.14072521065453	NaN	NaN	NaN	0.515865395984581
NaN	NaN	NaN	1.86406879384476	NaN	NaN	NaN	2.3321414776803
NaN	NaN	NaN	2.55557818510975	NaN	NaN	NaN	1.92350378474365
NaN	NaN	NaN	1.17949762389681	NaN	NaN	NaN	1.2451923351352
NaN	NaN	NaN	1.42811722109074	NaN	NaN	NaN	1.67448243454673
NaN	NaN	NaN	1.3307735968749	NaN	NaN	NaN	1.34004097003807
NaN	NaN	NaN	1.35295315682281	NaN	NaN	NaN	1.8465636333539
NaN	NaN	NaN	1.36451685901788	NaN	NaN	NaN	2.29110673027243
NaN	NaN	NaN	1.2733676770097	NaN	NaN	NaN	0.839780877184202
NaN	NaN	NaN	0.842823278020767	NaN	NaN	NaN	1.55162638635987
NaN	NaN	NaN	1.00808274429935	NaN	NaN	NaN	1.14581640838883
NaN	NaN	NaN	1.11242815116542	NaN	NaN	NaN	2.41811904367773
NaN	NaN	NaN	1.75883910386965	NaN	NaN	NaN	0.835893002752794
NaN	NaN	NaN	0.84439629645679	NaN	NaN	NaN	0.523925792796841
NaN	NaN	NaN	1.09329548026086	NaN	NaN	NaN	0.987398609501738
NaN	NaN	NaN	1.73455532926001	NaN	NaN	NaN	1.75207572813842
NaN	NaN	NaN	0.927023459304518	NaN	NaN	NaN	0.696987253765933
NaN	NaN	NaN	1.40707128309572	NaN	NaN	NaN	0.370274478563152
NaN	NaN	NaN	1.67508486082824	NaN	NaN	NaN	1.55428783813751
NaN	NaN	NaN	1.18795886940539	NaN	NaN	NaN	0.276790984873803
NaN	NaN	NaN	1.12062786726738	NaN	NaN	NaN	1.91210524379702
NaN	NaN	NaN	1.20262502828694	NaN	NaN	NaN	2.09234467251559
NaN	NaN	NaN	2.41494864551168	NaN	NaN	NaN	2.14117207628216
NaN	NaN	NaN	1.38056444573756	NaN	NaN	NaN	1.01369736181292
NaN	NaN	NaN	1.64707340830603	NaN	NaN	NaN	1.49117341026793
NaN	NaN	NaN	1.16595963108307	NaN	NaN	NaN	2.0594313855322
NaN	NaN	NaN	2.70590631364562	NaN	NaN	NaN	0.95144291783921
NaN	NaN	NaN	1.68628944183713	NaN	NaN	NaN	1.49776828038705
NaN	NaN	NaN	1.31826205023761	NaN	NaN	NaN	0.745586705133966
NaN	NaN	NaN	1.13581252671545	NaN	NaN	NaN	0.795048231027374
NaN	NaN	NaN	0.945967247859851	NaN	NaN	NaN	3.72880965575812
NaN	NaN	NaN	1.15724295174781	NaN	NaN	NaN	0.631397750293628
NaN	NaN	NaN	1.39805159538357	NaN	NaN	NaN	1.46281275481739
NaN	NaN	NaN	1.60350003771592	NaN	NaN	NaN	0.394959443800695
NaN	NaN	NaN	1.87331975560081	NaN	NaN	NaN	1.0783019735511
NaN	NaN	NaN	1.63778540036445	NaN	NaN	NaN	1.61207936245182
NaN	NaN	NaN	1.76785879158181	NaN	NaN	NaN	1.33533907189759
NaN	NaN	NaN	2.0938560760353	NaN	NaN	NaN	2.38967058434034
NaN	NaN	NaN	1.95426567096628	NaN	NaN	NaN	1.49643019079767
NaN	NaN	NaN	1.51530753564155	NaN	NaN	NaN	1.20764541713496
NaN	NaN	NaN	1.26275627970129	NaN	NaN	NaN	2.03121999668929
NaN	NaN	NaN	1.13390359809912	NaN	NaN	NaN	1.37671577553385
NaN	NaN	NaN	2.80997963340122	NaN	NaN	NaN	1.43227051048604
NaN	NaN	NaN	1.66152142065959	NaN	NaN	NaN	1.27473682919801
NaN	NaN	NaN	1.26275627970129	NaN	NaN	NaN	1.59009646205475
NaN	NaN	NaN	1.08236252545825	NaN	NaN	NaN	1.83650609722452
NaN	NaN	NaN	1.48559562317799	NaN	NaN	NaN	1.39012640675193
NaN	NaN	NaN	1.59579090291921	NaN	NaN	NaN	0.694434186902321
NaN	NaN	NaN	1.06977691469711	NaN	NaN	NaN	0.52661259173426
NaN	NaN	NaN	1.04983250420131	NaN	NaN	NaN	1.40202053643537
NaN	NaN	NaN	1.11011541072641	NaN	NaN	NaN	1.45087142620664
NaN	NaN	NaN	1.78020152213528	NaN	NaN	NaN	1.02396892837217
NaN	NaN	NaN	1.06113973084142	NaN	NaN	NaN	2.55561993047509
NaN	NaN	NaN	1.2817450959374	NaN	NaN	NaN	1.64566434916956
NaN	NaN	NaN	1.38951945835856	NaN	NaN	NaN	0.619544225569718
NaN	NaN	NaN	1.9392328581127	NaN	NaN	NaN	1.67253233854376
NaN	NaN	NaN	1.48559562317799	NaN	NaN	NaN	0.663797384538984
NaN	NaN	NaN	1.15251565210832	NaN	NaN	NaN	1.58379726837372
NaN	NaN	NaN	1.54623217922607	NaN	NaN	NaN	1.35414666445953
NaN	NaN	NaN	1.5934781624802	NaN	NaN	NaN	1.30900844231088
NaN	NaN	NaN	1.35295315682281	NaN	NaN	NaN	1.47189854832557
NaN	NaN	NaN	1.2791557119052	NaN	NaN	NaN	1.64138989631458
NaN	NaN	NaN	2.40525005657389	NaN	NaN	NaN	1.57002511821394
NaN	NaN	NaN	1.38635940760856	NaN	NaN	NaN	0.96724761747109
NaN	NaN	NaN	1.28852681602172	NaN	NaN	NaN	1.54549347574185
NaN	NaN	NaN	1.22410047522064	NaN	NaN	NaN	1.14370495309082
NaN	NaN	NaN	1.26705136908803	NaN	NaN	NaN	1.28966348996145
NaN	NaN	NaN	0.856870332654447	NaN	NaN	NaN	0.995696076808475
NaN	NaN	NaN	2.47061011245905	NaN	NaN	NaN	0.742404969550179
NaN	NaN	NaN	1.47437202987101	NaN	NaN	NaN	0.984833937788747
NaN	NaN	NaN	1.64609300746775	NaN	NaN	NaN	0.831493565896201
NaN	NaN	NaN	1.28852681602172	NaN	NaN	NaN	1.61574317918466
NaN	NaN	NaN	1.63994322039129	NaN	NaN	NaN	1.39572134275434
NaN	NaN	NaN	0.948223579995474	NaN	NaN	NaN	1.87158482079772
NaN	NaN	NaN	1.83797409983476	NaN	NaN	NaN	0.322415872490363
NaN	NaN	NaN	2.70590631364562	NaN	NaN	NaN	1.88075925619379
NaN	NaN	NaN	1.04227502451535	NaN	NaN	NaN	1.51636215030624
NaN	NaN	NaN	1.61515338101328	NaN	NaN	NaN	1.62630359212051
NaN	NaN	NaN	1.65360941389455	NaN	NaN	NaN	1.21754415006229
NaN	NaN	NaN	1.57844534962661	NaN	NaN	NaN	1.4186298389576
NaN	NaN	NaN	1.50328128535868	NaN	NaN	NaN	NaN
NaN	NaN	NaN	1.3168744059742	NaN	NaN	NaN	NaN
NaN	NaN	NaN	1.26275627970129	NaN	NaN	NaN	NaN
NaN	NaN	NaN	1.13324281511654	NaN	NaN	NaN	NaN
NaN	NaN	NaN	2.07452817379498	NaN	NaN	NaN	NaN
NaN	NaN	NaN	1.42233536999321	NaN	NaN	NaN	NaN
NaN	NaN	NaN	1.36704641887305	NaN	NaN	NaN	NaN
NaN	NaN	NaN	1.58746503733876	NaN	NaN	NaN	NaN
NaN	NaN	NaN	1.9392328581127	NaN	NaN	NaN	NaN
NaN	NaN	NaN	1.85699452897248	NaN	NaN	NaN	NaN
NaN	NaN	NaN	1.37174417288979	NaN	NaN	NaN	NaN
NaN	NaN	NaN	1.24471690427699	NaN	NaN	NaN	NaN
NaN	NaN	NaN	1.65360941389455	NaN	NaN	NaN	NaN
NaN	NaN	NaN	1.61202929323569	NaN	NaN	NaN	NaN
NaN	NaN	NaN	1.25111797297593	NaN	NaN	NaN	NaN
NaN	NaN	NaN	1.09524779361847	NaN	NaN	NaN	NaN
NaN	NaN	NaN	1.68830052047975	NaN	NaN	NaN	NaN
NaN	NaN	NaN	1.77956000807325	NaN	NaN	NaN	NaN
NaN	NaN	NaN	1.20262502828694	NaN	NaN	NaN	NaN
NaN	NaN	NaN	0.852770474603468	NaN	NaN	NaN	NaN
NaN	NaN	NaN	1.73455532926001	NaN	NaN	NaN	NaN
NaN	NaN	NaN	1.91131477709889	NaN	NaN	NaN	NaN
NaN	NaN	NaN	2.08580278343517	NaN	NaN	NaN	NaN
NaN	NaN	NaN	1.57009378693018	NaN	NaN	NaN	NaN
NaN	NaN	NaN	1.38595201430629	NaN	NaN	NaN	NaN
NaN	NaN	NaN	0.964173514057635	NaN	NaN	NaN	NaN
NaN	NaN	NaN	1.02856087945594	NaN	NaN	NaN	NaN
NaN	NaN	NaN	1.26705136908803	NaN	NaN	NaN	NaN
NaN	NaN	NaN	2.51262729124236	NaN	NaN	NaN	NaN
NaN	NaN	NaN	2.2959205085478	NaN	NaN	NaN	NaN
NaN	NaN	NaN	1.2817450959374	NaN	NaN	NaN	NaN
