# Supplementary material for: Subfield-specific interneuron circuits govern the hippocampal response to novelty in male mice
Source: Nat Commun. 2024 Jan 24;15:714. doi: 10.1038/s41467-024-44882-3 (PMC10808551; doi:10.1038/s41467-024-44882-3)
Supplement: Supplementary file 4 — Source Data [file 41467_2024_44882_MOESM4_ESM.zip › SupplFig8l.txt]

DG PV FAM	DG SOM FAM	CA1 PV FAM	CA1 SOM FAM	DG PV NOV	DG SOM NOV	CA1 PV NOV	CA1 SOM NOV
0.122562585580569	0.290964980880923	0.777097744001456	0.557795916732686	0.156756649686047	0.176814813260033	0.044482246610545	1.07099884534879
0.954557310178154	0.274683559245358	0.310303065920972	0.0911438183007206	0.839572721873188	0.660856155218019	0.620111069111406	0.596679466373874
0.456208926195975	0.456909535823729	0.44304159345111	1.13662933236416	0.0930190187476061	3.83533597822138	0.133003451515639	0.410819427348225
0	0.361801863093509	0.292341056499716	0.850963721548395	0.000255046553188172	0.443002021827191	0.639603387433925	0.602036444801491
0	3.40729303689836	0.341658908012128	0.169702020986234	0	1.47035680039844	0.616299295910362	1.16121551295418
0.232583089419498	1.65623437519126	0.262073056128575	0.315703140376826	0	6.31738330891112	0.108494777823493	0.0690594642443179
0	0.807826831046368	0.041592140858889	0.319942218200979	0.529672844800992	1.65505871491006	0.13784884306443	-0.0377010051280796
0	2.94188724630351	0.107084975993195	0.840194648996991	0.380288902794217	0.363372207393775	0.314701050788825	0.172223440568706
0	0.155193488033505	0.0953312627770085	0.201713384218737	0.159058192892451	0.406243510449366	0.240711703475687	2.07948866193771
0.0393700191628731	7.81077592930219	2.07818487790733	1.63158607492746	3.37308821514717	4.1471952779232	0.00333280862349456	0.32637769474116
2.37936359421745	0.392265421960086	0.300337261881464	1.50792964047468	1.9196748469804	0.274040356553721	0.694841928229905	3.73661670185762
0.508541856200658	1.25818014440286	0.934881633746547	0.751140800381446	0.14625431544606	2.18979319164725	0.433605327287341	1.62421129921785
0.126429033176887	0.0621301188995106	0.26758342998736	0.796441279145886	1.03833547441681	5.5373685591867	0.0816762942195392	0.839973209423785
0.170505236847278	7.67851055918774	0.104604529492883	4.65170275375402	3.48510313242036	1.23689745230602	0.0729338245532866	0.430896965467081
0.681009825250817	1.24057838735971	0.835846809181083	0.887786957124457	1.16143891067499	6.33723672372292	0	0.599115276572944
0.0745925372285287	0.186939524958842	0.746112510371753	1.19534619458536	0.0337262724742608	8.36030034362741	0.266842815346692	0.738918813833751
0.182724627028582	0.0773301994165099	1.01095557804824	0.295709857053507	0	0.0579568413098773	0.112078570468782	1.68025496359512
0.026153515735318	0.539109028805906	0.959677380508925	0.190897909364483	1.20203427151952	3.42640319761107	0.794816801634988	1.09201206831866
5.07747426811553	2.74051077330093	0.130251590335206	1.24473319251212	0.400725538732413	0.932078730574454	0.211753013267947	1.51434983090261
1.63578912365917	0.631170051536252	0.163345677050142	3.086574466542	0.45899434705512	1.03768335628012	0.376777685693236	0.0512897432317279
0.183739649004827	0.279644136686081	9.72079903508788	1.90517683798639	0.349784244346486	0.659900362739109	0.0187150990019351	0.817111147552714
0.214457719688658	0.392565181294975	1.16110203003691	1.02386641920606	0.987154233553248	1.0022123219109	0.0946711435599357	0.497176900515437
0.258270719913236	0.0950381681286548	0.371471050025479	1.51782654274733	1.05617690121015	1.08349783956647	0.0487231789206831	1.26360966388614
0.080382018153939	0.129628250403687	0.176362674969612	0.891910736202757	1.68871926942259	0.735617172267649	0.484861794003676	1.16376677392818
0	0.169809605571088	1.2732917470512	1.40929070119323	1.73153431249947	0.728577031870583	0.155886483795251	0.246522773201481
0.0359264523254457	0.454356484528372	0.336824253491873	1.89704746769686	3.66003043794354	0.401774754882111	0.206020163881174	1.21930004705386
0	0.671441642226563	0.652823049637604	2.40665821930907	0.740239759303769	0.0898861052701398	0.0131678845298846	0.435760572756249
0.17657078596383	4.78744546630453	0.2147748418413	0.404040393580184	4.31730836121363	0.915649422994558	0.0551260803664856	0.784346503883393
0.105872298399581	0.297261664417244	0.1957444515759	4.15018283242768	0.564007564341735	0.91898262066914	0.315393589985949	0.42523229021446
0.100293621844907	1.32936793523489	0.267627355145322	5.92089521148433	3.00013231912103	0.823337499271806	0.0482828646847159	1.97877174201932
1.02196263240762	0.355425072012942	0.796037032422907	0.576675647230355	0.38838122068168	1.67182964108381	0.253728512286955	0.390870960672523
0.0745889104376815	0.159640037638496	0.272583502238791	2.17608969819007	0.503226582178366	0.518764050463882	0.0243516760917717	0.53675761134974
0.131357495785463	0.333194416318936	0.533049026598627	2.29366681573679	3.32199114075658	1.08068993226129	0.136236443476715	1.39718028807173
1.04741971291534	0.354846040393559	0.081448329876832	0.282137663730161	5.33197447337663	1.9648760843243	0.414532885338997	0.40288574329968
0.938473397176311	4.56446021705854	0.21673729714665	5.5264493268426	0.286968715152007	0.348574547209715	0.60040826352829	0.284437657150607
0	0.0886017848161138	1.02572217277846	0.781134565055699	3.24535922840238	0.792787184351881	1.64853651252485	1.63695627813525
0.160053679339124	0.212509870182955	0.76161317044795	1.42317424740048	0.509296542839318	0.167734832546035	0.684574652147348	1.70991012677047
0.487718489860961	1.40676875524676	1.0191504405613	0.180902839540428	0	0.490361949394378	0.849170522579286	2.04061093466753
0.881532291341075	1.35139116682648	0.0135065011507988	2.15924839911528	0.326162342281104	1.91362651527957	4.98729421196879	0.460365404286138
2.84065840747729	1.23891582790438	0.689911845793971	1.2210536041337	0	0.10037385499484	0.0263560528790233	0.624669851639388
0.240192830722764	0.874584755148532	2.72109407605668	0.36364408046733	0.18945455952063	0.0177371502207104	0.340102240357648	0.338820622327095
1.74387464462436	0.474508970179888	0.402254638161355	1.79049056892743	4.85178520620937	0.243185362207946	0.40331031230108	1.44277680097461
6.04377693856673	0.919225553182572	0.442601140496884	0.540006978121572	0.981978941866167	6.86715253331064	-0.266018913587249	0.996226354475069
0.186592855572206	0.986446988761888	0.766699341712568	2.93082431438512	5.59042582473541	5.81833176860699	0.743457382372059	0.893259595948153
6.93690541347097	8.86362543662153	0.632249459090351	2.90387682219535	0.503552720525548	0.429863861636146	-0.0105159870433124	2.17794825979811
0.235431870259331	6.39134443823348	0.419832605661246	1.81524476754117	0.933131631220389	0.242452252784525	0.800460220818727	0.517354548703435
1.03529211870089	2.16310767192254	0.34563142988658	0.687440305121389	4.05351376859092	0	0.591452971162647	0.280264428906181
1.87207280587036	0.49454908163476	0.444361332329823	0.466560296528858	0.0994189972913336	8.08653970919118	0.513420506230123	1.51976762143003
0.625771746414594	0.764867570755634	0.343242944065546	1.60831285413372	4.1017475110187	0.903091317183125	1.6299750644036	0.40694011391365
0.162063332390304	0.0339349228069235	0.552875721099833	0.187369230954334	0.633394940391259	1.16224005970697	0.815522142061231	0.146889679870547
1.72840537713454	0.620928026530528	1.68677515532753	3.21615433016011	0.868068411846453	0.234341838479338	0.145162052504497	0.337648260126932
0.173995481098309	0.295439934699595	1.06929744162919	0.230378824378687	5.26716982959781	1.22210698142281	0.117667198652524	0.853623182508769
1.59101067283111	1.16897154733369	0.212246313474766	1.41183375942812	0.65401642707969	6.05835227048511	0.629582897027137	1.20534806802992
0	0.289880001573282	2.73322820476863	0.338125977505445	0.0814595417721688	0.639898139379952	0.13850553812653	0.511215443598738
1.00632804625073	5.52726914202275	1.62330687179131	0.928760427276126	0	0.109351535190693	0.818601458663237	0.476926471950895
1.92215421788413	5.47592957893913	0.118166632039175	3.66746113276369	0.0227979072407733	5.61807486129488	0.0948219910785423	0.785745960498314
1.06164780860189	10.2252381658286	0.89485381468284	1.27764301124725	0.248772330844292	0.70017214264877	0.131628025490674	5.36534636347997
6.85823937591397	0.435928778872553	0.450339229393275	0.988187002329746	1.43598846870328	0.855273166806765	0.697230403374893	0.457980270658586
0.291500146877939	2.41058665658203	-0.05111824661458	2.93392793997464	0.483030424842766	7.37272312601292	0.316915577723802	0.3305180115913
0.00959916289720397	4.61345067157748	0.773248712982403	0.678003541673923	0.102217181434784	0.493938504551137	0.0044831896023775	0.196349845370733
2.40555113623253	0	0.239901548314059	0.103867701722254	1.43582971982027	1.34296718471266	0.257958896185041	0.0471756061276219
2.50191713501853	6.32293301088402	6.48777378341975	2.60432163015602	0.745065796318318	0.938701953532636	0.235299137455177	0.474106854320558
0.489017578048976	1.46368221812187	2.74606888492112	0.424666059623029	0.999725666513673	5.34855619916489	0.113283428246293	1.19556913362672
1.39909929900919	0.559628493085521	2.38865923376353	1.03350265052477	0.368500813410286	0.454004116744483	0.0697184772262711	0.809842325486726
0.215341898083744	0.0995029443160781	0.645156330481994	0.34337598831232	0.531902600580155	2.94588979354268	0.165969533050571	2.15705370392459
0.112239671881508	1.88663295360032	0.36031196569113	3.29443451272069	0	1.48428641245395	0.49103819707001	0.802829317240773
0.948522782006668	1.21794682253792	12.6336837672496	0.437369608266698	1.12027086927726	0.254408648833882	1.3666245832326	1.40030244802734
4.18049083112414	4.82597180903929	0.783265345729211	2.2143146066897	0.907806432963901	0.281850497757662	1.17116991046565	0.67517406855669
1.21237203058555	1.05355017474635	0.216797440985285	0.622494990078182	0.224026385627385	3.14707773285388	0.219358019458535	0.798848004323785
4.66737654389241e-05	0	0.216675932088867	1.55206508699935	0.258027433939425	0.490268753060753	0.760934627359714	0.798833980231344
0.429356466679478	0	0.0403297829099393	0.785549418820969	0.24507458910235	0.150650903898833	0.415363402304593	1.36621474126535
1.12441700087679	0.442084779476565	0.0423363366346687	0.909063731885336	3.99415571959483	0.499454842637572	0.0785456181200102	1.70666610464947
0.795837033720107	0.419498070606174	0.586831571941927	2.26555693138291	NaN	2.42476074226242	0.273924517341208	1.43181934706804
1.92732410864776	2.68234809644739	0.21733167858802	0.501365467669468	NaN	0.900316291110243	0.502521952142037	3.40877736440546
5.01345192917456	1.5275929183464	2.09357787672249	3.74512651694342	NaN	1.52292678354429	0.839597634967594	1.43412941167115
1.22292359320608	0.527147548638074	0.388076942516266	1.63922110071079	NaN	0.293087791101205	1.7054090576641	1.07369630001006
0.207569794613838	2.25872560994052	2.94913383175657	1.59146889549758	NaN	0.0540816090458292	1.0709568269595	0.259523443438159
5.72487984449092	1.47117580494676	1.08061912687713	0.981093961226676	NaN	0.130839607662164	1.40783568753193	0.472045468008019
0.32096350803818	0.832445942319364	1.08065670323134	1.23540371822894	NaN	0.503552301370215	0.22939465957692	1.79774880895468
0.374898005675688	0.465414041300434	0.176180281899074	0.535086723113179	NaN	2.38374454506827	0.0704417755041093	2.71117526693383
2.26463369291903	0.190570826305944	1.5703876731972	0.14362602286932	NaN	0.232439955407918	0.466052911920349	0.0208018691886388
1.85969880259861	1.88439384006707	0.705675765410635	2.15502136256437	NaN	0.679112907453073	0.995393599618046	2.53419807422969
0	0.447832146311841	0.130301623159012	1.80410045172058	NaN	0.317007719892209	1.25834980409594	0.456879127082926
1.48675147423245	2.29768921210689	0.0094867757498053	0.267772322907981	NaN	5.91582199871309	-0.00228647227906891	1.21929029528386
0.0132747761512659	2.69811365750904	0.681723043267869	2.4421126545982	NaN	1.2196293316205	7.8816667320016	0.600977300087137
0	2.17829071229989	2.78718472426311	0.12103482009637	NaN	1.36169695165824	2.7365410607506	0.776609832771799
NaN	2.65796896990218	1.32914037985564	2.44932052643119	NaN	1.75897027837871	0.043840870595567	2.11129181586734
NaN	1.71112433273835	0.334578097250379	0.93166279277636	NaN	2.1277978872934	0.0261373715732996	0.558188870989638
NaN	0.707041415427145	0.795146409800696	0.344968052633933	NaN	0.212121176419646	1.00513404137441	0.634429418299738
NaN	0.610852239030343	0.811586771512451	3.73060953788812	NaN	0.49004325723369	0.0837323104112685	0.526037071588745
NaN	0.363867941377888	7.39824755363759	1.5377248101686	NaN	0.622958590492958	0.0723734586262728	2.20654897964242
NaN	1.06397302942966	4.48095689802455	1.74288618824897	NaN	0.935640165323686	0.442644322475428	1.2579380952215
NaN	0.682475772477024	1.00640713094229	1.10746583102173	NaN	0.739818377625686	0.113174968400623	2.80370972310905
NaN	1.69653663457523	0.666328621553185	2.11279866823187	NaN	1.69699444131666	0.0739110946196314	3.06920796633248
NaN	2.42965605734215	3.28130126886347	0.865837714894324	NaN	0.63560382613702	0.256608361047896	0.757888628577585
NaN	0.267218594524242	0.732942859400783	1.15956163926624	NaN	2.19581501023633	1.09751839463581	0.608123557337843
NaN	4.86977808775749	0.337609007449659	1.99296141070944	NaN	0.870703845397237	0.635433752052227	0.950890182194084
NaN	0.78314871064056	-0.0559089163913428	0.649979269093159	NaN	0.861634512962368	1.42531959528197	0.762815209245745
NaN	1.72844141692953	-0.156387428846989	2.35157830635561	NaN	0.987448516871128	0.243207804417035	4.66211810634008
NaN	6.12174301439288	0.391171795241023	1.22726540376307	NaN	0.577198028824858	0.464587615796017	0.841556022368387
NaN	1.20943707072148	1.17542435135689	2.25304659220935	NaN	2.30921382020379	1.81398284201306	1.01040843539553
NaN	2.47290677193581	7.86476118850831	0.0612336087209795	NaN	0.34027652834045	0.279413789646241	1.45694523865313
NaN	0.187434515398876	1.82874822131035	1.34185111040873	NaN	0.460645660320317	0.882147338429108	0.46989158524226
NaN	1.54639154804088	0.442641704505502	0.197845069781042	NaN	0	0.0183063117095294	0.279848847217253
NaN	0.547462055760372	1.33021358727891	2.63875413387892	NaN	2.29364714792302	3.79995200441944	1.8550793598257
NaN	1.27499690898602	0.452519974245192	1.03201948652008	NaN	1.1259893430852	1.03174130346432	0.89030097869366
NaN	3.45283186265337	0.941921140084762	0.354575773669195	NaN	1.20047110711864	0.0445560486213849	0.101920336422264
NaN	0.352013630240181	0.705978465883239	1.76973673281337	NaN	0.70664195576145	0.645251272080329	1.67443917166488
NaN	5.96436986326686	1.52692846480174	0.472102047985655	NaN	0.738328994881617	1.48671301753485	1.3382747988957
NaN	1.45965262033629	0.205088512946528	0.0968909614375117	NaN	0.25628510663809	1.16449560144444	0.37351513635155
NaN	0.214577035786452	0.111622740043506	0.640047201733805	NaN	3.35372443183146	0.414546993841314	0.412476499152755
NaN	1.51910043403936	0.255207666984691	3.59283979317929	NaN	1.47789574349001	1.32095726052566	0.950839597063296
NaN	-0.046979983181634	4.12232144168699	1.06270409457641	NaN	1.34561576481821	0.235851300435234	2.03822014755302
NaN	0.504848022616794	0.199999842689467	2.35982005442622	NaN	5.66008500037437	0.391003051276035	1.31112917129992
NaN	2.88988330164646	6.0877134410642	3.11250073330977	NaN	0.862655154067784	0.708490693495701	0.981652859209234
NaN	0.755172017153028	5.0835116326828	2.32007508748497	NaN	2.67079218927353	0.782959740122564	0.299564959862038
NaN	0	0.885907876112321	6.17615740868205	NaN	2.62149212023348	0.467977767123445	1.96967240571808
NaN	0.314289300128448	2.48225778708401	0.967112917459847	NaN	0.917810890773917	2.4275852387659	1.50274133823194
NaN	8.77579620649709	2.77882715269519	2.48433518533356	NaN	0.298896333612563	-0.23913135666149	0.306480982040105
NaN	1.83181996778029	4.70144644268454	0.654184158602656	NaN	0.307398727275458	5.84387739503094	0.716688342481292
NaN	0.366326031105879	0.807943918242091	1.22710767362687	NaN	1.62689089791698	2.0438431614933	0.120617801281173
NaN	0.13876879988179	3.39675469895102	2.45850055146577	NaN	0.397352261064023	1.05737808337205	0.557108368684218
NaN	8.27019890812089	1.97791470751288	1.16564435078954	NaN	0.518156932744455	0.349659158685356	3.0850546286368
NaN	3.54316394768119	4.62370043300052	0.176658376569613	NaN	2.53373617229307	0.49474906425348	0.38167414863482
NaN	0.707581439963745	0.683344675875709	0.833266891997343	NaN	2.19891487699755	1.09297871393823	1.71707340625967
NaN	5.07747313745957	3.04561310032303	0.714844782473744	NaN	0.505718037487077	0.38533732991841	1.76202708622198
NaN	2.00398938307449	0.409719060224028	0.656477150870419	NaN	0.979793748462327	0.968261197903852	1.35337009544233
NaN	1.08314192533703	1.59489065253958	2.41800610959305	NaN	2.675926368848	4.94267829937472	0.337799603946452
NaN	0.637497844880335	2.88495857015883	1.02418198969828	NaN	0.832998919870572	0.279709816354977	0.373289320101632
NaN	2.24796775459919	1.85027799614312	1.24490980610965	NaN	2.4328169231018	1.90225442117081	2.46002852499015
NaN	0.266528541318101	1.28654463006959	0.312138711984526	NaN	2.1491940719175	0.674082122947132	0.37372696483545
NaN	0.334989245830777	8.08006386071213	2.2788629935761	NaN	0.543668545496016	0.574662969885281	1.9938928339577
NaN	9.33366531660159	0.450847107532959	1.00205268456607	NaN	1.40977590177107	0.504189285946943	4.30293284586857
NaN	0.498342410685186	1.66802143993468	1.55062428117879	NaN	4.54068406727553	1.68535823729481	0.423031318337889
NaN	4.58392373094397	0.177696582739566	1.39780846762042	NaN	0.866509075877567	0.287650440148303	2.65792874219786
NaN	0.246513686686534	0.0189047460616349	1.71857048705294	NaN	1.08532227449548	0.893604268279005	0.906952515922009
NaN	0.00652991835751187	2.74324577412	2.75558011655194	NaN	1.18483304278996	9.77168966357397	0.695787748043846
NaN	1.02571315566903	1.66721153717812	5.00678254654575	NaN	0.579847386611778	0.285969684411379	1.13953546397878
NaN	1.14959456396677	5.57929635651436	1.2897766214718	NaN	0.506683999141361	2.04306621993005	0.172718170625861
NaN	3.01523255825195	0.616789959749158	1.22416195603112	NaN	5.4492246314186	0.213440485177084	1.42990663058186
NaN	1.3419039619774	-0.0256713492517887	1.23750879551878	NaN	0.157887269292409	3.26736143706247	0.581419780954318
NaN	0.748324481955269	0.220534496662055	3.13894599110203	NaN	0.453016186081069	0.777561236248337	0.538090521662885
NaN	0.0957226573031785	0.922882167861467	1.3716300631507	NaN	0.782366002690276	2.35425309452651	0.134719058351254
NaN	4.78079202025758	1.43754886171194	0.442055113910114	NaN	-2.89403285966117	0.111390088260522	0.120256384564346
NaN	3.60792553000077	1.50941526088392	0.747625541270551	NaN	2.4599672346982	1.93104782007172	0.161437288221796
NaN	0.0739278317626139	1.59382585015145	0.265429456619848	NaN	0	3.15953441589164	1.16005081594586
NaN	0.440773013870861	2.33134314413841	1.90580211334641	NaN	0.430786921526068	0.125920050260782	0.767235320082987
NaN	0.484733524452526	0.982326399117513	3.3000461867996	NaN	0.228084257523412	2.87316180911811	0.674061342006208
NaN	0.178395505714157	2.74904964340526	2.71457978237978	NaN	1.09791198447115	3.06193561108809	2.09643655710564
NaN	6.03638690110623	0.829780314349835	1.88456578425448	NaN	4.74916291310142	5.65754981857982	0.432190883186963
NaN	0	1.12910656957616	1.46224719063426	NaN	2.96780628158389	1.03130907668838	1.29117545211048
NaN	0.664282029817382	4.16684918108873	0.135829760068552	NaN	5.44655702555367	0.508083910994558	1.39863984111383
NaN	2.2021042499212	2.14497430215638	2.01904489887947	NaN	1.23659909121575	0.317173722358158	1.26972038713171
NaN	0.546310668903885	9.10511097059118	0.740204746512187	NaN	1.16783475041281	0.294361086152498	0.875457393767046
NaN	0.142390937260513	3.19081497427336	4.24657752910298	NaN	1.71931838287802	1.98940041834537	2.68175175720928
NaN	0.0297313389755683	0.386047212889335	1.36249261467161	NaN	1.72612561780626	0.324559768598072	0.481230059256758
NaN	0.695306170506957	2.34658007972681	1.7895439384606	NaN	0.420882678864718	1.55861362756395	0.544420160421199
NaN	2.12680919023316	2.29243812140434	1.63612933395726	NaN	2.15796560308229	-0.0112251001791449	0.991991752876187
NaN	0.0750029866493989	2.75735255837893	0.433762193552578	NaN	1.43532701202853	1.97447640722821	0.322630252966105
NaN	1.00082847421729	0.671813949386178	0.431215703494162	NaN	5.55661132436791	0.37477991605232	0.157563495159335
NaN	0.78476718115616	1.25581687727358	2.24255722300295	NaN	0.378807854697561	0.066833517764753	1.33345125453538
NaN	0.0855612748691549	2.06105497047555	1.20409897371244	NaN	2.22998289261856	0.324551529476486	1.04641856675498
NaN	1.86683056096793	1.16512369898216	2.85095142428705	NaN	NaN	0.218231937185399	1.09080651396451
NaN	0.850163508536786	1.51473283462187	0.59149090105034	NaN	NaN	2.29236938852596	0.963732716244849
NaN	2.13845283851073	0.48648385594349	2.96507960703523	NaN	NaN	2.37385184825716	1.67399761317299
NaN	2.28775110588878	1.16915919013228	0.331052477367177	NaN	NaN	0.212688177008155	5.11130913960743
NaN	4.94811710325753	2.19762167781562	0.249902576148797	NaN	NaN	0.738255847750633	1.00990368266791
NaN	1.45205656480536	1.21759599408626	0.574068622441374	NaN	NaN	0.191159311119973	0.730614826009262
NaN	2.03336747263626	0.480018539697338	0.566656571507312	NaN	NaN	1.72393920182785	0.533337055539985
NaN	1.14993070486295	0.247664176781917	0.974028187601728	NaN	NaN	0.609858326250227	0.612129513870788
NaN	3.29666671862883	3.00263913175209	0.493419594812345	NaN	NaN	8.46222768802946	0.431894570246411
NaN	3.91528172887956	3.46747524794092	2.31670702480075	NaN	NaN	0.808402369765325	1.38635129475228
NaN	3.21614872253708	1.2220415412498	2.70091233690291	NaN	NaN	8.60007279347643	0.867705400417847
NaN	0.823918260775359	5.14618513320111	2.89065829013161	NaN	NaN	2.65607766078873	0.597733320352666
NaN	0.0733597793979885	0.615639533482755	1.04378284669382	NaN	NaN	2.46369999602178	0.287434849329611
NaN	0	1.52498868227281	0.921136712553728	NaN	NaN	3.76541100025071	1.95436333452292
NaN	1.08829600640913	3.55649244948749	1.74742747660239	NaN	NaN	6.6742634305596	0.475098016967757
NaN	2.08607388465704	0.58348626879059	4.71753383288073	NaN	NaN	3.04508399413347	0.539561015395246
NaN	-0.267817074338743	11.1969374655703	0.760405144792275	NaN	NaN	6.56899772635385	2.70026162286012
NaN	0.427458493562952	2.67955443816401	3.00334854450389	NaN	NaN	0.489841576210191	0.392410926780272
NaN	0.193406704263242	0.723332473747587	0.74962674268359	NaN	NaN	0.178650117585308	0.518334166590832
NaN	0.677265649561548	0.96958967082251	0.294883051950961	NaN	NaN	3.4000765964567	0.147646139347197
NaN	0.390936117308025	0.387521790577331	0.936087657269063	NaN	NaN	2.70506667721119	2.60905847600629
NaN	0.77091957906585	1.68830041675414	1.30900783658895	NaN	NaN	0.340148632157655	3.4322392390164
NaN	0.953340951740669	0.759920267669793	0.826084661624416	NaN	NaN	2.2239108341063	1.28972584796478
NaN	7.942288341487	1.88267901896316	0.45048277196167	NaN	NaN	0.618003543388518	0.885690996738022
NaN	3.58628185508611	0.482063827691657	2.62622059926969	NaN	NaN	-0.0311009658234768	0.715792587825648
NaN	0.436134627873767	3.0605670858663	3.78059564347032	NaN	NaN	0.453115775174682	0.873665388127637
NaN	4.17371460823924	7.74825607878741	1.94367676986192	NaN	NaN	5.92964876972773	1.12083449048619
NaN	0.348148011539153	0.690513684509673	2.86457926752197	NaN	NaN	2.69153475188831	4.73162318245106
NaN	0.227695127107202	2.75638810523352	1.67447781380861	NaN	NaN	0.191689035397287	0.574675632882816
NaN	0.316954264712327	5.00821055650606	0.568917008193648	NaN	NaN	1.75483851914591	0.427977331140428
NaN	2.92246332045912	0.493494840931026	0.710893283426759	NaN	NaN	0.379599219955229	0.203566211301553
NaN	0.332728344141338	0.34053511349298	0.288964837292703	NaN	NaN	8.04675455003828	3.92377408265853
NaN	0	1.87312490087647	0.112829968214477	NaN	NaN	2.23551730214124	0.894944962829323
NaN	0.791583107102551	2.30652212567616	1.56153273642712	NaN	NaN	0.463940325294259	0.558547814047152
NaN	1.01836749737714	1.27766574834413	1.57897068522587	NaN	NaN	0.701915298283655	1.76002531378918
NaN	0.223621150113323	0.919958084446421	4.08875682064834	NaN	NaN	0.618888202488026	3.19424249659249
NaN	0.156678648945411	1.04331252074702	0.56947527572124	NaN	NaN	6.16406932169733	1.18928611939819
NaN	0.764371460392171	9.44326374839796	1.63442296709668	NaN	NaN	0.612016688312146	0.283052643124661
NaN	0.872945815874449	1.90758466810086	0.14980306403595	NaN	NaN	5.23571569566976	2.25590460502494
NaN	8.32212842970239	1.95943382259873	0.60504116829492	NaN	NaN	0.393670574058174	1.02181349879142
NaN	NaN	0.968193504928966	0.653007378895452	NaN	NaN	0.960530802033851	0.788703495066011
NaN	NaN	2.5945682414323	1.94418401015169	NaN	NaN	3.04954084619963	1.00791569602994
NaN	NaN	0.00853494585839084	0.636030777727891	NaN	NaN	0.416208946681344	3.69543734901927
NaN	NaN	0.459484702370684	0.518486958976435	NaN	NaN	0.955254656224202	0.364719446899382
NaN	NaN	1.54115607881041	4.16660271302547	NaN	NaN	2.03820838621819	5.22550537622618
NaN	NaN	2.09268003677068	1.9275312410517	NaN	NaN	1.00769711689394	0.647944720637312
NaN	NaN	2.49091811372228	2.52306623804853	NaN	NaN	0.419328839981122	1.64067328395746
NaN	NaN	0.419702711280656	1.33328418026861	NaN	NaN	4.85174992776624	1.33818988966324
NaN	NaN	3.08949279775972	1.43008752146524	NaN	NaN	0.192488395226141	3.99767039936732
NaN	NaN	0.0462155258999837	1.58447744388869	NaN	NaN	0.641722618675017	0.699440297750583
NaN	NaN	1.34768350005967	1.2330716369989	NaN	NaN	0.525383750582513	0.457340924234
NaN	NaN	9.51216799598399	5.9141317915007	NaN	NaN	0.764112415521311	4.23272021962679
NaN	NaN	12.3123038660808	1.89804250316284	NaN	NaN	2.83066619352109	1.17807371675172
NaN	NaN	0	0.40019187565987	NaN	NaN	2.52002711830514	0.283695359736897
NaN	NaN	7.03940665251862	1.40340567371586	NaN	NaN	3.50701621351439	1.16359610334133
NaN	NaN	6.34068711179366	0.134577752037796	NaN	NaN	1.09682339674002	2.09653296183905
NaN	NaN	0.144611269711064	0.18499312953098	NaN	NaN	4.25299937421672	0.922507992397614
NaN	NaN	0.0139959281291183	3.0487149059153	NaN	NaN	3.10324041513196	2.16486368605618
NaN	NaN	2.70534949594903	0.940348703611781	NaN	NaN	0.111731473236574	1.39078460578415
NaN	NaN	0	4.80535516966135	NaN	NaN	2.68389215277805	0.442432459872445
NaN	NaN	4.55128090623135	0.915947012685943	NaN	NaN	0.46752383785121	0.253882520774563
NaN	NaN	0.406686470515548	1.27205177335087	NaN	NaN	0.31986040864438	1.63449168903013
NaN	NaN	0.686052806961249	0.76299639558314	NaN	NaN	0.903056540899543	0.324590667240845
NaN	NaN	0.580442638731572	0.555696323555385	NaN	NaN	1.08903776467785	0.752754675430301
NaN	NaN	1.61095189663598	1.31303727175638	NaN	NaN	5.07049358598361	1.96679702776435
NaN	NaN	7.75157971707138	3.06216244351698	NaN	NaN	0.291709088966373	2.35500447882211
NaN	NaN	2.44191495212786	2.94419558090484	NaN	NaN	0.110123423933188	1.44211312355113
NaN	NaN	0.157167139231538	2.30143671199063	NaN	NaN	0.684840117373988	0.620075380206945
NaN	NaN	0.114572709186269	1.48994517753736	NaN	NaN	-0.207288433040406	2.44776500397407
NaN	NaN	1.0068856480843	4.22387299064302	NaN	NaN	1.37996657170366	2.81288185843197
NaN	NaN	2.06978964416958	1.47039660687084	NaN	NaN	2.83706362281875	0.672541860297727
NaN	NaN	0.00806947018703857	1.35430401335652	NaN	NaN	1.41692378593	2.38178520669914
NaN	NaN	3.63640651416803	0.483716729809243	NaN	NaN	1.0348050714848	1.40800259571698
NaN	NaN	0.453140820317133	2.78012978713321	NaN	NaN	1.23706352573623	1.03254933909875
NaN	NaN	0.386717808261507	0.978297105208342	NaN	NaN	0.943259447943372	4.93639345490467
NaN	NaN	0.37601930096279	3.91885209784251	NaN	NaN	1.45638319853512	0.872019777340275
NaN	NaN	3.70107626732838	1.07455297217619	NaN	NaN	0.0699548854786831	1.65421054884753
NaN	NaN	1.87666109537602	0.757409886774384	NaN	NaN	7.56379644819638	0.872319433239414
NaN	NaN	0.164224608739843	1.13072046735214	NaN	NaN	2.02548892055438	0.256079905681432
NaN	NaN	1.06033895579509	0.213818876900685	NaN	NaN	-0.000237151819800422	0.664770967683498
NaN	NaN	2.2208322705398	0.540258936906028	NaN	NaN	0.387725116950708	0.759444552451995
NaN	NaN	0.0504669962268249	0.688913395127433	NaN	NaN	1.09117820945391	1.18129008302344
NaN	NaN	1.64813661225972	1.39278847259155	NaN	NaN	0.321356020722129	0.729232158155179
NaN	NaN	0.878645246934613	0.623609420057246	NaN	NaN	2.69837470703266	0.830261349331492
NaN	NaN	2.60597084352879	0.819081348222952	NaN	NaN	0.453347900185825	0.291249865825489
NaN	NaN	6.00138271297033	2.62189781878764	NaN	NaN	0.28695107970634	0.628840496620709
NaN	NaN	0.327864756863402	1.97952093015694	NaN	NaN	1.87404934473197	1.05394691053465
NaN	NaN	1.71963946032334	1.68105654925903	NaN	NaN	0.00285988088648035	1.33138560816292
NaN	NaN	1.19489267998503	2.54350194076098	NaN	NaN	2.21277844595061	1.49951243609276
NaN	NaN	0.786151367061962	0.843488653702442	NaN	NaN	0	1.27447483638835
NaN	NaN	3.15357702675188	2.41151223212397	NaN	NaN	0.997120950854575	2.5469978035451
NaN	NaN	1.21633652414361	3.40703709184747	NaN	NaN	0.59446841013314	0.710479664968568
NaN	NaN	2.62634224379567	0.186997770006478	NaN	NaN	0.439418904885449	0.372131888327329
NaN	NaN	12.6999212851072	0.911158191356088	NaN	NaN	0.427842211125058	0.0133594405784135
NaN	NaN	0.435418309926648	6.60518655674887	NaN	NaN	0.966348722096535	1.58947941862982
NaN	NaN	4.03541163772901	0.669769772052434	NaN	NaN	1.74068422856248	1.45943197606227
NaN	NaN	0.0749115737343401	1.59603492828508	NaN	NaN	0.6821620358821	0.426831970020978
NaN	NaN	1.17478106673255	0.801048297798925	NaN	NaN	0.086847183990057	1.68877152099505
NaN	NaN	0.730365691534606	5.05099622540012	NaN	NaN	1.45309325817788	0.80358805464748
NaN	NaN	0.00250987947744753	1.18384285253136	NaN	NaN	0.840127796315031	1.28768545413731
NaN	NaN	-7.47148641689616	0.974018787524856	NaN	NaN	0.248697920376242	0.162814261836614
NaN	NaN	2.28321173183145	1.71286125703507	NaN	NaN	0.374738665523634	0.663822463552131
NaN	NaN	2.24574600222943	1.61803440360554	NaN	NaN	5.43716862117275	0
NaN	NaN	0.26299143479711	0.340657993849651	NaN	NaN	0.00501312602290553	0.22490303087774
NaN	NaN	4.51327318055527	0.526080452571927	NaN	NaN	0.462532424095566	0.627690985015736
NaN	NaN	5.36313526505469	0.621308718992375	NaN	NaN	0.0266415368758202	0.57961444779201
NaN	NaN	0.437413367044363	1.09372398127725	NaN	NaN	0.655464747511698	0.240344800713
NaN	NaN	0.626253519576522	2.69703958702652	NaN	NaN	0.902762430807915	1.26922203398368
NaN	NaN	5.53078052756413	1.39282156200024	NaN	NaN	0.14040040882643	0.616857689980104
NaN	NaN	1.23026461804561	1.1284519074346	NaN	NaN	6.41428410663608	0.28043702172599
NaN	NaN	1.39544491917199	1.30279514434688	NaN	NaN	4.24556022218993	0.6876459409601
NaN	NaN	0.297346777690167	0.567607024802595	NaN	NaN	0.139032037494328	1.66662366993601
NaN	NaN	1.9564943648441	2.33144001783422	NaN	NaN	4.21405513372731	0.738269572463683
NaN	NaN	6.30796092528242	1.87998606144619	NaN	NaN	1.19790432461716	0.407856227920136
NaN	NaN	3.08243148140723	1.26566135767894	NaN	NaN	0.76473772976338	0.753238542148942
NaN	NaN	0.415944180304795	0.689109189273492	NaN	NaN	1.45400039675609	3.25303820542922
NaN	NaN	0.505966786400713	0.900300679426347	NaN	NaN	10.2428929766851	0.315237796278998
NaN	NaN	0.133914382703767	1.54710683246779	NaN	NaN	0.870330586086853	0.200716694567191
NaN	NaN	0.380626673940201	1.51249042711768	NaN	NaN	5.30413856654987	0.796447889005272
NaN	NaN	0.849604983266204	1.06014496759477	NaN	NaN	1.4410631839385	0.587770366285175
NaN	NaN	0.105588688702089	5.0222328870821	NaN	NaN	-0.22636554019763	0.228973340514005
NaN	NaN	0.0254643380265437	2.4078146876883	NaN	NaN	2.47523952649719	2.90781563156934
NaN	NaN	0.329629726094029	5.18158538259839	NaN	NaN	1.03782771184299	1.64064137254845
NaN	NaN	4.25364623370383	4.62788429022676	NaN	NaN	0.625232295844784	0.446554982352544
NaN	NaN	0.0277434346896961	1.75220493167402	NaN	NaN	0.310335277802104	0.229218750393951
NaN	NaN	0.0141046236060104	2.27962272863628	NaN	NaN	3.1986319633305	0.401143163290898
NaN	NaN	0.950157948488397	0.386870812466871	NaN	NaN	3.55169277059324	1.76855230523318
NaN	NaN	7.52948779272005	3.00298022420714	NaN	NaN	2.66518090044515	2.09446000491261
NaN	NaN	0.768054770695292	2.26579135572785	NaN	NaN	0.931078432280469	0.438606694514016
NaN	NaN	1.47446581793628	0.478008284807032	NaN	NaN	3.25301217901111	0.404664951396852
NaN	NaN	0.767077132367118	2.24358763202364	NaN	NaN	6.4130384742244	1.16380927990729
NaN	NaN	4.46589287288658	0.82626655617183	NaN	NaN	2.77224528544763	1.33600937991463
NaN	NaN	2.80278499870753	1.66229846757907	NaN	NaN	3.69008765034292	0.437210053941501
NaN	NaN	0.00032376616716589	2.02890583920807	NaN	NaN	3.44380224913234	0.680192791258908
NaN	NaN	0.523145760247788	0.67851512643183	NaN	NaN	1.74533385645574	1.0635563582475
NaN	NaN	1.37535983786426	2.56123797737569	NaN	NaN	1.66564602980607	1.16876670865565
NaN	NaN	0.668815143955829	1.06138594021084	NaN	NaN	-0.00270765672859809	0.439477882711392
NaN	NaN	0.907775708243247	4.52396691135155	NaN	NaN	8.28474173162338	5.01057125525954
NaN	NaN	0.0274304110134132	0.594617239338247	NaN	NaN	0.547951842322456	0.208702823111916
NaN	NaN	1.62707022750081	0.0779744076364544	NaN	NaN	1.01278896008287	0.348891666564866
NaN	NaN	0.689037764171847	1.39575347034305	NaN	NaN	5.13403557405958	0.336592264955141
NaN	NaN	4.0001517149086	2.22819766447521	NaN	NaN	0.153617856286188	1.48932081155731
NaN	NaN	3.62196125561387	3.26099830043197	NaN	NaN	0.36580058982133	1.29539394472506
NaN	NaN	7.39830260519721	2.32507732506374	NaN	NaN	0.475329123273083	0.92193365399928
NaN	NaN	0.262876515855094	1.52698197973136	NaN	NaN	0.871285716774771	3.60261246668069
NaN	NaN	0.996672384223649	0.67237544629494	NaN	NaN	3.72298795146273	1.50937433748869
NaN	NaN	0.690908695290208	1.36555249387532	NaN	NaN	3.86114339617363	3.8258226658769
NaN	NaN	1.1306689311244	0.704097948439818	NaN	NaN	1.0557856033857	0.952846253176407
NaN	NaN	0.014526013024316	0.465953326861497	NaN	NaN	1.54850998401676	0.796819717659688
NaN	NaN	0.745681719615125	1.96226596819697	NaN	NaN	-0.178116345426501	0.745691224807829
NaN	NaN	0.384628918612457	0.132158109369997	NaN	NaN	1.53237126457063	1.10456249739551
NaN	NaN	1.48711637370814	1.35774103785169	NaN	NaN	5.88946077913858	0.207547558726712
NaN	NaN	1.17711197243804	0.317689080011705	NaN	NaN	0.693976069033269	1.09197659682227
NaN	NaN	2.77627886769486	0.408484529959909	NaN	NaN	1.42702648024752	1.54619270239897
NaN	NaN	0.665248068507467	6.43918326903492	NaN	NaN	6.38355005824453	2.39623529781269
NaN	NaN	4.31937624238427	0.499471833619132	NaN	NaN	1.53304106638999	0.0968001350930762
NaN	NaN	1.44428544481125	3.64386063690969	NaN	NaN	5.25173766604098	0.39661175776252
NaN	NaN	10.7438660631112	2.07363002767817	NaN	NaN	9.67195044749505	1.98243803627937
NaN	NaN	0.888688936498634	0.56442142041391	NaN	NaN	1.33734828736652	1.62367157817142
NaN	NaN	0.0992961141852697	4.53584145688635	NaN	NaN	2.56944852249617	3.7367186025886
NaN	NaN	1.44593609670974	0.736410933040917	NaN	NaN	2.20387727394802	1.51734958564815
NaN	NaN	5.75247691607481	0.543134046342428	NaN	NaN	1.38417752855271	0.434930868825125
NaN	NaN	0.926895685832322	0.849702938466141	NaN	NaN	0.394704613016069	1.11675954692336
NaN	NaN	0.063768258721079	3.78957195022819	NaN	NaN	2.66326019318101	1.03729667926772
NaN	NaN	0.179120547423306	3.27597272406711	NaN	NaN	3.66377927775294	0.562725863875643
NaN	NaN	0.220634554421884	1.3996530383105	NaN	NaN	-4.07776275225664	0.643136013810119
NaN	NaN	0.171524243235136	1.74252572175057	NaN	NaN	1.15070904726531	2.30672035553668
NaN	NaN	0.230795600262673	3.56823850153193	NaN	NaN	0.451294216506998	1.65480477296254
NaN	NaN	0.146318319862039	1.05190378147465	NaN	NaN	2.05006414729156	1.31889330168125
NaN	NaN	0.897326515875234	0.396727686453664	NaN	NaN	1.51034878838394	1.45340048677815
NaN	NaN	0.5679421378467	0.649393692736686	NaN	NaN	0.157962502001564	0.139747146729904
NaN	NaN	0.110383699103399	6.4215180321463	NaN	NaN	0.460927910936548	0.89391737607425
NaN	NaN	6.84366348263914	3.15582507180658	NaN	NaN	0.0448588213721625	0.338415843336902
NaN	NaN	0.120381535676953	2.27174571978694	NaN	NaN	0.771038625274194	0.637584105907635
NaN	NaN	4.18752460589265	1.26215726306332	NaN	NaN	0.160345159421051	0.918010108367101
NaN	NaN	5.93897800752059	0.897275331167316	NaN	NaN	3.75140950789921	0.696161275416242
NaN	NaN	2.18941934818118	0.0591878667240926	NaN	NaN	1.40792485948295	0.9301898664115
NaN	NaN	0.923775205169454	0.678454295106225	NaN	NaN	3.3073368105136	2.67033320939416
NaN	NaN	5.48483211753166	4.94730075644323	NaN	NaN	-0.024760498998684	0.665397953504324
NaN	NaN	10.3388116500874	0.759511794220542	NaN	NaN	0.894254977438879	1.31266473622888
NaN	NaN	0.796982734791491	1.97120660458367	NaN	NaN	-5.76783388350884	0.817855989797131
NaN	NaN	0.449022584969628	0.795748522011098	NaN	NaN	0.443554103348703	0.914125552084736
NaN	NaN	0	0.436169708449444	NaN	NaN	0.210462941824679	3.94364312367722
NaN	NaN	6.17357151811646	0.772237172193744	NaN	NaN	3.05090601684144	1.29386446136719
NaN	NaN	0.00737191192037359	3.21986744359522	NaN	NaN	8.41308671052747	1.14205206160532
NaN	NaN	0.0534646474222264	4.00238896315609	NaN	NaN	2.35893698815962	2.34725504837528
NaN	NaN	1.85621302652239	1.29274261119967	NaN	NaN	1.76608071255876	0.234667679221837
NaN	NaN	0.888770405099713	0.610118204293476	NaN	NaN	1.40841187246747	0.523491632920743
NaN	NaN	0.154853159756559	1.52564947352627	NaN	NaN	4.22188778933826	2.42091241469811
NaN	NaN	0.778046170059538	0.785486273845917	NaN	NaN	2.89872856395826	0.598812153278805
NaN	NaN	0.378183123920017	0.400266757335117	NaN	NaN	5.1623366457191	0.123016680729656
NaN	NaN	1.22776773440896	0.531662673690748	NaN	NaN	5.16019748416885	2.39967529441932
NaN	NaN	1.13371396364967	0.380207690640572	NaN	NaN	0.166349277454785	2.22254807374125
NaN	NaN	0.013730149320555	0.166808772566053	NaN	NaN	0.328498863756149	-0.0658849247790543
NaN	NaN	3.11440465183931	1.02710908430231	NaN	NaN	3.15367119182325	0.677942015006124
NaN	NaN	1.1903837780105	0.726493075399228	NaN	NaN	0.594011374501165	1.41602187058057
NaN	NaN	1.7167729657504	0.179801786708137	NaN	NaN	1.1900033677507	1.01250699668249
NaN	NaN	1.63188715634263	2.8582824157781	NaN	NaN	1.27188319373774	1.73158241249925
NaN	NaN	2.17087792617286	0.602856566491758	NaN	NaN	0.363430265421062	0.894563085924342
NaN	NaN	0.875646943733884	0.692692738594008	NaN	NaN	2.24442925431407	1.10810115249409
NaN	NaN	2.63168746563641	3.50116654736534	NaN	NaN	1.60349313514161	4.41321687708465
NaN	NaN	0.367110039814289	1.84419068389714	NaN	NaN	1.25149516801746	0.340076946802288
NaN	NaN	3.69646980763254	0.182947888657711	NaN	NaN	0.0532269494740477	4.89850834312361
NaN	NaN	0.628654726801668	6.83059825962781	NaN	NaN	0.804204766883247	2.54182619914903
NaN	NaN	11.107162613648	0.470851831310125	NaN	NaN	6.12395741061779	1.32468605598223
NaN	NaN	10.1149415140414	1.22223981886463	NaN	NaN	1.49122533103165	0.48992882618612
NaN	NaN	0.312659178441084	0.382924536312261	NaN	NaN	0.611065004912336	3.29817310891646
NaN	NaN	3.17537408454256	1.14239625332494	NaN	NaN	0.0682953309992722	0.193602949350963
NaN	NaN	0.754252869876998	1.43647913705248	NaN	NaN	1.09808445355849	0.464960408035437
NaN	NaN	4.46919144243195	1.33639086559052	NaN	NaN	7.58411134490464	2.5522573097737
NaN	NaN	6.39151454294208	0.605890266804915	NaN	NaN	0.604586504870152	1.15389981175642
NaN	NaN	0.910986933743033	0.206227699639755	NaN	NaN	2.60404196280948	0.446252651876529
NaN	NaN	0.122065171192008	0.931488258249551	NaN	NaN	3.11449044439992	0.871908378778383
NaN	NaN	2.60976285560953	0.223954177157385	NaN	NaN	1.42684758203081	1.12991172552991
NaN	NaN	0.750885683422701	5.36010517684244	NaN	NaN	2.231288335556	0.679904088319581
NaN	NaN	5.28425074834776	0.267900131761205	NaN	NaN	2.17954863581548	0.00306269803219172
NaN	NaN	0.012387261053032	0.481636311548613	NaN	NaN	4.64252627637513	0.529515614972415
NaN	NaN	0.211673506053974	0.586523146260376	NaN	NaN	0.0426000762231336	0.597110776605866
NaN	NaN	1.89115227403353	0.380515391143411	NaN	NaN	1.1792659034689	1.49005735989383
NaN	NaN	2.08340630349842	0.991494850445809	NaN	NaN	0.73979285908904	2.85376472847367
NaN	NaN	2.19077024194078	1.80987430083574	NaN	NaN	6.66136975773832	0.846558086415797
NaN	NaN	0.918357529947402	3.73773414591365	NaN	NaN	1.90466217874673	0.846823514471224
NaN	NaN	0.138306617250335	0.170706044797423	NaN	NaN	0.294670345702435	0.696372981868897
NaN	NaN	1.05738724480254	0.491399555423986	NaN	NaN	0.217860096725854	0.197878865836234
NaN	NaN	0.22824332644257	0.420889360453872	NaN	NaN	0.213953253080519	2.45459308785759
NaN	NaN	2.24659085746329	0.717291861161127	NaN	NaN	1.6112762319122	0.836350983304066
NaN	NaN	0.322571438126948	1.08063205982796	NaN	NaN	0.474209469057794	1.84140941295
NaN	NaN	3.37946763475083	0.558654791907389	NaN	NaN	2.01084276419922	0.0373528437903759
NaN	NaN	1.61512855063191	0.322497087290377	NaN	NaN	2.29848596364619	0.263671219565908
NaN	NaN	0.0658576714017342	0.0977276841408136	NaN	NaN	7.21914340814707	2.17656870722754
NaN	NaN	2.12403578047706	0.56747154808922	NaN	NaN	0.603313187099504	1.5296535311139
NaN	NaN	0.748777522428554	0.739882938416117	NaN	NaN	2.39716905804822	0.86796163661627
NaN	NaN	4.10482795624934	0.0591579933076853	NaN	NaN	0.182389432582788	2.72845691677773
NaN	NaN	3.6183288818597	1.72752452699464	NaN	NaN	0.119827520585749	0.385604200186853
NaN	NaN	12.329893158152	0.787885110236881	NaN	NaN	1.22680351551938	0.705253548818943
NaN	NaN	4.02205125994197	1.15854382326874	NaN	NaN	-0.0184133316084204	1.78385099453813
NaN	NaN	0.156818846068152	1.16671167023485	NaN	NaN	3.24792847221613	0.305198881054086
NaN	NaN	0.861948704188425	0.501627068634333	NaN	NaN	4.41396680166901	1.09366256905915
NaN	NaN	5.59164621319892	4.6454872036309	NaN	NaN	2.9980629132287	1.56804697399435
NaN	NaN	0.119128281517114	1.58475801493602	NaN	NaN	0.670948548965706	2.6482768504453
NaN	NaN	0.454646237719609	0.485520651394131	NaN	NaN	0.48151649904385	1.11923935581632
NaN	NaN	6.48537527154108	0.198717078310998	NaN	NaN	3.46211483945576	1.7376788319249
NaN	NaN	2.31629514714011	0.40711186454737	NaN	NaN	0.406804471849585	0.729444928584298
NaN	NaN	1.09739811068493	0.389620311367281	NaN	NaN	0.884301423569156	1.1993711837425
NaN	NaN	0.688324983282637	0.968197201804946	NaN	NaN	1.69122097806641	0.728465823718116
NaN	NaN	5.73799145002411	1.23479305807223	NaN	NaN	0.619871044250631	0.376933422024213
NaN	NaN	0.550114087630744	3.38602898098212	NaN	NaN	2.18514945644045	0.310079241131197
NaN	NaN	0.0353289416199603	0.666556358530078	NaN	NaN	0.107393502949268	1.02131467737204
NaN	NaN	2.92628282451641	0.529563097710658	NaN	NaN	3.78849968362252	1.71553423138818
NaN	NaN	7.22345678777997	4.22181818404939	NaN	NaN	6.25947027347653	3.23868922577846
NaN	NaN	8.60400451761386	1.4123996126968	NaN	NaN	1.87550078587053	1.40314346331298
NaN	NaN	2.45380886359563	0.162720341242073	NaN	NaN	0.148295181375032	0.692522670395379
NaN	NaN	0.246405164042133	0.300463381657666	NaN	NaN	0.166515783288347	0.504601218005509
NaN	NaN	5.59548785344028	0.816701572101383	NaN	NaN	0.915891038030665	4.4215664043079
NaN	NaN	0	1.10460035677325	NaN	NaN	0.715488688077999	1.85945850579169
NaN	NaN	1.17931642065109	1.47401736920009	NaN	NaN	0.151124664325111	1.21283602386001
NaN	NaN	0.138647108729927	0.12071787989593	NaN	NaN	0.362165014331	0.757122682180699
NaN	NaN	0.487104879673409	0.124821256993077	NaN	NaN	0.651200240645301	0.823091870429331
NaN	NaN	1.13005769905489	0.983152710075711	NaN	NaN	4.52140581793142	0.934034568877665
NaN	NaN	0.337018331256908	0.857005465233862	NaN	NaN	1.77784067199233	1.68903751478365
NaN	NaN	0.146051988976913	2.44386023794	NaN	NaN	2.83885415781571	0.5706633837118
NaN	NaN	0.403329375445513	0.836972018357943	NaN	NaN	7.51358790343039	0.35205011926389
NaN	NaN	0.42037651613576	0.981316499299444	NaN	NaN	0.301452762225586	0.687033064261981
NaN	NaN	1.9940174501682	1.51212781800732	NaN	NaN	1.9527578287288	1.32381888052208
NaN	NaN	0.226023203568238	0.544280914620897	NaN	NaN	1.73676223387215	0.162744104144083
NaN	NaN	1.4102179819218	0.267808651302419	NaN	NaN	5.59340454950948	1.76143557338407
NaN	NaN	0.158335117699816	2.83155074978659	NaN	NaN	0.0369071393977984	0.833558740831837
NaN	NaN	0.0915570862086355	2.58103087308209	NaN	NaN	6.72402717496177	0.823582976626631
NaN	NaN	1.25983472809349	0.195819843456118	NaN	NaN	0.162109264863524	0.152029263849894
NaN	NaN	0.647644981060325	0.537693739885942	NaN	NaN	0.100799741166707	0.603442073684347
NaN	NaN	0.857675569383923	0.223318763971166	NaN	NaN	1.87740750216221	1.31218777617233
NaN	NaN	0.484273718148664	0.120835574587425	NaN	NaN	0.816615347924759	0.573583689974176
NaN	NaN	1.54423650134874	3.4514540126765	NaN	NaN	0.841566919854091	1.40832587711599
NaN	NaN	0	0.280435230024896	NaN	NaN	0.48564004666098	2.00612374419955
NaN	NaN	1.03451389884877	0.869737041782405	NaN	NaN	0.222274548269746	0.131187801741285
NaN	NaN	0.847895314209146	1.33649462221044	NaN	NaN	1.49598252408202	1.77915972379355
NaN	NaN	0.495134088379366	1.39770749496219	NaN	NaN	0.705689878379965	0.474231940531656
NaN	NaN	5.89408606196529	0.951119427538151	NaN	NaN	0.35751722363295	1.79233703822802
NaN	NaN	2.29443196840733	1.3341446801807	NaN	NaN	0.0686105982469907	0.0269495023784697
NaN	NaN	0.493222060308779	2.82207405645948	NaN	NaN	1.76591697857221	0.915859767365414
NaN	NaN	NaN	2.61427503891401	NaN	NaN	0.636405905986866	0.908665043579299
NaN	NaN	NaN	0.689785906633346	NaN	NaN	0.841220512721205	0.17218365812495
NaN	NaN	NaN	0.128503874363339	NaN	NaN	0.653938365727701	0.473779391478195
NaN	NaN	NaN	0.281410550498816	NaN	NaN	0.123579798944849	0.780648847285595
NaN	NaN	NaN	5.48971445997611	NaN	NaN	0.331864886086723	0.998160358173392
NaN	NaN	NaN	0.189941171117596	NaN	NaN	2.34934707277713	1.36013533833151
NaN	NaN	NaN	0.652690883378651	NaN	NaN	0.165101510807362	1.97774335931305
NaN	NaN	NaN	0.706089816188375	NaN	NaN	0.796479536049311	0.923731778331102
NaN	NaN	NaN	1.08260905958924	NaN	NaN	4.77594215215929	1.11537151827685
NaN	NaN	NaN	0.644969495379533	NaN	NaN	10.7511620374069	0.571886145782916
NaN	NaN	NaN	0.467882001811156	NaN	NaN	0.955033149490933	1.74665290695548
NaN	NaN	NaN	1.23942187498483	NaN	NaN	0.19033912866251	0.32968264406007
NaN	NaN	NaN	0.623629867998269	NaN	NaN	2.25253720043907	1.01326710093274
NaN	NaN	NaN	1.57571862439491	NaN	NaN	1.41370911861415	1.11788011324211
NaN	NaN	NaN	6.58310711810473	NaN	NaN	0.141758324016578	2.26662371324697
NaN	NaN	NaN	3.43989456045998	NaN	NaN	1.88991726697314	0.543012423816826
NaN	NaN	NaN	0.263526927554966	NaN	NaN	5.31558389492989	0.168627529370317
NaN	NaN	NaN	0.290679756582582	NaN	NaN	0.421949782800653	0.511367813064321
NaN	NaN	NaN	0.352609988422894	NaN	NaN	0.294086730792998	1.69612143658338
NaN	NaN	NaN	5.53775347335798	NaN	NaN	3.02158225112823	1.90116892413771
NaN	NaN	NaN	0.393876544882117	NaN	NaN	0.879220101115205	0.310561256259762
NaN	NaN	NaN	1.50248790982464	NaN	NaN	0.523481230581572	0.265241864182296
NaN	NaN	NaN	2.9181743477136	NaN	NaN	0.296205755622028	0.210258969301906
NaN	NaN	NaN	2.87681069124661	NaN	NaN	2.99922351207311	1.61703361458423
NaN	NaN	NaN	2.63436753454247	NaN	NaN	0.00337155801222882	1.8294548065661
NaN	NaN	NaN	0.749111622968968	NaN	NaN	10.7863351000681	0.462992197243336
NaN	NaN	NaN	1.13160686775271	NaN	NaN	11.0168838170918	0.614074229071362
NaN	NaN	NaN	0.236394028489313	NaN	NaN	7.06535170511978	2.28349813501708
NaN	NaN	NaN	1.12554010920187	NaN	NaN	0.163822812631079	0.202277026018794
NaN	NaN	NaN	4.8791428306463	NaN	NaN	10.6154686047885	1.05624620164058
NaN	NaN	NaN	2.85813556519842	NaN	NaN	1.24182997228269	0.335243794619881
NaN	NaN	NaN	3.16424980815884	NaN	NaN	2.6803349798566	0.915108590437781
NaN	NaN	NaN	0.190845482163756	NaN	NaN	2.99995958697959	3.51220802468373
NaN	NaN	NaN	0.337293219223288	NaN	NaN	0.607224397425394	0.984555294179466
NaN	NaN	NaN	2.40216158748281	NaN	NaN	2.04517994607682	0.25131524265361
NaN	NaN	NaN	0.952610752100053	NaN	NaN	0.0223917800915214	0.193104190262996
NaN	NaN	NaN	0.179523503885121	NaN	NaN	6.31609057186854	0.542765219946389
NaN	NaN	NaN	0.118470474489201	NaN	NaN	2.3704818428261	0.487392404440286
NaN	NaN	NaN	1.0607436656942	NaN	NaN	5.85042034820914	1.1144132105344
NaN	NaN	NaN	0.469660721082154	NaN	NaN	0.7718586239713	1.40641913007592
NaN	NaN	NaN	0.180225975973582	NaN	NaN	4.45791550067349	2.2896932853313
NaN	NaN	NaN	0.780833099810488	NaN	NaN	4.39638884511859	3.59581009762358
NaN	NaN	NaN	1.25728800363205	NaN	NaN	1.2098216594402	2.24698844058893
NaN	NaN	NaN	1.52226674940669	NaN	NaN	8.4555803281035	0.340896888988831
NaN	NaN	NaN	0.500661554136738	NaN	NaN	0.298370820424429	0.855975614418651
NaN	NaN	NaN	0.42673898254712	NaN	NaN	0.69260296604547	1.26418358652066
NaN	NaN	NaN	1.55238067506505	NaN	NaN	0.459288833223909	0.277715913375808
NaN	NaN	NaN	1.14696060531131	NaN	NaN	1.26280613518493	1.69035551386047
NaN	NaN	NaN	0.877574606504678	NaN	NaN	2.80116530329762	1.86167511247052
NaN	NaN	NaN	0.355107524751993	NaN	NaN	0.491484180130855	-1.51350452514237
NaN	NaN	NaN	0.364562821817758	NaN	NaN	1.65162408595838	0.179845326756498
NaN	NaN	NaN	1.74976934733931	NaN	NaN	10.9086430825979	0.693259079718305
NaN	NaN	NaN	0.601265882758916	NaN	NaN	2.43447848338077	0.74682908934774
NaN	NaN	NaN	0.917738147290696	NaN	NaN	0.108751196166944	1.0654930501674
NaN	NaN	NaN	4.17275499114728	NaN	NaN	1.59140814219517	2.55974241002175
NaN	NaN	NaN	0.676060807770085	NaN	NaN	0.461783818111051	0.520405477290839
NaN	NaN	NaN	2.17172101828066	NaN	NaN	3.77945818477873	1.05186448645758
NaN	NaN	NaN	0.216302366275474	NaN	NaN	4.61995329464698	0.677233794288342
NaN	NaN	NaN	0.706627843820643	NaN	NaN	5.19219679152773	3.16024889261441
NaN	NaN	NaN	0.845627869249456	NaN	NaN	3.54298548761435	0.616116669531099
NaN	NaN	NaN	0.453014660359923	NaN	NaN	0.623455881902937	0.729242397113946
NaN	NaN	NaN	5.95559953364092	NaN	NaN	8.84323115341876	0.374582395019771
NaN	NaN	NaN	1.26973904264013	NaN	NaN	0.595736638699189	1.02233897723309
NaN	NaN	NaN	1.92348193039049	NaN	NaN	0.508756201526103	0.468616847554566
NaN	NaN	NaN	0.478054432191892	NaN	NaN	3.78153142097745	0.146569032264826
NaN	NaN	NaN	0.024433510147038	NaN	NaN	4.30694701441106	1.90518331300365
NaN	NaN	NaN	1.2703209837084	NaN	NaN	0.988245891998365	0.738590982498948
NaN	NaN	NaN	0.65988253595443	NaN	NaN	0.440210625072269	1.43927725827492
NaN	NaN	NaN	1.26915061057758	NaN	NaN	NaN	0.151176399484347
NaN	NaN	NaN	0.489016897789164	NaN	NaN	NaN	1.03995480895546
NaN	NaN	NaN	0.103110356195432	NaN	NaN	NaN	2.10835117312399
NaN	NaN	NaN	2.02243613544423	NaN	NaN	NaN	1.50416168160801
NaN	NaN	NaN	1.25200418250354	NaN	NaN	NaN	0.388874568206944
NaN	NaN	NaN	0.352151279433766	NaN	NaN	NaN	1.72022650547363
NaN	NaN	NaN	0.122431229507546	NaN	NaN	NaN	0.81058798964701
NaN	NaN	NaN	0.528364348584788	NaN	NaN	NaN	1.71353132933464
NaN	NaN	NaN	0.550797647746755	NaN	NaN	NaN	0.563903608102729
NaN	NaN	NaN	0.273821094407504	NaN	NaN	NaN	0.163078315663631
NaN	NaN	NaN	0.795632178084532	NaN	NaN	NaN	0.926137341858286
NaN	NaN	NaN	1.46471419221111	NaN	NaN	NaN	0.94531238770016
NaN	NaN	NaN	1.25537723953525	NaN	NaN	NaN	0.485689324705808
NaN	NaN	NaN	1.68118754195601	NaN	NaN	NaN	0.881000687958285
NaN	NaN	NaN	0.404881158417985	NaN	NaN	NaN	1.73800234625522
NaN	NaN	NaN	0.356439073567598	NaN	NaN	NaN	1.29365934629916
NaN	NaN	NaN	0.487189660578977	NaN	NaN	NaN	0.695300006488677
NaN	NaN	NaN	0.940183988673577	NaN	NaN	NaN	0.370130086552049
NaN	NaN	NaN	1.26893277992762	NaN	NaN	NaN	0.706014631677902
NaN	NaN	NaN	0.0617067904813307	NaN	NaN	NaN	1.1126071647531
NaN	NaN	NaN	0.607063226029036	NaN	NaN	NaN	0.0488889647060182
NaN	NaN	NaN	1.19591623896376	NaN	NaN	NaN	2.0191454016734
NaN	NaN	NaN	0.182712083946857	NaN	NaN	NaN	1.81154117174595
NaN	NaN	NaN	6.99990266472786	NaN	NaN	NaN	0.353819117523027
NaN	NaN	NaN	0.218283437382997	NaN	NaN	NaN	0.389935758592469
NaN	NaN	NaN	2.31607273132402	NaN	NaN	NaN	1.62635829659735
NaN	NaN	NaN	0.794811069186282	NaN	NaN	NaN	0.242757014981982
NaN	NaN	NaN	0.64455220690407	NaN	NaN	NaN	4.69301349724412
NaN	NaN	NaN	4.26882599104745	NaN	NaN	NaN	0.850005498077321
NaN	NaN	NaN	0.326656863586058	NaN	NaN	NaN	0.912835963304272
NaN	NaN	NaN	0.176223940332754	NaN	NaN	NaN	2.42224224260137
NaN	NaN	NaN	0.727912417683706	NaN	NaN	NaN	1.17083741006982
NaN	NaN	NaN	0.116290601046575	NaN	NaN	NaN	0.558655937748892
NaN	NaN	NaN	0.676449983224726	NaN	NaN	NaN	0.619925963465208
NaN	NaN	NaN	0.278407646291014	NaN	NaN	NaN	2.16991183695909
NaN	NaN	NaN	2.5511687872175	NaN	NaN	NaN	0.25372756550325
NaN	NaN	NaN	2.19434284660002	NaN	NaN	NaN	0.30353942852855
NaN	NaN	NaN	0.532290187972367	NaN	NaN	NaN	1.03469199152291
NaN	NaN	NaN	2.71099402025751	NaN	NaN	NaN	1.49453046322978
NaN	NaN	NaN	0.052080864569424	NaN	NaN	NaN	0.312727869411096
NaN	NaN	NaN	0.531738338120769	NaN	NaN	NaN	0.813050306983995
NaN	NaN	NaN	0.854873684672782	NaN	NaN	NaN	1.29385842354621
NaN	NaN	NaN	1.77021015959968	NaN	NaN	NaN	1.46876096772265
NaN	NaN	NaN	0.359776696193373	NaN	NaN	NaN	4.13927096146098
NaN	NaN	NaN	1.43624540640016	NaN	NaN	NaN	1.23635844545946
NaN	NaN	NaN	1.17183042420773	NaN	NaN	NaN	0.874499986785897
NaN	NaN	NaN	0.377144973831184	NaN	NaN	NaN	0.563416494022865
NaN	NaN	NaN	1.77274745620827	NaN	NaN	NaN	1.43514918907813
NaN	NaN	NaN	2.76279467092487	NaN	NaN	NaN	0.613054880488482
NaN	NaN	NaN	1.07495083281242	NaN	NaN	NaN	1.07499240996203
NaN	NaN	NaN	0.448158541411538	NaN	NaN	NaN	1.3337287399484
NaN	NaN	NaN	0.158952047697759	NaN	NaN	NaN	2.92751916156452
NaN	NaN	NaN	1.17992031618991	NaN	NaN	NaN	0.972404661148354
NaN	NaN	NaN	1.83732910973207	NaN	NaN	NaN	0.200833308464493
NaN	NaN	NaN	2.04255757692401	NaN	NaN	NaN	1.22634655809727
NaN	NaN	NaN	3.34044156853894	NaN	NaN	NaN	0.393876626344252
NaN	NaN	NaN	0.842024063426924	NaN	NaN	NaN	1.87167044265169
NaN	NaN	NaN	1.22714961039856	NaN	NaN	NaN	1.07401317473967
NaN	NaN	NaN	5.78992894828882	NaN	NaN	NaN	0.975955895081971
NaN	NaN	NaN	0.578319397039187	NaN	NaN	NaN	1.64697884469801
NaN	NaN	NaN	0.827466940107833	NaN	NaN	NaN	1.33776723766123
NaN	NaN	NaN	0.751256092298779	NaN	NaN	NaN	0.68534173945073
NaN	NaN	NaN	0.705179297215284	NaN	NaN	NaN	1.5536221942319
NaN	NaN	NaN	0.64655240835644	NaN	NaN	NaN	1.16958468985774
NaN	NaN	NaN	0.325575478468427	NaN	NaN	NaN	2.25179751935896
NaN	NaN	NaN	0.405049599710633	NaN	NaN	NaN	1.01185626708002
NaN	NaN	NaN	5.91455057253842	NaN	NaN	NaN	0.156497143587241
NaN	NaN	NaN	1.90462404637423	NaN	NaN	NaN	2.55670306253536
NaN	NaN	NaN	1.63533549622601	NaN	NaN	NaN	0.824179091139748
NaN	NaN	NaN	0.443249089968707	NaN	NaN	NaN	1.09925225933912
NaN	NaN	NaN	0.0740229260013948	NaN	NaN	NaN	0.378269331773194
NaN	NaN	NaN	1.53728601844126	NaN	NaN	NaN	2.46843823107448
NaN	NaN	NaN	0.526782403794108	NaN	NaN	NaN	0.938357556743433
NaN	NaN	NaN	1.93261218518041	NaN	NaN	NaN	0.373404348237868
NaN	NaN	NaN	0.904384909558135	NaN	NaN	NaN	0.313370177624471
NaN	NaN	NaN	0.825397670828462	NaN	NaN	NaN	3.94862937513093
NaN	NaN	NaN	0.841287869177355	NaN	NaN	NaN	0.271862627837277
NaN	NaN	NaN	1.41608624607662	NaN	NaN	NaN	0.539696296288141
NaN	NaN	NaN	0.94209995373573	NaN	NaN	NaN	1.1441945519357
NaN	NaN	NaN	1.39802995603632	NaN	NaN	NaN	0.122413166482027
NaN	NaN	NaN	1.610670036242	NaN	NaN	NaN	1.85194341303927
NaN	NaN	NaN	0.877427770527425	NaN	NaN	NaN	1.65632864213392
NaN	NaN	NaN	0.551785910856812	NaN	NaN	NaN	1.49858971973328
NaN	NaN	NaN	0.988607052446335	NaN	NaN	NaN	0.780191529574486
NaN	NaN	NaN	0.961785687091104	NaN	NaN	NaN	3.68112246404885
NaN	NaN	NaN	0.851396183081254	NaN	NaN	NaN	0.418870519210528
NaN	NaN	NaN	0.403473954114446	NaN	NaN	NaN	1.33922034712104
NaN	NaN	NaN	3.29184529037507	NaN	NaN	NaN	4.7441071621596
NaN	NaN	NaN	0.733405390691665	NaN	NaN	NaN	0.567713061113378
NaN	NaN	NaN	1.28624127265178	NaN	NaN	NaN	0.803333943437374
NaN	NaN	NaN	0.546761876902069	NaN	NaN	NaN	0.643064244215459
NaN	NaN	NaN	1.5314108218431	NaN	NaN	NaN	0.117268258511126
NaN	NaN	NaN	3.44494493373568	NaN	NaN	NaN	2.79902810793849
NaN	NaN	NaN	2.71788624789737	NaN	NaN	NaN	2.25492592695756
NaN	NaN	NaN	1.75297616537643	NaN	NaN	NaN	0.904453519590431
NaN	NaN	NaN	1.73153268703694	NaN	NaN	NaN	0.49119473977436
NaN	NaN	NaN	2.6370239219296	NaN	NaN	NaN	0.739903066344925
NaN	NaN	NaN	1.81394721420618	NaN	NaN	NaN	1.18793715450178
NaN	NaN	NaN	0.226112201620043	NaN	NaN	NaN	1.01711612005069
NaN	NaN	NaN	4.97417885534971	NaN	NaN	NaN	0.451397548046188
NaN	NaN	NaN	2.28166908188866	NaN	NaN	NaN	0.538796317536298
NaN	NaN	NaN	1.50690953642758	NaN	NaN	NaN	0.970193260028119
NaN	NaN	NaN	5.86395835576952	NaN	NaN	NaN	1.50649856178293
NaN	NaN	NaN	1.23896230354334	NaN	NaN	NaN	0.387251774364437
NaN	NaN	NaN	1.52014716735494	NaN	NaN	NaN	1.65578064522108
NaN	NaN	NaN	1.68884649292322	NaN	NaN	NaN	1.20590653512936
NaN	NaN	NaN	0.323682262627448	NaN	NaN	NaN	0.69002719509025
NaN	NaN	NaN	0.420771674283105	NaN	NaN	NaN	2.89805246933528
NaN	NaN	NaN	1.0175643325864	NaN	NaN	NaN	0.251232458059348
NaN	NaN	NaN	0.587615152391664	NaN	NaN	NaN	2.50881156622326
NaN	NaN	NaN	1.21594122735352	NaN	NaN	NaN	2.93708683903897
NaN	NaN	NaN	1.07096931961546	NaN	NaN	NaN	0.525650136201337
NaN	NaN	NaN	1.41223832623937	NaN	NaN	NaN	0.657075393104058
NaN	NaN	NaN	1.13399273285314	NaN	NaN	NaN	1.67271217870658
NaN	NaN	NaN	0.937758442466253	NaN	NaN	NaN	0.951651133592006
NaN	NaN	NaN	0.661185733707098	NaN	NaN	NaN	1.34007726427006
NaN	NaN	NaN	0.277218916793957	NaN	NaN	NaN	0.663345343855166
NaN	NaN	NaN	1.39863660267468	NaN	NaN	NaN	2.28095260191447
NaN	NaN	NaN	3.80108647806241	NaN	NaN	NaN	5.38220226202739
NaN	NaN	NaN	1.81901808370441	NaN	NaN	NaN	0.360187957226612
NaN	NaN	NaN	5.27394380370676	NaN	NaN	NaN	1.05049421758677
NaN	NaN	NaN	2.11127081206404	NaN	NaN	NaN	3.42177744667515
NaN	NaN	NaN	0.40765061628171	NaN	NaN	NaN	0.236968743166888
NaN	NaN	NaN	0.185803053325478	NaN	NaN	NaN	1.24517724515296
NaN	NaN	NaN	0.571297403597826	NaN	NaN	NaN	1.06641780056406
NaN	NaN	NaN	0.280662693946421	NaN	NaN	NaN	1.96703334527109
NaN	NaN	NaN	0.563113765919768	NaN	NaN	NaN	2.12159931901667
NaN	NaN	NaN	0.215164187074678	NaN	NaN	NaN	0.507363692499682
NaN	NaN	NaN	4.06554474683032	NaN	NaN	NaN	0.735662707896476
NaN	NaN	NaN	0.253328231466077	NaN	NaN	NaN	2.76704435800009
NaN	NaN	NaN	1.0385419110478	NaN	NaN	NaN	2.09238006192219
NaN	NaN	NaN	0.158496906776791	NaN	NaN	NaN	2.62730958953565
NaN	NaN	NaN	0.132807801197972	NaN	NaN	NaN	3.33597629146819
NaN	NaN	NaN	4.3860489230315	NaN	NaN	NaN	0.22659102180758
NaN	NaN	NaN	3.1251260205278	NaN	NaN	NaN	1.03294072577868
NaN	NaN	NaN	0.404196608536865	NaN	NaN	NaN	3.21485826147764
NaN	NaN	NaN	0.14401964897192	NaN	NaN	NaN	NaN
NaN	NaN	NaN	1.09371930383909	NaN	NaN	NaN	NaN
NaN	NaN	NaN	0.642217100119899	NaN	NaN	NaN	NaN
NaN	NaN	NaN	1.18099157407299	NaN	NaN	NaN	NaN
NaN	NaN	NaN	1.39985991013219	NaN	NaN	NaN	NaN
NaN	NaN	NaN	0.852057064009673	NaN	NaN	NaN	NaN
NaN	NaN	NaN	0.299914100005008	NaN	NaN	NaN	NaN
NaN	NaN	NaN	0.179120921357031	NaN	NaN	NaN	NaN
NaN	NaN	NaN	0.892556193189092	NaN	NaN	NaN	NaN
NaN	NaN	NaN	0.223494638485684	NaN	NaN	NaN	NaN
NaN	NaN	NaN	0.226364136414285	NaN	NaN	NaN	NaN
NaN	NaN	NaN	0.393586888875171	NaN	NaN	NaN	NaN
NaN	NaN	NaN	1.12165930293201	NaN	NaN	NaN	NaN
NaN	NaN	NaN	0.553122903041355	NaN	NaN	NaN	NaN
NaN	NaN	NaN	2.62239009147694	NaN	NaN	NaN	NaN
NaN	NaN	NaN	-0.0907656502722547	NaN	NaN	NaN	NaN
NaN	NaN	NaN	5.43066834841487	NaN	NaN	NaN	NaN
NaN	NaN	NaN	0.712915650198256	NaN	NaN	NaN	NaN
NaN	NaN	NaN	0.983753022927284	NaN	NaN	NaN	NaN
NaN	NaN	NaN	0.360727864656954	NaN	NaN	NaN	NaN
NaN	NaN	NaN	0.242343320055173	NaN	NaN	NaN	NaN
NaN	NaN	NaN	1.12060201244886	NaN	NaN	NaN	NaN
NaN	NaN	NaN	1.23320284525963	NaN	NaN	NaN	NaN
NaN	NaN	NaN	0.260342669485089	NaN	NaN	NaN	NaN
NaN	NaN	NaN	1.25398791275421	NaN	NaN	NaN	NaN
NaN	NaN	NaN	0.54792782926567	NaN	NaN	NaN	NaN
NaN	NaN	NaN	0.13066450390759	NaN	NaN	NaN	NaN
NaN	NaN	NaN	1.18630043479034	NaN	NaN	NaN	NaN
NaN	NaN	NaN	0.297939416332466	NaN	NaN	NaN	NaN
NaN	NaN	NaN	0.563631369263821	NaN	NaN	NaN	NaN
NaN	NaN	NaN	0.936486640904781	NaN	NaN	NaN	NaN
NaN	NaN	NaN	6.08991619401195	NaN	NaN	NaN	NaN
NaN	NaN	NaN	0.574836683613885	NaN	NaN	NaN	NaN
NaN	NaN	NaN	0.321759734230859	NaN	NaN	NaN	NaN
NaN	NaN	NaN	0.406164543747176	NaN	NaN	NaN	NaN
NaN	NaN	NaN	2.3104293783124	NaN	NaN	NaN	NaN
NaN	NaN	NaN	1.44654978979533	NaN	NaN	NaN	NaN
NaN	NaN	NaN	0.676014725478294	NaN	NaN	NaN	NaN
